# Supplementary material for: Highly active enzymes by automated combinatorial backbone assembly and sequence design
Source: Nat Commun. 2018 Jul 17;9:2780. doi: 10.1038/s41467-018-05205-5 (PMC6050298; doi:10.1038/s41467-018-05205-5)
Supplement: Supplementary file 6 — Supplementary Data 2 [file 41467_2018_5205_MOESM6_ESM.txt]

1	G
2	V -47.4886
3	I -63.2705 158.56
4	K -176.725 67.0469 169.787 -67.6604
5	L -73.8368 -166.057
6	A
7	S 56.8516 0.00440949
8	S -59.3017 0.0108165
9	K -175.121 179.83 -175.729 -164.408
10
11	R -176.151 174.609 -86.4821 99.404
12	I -57.653 178.223
13	T 74.2054 0.0502672
14	E -69.8189 -51.4899 -76.9356
15	Y 167.719 84.4369 -0.0193087
16	E -68.5512 154.208 -6.41191
17	K -81.5362 -178.168 -159.865 160.363
18	M -70.4625 -160.041 -62.3924
19	F -72.9361 84.9568
20	F -87.0045 68.1901
21	R -67.1552 -167.793 -56.4152 -103.43
22	A
23	A
24	A
25	R 171.838 -160.853 -167.729 -176.803
26	A
27	Q 175.081 -163.685 75.7019
28	K -79.3985 156.056 49.7361 -179.001
29	E -91.235 -73.2629 -7.28695
30	T 64.9645 -0.0983202
31	G
32	A
33	V 153.983
34	I -70.4519 -178.189
35	I -37.9152 -153.702
36	T 77.0329 -0.0598682
37	H 155.082 108.778
