# Supplementary material for: Highly active enzymes by automated combinatorial backbone assembly and sequence design
Source: Nat Commun. 2018 Jul 17;9:2780. doi: 10.1038/s41467-018-05205-5 (PMC6050298; doi:10.1038/s41467-018-05205-5)
Supplement: Supplementary file 8 — Supplementary Data 4 [file 41467_2018_5205_MOESM8_ESM.zip › 2vc5B_unit4.pdb]

ATOM      1  N   GLY B 134      52.207 -45.958  61.701  1.00 32.82           N  
ATOM      2  CA  GLY B 134      52.402 -46.626  60.416  1.00 32.36           C  
ATOM      3  C   GLY B 134      53.733 -47.338  60.279  1.00 32.10           C  
ATOM      4  O   GLY B 134      53.969 -48.035  59.293  1.00 32.17           O  
ATOM      5  H   GLY B 134      52.668 -45.075  61.872  1.00  0.00           H  
ATOM      6 1HA  GLY B 134      51.609 -47.358  60.263  1.00  0.00           H  
ATOM      7 2HA  GLY B 134      52.325 -45.896  59.611  1.00  0.00           H  
ATOM      8  N   PHE B 135      54.603 -47.161  61.271  1.00 31.79           N  
ATOM      9  CA  PHE B 135      55.931 -47.772  61.280  1.00 31.56           C  
ATOM     10  C   PHE B 135      56.531 -47.714  62.681  1.00 31.37           C  
ATOM     11  O   PHE B 135      55.977 -47.070  63.574  1.00 31.38           O  
ATOM     12  CB  PHE B 135      56.860 -47.074  60.273  1.00 31.63           C  
ATOM     13  CG  PHE B 135      57.109 -45.621  60.575  1.00 31.56           C  
ATOM     14  CD1 PHE B 135      56.224 -44.643  60.129  1.00 31.49           C  
ATOM     15  CD2 PHE B 135      58.227 -45.230  61.307  1.00 31.49           C  
ATOM     16  CE1 PHE B 135      56.445 -43.300  60.410  1.00 31.54           C  
ATOM     17  CE2 PHE B 135      58.457 -43.888  61.592  1.00 31.62           C  
ATOM     18  CZ  PHE B 135      57.565 -42.921  61.141  1.00 31.53           C  
ATOM     19  H   PHE B 135      54.325 -46.578  62.047  1.00  0.00           H  
ATOM     20  HA  PHE B 135      55.832 -48.819  60.991  1.00  0.00           H  
ATOM     21 1HB  PHE B 135      57.822 -47.584  60.252  1.00  0.00           H  
ATOM     22 2HB  PHE B 135      56.431 -47.143  59.274  1.00  0.00           H  
ATOM     23  HD1 PHE B 135      55.348 -44.941  59.553  1.00  0.00           H  
ATOM     24  HD2 PHE B 135      58.926 -45.989  61.660  1.00  0.00           H  
ATOM     25  HE1 PHE B 135      55.741 -42.547  60.057  1.00  0.00           H  
ATOM     26  HE2 PHE B 135      59.335 -43.593  62.167  1.00  0.00           H  
ATOM     27  HZ  PHE B 135      57.744 -41.869  61.359  1.00  0.00           H  
ATOM     28  N   VAL B 136      57.663 -48.384  62.870  1.00 31.17           N  
ATOM     29  CA  VAL B 136      58.369 -48.347  64.149  1.00 31.04           C  
ATOM     30  C   VAL B 136      59.810 -47.865  63.971  1.00 30.98           C  
ATOM     31  O   VAL B 136      60.504 -48.279  63.042  1.00 30.93           O  
ATOM     32  CB  VAL B 136      58.271 -49.703  64.927  1.00 31.03           C  
ATOM     33  CG1 VAL B 136      58.324 -50.891  63.980  1.00 31.24           C  
ATOM     34  CG2 VAL B 136      59.341 -49.814  66.013  1.00 30.95           C  
ATOM     35  H   VAL B 136      58.045 -48.932  62.113  1.00  0.00           H  
ATOM     36  HA  VAL B 136      57.916 -47.575  64.772  1.00  0.00           H  
ATOM     37  HB  VAL B 136      57.290 -49.771  65.398  1.00  0.00           H  
ATOM     38 1HG1 VAL B 136      58.253 -51.816  64.553  1.00  0.00           H  
ATOM     39 2HG1 VAL B 136      57.492 -50.834  63.279  1.00  0.00           H  
ATOM     40 3HG1 VAL B 136      59.265 -50.876  63.430  1.00  0.00           H  
ATOM     41 1HG2 VAL B 136      59.238 -50.768  66.529  1.00  0.00           H  
ATOM     42 2HG2 VAL B 136      60.330 -49.752  65.558  1.00  0.00           H  
ATOM     43 3HG2 VAL B 136      59.220 -49.000  66.728  1.00  0.00           H  
ATOM     44  N   LYS B 137      60.239 -46.971  64.862  1.00 30.90           N  
ATOM     45  CA  LYS B 137      61.561 -46.357  64.784  1.00 30.88           C  
ATOM     46  C   LYS B 137      62.477 -46.819  65.919  1.00 30.93           C  
ATOM     47  O   LYS B 137      62.084 -46.812  67.086  1.00 30.90           O  
ATOM     48  CB  LYS B 137      61.425 -44.829  64.798  1.00 30.82           C  
ATOM     49  CG  LYS B 137      62.508 -44.082  64.026  1.00 30.52           C  
ATOM     50  CD  LYS B 137      63.772 -43.868  64.847  1.00 29.90           C  
ATOM     51  CE  LYS B 137      64.815 -43.093  64.060  1.00 29.21           C  
ATOM     52  NZ  LYS B 137      64.508 -41.634  64.015  1.00 28.43           N  
ATOM     53  H   LYS B 137      59.621 -46.713  65.618  1.00  0.00           H  
ATOM     54  HA  LYS B 137      62.030 -46.663  63.848  1.00  0.00           H  
ATOM     55 1HB  LYS B 137      60.462 -44.545  64.373  1.00  0.00           H  
ATOM     56 2HB  LYS B 137      61.447 -44.471  65.828  1.00  0.00           H  
ATOM     57 1HG  LYS B 137      62.773 -44.647  63.131  1.00  0.00           H  
ATOM     58 2HG  LYS B 137      62.130 -43.107  63.720  1.00  0.00           H  
ATOM     59 1HD  LYS B 137      63.527 -43.315  65.755  1.00  0.00           H  
ATOM     60 2HD  LYS B 137      64.189 -44.834  65.132  1.00  0.00           H  
ATOM     61 1HE  LYS B 137      65.793 -43.232  64.518  1.00  0.00           H  
ATOM     62 2HE  LYS B 137      64.858 -43.474  63.040  1.00  0.00           H  
ATOM     63 1HZ  LYS B 137      65.222 -41.155  63.484  1.00  0.00           H  
ATOM     64 2HZ  LYS B 137      63.610 -41.492  63.575  1.00  0.00           H  
ATOM     65 3HZ  LYS B 137      64.484 -41.265  64.955  1.00  0.00           H  
ATOM     66  N   ILE B 138      63.695 -47.225  65.564  1.00 31.06           N  
ATOM     67  CA  ILE B 138      64.728 -47.581  66.548  1.00 31.22           C  
ATOM     68  C   ILE B 138      66.043 -46.862  66.256  1.00 31.35           C  
ATOM     69  O   ILE B 138      66.340 -46.536  65.104  1.00 31.30           O  
ATOM     70  CB  ILE B 138      64.984 -49.112  66.629  1.00 31.16           C  
ATOM     71  CG1 ILE B 138      65.503 -49.649  65.289  1.00 31.27           C  
ATOM     72  CG2 ILE B 138      63.728 -49.847  67.091  1.00 31.16           C  
ATOM     73  CD1 ILE B 138      66.193 -50.995  65.366  1.00 31.56           C  
ATOM     74  H   ILE B 138      63.911 -47.289  64.579  1.00  0.00           H  
ATOM     75  HA  ILE B 138      64.396 -47.253  67.532  1.00  0.00           H  
ATOM     76  HB  ILE B 138      65.787 -49.309  67.338  1.00  0.00           H  
ATOM     77 1HG1 ILE B 138      64.674 -49.742  64.589  1.00  0.00           H  
ATOM     78 2HG1 ILE B 138      66.212 -48.939  64.862  1.00  0.00           H  
ATOM     79 1HG2 ILE B 138      63.930 -50.917  67.140  1.00  0.00           H  
ATOM     80 2HG2 ILE B 138      63.438 -49.487  68.077  1.00  0.00           H  
ATOM     81 3HG2 ILE B 138      62.918 -49.663  66.385  1.00  0.00           H  
ATOM     82 1HD1 ILE B 138      66.525 -51.291  64.371  1.00  0.00           H  
ATOM     83 2HD1 ILE B 138      67.055 -50.925  66.030  1.00  0.00           H  
ATOM     84 3HD1 ILE B 138      65.497 -51.739  65.751  1.00  0.00           H  
ATOM     85  N   ALA B 139      66.829 -46.624  67.302  1.00 31.55           N  
ATOM     86  CA  ALA B 139      68.080 -45.887  67.172  1.00 31.82           C  
ATOM     87  C   ALA B 139      69.279 -46.651  67.721  1.00 32.11           C  
ATOM     88  O   ALA B 139      69.140 -47.516  68.589  1.00 32.19           O  
ATOM     89  CB  ALA B 139      67.963 -44.525  67.849  1.00 31.75           C  
ATOM     90  H   ALA B 139      66.550 -46.964  68.211  1.00  0.00           H  
ATOM     91  HA  ALA B 139      68.277 -45.739  66.110  1.00  0.00           H  
ATOM     92 1HB  ALA B 139      68.904 -43.985  67.745  1.00  0.00           H  
ATOM     93 2HB  ALA B 139      67.162 -43.953  67.380  1.00  0.00           H  
ATOM     94 3HB  ALA B 139      67.739 -44.662  68.906  1.00  0.00           H  
ATOM     95  N   ALA B 140      70.451 -46.320  67.185  1.00 32.47           N  
ATOM     96  CA  ALA B 140      71.740 -46.797  67.675  1.00 32.86           C  
ATOM     97  C   ALA B 140      72.793 -45.815  67.180  1.00 33.14           C  
ATOM     98  O   ALA B 140      72.653 -45.256  66.095  1.00 33.21           O  
ATOM     99  CB  ALA B 140      72.034 -48.196  67.161  1.00 32.86           C  
ATOM    100  H   ALA B 140      70.427 -45.698  66.389  1.00  0.00           H  
ATOM    101  HA  ALA B 140      71.698 -46.828  68.764  1.00  0.00           H  
ATOM    102 1HB  ALA B 140      73.000 -48.528  67.541  1.00  0.00           H  
ATOM    103 2HB  ALA B 140      71.256 -48.880  67.501  1.00  0.00           H  
ATOM    104 3HB  ALA B 140      72.057 -48.186  66.072  1.00  0.00           H  
ATOM    105  N   ASP B 141      73.838 -45.592  67.970  1.00 33.52           N  
ATOM    106  CA  ASP B 141      74.851 -44.609  67.594  1.00 33.89           C  
ATOM    107  C   ASP B 141      76.268 -45.028  68.012  1.00 34.15           C  
ATOM    108  O   ASP B 141      76.593 -46.221  68.004  1.00 34.26           O  
ATOM    109  CB  ASP B 141      74.475 -43.221  68.137  1.00 33.80           C  
ATOM    110  CG  ASP B 141      74.859 -42.101  67.186  1.00 33.78           C  
ATOM    111  OD1 ASP B 141      75.914 -41.469  67.408  1.00 33.65           O  
ATOM    112  OD2 ASP B 141      74.116 -41.865  66.210  1.00 33.69           O  
ATOM    113  H   ASP B 141      73.943 -46.099  68.837  1.00  0.00           H  
ATOM    114  HA  ASP B 141      74.897 -44.558  66.506  1.00  0.00           H  
ATOM    115 1HB  ASP B 141      73.400 -43.179  68.315  1.00  0.00           H  
ATOM    116 2HB  ASP B 141      74.972 -43.057  69.093  1.00  0.00           H  
ATOM    117  N   GLU B 142      77.106 -44.052  68.365  1.00 34.31           N  
ATOM    118  CA  GLU B 142      78.503 -44.305  68.745  1.00 34.47           C  
ATOM    119  C   GLU B 142      78.661 -45.279  69.925  1.00 34.60           C  
ATOM    120  O   GLU B 142      79.545 -46.139  69.882  1.00 34.60           O  
ATOM    121  CB  GLU B 142      79.253 -42.991  69.017  1.00 34.48           C  
ATOM    122  CG  GLU B 142      80.764 -43.041  68.729  1.00 34.41           C  
ATOM    123  CD  GLU B 142      81.568 -43.799  69.781  1.00 34.30           C  
ATOM    124  OE1 GLU B 142      82.520 -44.511  69.399  1.00 34.27           O  
ATOM    125  OE2 GLU B 142      81.252 -43.686  70.986  1.00 34.14           O  
ATOM    126  H   GLU B 142      76.759 -43.103  68.369  1.00  0.00           H  
ATOM    127  HA  GLU B 142      78.999 -44.817  67.920  1.00  0.00           H  
ATOM    128 1HB  GLU B 142      78.826 -42.195  68.407  1.00  0.00           H  
ATOM    129 2HB  GLU B 142      79.124 -42.708  70.062  1.00  0.00           H  
ATOM    130 1HG  GLU B 142      80.924 -43.521  67.764  1.00  0.00           H  
ATOM    131 2HG  GLU B 142      81.145 -42.023  68.665  1.00  0.00           H  
ATOM    132  N   PRO B 143      77.814 -45.159  70.974  1.00 34.69           N  
ATOM    133  CA  PRO B 143      77.914 -46.127  72.086  1.00 34.87           C  
ATOM    134  C   PRO B 143      77.625 -47.583  71.702  1.00 35.09           C  
ATOM    135  O   PRO B 143      77.928 -48.491  72.479  1.00 35.11           O  
ATOM    136  CB  PRO B 143      76.860 -45.628  73.083  1.00 34.85           C  
ATOM    137  CG  PRO B 143      76.646 -44.204  72.730  1.00 34.77           C  
ATOM    138  CD  PRO B 143      76.741 -44.181  71.247  1.00 34.67           C  
ATOM    139  HA  PRO B 143      78.922 -46.074  72.522  1.00  0.00           H  
ATOM    140 1HB  PRO B 143      75.942 -46.227  72.991  1.00  0.00           H  
ATOM    141 2HB  PRO B 143      77.226 -45.756  74.113  1.00  0.00           H  
ATOM    142 1HG  PRO B 143      75.667 -43.864  73.100  1.00  0.00           H  
ATOM    143 2HG  PRO B 143      77.406 -43.574  73.216  1.00  0.00           H  
ATOM    144 1HD  PRO B 143      75.781 -44.495  70.813  1.00  0.00           H  
ATOM    145 2HD  PRO B 143      77.005 -43.167  70.912  1.00  0.00           H  
ATOM    146  N   GLY B 144      77.039 -47.793  70.524  1.00 35.34           N  
ATOM    147  CA  GLY B 144      76.836 -49.131  69.974  1.00 35.63           C  
ATOM    148  C   GLY B 144      75.560 -49.820  70.418  1.00 35.91           C  
ATOM    149  O   GLY B 144      74.653 -49.185  70.964  1.00 35.91           O  
ATOM    150  H   GLY B 144      76.725 -46.991  69.996  1.00  0.00           H  
ATOM    151 1HA  GLY B 144      76.823 -49.079  68.885  1.00  0.00           H  
ATOM    152 2HA  GLY B 144      77.672 -49.770  70.255  1.00  0.00           H  
ATOM    153  N   ILE B 145      75.495 -51.126  70.171  1.00 36.22           N  
ATOM    154  CA  ILE B 145      74.354 -51.946  70.572  1.00 36.52           C  
ATOM    155  C   ILE B 145      74.501 -52.349  72.037  1.00 36.76           C  
ATOM    156  O   ILE B 145      75.220 -53.297  72.372  1.00 36.79           O  
ATOM    157  CB  ILE B 145      74.196 -53.214  69.681  1.00 36.51           C  
ATOM    158  CG1 ILE B 145      74.295 -52.866  68.184  1.00 36.47           C  
ATOM    159  CG2 ILE B 145      72.901 -53.966  70.024  1.00 36.53           C  
ATOM    160  CD1 ILE B 145      73.079 -52.151  67.592  1.00 36.45           C  
ATOM    161  H   ILE B 145      76.268 -51.561  69.687  1.00  0.00           H  
ATOM    162  HA  ILE B 145      73.447 -51.351  70.468  1.00  0.00           H  
ATOM    163  HB  ILE B 145      75.042 -53.881  69.844  1.00  0.00           H  
ATOM    164 1HG1 ILE B 145      75.161 -52.227  68.016  1.00  0.00           H  
ATOM    165 2HG1 ILE B 145      74.446 -53.779  67.607  1.00  0.00           H  
ATOM    166 1HG2 ILE B 145      72.813 -54.847  69.389  1.00  0.00           H  
ATOM    167 2HG2 ILE B 145      72.925 -54.273  71.069  1.00  0.00           H  
ATOM    168 3HG2 ILE B 145      72.045 -53.311  69.858  1.00  0.00           H  
ATOM    169 1HD1 ILE B 145      73.253 -51.953  66.534  1.00  0.00           H  
ATOM    170 2HD1 ILE B 145      72.196 -52.781  67.703  1.00  0.00           H  
ATOM    171 3HD1 ILE B 145      72.921 -51.209  68.115  1.00  0.00           H  
ATOM    172  N   THR B 146      73.818 -51.608  72.904  1.00 37.02           N  
ATOM    173  CA  THR B 146      73.839 -51.864  74.338  1.00 37.23           C  
ATOM    174  C   THR B 146      72.671 -52.770  74.721  1.00 37.40           C  
ATOM    175  O   THR B 146      71.820 -53.076  73.881  1.00 37.39           O  
ATOM    176  CB  THR B 146      73.789 -50.545  75.149  1.00 37.28           C  
ATOM    177  OG1 THR B 146      72.665 -49.759  74.732  1.00 37.24           O  
ATOM    178  CG2 THR B 146      75.070 -49.739  74.954  1.00 37.18           C  
ATOM    179  H   THR B 146      73.266 -50.840  72.549  1.00  0.00           H  
ATOM    180  HA  THR B 146      74.768 -52.380  74.584  1.00  0.00           H  
ATOM    181  HB  THR B 146      73.671 -50.773  76.208  1.00  0.00           H  
ATOM    182  HG1 THR B 146      72.189 -50.224  74.040  1.00  0.00           H  
ATOM    183 1HG2 THR B 146      75.012 -48.818  75.533  1.00  0.00           H  
ATOM    184 2HG2 THR B 146      75.924 -50.326  75.291  1.00  0.00           H  
ATOM    185 3HG2 THR B 146      75.190 -49.497  73.899  1.00  0.00           H  
ATOM    186  N   LYS B 147      72.643 -53.205  75.981  1.00 37.66           N  
ATOM    187  CA  LYS B 147      71.542 -54.015  76.510  1.00 37.91           C  
ATOM    188  C   LYS B 147      70.178 -53.407  76.184  1.00 38.00           C  
ATOM    189  O   LYS B 147      69.321 -54.070  75.598  1.00 38.14           O  
ATOM    190  CB  LYS B 147      71.677 -54.203  78.027  1.00 37.95           C  
ATOM    191  CG  LYS B 147      72.157 -55.583  78.476  1.00 38.27           C  
ATOM    192  CD  LYS B 147      73.653 -55.625  78.772  1.00 38.81           C  
ATOM    193  CE  LYS B 147      74.466 -56.044  77.555  1.00 39.15           C  
ATOM    194  NZ  LYS B 147      75.913 -56.193  77.879  1.00 39.44           N  
ATOM    195  H   LYS B 147      73.413 -52.964  76.589  1.00  0.00           H  
ATOM    196  HA  LYS B 147      71.577 -54.997  76.037  1.00  0.00           H  
ATOM    197 1HB  LYS B 147      72.380 -53.470  78.424  1.00  0.00           H  
ATOM    198 2HB  LYS B 147      70.713 -54.023  78.503  1.00  0.00           H  
ATOM    199 1HG  LYS B 147      71.623 -55.878  79.380  1.00  0.00           H  
ATOM    200 2HG  LYS B 147      71.945 -56.314  77.696  1.00  0.00           H  
ATOM    201 1HD  LYS B 147      73.989 -54.638  79.092  1.00  0.00           H  
ATOM    202 2HD  LYS B 147      73.845 -56.334  79.578  1.00  0.00           H  
ATOM    203 1HE  LYS B 147      74.090 -56.993  77.176  1.00  0.00           H  
ATOM    204 2HE  LYS B 147      74.357 -55.296  76.770  1.00  0.00           H  
ATOM    205 1HZ  LYS B 147      76.418 -56.470  77.049  1.00  0.00           H  
ATOM    206 2HZ  LYS B 147      76.276 -55.312  78.215  1.00  0.00           H  
ATOM    207 3HZ  LYS B 147      76.028 -56.898  78.593  1.00  0.00           H  
ATOM    208  N   ASP B 148      69.997 -52.140  76.554  1.00 38.02           N  
ATOM    209  CA  ASP B 148      68.721 -51.449  76.381  1.00 38.03           C  
ATOM    210  C   ASP B 148      68.395 -51.137  74.921  1.00 37.92           C  
ATOM    211  O   ASP B 148      67.229 -51.165  74.529  1.00 37.92           O  
ATOM    212  CB  ASP B 148      68.681 -50.175  77.227  1.00 38.10           C  
ATOM    213  CG  ASP B 148      68.595 -50.464  78.718  1.00 38.48           C  
ATOM    214  OD1 ASP B 148      69.298 -49.780  79.488  1.00 39.22           O  
ATOM    215  OD2 ASP B 148      67.832 -51.368  79.126  1.00 38.49           O  
ATOM    216  H   ASP B 148      70.773 -51.644  76.968  1.00  0.00           H  
ATOM    217  HA  ASP B 148      67.921 -52.112  76.712  1.00  0.00           H  
ATOM    218 1HB  ASP B 148      69.576 -49.583  77.035  1.00  0.00           H  
ATOM    219 2HB  ASP B 148      67.821 -49.572  76.936  1.00  0.00           H  
ATOM    220  N   VAL B 149      69.423 -50.839  74.128  1.00 37.77           N  
ATOM    221  CA  VAL B 149      69.253 -50.617  72.689  1.00 37.56           C  
ATOM    222  C   VAL B 149      68.737 -51.889  72.011  1.00 37.43           C  
ATOM    223  O   VAL B 149      67.774 -51.838  71.240  1.00 37.41           O  
ATOM    224  CB  VAL B 149      70.559 -50.096  72.024  1.00 37.54           C  
ATOM    225  CG1 VAL B 149      70.531 -50.284  70.510  1.00 37.52           C  
ATOM    226  CG2 VAL B 149      70.771 -48.630  72.362  1.00 37.64           C  
ATOM    227  H   VAL B 149      70.346 -50.764  74.532  1.00  0.00           H  
ATOM    228  HA  VAL B 149      68.478 -49.863  72.544  1.00  0.00           H  
ATOM    229  HB  VAL B 149      71.402 -50.678  72.396  1.00  0.00           H  
ATOM    230 1HG1 VAL B 149      71.460 -49.909  70.079  1.00  0.00           H  
ATOM    231 2HG1 VAL B 149      70.425 -51.343  70.277  1.00  0.00           H  
ATOM    232 3HG1 VAL B 149      69.689 -49.733  70.091  1.00  0.00           H  
ATOM    233 1HG2 VAL B 149      71.688 -48.277  71.892  1.00  0.00           H  
ATOM    234 2HG2 VAL B 149      69.927 -48.046  71.995  1.00  0.00           H  
ATOM    235 3HG2 VAL B 149      70.850 -48.514  73.443  1.00  0.00           H  
ATOM    236  N   GLU B 150      69.363 -53.023  72.326  1.00 37.20           N  
ATOM    237  CA  GLU B 150      68.963 -54.319  71.776  1.00 37.02           C  
ATOM    238  C   GLU B 150      67.520 -54.672  72.136  1.00 36.85           C  
ATOM    239  O   GLU B 150      66.772 -55.172  71.292  1.00 36.87           O  
ATOM    240  CB  GLU B 150      69.914 -55.426  72.241  1.00 37.06           C  
ATOM    241  CG  GLU B 150      69.623 -56.796  71.631  1.00 37.12           C  
ATOM    242  CD  GLU B 150      70.611 -57.859  72.065  1.00 37.30           C  
ATOM    243  OE1 GLU B 150      71.830 -57.581  72.079  1.00 37.44           O  
ATOM    244  OE2 GLU B 150      70.169 -58.982  72.388  1.00 37.30           O  
ATOM    245  H   GLU B 150      70.141 -52.980  72.968  1.00  0.00           H  
ATOM    246  HA  GLU B 150      69.006 -54.261  70.688  1.00  0.00           H  
ATOM    247 1HB  GLU B 150      70.939 -55.155  71.988  1.00  0.00           H  
ATOM    248 2HB  GLU B 150      69.859 -55.521  73.325  1.00  0.00           H  
ATOM    249 1HG  GLU B 150      68.621 -57.107  71.925  1.00  0.00           H  
ATOM    250 2HG  GLU B 150      69.643 -56.710  70.545  1.00  0.00           H  
ATOM    251  N   LYS B 151      67.132 -54.403  73.380  1.00 36.56           N  
ATOM    252  CA  LYS B 151      65.771 -54.674  73.839  1.00 36.32           C  
ATOM    253  C   LYS B 151      64.720 -53.943  73.000  1.00 36.17           C  
ATOM    254  O   LYS B 151      63.658 -54.498  72.713  1.00 36.15           O  
ATOM    255  CB  LYS B 151      65.616 -54.335  75.324  1.00 36.35           C  
ATOM    256  CG  LYS B 151      66.246 -55.366  76.257  1.00 36.53           C  
ATOM    257  CD  LYS B 151      65.694 -55.264  77.674  1.00 36.62           C  
ATOM    258  CE  LYS B 151      66.452 -54.241  78.503  1.00 36.80           C  
ATOM    259  NZ  LYS B 151      65.776 -53.985  79.804  1.00 36.97           N  
ATOM    260  H   LYS B 151      67.797 -54.000  74.024  1.00  0.00           H  
ATOM    261  HA  LYS B 151      65.566 -55.737  73.705  1.00  0.00           H  
ATOM    262 1HB  LYS B 151      66.074 -53.367  75.526  1.00  0.00           H  
ATOM    263 2HB  LYS B 151      64.557 -54.254  75.570  1.00  0.00           H  
ATOM    264 1HG  LYS B 151      66.049 -56.369  75.877  1.00  0.00           H  
ATOM    265 2HG  LYS B 151      67.324 -55.215  76.291  1.00  0.00           H  
ATOM    266 1HD  LYS B 151      64.643 -54.975  77.635  1.00  0.00           H  
ATOM    267 2HD  LYS B 151      65.768 -56.235  78.164  1.00  0.00           H  
ATOM    268 1HE  LYS B 151      67.462 -54.602  78.692  1.00  0.00           H  
ATOM    269 2HE  LYS B 151      66.523 -53.305  77.950  1.00  0.00           H  
ATOM    270 1HZ  LYS B 151      66.303 -53.302  80.329  1.00  0.00           H  
ATOM    271 2HZ  LYS B 151      64.844 -53.634  79.636  1.00  0.00           H  
ATOM    272 3HZ  LYS B 151      65.721 -54.845  80.331  1.00  0.00           H  
ATOM    273  N   VAL B 152      65.033 -52.710  72.601  1.00 35.93           N  
ATOM    274  CA  VAL B 152      64.159 -51.909  71.735  1.00 35.70           C  
ATOM    275  C   VAL B 152      64.097 -52.499  70.321  1.00 35.53           C  
ATOM    276  O   VAL B 152      63.033 -52.508  69.693  1.00 35.46           O  
ATOM    277  CB  VAL B 152      64.607 -50.419  71.687  1.00 35.75           C  
ATOM    278  CG1 VAL B 152      63.694 -49.596  70.788  1.00 35.77           C  
ATOM    279  CG2 VAL B 152      64.624 -49.817  73.082  1.00 35.74           C  
ATOM    280  H   VAL B 152      65.910 -52.318  72.912  1.00  0.00           H  
ATOM    281  HA  VAL B 152      63.146 -51.945  72.138  1.00  0.00           H  
ATOM    282  HB  VAL B 152      65.610 -50.364  71.263  1.00  0.00           H  
ATOM    283 1HG1 VAL B 152      64.033 -48.560  70.775  1.00  0.00           H  
ATOM    284 2HG1 VAL B 152      63.721 -49.999  69.776  1.00  0.00           H  
ATOM    285 3HG1 VAL B 152      62.674 -49.638  71.169  1.00  0.00           H  
ATOM    286 1HG2 VAL B 152      64.941 -48.776  73.025  1.00  0.00           H  
ATOM    287 2HG2 VAL B 152      63.624 -49.870  73.513  1.00  0.00           H  
ATOM    288 3HG2 VAL B 152      65.320 -50.374  73.710  1.00  0.00           H  
ATOM    289  N   ILE B 153      65.237 -52.995  69.837  1.00 35.35           N  
ATOM    290  CA  ILE B 153      65.324 -53.643  68.525  1.00 35.18           C  
ATOM    291  C   ILE B 153      64.467 -54.914  68.479  1.00 35.11           C  
ATOM    292  O   ILE B 153      63.659 -55.092  67.563  1.00 35.05           O  
ATOM    293  CB  ILE B 153      66.795 -53.971  68.130  1.00 35.18           C  
ATOM    294  CG1 ILE B 153      67.655 -52.700  68.137  1.00 35.10           C  
ATOM    295  CG2 ILE B 153      66.853 -54.654  66.761  1.00 35.18           C  
ATOM    296  CD1 ILE B 153      69.155 -52.942  68.059  1.00 34.83           C  
ATOM    297  H   ILE B 153      66.070 -52.917  70.403  1.00  0.00           H  
ATOM    298  HA  ILE B 153      64.921 -52.963  67.776  1.00  0.00           H  
ATOM    299  HB  ILE B 153      67.231 -54.638  68.873  1.00  0.00           H  
ATOM    300 1HG1 ILE B 153      67.377 -52.068  67.294  1.00  0.00           H  
ATOM    301 2HG1 ILE B 153      67.459 -52.133  69.048  1.00  0.00           H  
ATOM    302 1HG2 ILE B 153      67.890 -54.872  66.507  1.00  0.00           H  
ATOM    303 2HG2 ILE B 153      66.284 -55.582  66.793  1.00  0.00           H  
ATOM    304 3HG2 ILE B 153      66.426 -53.993  66.006  1.00  0.00           H  
ATOM    305 1HD1 ILE B 153      69.679 -51.986  68.070  1.00  0.00           H  
ATOM    306 2HD1 ILE B 153      69.472 -53.540  68.914  1.00  0.00           H  
ATOM    307 3HD1 ILE B 153      69.390 -53.473  67.138  1.00  0.00           H  
ATOM    308  N   ARG B 154      64.638 -55.782  69.474  1.00 35.00           N  
ATOM    309  CA  ARG B 154      63.884 -57.033  69.546  1.00 34.92           C  
ATOM    310  C   ARG B 154      62.390 -56.766  69.758  1.00 34.89           C  
ATOM    311  O   ARG B 154      61.545 -57.531  69.291  1.00 34.89           O  
ATOM    312  CB  ARG B 154      64.446 -57.959  70.633  1.00 34.90           C  
ATOM    313  CG  ARG B 154      65.966 -58.122  70.591  1.00 35.02           C  
ATOM    314  CD  ARG B 154      66.448 -59.331  71.379  1.00 35.08           C  
ATOM    315  NE  ARG B 154      66.675 -60.484  70.508  1.00 35.41           N  
ATOM    316  CZ  ARG B 154      67.861 -60.841  70.021  1.00 35.58           C  
ATOM    317  NH1 ARG B 154      68.951 -60.147  70.318  1.00 35.54           N  
ATOM    318  NH2 ARG B 154      67.961 -61.904  69.234  1.00 35.65           N  
ATOM    319  H   ARG B 154      65.308 -55.569  70.199  1.00  0.00           H  
ATOM    320  HA  ARG B 154      63.967 -57.543  68.586  1.00  0.00           H  
ATOM    321 1HB  ARG B 154      64.176 -57.573  71.615  1.00  0.00           H  
ATOM    322 2HB  ARG B 154      63.998 -58.948  70.536  1.00  0.00           H  
ATOM    323 1HG  ARG B 154      66.290 -58.246  69.558  1.00  0.00           H  
ATOM    324 2HG  ARG B 154      66.439 -57.236  71.016  1.00  0.00           H  
ATOM    325 1HD  ARG B 154      67.385 -59.089  71.880  1.00  0.00           H  
ATOM    326 2HD  ARG B 154      65.699 -59.603  72.122  1.00  0.00           H  
ATOM    327  HE  ARG B 154      65.875 -61.049  70.258  1.00  0.00           H  
ATOM    328 1HH1 ARG B 154      68.886 -59.338  70.920  1.00  0.00           H  
ATOM    329 2HH1 ARG B 154      69.846 -60.427  69.943  1.00  0.00           H  
ATOM    330 1HH2 ARG B 154      67.137 -62.442  69.005  1.00  0.00           H  
ATOM    331 2HH2 ARG B 154      68.860 -62.175  68.864  1.00  0.00           H  
ATOM    332  N   ALA B 155      62.076 -55.669  70.448  1.00 34.86           N  
ATOM    333  CA  ALA B 155      60.690 -55.234  70.627  1.00 34.85           C  
ATOM    334  C   ALA B 155      60.075 -54.750  69.315  1.00 34.86           C  
ATOM    335  O   ALA B 155      58.877 -54.929  69.086  1.00 34.86           O  
ATOM    336  CB  ALA B 155      60.599 -54.152  71.685  1.00 34.80           C  
ATOM    337  H   ALA B 155      62.820 -55.123  70.859  1.00  0.00           H  
ATOM    338  HA  ALA B 155      60.105 -56.093  70.954  1.00  0.00           H  
ATOM    339 1HB  ALA B 155      59.560 -53.844  71.802  1.00  0.00           H  
ATOM    340 2HB  ALA B 155      60.971 -54.539  72.634  1.00  0.00           H  
ATOM    341 3HB  ALA B 155      61.199 -53.296  71.382  1.00  0.00           H  
ATOM    342  N   ALA B 156      60.897 -54.136  68.463  1.00 34.90           N  
ATOM    343  CA  ALA B 156      60.460 -53.669  67.148  1.00 34.96           C  
ATOM    344  C   ALA B 156      60.145 -54.839  66.219  1.00 35.00           C  
ATOM    345  O   ALA B 156      59.181 -54.788  65.450  1.00 35.01           O  
ATOM    346  CB  ALA B 156      61.510 -52.762  66.526  1.00 34.92           C  
ATOM    347  H   ALA B 156      61.857 -53.991  68.743  1.00  0.00           H  
ATOM    348  HA  ALA B 156      59.539 -53.101  67.279  1.00  0.00           H  
ATOM    349 1HB  ALA B 156      61.166 -52.425  65.548  1.00  0.00           H  
ATOM    350 2HB  ALA B 156      61.673 -51.898  67.171  1.00  0.00           H  
ATOM    351 3HB  ALA B 156      62.443 -53.311  66.413  1.00  0.00           H  
ATOM    352  N   ALA B 157      60.966 -55.886  66.304  1.00 35.04           N  
ATOM    353  CA  ALA B 157      60.781 -57.111  65.532  1.00 35.09           C  
ATOM    354  C   ALA B 157      59.426 -57.760  65.809  1.00 35.15           C  
ATOM    355  O   ALA B 157      58.708 -58.133  64.879  1.00 35.14           O  
ATOM    356  CB  ALA B 157      61.913 -58.093  65.822  1.00 35.10           C  
ATOM    357  H   ALA B 157      61.750 -55.817  66.936  1.00  0.00           H  
ATOM    358  HA  ALA B 157      60.800 -56.850  64.474  1.00  0.00           H  
ATOM    359 1HB  ALA B 157      61.764 -59.003  65.240  1.00  0.00           H  
ATOM    360 2HB  ALA B 157      62.866 -57.640  65.549  1.00  0.00           H  
ATOM    361 3HB  ALA B 157      61.919 -58.338  66.883  1.00  0.00           H  
ATOM    362  N   ILE B 158      59.086 -57.879  67.092  1.00 35.25           N  
ATOM    363  CA  ILE B 158      57.821 -58.476  67.525  1.00 35.34           C  
ATOM    364  C   ILE B 158      56.629 -57.643  67.042  1.00 35.48           C  
ATOM    365  O   ILE B 158      55.630 -58.196  66.575  1.00 35.60           O  
ATOM    366  CB  ILE B 158      57.777 -58.680  69.067  1.00 35.35           C  
ATOM    367  CG1 ILE B 158      58.931 -59.583  69.522  1.00 35.21           C  
ATOM    368  CG2 ILE B 158      56.431 -59.275  69.507  1.00 35.38           C  
ATOM    369  CD1 ILE B 158      59.204 -59.550  71.015  1.00 35.03           C  
ATOM    370  H   ILE B 158      59.734 -57.540  67.789  1.00  0.00           H  
ATOM    371  HA  ILE B 158      57.720 -59.453  67.053  1.00  0.00           H  
ATOM    372  HB  ILE B 158      57.913 -57.720  69.565  1.00  0.00           H  
ATOM    373 1HG1 ILE B 158      58.718 -60.614  69.243  1.00  0.00           H  
ATOM    374 2HG1 ILE B 158      59.847 -59.289  69.009  1.00  0.00           H  
ATOM    375 1HG2 ILE B 158      56.428 -59.408  70.589  1.00  0.00           H  
ATOM    376 2HG2 ILE B 158      55.625 -58.600  69.222  1.00  0.00           H  
ATOM    377 3HG2 ILE B 158      56.284 -60.241  69.023  1.00  0.00           H  
ATOM    378 1HD1 ILE B 158      60.035 -60.216  71.248  1.00  0.00           H  
ATOM    379 2HD1 ILE B 158      59.459 -58.533  71.316  1.00  0.00           H  
ATOM    380 3HD1 ILE B 158      58.316 -59.877  71.554  1.00  0.00           H  
ATOM    381  N   ALA B 159      56.749 -56.320  67.142  1.00 35.53           N  
ATOM    382  CA  ALA B 159      55.712 -55.402  66.665  1.00 35.62           C  
ATOM    383  C   ALA B 159      55.537 -55.481  65.149  1.00 35.65           C  
ATOM    384  O   ALA B 159      54.421 -55.374  64.639  1.00 35.66           O  
ATOM    385  CB  ALA B 159      56.022 -53.973  67.095  1.00 35.62           C  
ATOM    386  H   ALA B 159      57.586 -55.941  67.562  1.00  0.00           H  
ATOM    387  HA  ALA B 159      54.763 -55.704  67.108  1.00  0.00           H  
ATOM    388 1HB  ALA B 159      55.240 -53.306  66.731  1.00  0.00           H  
ATOM    389 2HB  ALA B 159      56.066 -53.922  68.183  1.00  0.00           H  
ATOM    390 3HB  ALA B 159      56.981 -53.668  66.679  1.00  0.00           H  
ATOM    391  N   ASN B 160      56.648 -55.671  64.442  1.00 35.67           N  
ATOM    392  CA  ASN B 160      56.632 -55.844  62.995  1.00 35.74           C  
ATOM    393  C   ASN B 160      55.915 -57.123  62.569  1.00 35.68           C  
ATOM    394  O   ASN B 160      55.062 -57.094  61.682  1.00 35.76           O  
ATOM    395  CB  ASN B 160      58.059 -55.829  62.440  1.00 35.79           C  
ATOM    396  CG  ASN B 160      58.164 -56.497  61.085  1.00 36.08           C  
ATOM    397  OD1 ASN B 160      57.637 -55.999  60.088  1.00 36.39           O  
ATOM    398  ND2 ASN B 160      58.842 -57.635  61.043  1.00 36.40           N  
ATOM    399  H   ASN B 160      57.532 -55.695  64.931  1.00  0.00           H  
ATOM    400  HA  ASN B 160      56.076 -55.015  62.553  1.00  0.00           H  
ATOM    401 1HB  ASN B 160      58.404 -54.798  62.352  1.00  0.00           H  
ATOM    402 2HB  ASN B 160      58.725 -56.339  63.136  1.00  0.00           H  
ATOM    403 1HD2 ASN B 160      58.946 -58.124  60.176  1.00  0.00           H  
ATOM    404 2HD2 ASN B 160      59.249 -58.005  61.877  1.00  0.00           H  
ATOM    405  N   LYS B 161      56.265 -58.239  63.206  1.00 35.54           N  
ATOM    406  CA  LYS B 161      55.681 -59.540  62.876  1.00 35.36           C  
ATOM    407  C   LYS B 161      54.185 -59.623  63.186  1.00 35.22           C  
ATOM    408  O   LYS B 161      53.444 -60.314  62.482  1.00 35.27           O  
ATOM    409  CB  LYS B 161      56.425 -60.675  63.589  1.00 35.41           C  
ATOM    410  CG  LYS B 161      57.901 -60.809  63.210  1.00 35.48           C  
ATOM    411  CD  LYS B 161      58.406 -62.251  63.333  1.00 35.82           C  
ATOM    412  CE  LYS B 161      58.321 -62.798  64.760  1.00 35.90           C  
ATOM    413  NZ  LYS B 161      59.204 -62.075  65.717  1.00 35.83           N  
ATOM    414  H   LYS B 161      56.956 -58.182  63.940  1.00  0.00           H  
ATOM    415  HA  LYS B 161      55.768 -59.695  61.800  1.00  0.00           H  
ATOM    416 1HB  LYS B 161      56.372 -60.524  64.667  1.00  0.00           H  
ATOM    417 2HB  LYS B 161      55.938 -61.625  63.367  1.00  0.00           H  
ATOM    418 1HG  LYS B 161      58.044 -60.480  62.180  1.00  0.00           H  
ATOM    419 2HG  LYS B 161      58.503 -60.176  63.861  1.00  0.00           H  
ATOM    420 1HD  LYS B 161      57.815 -62.900  62.686  1.00  0.00           H  
ATOM    421 2HD  LYS B 161      59.447 -62.300  63.015  1.00  0.00           H  
ATOM    422 1HE  LYS B 161      57.296 -62.721  65.118  1.00  0.00           H  
ATOM    423 2HE  LYS B 161      58.606 -63.850  64.764  1.00  0.00           H  
ATOM    424 1HZ  LYS B 161      59.106 -62.479  66.638  1.00  0.00           H  
ATOM    425 2HZ  LYS B 161      60.165 -62.155  65.415  1.00  0.00           H  
ATOM    426 3HZ  LYS B 161      58.941 -61.100  65.748  1.00  0.00           H  
ATOM    427  N   GLU B 162      53.750 -58.884  64.207  1.00 35.12           N  
ATOM    428  CA  GLU B 162      52.373 -58.954  64.704  1.00 35.00           C  
ATOM    429  C   GLU B 162      51.437 -57.871  64.139  1.00 34.93           C  
ATOM    430  O   GLU B 162      50.214 -57.987  64.259  1.00 34.95           O  
ATOM    431  CB  GLU B 162      52.368 -58.937  66.241  1.00 34.98           C  
ATOM    432  CG  GLU B 162      51.273 -59.785  66.888  1.00 34.79           C  
ATOM    433  CD  GLU B 162      50.121 -58.958  67.432  1.00 34.70           C  
ATOM    434  OE1 GLU B 162      50.340 -58.186  68.390  1.00 34.62           O  
ATOM    435  OE2 GLU B 162      48.992 -59.095  66.915  1.00 34.52           O  
ATOM    436  H   GLU B 162      54.402 -58.253  64.651  1.00  0.00           H  
ATOM    437  HA  GLU B 162      51.928 -59.888  64.360  1.00  0.00           H  
ATOM    438 1HB  GLU B 162      53.328 -59.297  66.612  1.00  0.00           H  
ATOM    439 2HB  GLU B 162      52.244 -57.913  66.593  1.00  0.00           H  
ATOM    440 1HG  GLU B 162      50.883 -60.483  66.147  1.00  0.00           H  
ATOM    441 2HG  GLU B 162      51.710 -60.365  67.700  1.00  0.00           H  
ATOM    442  N   THR B 163      52.004 -56.828  63.531  1.00 34.86           N  
ATOM    443  CA  THR B 163      51.205 -55.770  62.882  1.00 34.73           C  
ATOM    444  C   THR B 163      51.558 -55.520  61.410  1.00 34.64           C  
ATOM    445  O   THR B 163      50.888 -54.734  60.731  1.00 34.61           O  
ATOM    446  CB  THR B 163      51.269 -54.426  63.655  1.00 34.68           C  
ATOM    447  OG1 THR B 163      52.603 -53.910  63.616  1.00 34.67           O  
ATOM    448  CG2 THR B 163      50.833 -54.598  65.104  1.00 34.67           C  
ATOM    449  H   THR B 163      53.012 -56.763  63.516  1.00  0.00           H  
ATOM    450  HA  THR B 163      50.163 -56.090  62.857  1.00  0.00           H  
ATOM    451  HB  THR B 163      50.613 -53.699  63.176  1.00  0.00           H  
ATOM    452  HG1 THR B 163      53.164 -54.511  63.119  1.00  0.00           H  
ATOM    453 1HG2 THR B 163      50.889 -53.638  65.617  1.00  0.00           H  
ATOM    454 2HG2 THR B 163      49.808 -54.967  65.134  1.00  0.00           H  
ATOM    455 3HG2 THR B 163      51.490 -55.312  65.599  1.00  0.00           H  
ATOM    456  N   LYS B 164      52.608 -56.187  60.932  1.00 34.54           N  
ATOM    457  CA  LYS B 164      53.063 -56.108  59.532  1.00 34.45           C  
ATOM    458  C   LYS B 164      53.528 -54.712  59.087  1.00 34.23           C  
ATOM    459  O   LYS B 164      53.629 -54.442  57.886  1.00 34.29           O  
ATOM    460  CB  LYS B 164      52.010 -56.677  58.552  1.00 34.53           C  
ATOM    461  CG  LYS B 164      51.378 -58.026  58.950  1.00 35.00           C  
ATOM    462  CD  LYS B 164      52.349 -59.207  58.854  1.00 35.82           C  
ATOM    463  CE  LYS B 164      52.340 -59.856  57.470  1.00 36.40           C  
ATOM    464  NZ  LYS B 164      51.141 -60.720  57.248  1.00 36.81           N  
ATOM    465  H   LYS B 164      53.110 -56.777  61.580  1.00  0.00           H  
ATOM    466  HA  LYS B 164      53.973 -56.700  59.430  1.00  0.00           H  
ATOM    467 1HB  LYS B 164      51.194 -55.963  58.439  1.00  0.00           H  
ATOM    468 2HB  LYS B 164      52.463 -56.814  57.570  1.00  0.00           H  
ATOM    469 1HG  LYS B 164      51.019 -57.971  59.978  1.00  0.00           H  
ATOM    470 2HG  LYS B 164      50.530 -58.236  58.299  1.00  0.00           H  
ATOM    471 1HD  LYS B 164      53.362 -58.864  59.069  1.00  0.00           H  
ATOM    472 2HD  LYS B 164      52.077 -59.963  59.591  1.00  0.00           H  
ATOM    473 1HE  LYS B 164      52.353 -59.081  56.705  1.00  0.00           H  
ATOM    474 2HE  LYS B 164      53.233 -60.469  57.350  1.00  0.00           H  
ATOM    475 1HZ  LYS B 164      51.183 -61.124  56.323  1.00  0.00           H  
ATOM    476 2HZ  LYS B 164      51.125 -61.459  57.937  1.00  0.00           H  
ATOM    477 3HZ  LYS B 164      50.303 -60.163  57.334  1.00  0.00           H  
ATOM    478  N   VAL B 165      53.823 -53.836  60.048  1.00 33.90           N  
ATOM    479  CA  VAL B 165      54.337 -52.492  59.744  1.00 33.52           C  
ATOM    480  C   VAL B 165      55.869 -52.486  59.635  1.00 33.23           C  
ATOM    481  O   VAL B 165      56.542 -53.271  60.312  1.00 33.22           O  
ATOM    482  CB  VAL B 165      53.858 -51.411  60.760  1.00 33.55           C  
ATOM    483  CG1 VAL B 165      52.334 -51.386  60.847  1.00 33.54           C  
ATOM    484  CG2 VAL B 165      54.494 -51.614  62.139  1.00 33.49           C  
ATOM    485  H   VAL B 165      53.689 -54.105  61.012  1.00  0.00           H  
ATOM    486  HA  VAL B 165      53.974 -52.197  58.759  1.00  0.00           H  
ATOM    487  HB  VAL B 165      54.139 -50.426  60.387  1.00  0.00           H  
ATOM    488 1HG1 VAL B 165      52.023 -50.624  61.562  1.00  0.00           H  
ATOM    489 2HG1 VAL B 165      51.917 -51.155  59.867  1.00  0.00           H  
ATOM    490 3HG1 VAL B 165      51.972 -52.360  61.176  1.00  0.00           H  
ATOM    491 1HG2 VAL B 165      54.138 -50.842  62.821  1.00  0.00           H  
ATOM    492 2HG2 VAL B 165      54.219 -52.596  62.526  1.00  0.00           H  
ATOM    493 3HG2 VAL B 165      55.579 -51.549  62.053  1.00  0.00           H  
ATOM    494  N   PRO B 166      56.425 -51.601  58.784  1.00 32.91           N  
ATOM    495  CA  PRO B 166      57.867 -51.619  58.561  1.00 32.63           C  
ATOM    496  C   PRO B 166      58.620 -50.883  59.664  1.00 32.41           C  
ATOM    497  O   PRO B 166      58.002 -50.197  60.482  1.00 32.42           O  
ATOM    498  CB  PRO B 166      58.014 -50.889  57.229  1.00 32.68           C  
ATOM    499  CG  PRO B 166      56.878 -49.915  57.212  1.00 32.72           C  
ATOM    500  CD  PRO B 166      55.757 -50.541  57.998  1.00 32.86           C  
ATOM    501  HA  PRO B 166      58.207 -52.662  58.479  1.00  0.00           H  
ATOM    502 1HB  PRO B 166      58.997 -50.397  57.176  1.00  0.00           H  
ATOM    503 2HB  PRO B 166      57.970 -51.609  56.399  1.00  0.00           H  
ATOM    504 1HG  PRO B 166      57.192 -48.957  57.652  1.00  0.00           H  
ATOM    505 2HG  PRO B 166      56.574 -49.704  56.176  1.00  0.00           H  
ATOM    506 1HD  PRO B 166      55.301 -49.784  58.653  1.00  0.00           H  
ATOM    507 2HD  PRO B 166      55.010 -50.956  57.305  1.00  0.00           H  
ATOM    508  N   ILE B 167      59.941 -51.028  59.689  1.00 32.11           N  
ATOM    509  CA  ILE B 167      60.749 -50.379  60.720  1.00 31.84           C  
ATOM    510  C   ILE B 167      61.846 -49.483  60.120  1.00 31.65           C  
ATOM    511  O   ILE B 167      62.549 -49.879  59.186  1.00 31.66           O  
ATOM    512  CB  ILE B 167      61.292 -51.401  61.797  1.00 31.83           C  
ATOM    513  CG1 ILE B 167      62.813 -51.540  61.768  1.00 31.77           C  
ATOM    514  CG2 ILE B 167      60.611 -52.765  61.698  1.00 31.85           C  
ATOM    515  CD1 ILE B 167      63.493 -50.682  62.784  1.00 31.88           C  
ATOM    516  H   ILE B 167      60.399 -51.593  58.988  1.00  0.00           H  
ATOM    517  HA  ILE B 167      60.127 -49.651  61.240  1.00  0.00           H  
ATOM    518  HB  ILE B 167      61.112 -51.006  62.796  1.00  0.00           H  
ATOM    519 1HG1 ILE B 167      63.087 -52.579  61.947  1.00  0.00           H  
ATOM    520 2HG1 ILE B 167      63.184 -51.271  60.779  1.00  0.00           H  
ATOM    521 1HG2 ILE B 167      61.019 -53.431  62.458  1.00  0.00           H  
ATOM    522 2HG2 ILE B 167      59.540 -52.649  61.855  1.00  0.00           H  
ATOM    523 3HG2 ILE B 167      60.789 -53.190  60.710  1.00  0.00           H  
ATOM    524 1HD1 ILE B 167      64.572 -50.823  62.716  1.00  0.00           H  
ATOM    525 2HD1 ILE B 167      63.251 -49.635  62.597  1.00  0.00           H  
ATOM    526 3HD1 ILE B 167      63.154 -50.961  63.781  1.00  0.00           H  
ATOM    527  N   ILE B 168      61.960 -48.269  60.659  1.00 31.37           N  
ATOM    528  CA  ILE B 168      62.983 -47.301  60.253  1.00 31.13           C  
ATOM    529  C   ILE B 168      64.033 -47.172  61.356  1.00 31.07           C  
ATOM    530  O   ILE B 168      63.690 -47.063  62.533  1.00 31.10           O  
ATOM    531  CB  ILE B 168      62.369 -45.902  59.960  1.00 31.09           C  
ATOM    532  CG1 ILE B 168      61.392 -45.976  58.780  1.00 31.02           C  
ATOM    533  CG2 ILE B 168      63.465 -44.861  59.693  1.00 30.87           C  
ATOM    534  CD1 ILE B 168      60.555 -44.716  58.577  1.00 31.02           C  
ATOM    535  H   ILE B 168      61.302 -48.016  61.382  1.00  0.00           H  
ATOM    536  HA  ILE B 168      63.455 -47.660  59.339  1.00  0.00           H  
ATOM    537  HB  ILE B 168      61.781 -45.576  60.818  1.00  0.00           H  
ATOM    538 1HG1 ILE B 168      61.946 -46.164  57.861  1.00  0.00           H  
ATOM    539 2HG1 ILE B 168      60.708 -46.813  58.926  1.00  0.00           H  
ATOM    540 1HG2 ILE B 168      63.006 -43.893  59.491  1.00  0.00           H  
ATOM    541 2HG2 ILE B 168      64.111 -44.781  60.566  1.00  0.00           H  
ATOM    542 3HG2 ILE B 168      64.057 -45.169  58.831  1.00  0.00           H  
ATOM    543 1HD1 ILE B 168      59.891 -44.854  57.723  1.00  0.00           H  
ATOM    544 2HD1 ILE B 168      59.961 -44.526  59.471  1.00  0.00           H  
ATOM    545 3HD1 ILE B 168      61.213 -43.868  58.391  1.00  0.00           H  
ATOM    546  N   THR B 169      65.308 -47.178  60.979  1.00 31.00           N  
ATOM    547  CA  THR B 169      66.377 -47.070  61.970  1.00 30.98           C  
ATOM    548  C   THR B 169      67.121 -45.739  61.925  1.00 31.07           C  
ATOM    549  O   THR B 169      67.153 -45.055  60.901  1.00 30.96           O  
ATOM    550  CB  THR B 169      67.420 -48.223  61.871  1.00 30.90           C  
ATOM    551  OG1 THR B 169      68.374 -47.932  60.842  1.00 30.73           O  
ATOM    552  CG2 THR B 169      66.755 -49.565  61.596  1.00 30.74           C  
ATOM    553  H   THR B 169      65.549 -47.257  60.002  1.00  0.00           H  
ATOM    554  HA  THR B 169      65.933 -47.117  62.965  1.00  0.00           H  
ATOM    555  HB  THR B 169      67.972 -48.296  62.808  1.00  0.00           H  
ATOM    556  HG1 THR B 169      68.160 -47.087  60.438  1.00  0.00           H  
ATOM    557 1HG2 THR B 169      67.516 -50.342  61.535  1.00  0.00           H  
ATOM    558 2HG2 THR B 169      66.061 -49.799  62.403  1.00  0.00           H  
ATOM    559 3HG2 THR B 169      66.211 -49.515  60.653  1.00  0.00           H  
ATOM    560  N   HIS B 170      67.694 -45.384  63.070  1.00 31.29           N  
ATOM    561  CA  HIS B 170      68.737 -44.380  63.169  1.00 31.51           C  
ATOM    562  C   HIS B 170      70.010 -45.150  63.490  1.00 31.76           C  
ATOM    563  O   HIS B 170      70.037 -45.948  64.431  1.00 31.78           O  
ATOM    564  CB  HIS B 170      68.415 -43.388  64.291  1.00 31.43           C  
ATOM    565  CG  HIS B 170      69.564 -42.509  64.682  1.00 31.41           C  
ATOM    566  ND1 HIS B 170      69.605 -41.162  64.388  1.00 31.39           N  
ATOM    567  CD2 HIS B 170      70.708 -42.781  65.354  1.00 31.23           C  
ATOM    568  CE1 HIS B 170      70.728 -40.647  64.854  1.00 31.34           C  
ATOM    569  NE2 HIS B 170      71.415 -41.608  65.443  1.00 31.21           N  
ATOM    570  H   HIS B 170      67.376 -45.847  63.909  1.00  0.00           H  
ATOM    571  HA  HIS B 170      68.799 -43.827  62.232  1.00  0.00           H  
ATOM    572 1HB  HIS B 170      67.589 -42.746  63.983  1.00  0.00           H  
ATOM    573 2HB  HIS B 170      68.092 -43.934  65.177  1.00  0.00           H  
ATOM    574  HD2 HIS B 170      71.013 -43.752  65.745  1.00  0.00           H  
ATOM    575  HE1 HIS B 170      71.036 -39.605  64.768  1.00  0.00           H  
ATOM    576  HE2 HIS B 170      72.315 -41.503  65.889  1.00  0.00           H  
TER                                                                             
# All scores below are weighted scores, not raw scores.
#BEGIN_POSE_ENERGIES_TABLE pdb/2vc5B_0001.pdb
label fa_atr fa_rep fa_sol fa_intra_rep fa_elec pro_close hbond_sr_bb hbond_lr_bb hbond_bb_sc hbond_sc dslf_fa13 rama omega fa_dun p_aa_pp ref total
weights 0.8 0.44 0.75 0.004 0.7 1 1.17 1.17 1.17 1.1 1 0.2 0.5 0.56 0.32 1 NA
pose -100.614 16.0273 55.1027 0.28543 -7.17926 2.31596 -9.96287 -3.71962 -0.14646 -0.29237 0 -2.12581 3.69015 93.5284 -2.92276 2.88915 46.8754
GLY_1 -0.97915 0.14474 0.46631 1e-05 -0.0263 0 0 0 0 0 0 0 0.00114 0 1.39685 0.14053 1.14412
PHE_2 -2.76618 0.27501 0.67243 0.0265 0.03027 0 0 0 0 0 0 0.02049 0.05178 1.00596 -0.20035 0.43057 -0.45352
VAL_3 -3.37676 0.34007 1.25281 0.01528 -0.37613 0 0 0 0 0 0 -0.19987 0.0645 3.61804 -0.36503 0.74484 1.71775
LYS_4 -2.68372 0.6016 1.29058 0.00638 -0.1826 0 0 0 0 0 0 -0.02683 0.16273 4.2357 0.06703 -0.28737 3.18349
ILE_5 -3.82464 2.14605 1.13982 0.01244 -0.4776 0 0 0 0 0 0 -0.07092 0.04836 0.75659 -0.05138 0.8318 0.51052
ALA_6 -1.54974 0.15061 0.63544 0.00055 -0.10377 0 0 0 0 0 0 0.10147 0.3297 0 0.15987 0.59294 0.31707
ALA_7 -1.66426 0.22556 0.93174 0.00095 -0.15229 0 0 0 0 0 0 0.03527 0.05488 0 -0.28832 0.59294 -0.26353
ASP_8 -2.20713 0.39137 1.5356 0.00187 -0.47442 0 0 0 -0.05557 -0.11199 0 0.59223 0.02039 4.30262 0.23315 -1.28682 2.9413
GLU_9 -1.24381 0.64824 0.9131 0.00752 0.1268 0.00943 0 0 -0.05557 0 0 -0.1874 0.0388 4.78853 -0.09011 -1.55374 3.40179
PRO_10 -1.53209 0.29915 0.71477 0.00134 -0.01216 0.00991 0 0 0 0 0 -0.07286 0.21945 0.63497 -0.34874 -0.21929 -0.30556
GLY_11 -1.6021 0.30729 1.05608 4e-05 -0.0514 0 0 0 0 0 0 -0.03183 0.01918 0 -0.79911 0.14053 -0.96132
ILE_12 -1.64305 0.0152 0.32644 0.01437 0.15298 0 0 0 0 0 0 0.05899 0.00131 2.88835 0.02298 0.8318 2.66936
THR_13 -2.93223 0.33888 2.19376 0.00382 0.01556 0 0 0 -0.01766 0 0 -0.13174 0.06854 0.56323 -0.30038 0.16454 -0.03368
LYS_14 -1.90559 0.20048 1.22947 0.00526 -0.14818 0 0 0 0 0 0 0.06398 0.06752 5.58143 -0.08758 -0.28737 4.71943
ASP_15 -2.55703 0.30798 1.93167 0.00243 -0.4528 0 0 0 0 0 0 -0.18129 0.10282 1.90769 -0.02538 -1.28682 -0.25073
VAL_16 -4.17585 0.45448 2.12392 0.01325 0.11469 0 0 0 -0.01766 0 0 0.01952 0.00724 1.14613 -0.04893 0.74484 0.38163
GLU_17 -4.38619 0.79546 2.72688 0.00509 -0.92809 0 0 0 0 -0.0342 0 -0.20792 0.00511 2.75999 -0.09877 -1.55374 -0.91639
LYS_18 -3.44702 0.22601 2.18076 0.00411 -0.60752 0 0 0 0 0 0 -0.19495 0.05035 2.7439 -0.05152 -0.28737 0.61675
VAL_19 -3.31991 0.70151 1.73443 0.01008 -0.14748 0 0 0 0 0 0 -0.07595 0.03537 0.54825 0.00924 0.74484 0.24038
ILE_20 -4.35892 1.15647 1.65467 0.01318 -0.23513 0 0 0 0 0 0 0.0163 5e-05 1.7206 -0.14284 0.8318 0.6562
ARG_21 -3.69381 0.63684 2.32719 0.01187 -0.85045 0 0 0 0 -0.0342 0 -0.24211 0.13826 8.42766 -0.09068 -0.14916 6.4814
ALA_22 -2.83101 0.20555 1.57758 0.00075 -0.16702 0 0 0 0 0 0 -0.22918 0.0322 0 -0.1204 0.59294 -0.93858
ALA_23 -3.47465 0.24328 1.51017 0.00071 -0.24684 0 0 0 0 0 0 -0.17026 0.03525 0 -0.12803 0.59294 -1.63743
ALA_24 -3.14191 0.25815 2.03841 0.00071 -0.2464 0 0 0 0 0 0 -0.07798 6e-05 0 -0.13015 0.59294 -0.70616
ILE_25 -3.06648 0.18129 2.032 0.01278 -0.11427 0 0 0 0 0 0 -0.05167 0.03682 1.36857 -0.05127 0.8318 1.17956
ALA_26 -2.95423 0.10413 1.83252 0.00071 -0.22394 0 0 0 0 0 0 -0.22285 0.06497 0 -0.17354 0.59294 -0.9793
ASN_27 -4.15269 0.29399 2.8123 0.00949 -0.1726 0 0 0 0 0 0 0.15653 0.01106 4.12083 0.22157 -0.94198 2.35849
LYS_28 -2.64737 0.15105 2.13626 0.00609 0.08483 0 0 0 0 0 0 -0.27032 0.17542 4.08734 -0.03667 -0.28737 3.39925
GLU_29 -1.72024 0.15245 1.05634 0.00372 0.04702 0 0 0 0 0 0 -0.13465 0.06765 8.69656 -0.01663 -1.55374 6.59846
THR_30 -2.60818 0.36309 2.05893 0.00482 0.0926 0 0 0 0 0 0 -0.01791 0.02485 0.12777 -0.31449 0.16454 -0.10398
LYS_31 -1.71764 0.15229 1.12459 0.00606 -0.01192 0 0 0 0 0 0 0.10328 0.04131 4.21033 0.03787 -0.28737 3.6588
VAL_32 -3.05943 0.35678 1.7824 0.00933 0.24683 1.10466 0 0 0 0 0 -0.03396 0.11194 0.7501 0.14196 0.74484 2.15546
PRO_33 -2.10678 0.22663 0.99819 0.00222 -0.18568 1.19197 0 0 0 0 0 -0.02827 0.00448 0.64137 -0.36007 -0.21929 0.16477
ILE_34 -2.97159 1.36264 0.7346 0.03262 0.00625 0 0 0 0 0 0 -0.14737 0.03296 14.0066 -0.33573 0.8318 13.5528
ILE_35 -3.16437 0.53704 1.39111 0.01458 -0.38698 0 0 0 0 0 0 -0.17888 0.0012 0.27392 -0.26853 0.8318 -0.9491
THR_36 -1.82532 0.48047 0.77307 0.01283 -0.19048 0 0 0 0 0 0 -0.10688 1.56248 1.82125 -0.10585 0.16454 2.58613
HIS_37 -3.32339 0.59545 2.20638 0.01166 -0.92465 0 0 0 0 -0.11199 0 0 0 5.79418 -0.1828 0.3575 4.42233
#END_POSE_ENERGIES_TABLE pdb/2vc5B_0001.pdb
