# Supplementary material for: Highly active enzymes by automated combinatorial backbone assembly and sequence design
Source: Nat Commun. 2018 Jul 17;9:2780. doi: 10.1038/s41467-018-05205-5 (PMC6050298; doi:10.1038/s41467-018-05205-5)
Supplement: Supplementary file 9 — Supplementary Data 5 [file 41467_2018_5205_MOESM9_ESM.zip]

Archive with 3 entries (2 files):
- 4h9zB.pdb
- __MACOSX/
- __MACOSX/._4h9zB.pdb
