# Supplementary material for: Highly active enzymes by automated combinatorial backbone assembly and sequence design
Source: Nat Commun. 2018 Jul 17;9:2780. doi: 10.1038/s41467-018-05205-5 (PMC6050298; doi:10.1038/s41467-018-05205-5)
Supplement: Supplementary file 9 — Supplementary Data 5 [file 41467_2018_5205_MOESM9_ESM.zip › 4h9zB.pdb]

ATOM      1  N   GLY B 140      52.688 -45.127  61.775  1.00 25.90           N  
ATOM      2  CA  GLY B 140      52.786 -45.897  60.558  1.00 14.43           C  
ATOM      3  C   GLY B 140      54.107 -46.640  60.491  1.00 20.16           C  
ATOM      4  O   GLY B 140      54.243 -47.602  59.740  1.00 20.60           O  
ATOM      5  H   GLY B 140      53.089 -44.200  61.805  1.00  0.00           H  
ATOM      6 1HA  GLY B 140      51.960 -46.606  60.509  1.00  0.00           H  
ATOM      7 2HA  GLY B 140      52.691 -45.233  59.699  1.00  0.00           H  
ATOM      8  N   VAL B 141      55.096 -46.193  61.261  1.00 16.21           N  
ATOM      9  CA  VAL B 141      56.389 -46.876  61.270  1.00 13.49           C  
ATOM     10  C   VAL B 141      56.932 -47.080  62.674  1.00 11.91           C  
ATOM     11  O   VAL B 141      56.503 -46.433  63.619  1.00 14.72           O  
ATOM     12  CB  VAL B 141      57.461 -46.128  60.416  1.00 23.93           C  
ATOM     13  CG1 VAL B 141      56.903 -45.744  59.050  1.00 19.76           C  
ATOM     14  CG2 VAL B 141      57.959 -44.898  61.143  1.00 24.51           C  
ATOM     15  H   VAL B 141      54.965 -45.380  61.846  1.00  0.00           H  
ATOM     16  HA  VAL B 141      56.258 -47.871  60.842  1.00  0.00           H  
ATOM     17  HB  VAL B 141      58.300 -46.800  60.233  1.00  0.00           H  
ATOM     18 1HG1 VAL B 141      57.671 -45.225  58.476  1.00  0.00           H  
ATOM     19 2HG1 VAL B 141      56.598 -46.644  58.516  1.00  0.00           H  
ATOM     20 3HG1 VAL B 141      56.042 -45.088  59.180  1.00  0.00           H  
ATOM     21 1HG2 VAL B 141      58.705 -44.392  60.532  1.00  0.00           H  
ATOM     22 2HG2 VAL B 141      57.124 -44.223  61.330  1.00  0.00           H  
ATOM     23 3HG2 VAL B 141      58.407 -45.193  62.092  1.00  0.00           H  
ATOM     24  N   ILE B 142      57.882 -47.993  62.805  1.00 10.18           N  
ATOM     25  CA  ILE B 142      58.602 -48.142  64.054  1.00 15.88           C  
ATOM     26  C   ILE B 142      59.970 -47.518  63.874  1.00 22.00           C  
ATOM     27  O   ILE B 142      60.692 -47.826  62.908  1.00 13.95           O  
ATOM     28  CB  ILE B 142      58.763 -49.617  64.457  1.00 13.40           C  
ATOM     29  CG1 ILE B 142      57.401 -50.258  64.710  1.00 10.15           C  
ATOM     30  CG2 ILE B 142      59.615 -49.750  65.711  1.00  5.82           C  
ATOM     31  CD1 ILE B 142      57.432 -51.763  64.600  1.00  5.80           C  
ATOM     32  H   ILE B 142      58.113 -48.597  62.029  1.00  0.00           H  
ATOM     33  HA  ILE B 142      58.038 -47.641  64.840  1.00  0.00           H  
ATOM     34  HB  ILE B 142      59.245 -50.165  63.648  1.00  0.00           H  
ATOM     35 1HG1 ILE B 142      57.050 -49.986  65.705  1.00  0.00           H  
ATOM     36 2HG1 ILE B 142      56.677 -49.870  63.992  1.00  0.00           H  
ATOM     37 1HG2 ILE B 142      59.713 -50.803  65.975  1.00  0.00           H  
ATOM     38 2HG2 ILE B 142      60.603 -49.330  65.526  1.00  0.00           H  
ATOM     39 3HG2 ILE B 142      59.140 -49.213  66.532  1.00  0.00           H  
ATOM     40 1HD1 ILE B 142      56.435 -52.162  64.789  1.00  0.00           H  
ATOM     41 2HD1 ILE B 142      57.753 -52.048  63.597  1.00  0.00           H  
ATOM     42 3HD1 ILE B 142      58.129 -52.167  65.333  1.00  0.00           H  
ATOM     43  N   LYS B 143      60.320 -46.620  64.793  1.00 18.16           N  
ATOM     44  CA  LYS B 143      61.649 -46.022  64.779  1.00 25.30           C  
ATOM     45  C   LYS B 143      62.598 -46.771  65.715  1.00 28.72           C  
ATOM     46  O   LYS B 143      62.251 -47.054  66.863  1.00 27.95           O  
ATOM     47  CB  LYS B 143      61.596 -44.544  65.145  1.00 22.99           C  
ATOM     48  CG  LYS B 143      62.962 -43.849  65.066  1.00 22.75           C  
ATOM     49  CD  LYS B 143      63.421 -43.796  63.617  1.00 32.08           C  
ATOM     50  CE  LYS B 143      64.629 -42.918  63.424  1.00 19.03           C  
ATOM     51  NZ  LYS B 143      64.300 -41.487  63.665  1.00 16.48           N  
ATOM     52  H   LYS B 143      59.664 -46.345  65.510  1.00  0.00           H  
ATOM     53  HA  LYS B 143      62.057 -46.109  63.772  1.00  0.00           H  
ATOM     54 1HB  LYS B 143      60.907 -44.028  64.476  1.00  0.00           H  
ATOM     55 2HB  LYS B 143      61.211 -44.434  66.159  1.00  0.00           H  
ATOM     56 1HG  LYS B 143      62.880 -42.838  65.467  1.00  0.00           H  
ATOM     57 2HG  LYS B 143      63.686 -44.401  65.665  1.00  0.00           H  
ATOM     58 1HD  LYS B 143      63.670 -44.802  63.277  1.00  0.00           H  
ATOM     59 2HD  LYS B 143      62.615 -43.410  62.994  1.00  0.00           H  
ATOM     60 1HE  LYS B 143      65.415 -43.225  64.112  1.00  0.00           H  
ATOM     61 2HE  LYS B 143      65.003 -43.032  62.406  1.00  0.00           H  
ATOM     62 1HZ  LYS B 143      65.127 -40.923  63.528  1.00  0.00           H  
ATOM     63 2HZ  LYS B 143      63.581 -41.193  63.018  1.00  0.00           H  
ATOM     64 3HZ  LYS B 143      63.968 -41.372  64.612  1.00  0.00           H  
ATOM     65  N   LEU B 144      63.777 -47.111  65.191  1.00 22.15           N  
ATOM     66  CA  LEU B 144      64.827 -47.789  65.932  1.00 16.11           C  
ATOM     67  C   LEU B 144      66.133 -47.015  65.799  1.00 19.96           C  
ATOM     68  O   LEU B 144      66.397 -46.400  64.767  1.00 22.92           O  
ATOM     69  CB  LEU B 144      65.032 -49.207  65.396  1.00 14.47           C  
ATOM     70  CG  LEU B 144      63.989 -50.283  65.718  1.00 20.65           C  
ATOM     71  CD1 LEU B 144      64.561 -51.652  65.389  1.00 22.40           C  
ATOM     72  CD2 LEU B 144      63.522 -50.225  67.169  1.00  7.78           C  
ATOM     73  H   LEU B 144      63.932 -46.876  64.221  1.00  0.00           H  
ATOM     74  HA  LEU B 144      64.527 -47.852  66.977  1.00  0.00           H  
ATOM     75 1HB  LEU B 144      65.089 -49.163  64.310  1.00  0.00           H  
ATOM     76 2HB  LEU B 144      65.981 -49.588  65.774  1.00  0.00           H  
ATOM     77  HG  LEU B 144      63.117 -50.147  65.078  1.00  0.00           H  
ATOM     78 1HD1 LEU B 144      63.821 -52.420  65.617  1.00  0.00           H  
ATOM     79 2HD1 LEU B 144      64.814 -51.696  64.330  1.00  0.00           H  
ATOM     80 3HD1 LEU B 144      65.457 -51.824  65.984  1.00  0.00           H  
ATOM     81 1HD2 LEU B 144      62.783 -51.007  67.345  1.00  0.00           H  
ATOM     82 2HD2 LEU B 144      64.374 -50.375  67.832  1.00  0.00           H  
ATOM     83 3HD2 LEU B 144      63.074 -49.251  67.368  1.00  0.00           H  
ATOM     84  N   ALA B 145      66.965 -47.058  66.832  1.00 20.41           N  
ATOM     85  CA  ALA B 145      68.286 -46.442  66.741  1.00 10.83           C  
ATOM     86  C   ALA B 145      69.399 -47.215  67.476  1.00 10.13           C  
ATOM     87  O   ALA B 145      69.167 -47.832  68.517  1.00  7.16           O  
ATOM     88  CB  ALA B 145      68.222 -45.049  67.232  1.00  7.37           C  
ATOM     89  H   ALA B 145      66.694 -47.516  67.690  1.00  0.00           H  
ATOM     90  HA  ALA B 145      68.587 -46.439  65.693  1.00  0.00           H  
ATOM     91 1HB  ALA B 145      69.210 -44.593  67.162  1.00  0.00           H  
ATOM     92 2HB  ALA B 145      67.517 -44.481  66.625  1.00  0.00           H  
ATOM     93 3HB  ALA B 145      67.893 -45.044  68.270  1.00  0.00           H  
ATOM     94  N   SER B 146      70.605 -47.189  66.913  1.00  7.71           N  
ATOM     95  CA  SER B 146      71.767 -47.782  67.576  1.00 20.17           C  
ATOM     96  C   SER B 146      72.894 -46.762  67.752  1.00 21.19           C  
ATOM     97  O   SER B 146      72.915 -45.717  67.099  1.00 21.21           O  
ATOM     98  CB  SER B 146      72.261 -49.017  66.817  1.00 15.12           C  
ATOM     99  OG  SER B 146      72.573 -48.703  65.471  1.00  6.43           O  
ATOM    100  H   SER B 146      70.724 -46.752  66.010  1.00  0.00           H  
ATOM    101  HA  SER B 146      71.473 -48.090  68.580  1.00  0.00           H  
ATOM    102 1HB  SER B 146      73.145 -49.418  67.311  1.00  0.00           H  
ATOM    103 2HB  SER B 146      71.494 -49.790  66.842  1.00  0.00           H  
ATOM    104  HG  SER B 146      72.391 -47.766  65.369  1.00  0.00           H  
ATOM    105  N   SER B 147      73.822 -47.070  68.647  1.00 19.04           N  
ATOM    106  CA  SER B 147      74.949 -46.179  68.918  1.00 27.74           C  
ATOM    107  C   SER B 147      76.082 -46.331  67.889  1.00 29.54           C  
ATOM    108  O   SER B 147      76.034 -47.183  66.979  1.00 10.77           O  
ATOM    109  CB  SER B 147      75.505 -46.436  70.328  1.00 18.49           C  
ATOM    110  OG  SER B 147      74.529 -46.233  71.335  1.00  9.01           O  
ATOM    111  H   SER B 147      73.750 -47.940  69.154  1.00  0.00           H  
ATOM    112  HA  SER B 147      74.596 -45.148  68.863  1.00  0.00           H  
ATOM    113 1HB  SER B 147      75.874 -47.459  70.393  1.00  0.00           H  
ATOM    114 2HB  SER B 147      76.348 -45.772  70.513  1.00  0.00           H  
ATOM    115  HG  SER B 147      73.726 -45.974  70.877  1.00  0.00           H  
ATOM    116  N   LYS B 148      77.115 -45.511  68.047  1.00 30.97           N  
ATOM    117  CA  LYS B 148      78.284 -45.628  67.190  1.00 39.03           C  
ATOM    118  C   LYS B 148      78.981 -46.943  67.466  1.00 33.85           C  
ATOM    119  O   LYS B 148      79.429 -47.188  68.583  1.00 22.61           O  
ATOM    120  CB  LYS B 148      79.269 -44.483  67.429  1.00 40.28           C  
ATOM    121  CG  LYS B 148      80.466 -44.475  66.482  1.00 42.44           C  
ATOM    122  CD  LYS B 148      81.389 -43.306  66.786  1.00 41.74           C  
ATOM    123  CE  LYS B 148      82.532 -43.214  65.793  1.00 40.36           C  
ATOM    124  NZ  LYS B 148      83.618 -42.322  66.303  1.00 50.20           N  
ATOM    125  H   LYS B 148      77.099 -44.799  68.763  1.00  0.00           H  
ATOM    126  HA  LYS B 148      77.957 -45.584  66.151  1.00  0.00           H  
ATOM    127 1HB  LYS B 148      78.751 -43.529  67.323  1.00  0.00           H  
ATOM    128 2HB  LYS B 148      79.649 -44.537  68.449  1.00  0.00           H  
ATOM    129 1HG  LYS B 148      81.021 -45.408  66.589  1.00  0.00           H  
ATOM    130 2HG  LYS B 148      80.115 -44.397  65.453  1.00  0.00           H  
ATOM    131 1HD  LYS B 148      80.821 -42.375  66.753  1.00  0.00           H  
ATOM    132 2HD  LYS B 148      81.805 -43.422  67.787  1.00  0.00           H  
ATOM    133 1HE  LYS B 148      82.939 -44.208  65.614  1.00  0.00           H  
ATOM    134 2HE  LYS B 148      82.161 -42.821  64.846  1.00  0.00           H  
ATOM    135 1HZ  LYS B 148      84.365 -42.278  65.624  1.00  0.00           H  
ATOM    136 2HZ  LYS B 148      83.248 -41.394  66.457  1.00  0.00           H  
ATOM    137 3HZ  LYS B 148      83.976 -42.690  67.173  1.00  0.00           H  
ATOM    138  N   GLY B 149      79.050 -47.791  66.445  1.00 33.69           N  
ATOM    139  CA  GLY B 149      79.812 -49.023  66.511  1.00 14.78           C  
ATOM    140  C   GLY B 149      79.245 -50.038  67.474  1.00 21.44           C  
ATOM    141  O   GLY B 149      79.907 -51.019  67.805  1.00 34.20           O  
ATOM    142  H   GLY B 149      78.553 -47.565  65.595  1.00  0.00           H  
ATOM    143 1HA  GLY B 149      79.857 -49.477  65.521  1.00  0.00           H  
ATOM    144 2HA  GLY B 149      80.836 -48.802  66.809  1.00  0.00           H  
ATOM    145  N   ARG B 150      78.020 -49.813  67.929  1.00 26.44           N  
ATOM    146  CA  ARG B 150      77.423 -50.714  68.903  1.00 16.71           C  
ATOM    147  C   ARG B 150      75.904 -50.625  68.923  1.00 19.67           C  
ATOM    148  O   ARG B 150      75.308 -49.551  68.796  1.00  7.64           O  
ATOM    149  CB  ARG B 150      78.014 -50.489  70.303  1.00 26.20           C  
ATOM    150  CG  ARG B 150      77.504 -51.460  71.362  1.00 38.09           C  
ATOM    151  CD  ARG B 150      78.228 -51.267  72.698  1.00 55.13           C  
ATOM    152  NE  ARG B 150      79.471 -52.040  72.768  1.00 74.69           N  
ATOM    153  CZ  ARG B 150      80.691 -51.546  72.555  1.00 78.62           C  
ATOM    154  NH1 ARG B 150      80.857 -50.260  72.262  1.00 83.14           N  
ATOM    155  NH2 ARG B 150      81.752 -52.340  72.649  1.00 65.52           N  
ATOM    156  H   ARG B 150      77.490 -49.017  67.606  1.00  0.00           H  
ATOM    157  HA  ARG B 150      77.637 -51.740  68.602  1.00  0.00           H  
ATOM    158 1HB  ARG B 150      79.098 -50.580  70.259  1.00  0.00           H  
ATOM    159 2HB  ARG B 150      77.784 -49.477  70.637  1.00  0.00           H  
ATOM    160 1HG  ARG B 150      76.438 -51.297  71.522  1.00  0.00           H  
ATOM    161 2HG  ARG B 150      77.669 -52.484  71.026  1.00  0.00           H  
ATOM    162 1HD  ARG B 150      78.476 -50.214  72.829  1.00  0.00           H  
ATOM    163 2HD  ARG B 150      77.581 -51.591  73.512  1.00  0.00           H  
ATOM    164  HE  ARG B 150      79.401 -53.023  72.995  1.00  0.00           H  
ATOM    165 1HH1 ARG B 150      80.055 -49.649  72.199  1.00  0.00           H  
ATOM    166 2HH1 ARG B 150      81.784 -49.894  72.102  1.00  0.00           H  
ATOM    167 1HH2 ARG B 150      81.633 -53.317  72.882  1.00  0.00           H  
ATOM    168 2HH2 ARG B 150      82.676 -51.968  72.488  1.00  0.00           H  
ATOM    169  N   ILE B 151      75.294 -51.793  69.036  1.00 17.61           N  
ATOM    170  CA  ILE B 151      73.892 -51.903  69.324  1.00 20.63           C  
ATOM    171  C   ILE B 151      73.873 -52.357  70.770  1.00 17.08           C  
ATOM    172  O   ILE B 151      74.061 -53.539  71.078  1.00 11.82           O  
ATOM    173  CB  ILE B 151      73.208 -52.952  68.423  1.00 19.11           C  
ATOM    174  CG1 ILE B 151      73.406 -52.600  66.947  1.00 11.22           C  
ATOM    175  CG2 ILE B 151      71.728 -53.090  68.762  1.00 15.80           C  
ATOM    176  CD1 ILE B 151      72.787 -53.625  65.987  1.00  7.52           C  
ATOM    177  H   ILE B 151      75.839 -52.635  68.914  1.00  0.00           H  
ATOM    178  HA  ILE B 151      73.424 -50.938  69.135  1.00  0.00           H  
ATOM    179  HB  ILE B 151      73.688 -53.920  68.563  1.00  0.00           H  
ATOM    180 1HG1 ILE B 151      72.964 -51.625  66.743  1.00  0.00           H  
ATOM    181 2HG1 ILE B 151      74.472 -52.526  66.730  1.00  0.00           H  
ATOM    182 1HG2 ILE B 151      71.273 -53.836  68.110  1.00  0.00           H  
ATOM    183 2HG2 ILE B 151      71.620 -53.402  69.800  1.00  0.00           H  
ATOM    184 3HG2 ILE B 151      71.231 -52.131  68.618  1.00  0.00           H  
ATOM    185 1HD1 ILE B 151      72.965 -53.313  64.958  1.00  0.00           H  
ATOM    186 2HD1 ILE B 151      73.242 -54.602  66.154  1.00  0.00           H  
ATOM    187 3HD1 ILE B 151      71.715 -53.689  66.166  1.00  0.00           H  
ATOM    188  N   THR B 152      73.666 -51.397  71.655  1.00 16.43           N  
ATOM    189  CA  THR B 152      73.733 -51.622  73.090  1.00 16.82           C  
ATOM    190  C   THR B 152      72.641 -52.577  73.558  1.00 26.08           C  
ATOM    191  O   THR B 152      71.668 -52.816  72.848  1.00 29.72           O  
ATOM    192  CB  THR B 152      73.498 -50.315  73.806  1.00 13.43           C  
ATOM    193  OG1 THR B 152      72.099 -50.001  73.714  1.00 23.75           O  
ATOM    194  CG2 THR B 152      74.306 -49.202  73.151  1.00  7.63           C  
ATOM    195  H   THR B 152      73.453 -50.471  71.312  1.00  0.00           H  
ATOM    196  HA  THR B 152      74.728 -51.994  73.336  1.00  0.00           H  
ATOM    197  HB  THR B 152      73.799 -50.412  74.849  1.00  0.00           H  
ATOM    198  HG1 THR B 152      71.648 -50.692  73.222  1.00  0.00           H  
ATOM    199 1HG2 THR B 152      74.128 -48.265  73.678  1.00  0.00           H  
ATOM    200 2HG2 THR B 152      75.367 -49.448  73.196  1.00  0.00           H  
ATOM    201 3HG2 THR B 152      74.002 -49.096  72.110  1.00  0.00           H  
ATOM    202  N   GLU B 153      72.804 -53.100  74.767  1.00 28.95           N  
ATOM    203  CA  GLU B 153      71.797 -53.956  75.392  1.00 28.32           C  
ATOM    204  C   GLU B 153      70.431 -53.304  75.397  1.00 25.80           C  
ATOM    205  O   GLU B 153      69.436 -53.907  74.993  1.00 37.78           O  
ATOM    206  CB  GLU B 153      72.210 -54.290  76.821  1.00 35.52           C  
ATOM    207  CG  GLU B 153      73.397 -55.214  76.870  1.00 46.42           C  
ATOM    208  CD  GLU B 153      73.162 -56.418  76.004  1.00 55.19           C  
ATOM    209  OE1 GLU B 153      72.407 -57.313  76.446  1.00 50.95           O  
ATOM    210  OE2 GLU B 153      73.700 -56.451  74.871  1.00 66.15           O  
ATOM    211  H   GLU B 153      73.656 -52.896  75.269  1.00  0.00           H  
ATOM    212  HA  GLU B 153      71.726 -54.882  74.820  1.00  0.00           H  
ATOM    213 1HB  GLU B 153      72.454 -53.371  77.354  1.00  0.00           H  
ATOM    214 2HB  GLU B 153      71.374 -54.758  77.341  1.00  0.00           H  
ATOM    215 1HG  GLU B 153      74.279 -54.674  76.528  1.00  0.00           H  
ATOM    216 2HG  GLU B 153      73.567 -55.515  77.903  1.00  0.00           H  
ATOM    217  N   TYR B 154      70.393 -52.066  75.868  1.00 10.36           N  
ATOM    218  CA  TYR B 154      69.177 -51.274  75.870  1.00 16.67           C  
ATOM    219  C   TYR B 154      68.562 -51.177  74.459  1.00 20.37           C  
ATOM    220  O   TYR B 154      67.363 -51.400  74.284  1.00 23.37           O  
ATOM    221  CB  TYR B 154      69.484 -49.894  76.466  1.00  9.71           C  
ATOM    222  CG  TYR B 154      68.427 -48.813  76.300  1.00 18.88           C  
ATOM    223  CD1 TYR B 154      67.360 -48.710  77.192  1.00 24.75           C  
ATOM    224  CD2 TYR B 154      68.521 -47.861  75.273  1.00 23.28           C  
ATOM    225  CE1 TYR B 154      66.388 -47.700  77.058  1.00 23.68           C  
ATOM    226  CE2 TYR B 154      67.561 -46.856  75.126  1.00 30.33           C  
ATOM    227  CZ  TYR B 154      66.497 -46.779  76.032  1.00 33.34           C  
ATOM    228  OH  TYR B 154      65.552 -45.781  75.912  1.00 32.43           O  
ATOM    229  H   TYR B 154      71.243 -51.664  76.237  1.00  0.00           H  
ATOM    230  HA  TYR B 154      68.436 -51.780  76.490  1.00  0.00           H  
ATOM    231 1HB  TYR B 154      69.658 -49.991  77.539  1.00  0.00           H  
ATOM    232 2HB  TYR B 154      70.397 -49.501  76.021  1.00  0.00           H  
ATOM    233  HD1 TYR B 154      67.266 -49.420  78.014  1.00  0.00           H  
ATOM    234  HD2 TYR B 154      69.354 -47.897  74.571  1.00  0.00           H  
ATOM    235  HE1 TYR B 154      65.563 -47.640  77.768  1.00  0.00           H  
ATOM    236  HE2 TYR B 154      67.643 -46.139  74.309  1.00  0.00           H  
ATOM    237  HH  TYR B 154      65.769 -45.225  75.159  1.00  0.00           H  
ATOM    238  N   GLU B 155      69.374 -50.872  73.452  1.00 16.88           N  
ATOM    239  CA  GLU B 155      68.834 -50.726  72.105  1.00 21.15           C  
ATOM    240  C   GLU B 155      68.258 -52.046  71.591  1.00 25.12           C  
ATOM    241  O   GLU B 155      67.256 -52.052  70.867  1.00 29.48           O  
ATOM    242  CB  GLU B 155      69.880 -50.145  71.142  1.00 20.03           C  
ATOM    243  CG  GLU B 155      70.227 -48.682  71.446  1.00 22.00           C  
ATOM    244  CD  GLU B 155      71.623 -48.286  70.971  1.00 21.44           C  
ATOM    245  OE1 GLU B 155      72.378 -49.170  70.513  1.00 26.90           O  
ATOM    246  OE2 GLU B 155      71.968 -47.089  71.060  1.00 15.37           O  
ATOM    247  H   GLU B 155      70.364 -50.739  73.602  1.00  0.00           H  
ATOM    248  HA  GLU B 155      67.988 -50.039  72.144  1.00  0.00           H  
ATOM    249 1HB  GLU B 155      70.793 -50.738  71.196  1.00  0.00           H  
ATOM    250 2HB  GLU B 155      69.508 -50.209  70.119  1.00  0.00           H  
ATOM    251 1HG  GLU B 155      69.496 -48.037  70.959  1.00  0.00           H  
ATOM    252 2HG  GLU B 155      70.156 -48.519  72.520  1.00  0.00           H  
ATOM    253  N   LYS B 156      68.869 -53.159  72.001  1.00 14.45           N  
ATOM    254  CA  LYS B 156      68.487 -54.466  71.476  1.00 17.34           C  
ATOM    255  C   LYS B 156      67.099 -54.857  71.960  1.00 25.36           C  
ATOM    256  O   LYS B 156      66.377 -55.578  71.263  1.00 36.07           O  
ATOM    257  CB  LYS B 156      69.490 -55.542  71.876  1.00 20.79           C  
ATOM    258  CG  LYS B 156      70.736 -55.620  71.023  1.00 24.50           C  
ATOM    259  CD  LYS B 156      71.602 -56.774  71.534  1.00 37.36           C  
ATOM    260  CE  LYS B 156      73.052 -56.665  71.108  1.00 41.82           C  
ATOM    261  NZ  LYS B 156      73.902 -57.513  72.003  1.00 51.59           N  
ATOM    262  H   LYS B 156      69.609 -53.101  72.686  1.00  0.00           H  
ATOM    263  HA  LYS B 156      68.466 -54.409  70.387  1.00  0.00           H  
ATOM    264 1HB  LYS B 156      69.812 -55.376  72.904  1.00  0.00           H  
ATOM    265 2HB  LYS B 156      69.009 -56.520  71.837  1.00  0.00           H  
ATOM    266 1HG  LYS B 156      70.455 -55.787  69.982  1.00  0.00           H  
ATOM    267 2HG  LYS B 156      71.280 -54.678  71.087  1.00  0.00           H  
ATOM    268 1HD  LYS B 156      71.570 -56.798  72.624  1.00  0.00           H  
ATOM    269 2HD  LYS B 156      71.210 -57.718  71.156  1.00  0.00           H  
ATOM    270 1HE  LYS B 156      73.153 -56.995  70.075  1.00  0.00           H  
ATOM    271 2HE  LYS B 156      73.371 -55.625  71.167  1.00  0.00           H  
ATOM    272 1HZ  LYS B 156      74.869 -57.440  71.719  1.00  0.00           H  
ATOM    273 2HZ  LYS B 156      73.807 -57.196  72.958  1.00  0.00           H  
ATOM    274 3HZ  LYS B 156      73.605 -58.476  71.937  1.00  0.00           H  
ATOM    275  N   MET B 157      66.737 -54.385  73.154  1.00 14.07           N  
ATOM    276  CA  MET B 157      65.393 -54.594  73.691  1.00 11.74           C  
ATOM    277  C   MET B 157      64.366 -54.069  72.724  1.00  5.60           C  
ATOM    278  O   MET B 157      63.324 -54.677  72.534  1.00 16.79           O  
ATOM    279  CB  MET B 157      65.192 -53.835  74.996  1.00 14.44           C  
ATOM    280  CG  MET B 157      65.941 -54.365  76.161  1.00  6.91           C  
ATOM    281  SD  MET B 157      65.180 -53.773  77.671  1.00 21.53           S  
ATOM    282  CE  MET B 157      65.418 -52.005  77.471  1.00 18.39           C  
ATOM    283  H   MET B 157      67.411 -53.869  73.702  1.00  0.00           H  
ATOM    284  HA  MET B 157      65.262 -55.657  73.892  1.00  0.00           H  
ATOM    285 1HB  MET B 157      65.492 -52.797  74.862  1.00  0.00           H  
ATOM    286 2HB  MET B 157      64.134 -53.839  75.260  1.00  0.00           H  
ATOM    287 1HG  MET B 157      65.930 -55.454  76.136  1.00  0.00           H  
ATOM    288 2HG  MET B 157      66.978 -54.034  76.108  1.00  0.00           H  
ATOM    289 1HE  MET B 157      64.999 -51.482  78.331  1.00  0.00           H  
ATOM    290 2HE  MET B 157      66.484 -51.787  77.397  1.00  0.00           H  
ATOM    291 3HE  MET B 157      64.916 -51.671  76.562  1.00  0.00           H  
ATOM    292  N   PHE B 158      64.672 -52.923  72.129  1.00  9.66           N  
ATOM    293  CA  PHE B 158      63.756 -52.234  71.218  1.00  9.14           C  
ATOM    294  C   PHE B 158      63.760 -52.882  69.849  1.00 20.18           C  
ATOM    295  O   PHE B 158      62.725 -52.934  69.177  1.00 15.80           O  
ATOM    296  CB  PHE B 158      64.161 -50.777  71.048  1.00  5.53           C  
ATOM    297  CG  PHE B 158      63.876 -49.906  72.242  1.00  4.45           C  
ATOM    298  CD1 PHE B 158      64.770 -49.827  73.283  1.00  4.15           C  
ATOM    299  CD2 PHE B 158      62.735 -49.125  72.289  1.00 21.47           C  
ATOM    300  CE1 PHE B 158      64.516 -49.001  74.374  1.00  7.34           C  
ATOM    301  CE2 PHE B 158      62.482 -48.296  73.365  1.00 15.58           C  
ATOM    302  CZ  PHE B 158      63.378 -48.233  74.405  1.00  4.47           C  
ATOM    303  H   PHE B 158      65.577 -52.516  72.318  1.00  0.00           H  
ATOM    304  HA  PHE B 158      62.753 -52.267  71.645  1.00  0.00           H  
ATOM    305 1HB  PHE B 158      65.229 -50.718  70.840  1.00  0.00           H  
ATOM    306 2HB  PHE B 158      63.637 -50.352  70.193  1.00  0.00           H  
ATOM    307  HD1 PHE B 158      65.684 -50.420  73.246  1.00  0.00           H  
ATOM    308  HD2 PHE B 158      62.025 -49.177  71.463  1.00  0.00           H  
ATOM    309  HE1 PHE B 158      65.221 -48.964  75.204  1.00  0.00           H  
ATOM    310  HE2 PHE B 158      61.574 -47.693  73.391  1.00  0.00           H  
ATOM    311  HZ  PHE B 158      63.185 -47.577  75.252  1.00  0.00           H  
ATOM    312  N   PHE B 159      64.928 -53.373  69.437  1.00 16.14           N  
ATOM    313  CA  PHE B 159      65.050 -54.078  68.168  1.00 16.82           C  
ATOM    314  C   PHE B 159      64.231 -55.357  68.203  1.00 13.24           C  
ATOM    315  O   PHE B 159      63.446 -55.632  67.289  1.00 13.68           O  
ATOM    316  CB  PHE B 159      66.515 -54.385  67.864  1.00 16.27           C  
ATOM    317  CG  PHE B 159      67.226 -53.271  67.148  1.00 21.39           C  
ATOM    318  CD1 PHE B 159      67.483 -52.068  67.789  1.00 23.72           C  
ATOM    319  CD2 PHE B 159      67.640 -53.425  65.836  1.00 21.30           C  
ATOM    320  CE1 PHE B 159      68.137 -51.040  67.126  1.00 18.87           C  
ATOM    321  CE2 PHE B 159      68.299 -52.399  65.167  1.00 13.66           C  
ATOM    322  CZ  PHE B 159      68.547 -51.209  65.810  1.00  7.81           C  
ATOM    323  H   PHE B 159      65.748 -53.255  70.015  1.00  0.00           H  
ATOM    324  HA  PHE B 159      64.657 -53.438  67.377  1.00  0.00           H  
ATOM    325 1HB  PHE B 159      67.045 -54.587  68.794  1.00  0.00           H  
ATOM    326 2HB  PHE B 159      66.579 -55.282  67.250  1.00  0.00           H  
ATOM    327  HD1 PHE B 159      67.165 -51.938  68.824  1.00  0.00           H  
ATOM    328  HD2 PHE B 159      67.443 -54.369  65.327  1.00  0.00           H  
ATOM    329  HE1 PHE B 159      68.330 -50.098  67.638  1.00  0.00           H  
ATOM    330  HE2 PHE B 159      68.618 -52.536  64.134  1.00  0.00           H  
ATOM    331  HZ  PHE B 159      69.061 -50.402  65.290  1.00  0.00           H  
ATOM    332  N   ARG B 160      64.409 -56.123  69.276  1.00 18.86           N  
ATOM    333  CA  ARG B 160      63.613 -57.327  69.501  1.00 15.88           C  
ATOM    334  C   ARG B 160      62.117 -57.040  69.534  1.00 14.02           C  
ATOM    335  O   ARG B 160      61.380 -57.569  68.702  1.00 14.08           O  
ATOM    336  CB  ARG B 160      64.088 -58.069  70.740  1.00 13.56           C  
ATOM    337  CG  ARG B 160      65.476 -58.635  70.524  1.00 15.10           C  
ATOM    338  CD  ARG B 160      65.852 -59.608  71.597  1.00  7.08           C  
ATOM    339  NE  ARG B 160      65.753 -58.986  72.901  1.00 11.12           N  
ATOM    340  CZ  ARG B 160      66.799 -58.572  73.603  1.00 23.44           C  
ATOM    341  NH1 ARG B 160      68.031 -58.717  73.107  1.00 16.50           N  
ATOM    342  NH2 ARG B 160      66.615 -58.015  74.799  1.00 23.92           N  
ATOM    343  H   ARG B 160      65.113 -55.865  69.953  1.00  0.00           H  
ATOM    344  HA  ARG B 160      63.730 -57.985  68.639  1.00  0.00           H  
ATOM    345 1HB  ARG B 160      64.094 -57.389  71.591  1.00  0.00           H  
ATOM    346 2HB  ARG B 160      63.392 -58.875  70.971  1.00  0.00           H  
ATOM    347 1HG  ARG B 160      65.513 -59.152  69.565  1.00  0.00           H  
ATOM    348 2HG  ARG B 160      66.205 -57.823  70.527  1.00  0.00           H  
ATOM    349 1HD  ARG B 160      65.181 -60.466  71.562  1.00  0.00           H  
ATOM    350 2HD  ARG B 160      66.877 -59.943  71.441  1.00  0.00           H  
ATOM    351  HE  ARG B 160      64.829 -58.863  73.294  1.00  0.00           H  
ATOM    352 1HH1 ARG B 160      68.164 -59.141  72.200  1.00  0.00           H  
ATOM    353 2HH1 ARG B 160      68.830 -58.403  73.639  1.00  0.00           H  
ATOM    354 1HH2 ARG B 160      65.680 -57.909  75.169  1.00  0.00           H  
ATOM    355 2HH2 ARG B 160      67.409 -57.699  75.336  1.00  0.00           H  
ATOM    356  N   ALA B 161      61.692 -56.186  70.460  1.00 16.63           N  
ATOM    357  CA  ALA B 161      60.343 -55.644  70.472  1.00  6.57           C  
ATOM    358  C   ALA B 161      59.872 -55.208  69.092  1.00 17.34           C  
ATOM    359  O   ALA B 161      58.781 -55.578  68.644  1.00 18.03           O  
ATOM    360  CB  ALA B 161      60.283 -54.490  71.396  1.00  6.16           C  
ATOM    361  H   ALA B 161      62.341 -55.907  71.182  1.00  0.00           H  
ATOM    362  HA  ALA B 161      59.668 -56.424  70.825  1.00  0.00           H  
ATOM    363 1HB  ALA B 161      59.272 -54.083  71.405  1.00  0.00           H  
ATOM    364 2HB  ALA B 161      60.553 -54.814  72.401  1.00  0.00           H  
ATOM    365 3HB  ALA B 161      60.979 -53.722  71.064  1.00  0.00           H  
ATOM    366  N   ALA B 162      60.686 -54.422  68.405  1.00 10.85           N  
ATOM    367  CA  ALA B 162      60.305 -53.968  67.062  1.00 16.70           C  
ATOM    368  C   ALA B 162      60.106 -55.109  66.053  1.00 30.33           C  
ATOM    369  O   ALA B 162      59.163 -55.095  65.259  1.00 28.67           O  
ATOM    370  CB  ALA B 162      61.314 -52.940  66.521  1.00 14.46           C  
ATOM    371  H   ALA B 162      61.571 -54.127  68.791  1.00  0.00           H  
ATOM    372  HA  ALA B 162      59.327 -53.492  67.130  1.00  0.00           H  
ATOM    373 1HB  ALA B 162      61.009 -52.620  65.525  1.00  0.00           H  
ATOM    374 2HB  ALA B 162      61.346 -52.077  67.186  1.00  0.00           H  
ATOM    375 3HB  ALA B 162      62.302 -53.394  66.469  1.00  0.00           H  
ATOM    376  N   ALA B 163      60.994 -56.095  66.069  1.00 33.03           N  
ATOM    377  CA  ALA B 163      60.856 -57.200  65.124  1.00 26.41           C  
ATOM    378  C   ALA B 163      59.602 -58.016  65.424  1.00 20.09           C  
ATOM    379  O   ALA B 163      58.862 -58.379  64.515  1.00 25.27           O  
ATOM    380  CB  ALA B 163      62.093 -58.080  65.134  1.00 23.06           C  
ATOM    381  H   ALA B 163      61.765 -56.099  66.721  1.00  0.00           H  
ATOM    382  HA  ALA B 163      60.736 -56.779  64.126  1.00  0.00           H  
ATOM    383 1HB  ALA B 163      61.965 -58.895  64.422  1.00  0.00           H  
ATOM    384 2HB  ALA B 163      62.964 -57.487  64.854  1.00  0.00           H  
ATOM    385 3HB  ALA B 163      62.239 -58.490  66.132  1.00  0.00           H  
ATOM    386  N   ARG B 164      59.366 -58.297  66.701  1.00  8.14           N  
ATOM    387  CA  ARG B 164      58.185 -59.033  67.110  1.00 11.83           C  
ATOM    388  C   ARG B 164      56.902 -58.235  66.832  1.00 30.30           C  
ATOM    389  O   ARG B 164      55.857 -58.802  66.514  1.00 30.53           O  
ATOM    390  CB  ARG B 164      58.282 -59.379  68.579  1.00  9.07           C  
ATOM    391  CG  ARG B 164      57.028 -59.976  69.166  1.00 28.97           C  
ATOM    392  CD  ARG B 164      57.092 -59.829  70.669  1.00 43.75           C  
ATOM    393  NE  ARG B 164      56.079 -60.617  71.355  1.00 49.12           N  
ATOM    394  CZ  ARG B 164      55.911 -60.590  72.671  1.00 46.02           C  
ATOM    395  NH1 ARG B 164      56.693 -59.809  73.415  1.00 37.60           N  
ATOM    396  NH2 ARG B 164      54.965 -61.333  73.236  1.00 43.83           N  
ATOM    397  H   ARG B 164      60.023 -57.992  67.404  1.00  0.00           H  
ATOM    398  HA  ARG B 164      58.134 -59.955  66.531  1.00  0.00           H  
ATOM    399 1HB  ARG B 164      59.092 -60.090  68.732  1.00  0.00           H  
ATOM    400 2HB  ARG B 164      58.522 -58.481  69.149  1.00  0.00           H  
ATOM    401 1HG  ARG B 164      56.157 -59.449  68.776  1.00  0.00           H  
ATOM    402 2HG  ARG B 164      56.966 -61.031  68.896  1.00  0.00           H  
ATOM    403 1HD  ARG B 164      58.068 -60.158  71.025  1.00  0.00           H  
ATOM    404 2HD  ARG B 164      56.941 -58.785  70.939  1.00  0.00           H  
ATOM    405  HE  ARG B 164      55.482 -61.208  70.792  1.00  0.00           H  
ATOM    406 1HH1 ARG B 164      57.406 -59.244  72.976  1.00  0.00           H  
ATOM    407 2HH1 ARG B 164      56.573 -59.782  74.417  1.00  0.00           H  
ATOM    408 1HH2 ARG B 164      54.373 -61.919  72.663  1.00  0.00           H  
ATOM    409 2HH2 ARG B 164      54.838 -61.312  74.237  1.00  0.00           H  
ATOM    410  N   ALA B 165      56.979 -56.914  66.933  1.00 32.45           N  
ATOM    411  CA  ALA B 165      55.808 -56.114  66.619  1.00 29.66           C  
ATOM    412  C   ALA B 165      55.498 -56.181  65.121  1.00 14.74           C  
ATOM    413  O   ALA B 165      54.348 -56.400  64.726  1.00 26.22           O  
ATOM    414  CB  ALA B 165      55.978 -54.658  67.101  1.00  7.90           C  
ATOM    415  H   ALA B 165      57.829 -56.450  67.222  1.00  0.00           H  
ATOM    416  HA  ALA B 165      54.952 -56.550  67.134  1.00  0.00           H  
ATOM    417 1HB  ALA B 165      55.085 -54.085  66.851  1.00  0.00           H  
ATOM    418 2HB  ALA B 165      56.126 -54.647  68.181  1.00  0.00           H  
ATOM    419 3HB  ALA B 165      56.843 -54.212  66.613  1.00  0.00           H  
ATOM    420  N   GLN B 166      56.517 -55.986  64.292  1.00 12.57           N  
ATOM    421  CA  GLN B 166      56.304 -55.972  62.847  1.00 26.47           C  
ATOM    422  C   GLN B 166      55.692 -57.285  62.363  1.00 35.59           C  
ATOM    423  O   GLN B 166      54.819 -57.292  61.493  1.00 32.33           O  
ATOM    424  CB  GLN B 166      57.601 -55.727  62.085  1.00 20.31           C  
ATOM    425  CG  GLN B 166      57.390 -55.833  60.593  1.00 23.92           C  
ATOM    426  CD  GLN B 166      58.672 -55.988  59.835  1.00 31.25           C  
ATOM    427  OE1 GLN B 166      59.264 -57.064  59.828  1.00 45.42           O  
ATOM    428  NE2 GLN B 166      59.120 -54.914  59.194  1.00 36.19           N  
ATOM    429  H   GLN B 166      57.450 -55.845  64.653  1.00  0.00           H  
ATOM    430  HA  GLN B 166      55.615 -55.163  62.607  1.00  0.00           H  
ATOM    431 1HB  GLN B 166      57.984 -54.736  62.328  1.00  0.00           H  
ATOM    432 2HB  GLN B 166      58.350 -56.454  62.399  1.00  0.00           H  
ATOM    433 1HG  GLN B 166      56.767 -56.703  60.385  1.00  0.00           H  
ATOM    434 2HG  GLN B 166      56.896 -54.927  60.241  1.00  0.00           H  
ATOM    435 1HE2 GLN B 166      59.972 -54.962  58.672  1.00  0.00           H  
ATOM    436 2HE2 GLN B 166      58.606 -54.057  59.233  1.00  0.00           H  
ATOM    437  N   LYS B 167      56.143 -58.397  62.940  1.00 28.84           N  
ATOM    438  CA  LYS B 167      55.564 -59.692  62.608  1.00 19.56           C  
ATOM    439  C   LYS B 167      54.083 -59.725  62.941  1.00 32.41           C  
ATOM    440  O   LYS B 167      53.293 -60.316  62.216  1.00 55.39           O  
ATOM    441  CB  LYS B 167      56.301 -60.833  63.312  1.00 17.70           C  
ATOM    442  CG  LYS B 167      57.620 -61.229  62.626  1.00 26.67           C  
ATOM    443  CD  LYS B 167      58.612 -61.909  63.584  1.00 34.42           C  
ATOM    444  CE  LYS B 167      57.964 -63.039  64.373  1.00 44.90           C  
ATOM    445  NZ  LYS B 167      58.921 -63.681  65.318  1.00 51.42           N  
ATOM    446  H   LYS B 167      56.893 -58.352  63.615  1.00  0.00           H  
ATOM    447  HA  LYS B 167      55.651 -59.844  61.532  1.00  0.00           H  
ATOM    448 1HB  LYS B 167      56.523 -60.544  64.340  1.00  0.00           H  
ATOM    449 2HB  LYS B 167      55.658 -61.712  63.351  1.00  0.00           H  
ATOM    450 1HG  LYS B 167      57.412 -61.918  61.807  1.00  0.00           H  
ATOM    451 2HG  LYS B 167      58.098 -60.340  62.216  1.00  0.00           H  
ATOM    452 1HD  LYS B 167      59.448 -62.317  63.014  1.00  0.00           H  
ATOM    453 2HD  LYS B 167      59.001 -61.173  64.288  1.00  0.00           H  
ATOM    454 1HE  LYS B 167      57.120 -62.649  64.940  1.00  0.00           H  
ATOM    455 2HE  LYS B 167      57.591 -63.797  63.684  1.00  0.00           H  
ATOM    456 1HZ  LYS B 167      58.453 -64.423  65.819  1.00  0.00           H  
ATOM    457 2HZ  LYS B 167      59.700 -64.064  64.801  1.00  0.00           H  
ATOM    458 3HZ  LYS B 167      59.259 -62.993  65.975  1.00  0.00           H  
ATOM    459  N   GLU B 168      53.693 -59.070  64.022  1.00 24.33           N  
ATOM    460  CA  GLU B 168      52.287 -59.024  64.398  1.00 27.14           C  
ATOM    461  C   GLU B 168      51.439 -57.985  63.624  1.00 31.70           C  
ATOM    462  O   GLU B 168      50.212 -58.006  63.710  1.00 32.19           O  
ATOM    463  CB  GLU B 168      52.161 -58.818  65.915  1.00 31.52           C  
ATOM    464  CG  GLU B 168      52.084 -60.121  66.731  1.00 41.14           C  
ATOM    465  CD  GLU B 168      50.722 -60.841  66.589  1.00 58.63           C  
ATOM    466  OE1 GLU B 168      49.784 -60.268  65.974  1.00 61.91           O  
ATOM    467  OE2 GLU B 168      50.582 -61.981  67.098  1.00 49.10           O  
ATOM    468  H   GLU B 168      54.372 -58.594  64.598  1.00  0.00           H  
ATOM    469  HA  GLU B 168      51.826 -59.975  64.130  1.00  0.00           H  
ATOM    470 1HB  GLU B 168      53.016 -58.247  66.277  1.00  0.00           H  
ATOM    471 2HB  GLU B 168      51.265 -58.236  66.130  1.00  0.00           H  
ATOM    472 1HG  GLU B 168      52.874 -60.794  66.397  1.00  0.00           H  
ATOM    473 2HG  GLU B 168      52.260 -59.891  67.781  1.00  0.00           H  
ATOM    474  N   THR B 169      52.078 -57.108  62.849  1.00 19.42           N  
ATOM    475  CA  THR B 169      51.393 -55.938  62.304  1.00 12.01           C  
ATOM    476  C   THR B 169      51.712 -55.656  60.851  1.00 14.63           C  
ATOM    477  O   THR B 169      50.885 -55.097  60.129  1.00 29.74           O  
ATOM    478  CB  THR B 169      51.799 -54.608  63.053  1.00 23.99           C  
ATOM    479  OG1 THR B 169      53.191 -54.328  62.833  1.00 22.09           O  
ATOM    480  CG2 THR B 169      51.529 -54.682  64.552  1.00 10.90           C  
ATOM    481  H   THR B 169      53.054 -57.252  62.632  1.00  0.00           H  
ATOM    482  HA  THR B 169      50.319 -56.077  62.429  1.00  0.00           H  
ATOM    483  HB  THR B 169      51.231 -53.773  62.645  1.00  0.00           H  
ATOM    484  HG1 THR B 169      53.571 -55.013  62.277  1.00  0.00           H  
ATOM    485 1HG2 THR B 169      51.824 -53.744  65.022  1.00  0.00           H  
ATOM    486 2HG2 THR B 169      50.466 -54.855  64.722  1.00  0.00           H  
ATOM    487 3HG2 THR B 169      52.103 -55.500  64.985  1.00  0.00           H  
ATOM    488  N   GLY B 170      52.931 -55.954  60.428  1.00 21.48           N  
ATOM    489  CA  GLY B 170      53.360 -55.560  59.097  1.00 12.42           C  
ATOM    490  C   GLY B 170      53.797 -54.105  59.005  1.00 31.35           C  
ATOM    491  O   GLY B 170      53.941 -53.567  57.893  1.00 31.95           O  
ATOM    492  H   GLY B 170      53.574 -56.457  61.023  1.00  0.00           H  
ATOM    493 1HA  GLY B 170      54.191 -56.191  58.781  1.00  0.00           H  
ATOM    494 2HA  GLY B 170      52.547 -55.722  58.390  1.00  0.00           H  
ATOM    495  N   ALA B 171      54.015 -53.463  60.160  1.00 13.80           N  
ATOM    496  CA  ALA B 171      54.519 -52.096  60.182  1.00 14.37           C  
ATOM    497  C   ALA B 171      55.911 -51.991  59.560  1.00 24.35           C  
ATOM    498  O   ALA B 171      56.730 -52.892  59.703  1.00 27.62           O  
ATOM    499  CB  ALA B 171      54.555 -51.589  61.592  1.00 31.42           C  
ATOM    500  H   ALA B 171      53.828 -53.932  61.034  1.00  0.00           H  
ATOM    501  HA  ALA B 171      53.841 -51.475  59.596  1.00  0.00           H  
ATOM    502 1HB  ALA B 171      54.933 -50.567  61.601  1.00  0.00           H  
ATOM    503 2HB  ALA B 171      53.549 -51.608  62.011  1.00  0.00           H  
ATOM    504 3HB  ALA B 171      55.209 -52.222  62.189  1.00  0.00           H  
ATOM    505  N   VAL B 172      56.174 -50.889  58.871  1.00 12.09           N  
ATOM    506  CA  VAL B 172      57.508 -50.612  58.370  1.00  8.60           C  
ATOM    507  C   VAL B 172      58.459 -50.289  59.528  1.00 25.30           C  
ATOM    508  O   VAL B 172      58.092 -49.607  60.472  1.00 35.47           O  
ATOM    509  CB  VAL B 172      57.479 -49.404  57.406  1.00 11.80           C  
ATOM    510  CG1 VAL B 172      58.821 -48.685  57.356  1.00 17.18           C  
ATOM    511  CG2 VAL B 172      57.069 -49.831  56.041  1.00 17.89           C  
ATOM    512  H   VAL B 172      55.433 -50.227  58.690  1.00  0.00           H  
ATOM    513  HA  VAL B 172      57.861 -51.487  57.824  1.00  0.00           H  
ATOM    514  HB  VAL B 172      56.766 -48.670  57.780  1.00  0.00           H  
ATOM    515 1HG1 VAL B 172      58.757 -47.842  56.667  1.00  0.00           H  
ATOM    516 2HG1 VAL B 172      59.076 -48.321  58.351  1.00  0.00           H  
ATOM    517 3HG1 VAL B 172      59.591 -49.376  57.013  1.00  0.00           H  
ATOM    518 1HG2 VAL B 172      57.054 -48.966  55.378  1.00  0.00           H  
ATOM    519 2HG2 VAL B 172      57.778 -50.567  55.662  1.00  0.00           H  
ATOM    520 3HG2 VAL B 172      56.074 -50.273  56.082  1.00  0.00           H  
ATOM    521  N   ILE B 173      59.693 -50.765  59.455  1.00 22.67           N  
ATOM    522  CA  ILE B 173      60.714 -50.310  60.384  1.00 23.27           C  
ATOM    523  C   ILE B 173      61.670 -49.284  59.727  1.00 20.79           C  
ATOM    524  O   ILE B 173      62.207 -49.525  58.648  1.00 20.00           O  
ATOM    525  CB  ILE B 173      61.500 -51.502  60.944  1.00  7.34           C  
ATOM    526  CG1 ILE B 173      60.643 -52.328  61.896  1.00 15.55           C  
ATOM    527  CG2 ILE B 173      62.738 -51.049  61.655  1.00 14.29           C  
ATOM    528  CD1 ILE B 173      61.429 -53.529  62.524  1.00  7.43           C  
ATOM    529  H   ILE B 173      59.936 -51.449  58.753  1.00  0.00           H  
ATOM    530  HA  ILE B 173      60.225 -49.796  61.211  1.00  0.00           H  
ATOM    531  HB  ILE B 173      61.791 -52.162  60.127  1.00  0.00           H  
ATOM    532 1HG1 ILE B 173      60.272 -51.690  62.698  1.00  0.00           H  
ATOM    533 2HG1 ILE B 173      59.776 -52.716  61.361  1.00  0.00           H  
ATOM    534 1HG2 ILE B 173      63.273 -51.916  62.041  1.00  0.00           H  
ATOM    535 2HG2 ILE B 173      63.378 -50.507  60.960  1.00  0.00           H  
ATOM    536 3HG2 ILE B 173      62.464 -50.394  62.482  1.00  0.00           H  
ATOM    537 1HD1 ILE B 173      60.771 -54.084  63.194  1.00  0.00           H  
ATOM    538 2HD1 ILE B 173      61.780 -54.189  61.730  1.00  0.00           H  
ATOM    539 3HD1 ILE B 173      62.282 -53.151  63.086  1.00  0.00           H  
ATOM    540  N   ILE B 174      61.852 -48.136  60.380  1.00 20.31           N  
ATOM    541  CA  ILE B 174      62.828 -47.123  59.966  1.00 27.73           C  
ATOM    542  C   ILE B 174      63.853 -46.971  61.089  1.00 23.67           C  
ATOM    543  O   ILE B 174      63.488 -46.949  62.265  1.00 24.74           O  
ATOM    544  CB  ILE B 174      62.189 -45.732  59.731  1.00 30.13           C  
ATOM    545  CG1 ILE B 174      60.825 -45.864  59.086  1.00 37.88           C  
ATOM    546  CG2 ILE B 174      63.099 -44.842  58.878  1.00 25.54           C  
ATOM    547  CD1 ILE B 174      60.448 -44.663  58.293  1.00 45.51           C  
ATOM    548  H   ILE B 174      61.284 -47.967  61.198  1.00  0.00           H  
ATOM    549  HA  ILE B 174      63.277 -47.440  59.025  1.00  0.00           H  
ATOM    550  HB  ILE B 174      62.023 -45.242  60.690  1.00  0.00           H  
ATOM    551 1HG1 ILE B 174      60.815 -46.736  58.433  1.00  0.00           H  
ATOM    552 2HG1 ILE B 174      60.072 -46.026  59.857  1.00  0.00           H  
ATOM    553 1HG2 ILE B 174      62.624 -43.873  58.729  1.00  0.00           H  
ATOM    554 2HG2 ILE B 174      64.053 -44.704  59.386  1.00  0.00           H  
ATOM    555 3HG2 ILE B 174      63.268 -45.315  57.911  1.00  0.00           H  
ATOM    556 1HD1 ILE B 174      59.461 -44.812  57.854  1.00  0.00           H  
ATOM    557 2HD1 ILE B 174      60.427 -43.789  58.944  1.00  0.00           H  
ATOM    558 3HD1 ILE B 174      61.178 -44.507  57.500  1.00  0.00           H  
ATOM    559  N   THR B 175      65.128 -46.864  60.729  1.00 10.21           N  
ATOM    560  CA  THR B 175      66.185 -46.870  61.729  1.00 20.54           C  
ATOM    561  C   THR B 175      67.132 -45.680  61.606  1.00 29.50           C  
ATOM    562  O   THR B 175      67.175 -44.982  60.590  1.00 26.86           O  
ATOM    563  CB  THR B 175      67.056 -48.143  61.678  1.00 26.22           C  
ATOM    564  OG1 THR B 175      67.968 -48.047  60.575  1.00 19.96           O  
ATOM    565  CG2 THR B 175      66.214 -49.418  61.560  1.00 11.56           C  
ATOM    566  H   THR B 175      65.374 -46.777  59.753  1.00  0.00           H  
ATOM    567  HA  THR B 175      65.727 -46.828  62.717  1.00  0.00           H  
ATOM    568  HB  THR B 175      67.654 -48.211  62.586  1.00  0.00           H  
ATOM    569  HG1 THR B 175      67.830 -47.213  60.118  1.00  0.00           H  
ATOM    570 1HG2 THR B 175      66.872 -50.287  61.528  1.00  0.00           H  
ATOM    571 2HG2 THR B 175      65.550 -49.496  62.421  1.00  0.00           H  
ATOM    572 3HG2 THR B 175      65.621 -49.379  60.647  1.00  0.00           H  
ATOM    573  N   HIS B 176      67.892 -45.470  62.671  1.00 32.62           N  
ATOM    574  CA  HIS B 176      68.913 -44.440  62.734  1.00 22.57           C  
ATOM    575  C   HIS B 176      70.221 -45.163  62.919  1.00 20.23           C  
ATOM    576  O   HIS B 176      70.319 -46.062  63.764  1.00 19.51           O  
ATOM    577  CB  HIS B 176      68.634 -43.546  63.946  1.00 20.91           C  
ATOM    578  CG  HIS B 176      69.838 -42.843  64.491  1.00 16.72           C  
ATOM    579  ND1 HIS B 176      70.029 -41.482  64.353  1.00 15.26           N  
ATOM    580  CD2 HIS B 176      70.891 -43.296  65.216  1.00 16.53           C  
ATOM    581  CE1 HIS B 176      71.154 -41.135  64.951  1.00 20.12           C  
ATOM    582  NE2 HIS B 176      71.705 -42.221  65.472  1.00 19.82           N  
ATOM    583  H   HIS B 176      67.743 -46.065  63.474  1.00  0.00           H  
ATOM    584  HA  HIS B 176      68.875 -43.834  61.829  1.00  0.00           H  
ATOM    585 1HB  HIS B 176      67.899 -42.787  63.677  1.00  0.00           H  
ATOM    586 2HB  HIS B 176      68.207 -44.145  64.749  1.00  0.00           H  
ATOM    587  HD2 HIS B 176      71.070 -44.329  65.515  1.00  0.00           H  
ATOM    588  HE1 HIS B 176      71.561 -40.126  65.007  1.00  0.00           H  
ATOM    589  HE2 HIS B 176      72.580 -42.256  65.976  1.00  0.00           H  
TER                                                                             
# All scores below are weighted scores, not raw scores.
#BEGIN_POSE_ENERGIES_TABLE pdb/4h9zB_0001.pdb
label fa_atr fa_rep fa_sol fa_intra_rep fa_elec pro_close hbond_sr_bb hbond_lr_bb hbond_bb_sc hbond_sc dslf_fa13 rama omega fa_dun p_aa_pp ref total
weights 0.8 0.44 0.75 0.004 0.7 1 1.17 1.17 1.17 1.1 1 0.2 0.5 0.56 0.32 1 NA
pose -112.711 20.9759 62.6095 0.41579 -9.11532 0 -9.58695 -3.67377 -1.83728 -0.50352 0 -3.55963 6.05611 79.0597 -3.36765 4.31809 29.0803
GLY_1 -0.58161 0.10652 0.46297 1e-05 0.12091 0 0 0 0 0 0 0 0.00827 0 1.52173 0.14053 1.77932
VAL_2 -2.02936 0.48231 0.56918 0.01589 0.1182 0 0 0 0 0 0 -0.14444 0.37506 1.6934 -0.2458 0.74484 1.57928
ILE_3 -3.57727 0.31098 1.2356 0.01438 -0.4839 0 0 0 0 0 0 -0.23745 0.09513 0.80325 -0.35257 0.8318 -1.36005
LYS_4 -2.29183 0.24231 1.15281 0.00984 -0.26169 0 0 0 0 0 0 -0.10101 0.01935 2.90712 0.04597 -0.28737 1.4355
LEU_5 -4.78602 1.35075 1.22596 0.00848 -0.50236 0 0 0 0 0 0 -0.069 0.14476 2.99397 -0.03381 0.60233 0.93507
ALA_6 -2.02502 0.23728 1.0165 0.00074 0.05453 0 0 0 0 0 0 0.07493 0.15547 0 -0.09972 0.59294 0.00766
SER_7 -2.37597 0.53398 1.79094 0.00231 -0.23496 0 0 0 0 0 0 -0.00849 0.00061 0.63512 0.04354 0.17658 0.56366
SER_8 -2.47948 0.20266 2.16881 0.00141 -0.31416 0 0 0 0 -0.071 0 -0.07784 0.09193 1.38544 -0.25435 0.17658 0.83001
LYS_9 -0.87363 0.31667 0.59107 0.00552 0.03972 0 0 0 0 0 0 -0.15748 0.24152 1.22493 0.03798 -0.28737 1.13892
GLY_10 -0.66668 0.04793 0.50456 1e-05 -0.08347 0 0 0 0 0 0 -0.21503 0.03247 0 -0.56602 0.14053 -0.8057
ARG_11 -2.8923 0.49399 1.75078 0.0128 -0.08864 0 0 0 0 0 0 0.09151 0.71821 3.22243 -0.09383 -0.14916 3.06578
ILE_12 -2.82668 0.73664 1.18921 0.0157 -0.03524 0 0 0 0 0 0 -0.01081 0.15789 0.36803 -0.19273 0.8318 0.23381
THR_13 -4.47153 1.7612 3.52663 0.03239 -0.44782 0 0 0 -0.42113 0 0 -0.05329 0.09996 0.89961 0.00885 0.16454 1.09942
GLU_14 -2.38801 0.21947 1.9594 0.01164 -0.87141 0 0 0 0 -0.18076 0 -0.0315 0.06543 4.00949 -0.09012 -1.55374 1.14991
TYR_15 -3.87509 0.87991 1.75759 0.02227 -0.02009 0 0 0 0 0 0 0.02629 0.01919 1.64009 -0.05019 0.1317 0.53168
GLU_16 -7.06793 2.74844 5.37249 0.0052 -1.0859 0 0 0 -0.42113 -0.071 0 -0.27819 0.1713 3.15637 -0.13423 -1.55374 0.84168
LYS_17 -5.27618 0.93674 3.48093 0.00387 -1.08145 0 0 0 0 -0.18076 0 -0.27654 0.12474 3.12875 -0.03424 -0.28737 0.53849
MET_18 -3.97732 0.26967 2.09931 0.00623 -0.17336 0 0 0 0 0 0 -0.03225 0.06117 2.47199 -0.04742 0.15868 0.83669
PHE_19 -4.86999 1.03624 2.00314 0.02388 -0.25528 0 0 0 0 0 0 -0.05583 0.04559 1.86146 0.08158 0.43057 0.30137
PHE_20 -5.89672 1.15439 1.89474 0.02312 -0.12814 0 0 0 0 0 0 0.01343 0.12555 3.68023 -0.07636 0.43057 1.22082
ARG_21 -4.22503 0.4289 2.95205 0.01754 -0.29468 0 0 0 0 0 0 0.12764 0.56814 2.80947 -0.10141 -0.14916 2.13347
ALA_22 -2.86876 0.22905 1.63092 0.00104 -0.18179 0 0 0 0 0 0 0.17751 0.00099 0 -0.06491 0.59294 -0.48301
ALA_23 -3.9504 1.0836 1.57974 0.00064 -0.31121 0 0 0 0 0 0 -0.15371 0.00084 0 -0.17756 0.59294 -1.33513
ALA_24 -2.99407 0.21075 1.74665 0.00068 -0.25653 0 0 0 0 0 0 -0.11635 0.016 0 -0.13583 0.59294 -0.93576
ARG_25 -2.73023 0.13848 1.62363 0.02052 -0.15565 0 0 0 0 0 0 -0.23927 0.03985 4.20661 -0.09347 -0.14916 2.66131
ALA_26 -3.40433 0.40989 1.99968 0.00054 -0.1754 0 0 0 0 0 0 -0.02599 0.0382 0 -0.07408 0.59294 -0.63855
GLN_27 -4.49211 0.79833 2.79592 0.01975 -0.61885 0 0 0 -0.17341 0 0 -0.10734 0.07388 3.71847 -0.09573 -1.17797 0.74094
LYS_28 -2.36061 0.24223 1.42655 0.00773 -0.00767 0 0 0 0 0 0 -0.22258 0.0099 3.06323 -0.0483 -0.28737 1.8231
GLU_29 -1.87498 0.225 1.14195 0.00468 0.08494 0 0 0 0 0 0 -0.24619 0.78408 6.74831 -0.08457 -1.55374 5.22947
THR_30 -2.53222 0.5704 2.05221 0.00594 0.01278 0 0 0 -0.3241 0 0 0.30841 0.29217 0.1944 -0.01429 0.16454 0.73024
GLY_31 -1.27678 0.47661 0.89274 1e-05 -0.10173 0 0 0 0 0 0 -0.41308 0.08067 0 -0.78347 0.14053 -0.98451
ALA_32 -2.19514 0.53567 1.45294 0.00098 -0.05618 0 0 0 -0.49751 0 0 -0.34743 0.26331 0 -0.10443 0.59294 -0.35485
VAL_33 -2.44108 0.12878 1.23597 0.02202 -0.29706 0 0 0 0 0 0 -0.19827 0.60143 3.66096 0.12635 0.74484 3.58394
ILE_34 -3.06002 0.14412 0.82124 0.02814 -0.16682 0 0 0 0 0 0 -0.23851 0.21609 1.52993 -0.34118 0.8318 -0.23522
ILE_35 -3.09494 0.75724 1.3595 0.04006 -0.34331 0 0 0 0 0 0 -0.12517 0.2514 9.06024 -0.25777 0.8318 8.47906
THR_36 -1.84519 0.32177 0.84142 0.01314 -0.12328 0 0 0 0 0 0 -0.19634 0.06556 0.81986 -0.31086 0.16454 -0.24939
HIS_37 -2.13615 0.20704 1.30375 0.01669 -0.38834 0 0 0 0 0 0 0 0 7.1665 -0.2744 0.3575 6.25258
#END_POSE_ENERGIES_TABLE pdb/4h9zB_0001.pdb
