# Supplementary material for: Highly active enzymes by automated combinatorial backbone assembly and sequence design
Source: Nat Commun. 2018 Jul 17;9:2780. doi: 10.1038/s41467-018-05205-5 (PMC6050298; doi:10.1038/s41467-018-05205-5)
Supplement: Supplementary file 10 — Supplementary Data 6 [file 41467_2018_5205_MOESM10_ESM.txt]

Last position-specific scoring matrix computed, weighted observed percentages rounded down, information per position, and relative weight of gapless real matches to pseudocounts
            A   R   N   D   C   Q   E   G   H   I   L   K   M   F   P   S   T   W   Y   V   A   R   N   D   C   Q   E   G   H   I   L   K   M   F   P   S   T   W   Y   V
  140 G     3  -5  -4  -4  -5  -2  -5   7  -5  -6  -6  -4  -5  -6  -5  -2  -4  -6  -6  -4   24   0   0   0   0   1   0  73   0   0   0   0   0   0   0   2   0   0   0   1  1.64 0.53
  141 V     0  -4  -5  -5  -3  -1  -4  -5  -4   3   1  -4   3   4  -4  -3  -3   2  -1   3    9   0   0   0   0   3   0   0   0  20   8   0   8  21   0   1   0   3   0  26  0.59 0.28
  142 I    -2  -5  -6  -6  -4  -4  -5  -6  -5   5   4  -5   3  -2  -5  -5  -3  -5  -4   2    2   0   0   0   0   1   0   0   0  42  38   0   6   0   0   0   0   0   0  11  1.04 0.38
  143 K    -4  -1  -4  -4  -7  -2  -3  -5  -4  -6  -6   8  -3  -4  -5  -4  -4  -7  -3  -6    0   0   0   0   0   0   0   0   0   0   0  97   1   1   0   0   0   0   1   0  2.32 0.74
  144 L     0  -5  -5  -6   8  -5  -5  -4  -5   2   1  -5  -1   1  -5  -3  -2  -4  -3   2    9   0   0   0  36   0   0   1   0  10  15   0   1   8   0   1   2   0   0  17  0.99 0.37
  145 A     5  -4  -4  -4   0  -4  -4   4  -4  -4  -4  -4  -4  -4  -4  -1  -3  -5  -5   1   54   0   0   0   2   0   0  31   0   0   0   0   0   0   0   3   0   0   0   9  1.02 0.42
  146 S    -1  -4  -2  -4   0  -3  -3  -1  -2   2  -3  -3  -1  -4  -4   2   5  -5  -4   1    4   0   1   0   2   0   0   4   1  15   0   0   2   0   0  17  45   0   0  11  0.72 0.37
  147 S    -1  -3  -2   5  -5  -2   2   2  -2  -5  -5  -3  -4  -5  -4   3  -2   1  -2  -4    3   0   0  32   0   1  15  17   1   0   0   0   0   0   0  26   1   2   2   1  0.75 0.35
  148 K     1   1  -1  -1  -4   0   2  -2   1  -3  -1   2  -2   1  -1  -1  -1  -2   3  -2   13   8   2   3   0   3  17   1   3   0   5  12   0   8   2   2   2   0  15   2  0.21 0.16
  149 G     0  -1   3   1  -2   1   1   1   1  -4  -3  -1  -3  -3   4  -1  -2  -3  -2  -4    7   2  20   8   1   6  10  12   4   0   2   3   0   1  19   1   1   0   1   0  0.44 0.22
  150 R    -1   0  -1  -2  -3  -1   1   5   1  -3  -3  -1  -2  -4   0  -1  -1  -4  -3  -2    3   6   2   1   1   2  10  49   4   1   3   3   1   0   4   2   5   0   1   2  0.60 0.27
  151 I    -2  -5  -5  -5  -3  -4  -5  -6  -5   5   3  -5   1   0   0  -4  -3  -4  -3   3    3   0   0   0   0   0   0   0   0  40  30   0   3   3   5   0   0   0   0  17  0.84 0.33
  152 T    -3  -3  -1   0  -4  -4  -4  -4   1  -4  -5  -3  -4  -5  -3   1   7  -6  -5  -2    1   1   2   5   0   0   0   1   4   0   0   1   0   0   1   8  76   0   0   2  1.47 0.57
  153 E     0  -1  -3   2  -5  -2   2  -4  -3  -5  -5   0  -5  -6   6  -1  -2  -4  -5  -4    8   4   1  11   0   1  16   1   0   0   1   4   0   0  48   3   2   0   0   0  1.16 0.41
  154 Y     0  -1   0   2  -4  -1  -2   3   1  -2   0  -2  -1   0  -2  -1  -2   1   3  -1    6   3   5  13   0   3   0  25   4   2  12   0   1   2   1   3   1   2  15   4  0.24 0.17
  155 E    -1  -3  -1  -1  -2   0   5  -3  -1  -1  -2  -2  -3  -4  -4  -2  -1  -5  -4   4    6   0   2   1   1   4  43   2   1   2   3   0   0   0   0   1   2   0   0  32  0.70 0.36
  156 K    -1   2  -2   0  -5   2   5  -4   1  -2  -4   2  -3  -5  -4  -2  -1  -5  -3  -2    4  11   0   4   0   7  48   0   3   2   1  12   0   0   0   1   3   0   1   2  0.75 0.34
  157 M    -2   5  -2  -5  -5  -2  -2  -5  -1  -5  -2   5   2  -4  -5  -4  -2   1  -3  -3    3  35   1   0   0   1   2   0   1   0   3  40   6   0   0   0   3   2   1   1  1.15 0.55
  158 F     0  -4  -3  -5   1  -4  -4  -3  -3   2   0  -4   0   1  -5   0   2  -3  -3   4    7   1   1   0   4   0   1   2   0  10   8   0   2   6   0   7  12   0   0  39  0.54 0.33
  159 F    -2  -4  -5  -6  -2  -3  -5  -4  -1   2   3  -5   4   5  -6  -5  -2  -3   1  -1    4   0   0   0   1   1   0   1   2  12  33   0  12  25   0   0   2   0   5   3  0.83 0.41
  160 R     0   6  -2  -1  -3  -1   1  -4   1  -2  -3   1  -3  -6  -5  -2   0  -6  -3  -3    7  54   1   3   0   2   9   0   4   2   2   6   0   0   0   2   6   0   1   1  1.00 0.50
  161 A     7  -6  -4  -6  -2  -4  -5  -1  -6  -1  -5  -5  -5  -6  -5  -1  -3  -7  -6  -2   85   0   0   0   1   1   0   4   0   4   0   0   0   0   0   2   0   0   0   2  1.77 0.77
  162 A     5  -5  -5  -5  -1  -5  -3  -2  -4  -1  -4  -5  -1  -5  -5   0  -2  -6  -5   4   58   0   0   0   1   0   1   3   0   3   1   0   1   0   0   5   2   0   0  26  1.11 0.57
  163 A     6  -5  -5  -6   1  -5  -5   2  -6  -2  -4  -5  -5  -5  -5  -1  -3  -6  -6   0   72   0   0   0   3   0   0  14   0   2   1   0   0   0   0   3   0   0   0   5  1.40 0.65
  164 R    -1   5  -1  -2  -3   1   0  -3   0   1   0   0   1  -3  -3  -3  -2  -3  -3  -2    5  37   2   2   1   7   7   1   2  11  10   5   4   1   1   0   1   0   1   2  0.51 0.33
  165 A     7  -6  -5  -6  -4  -5  -5  -4  -6  -3  -4  -5  -5  -6  -5  -2   0  -7  -6   1   82   0   0   0   0   0   0   0   0   1   1   0   0   0   0   1   6   0   0   9  1.72 0.76
  166 Q     2  -3  -3  -4  -4   5  -3  -2   8  -6  -6  -3  -5  -5  -5   1  -4  -1  -2  -5   20   0   0   0   0  26   0   2  40   0   0   0   0   0   0  10   0   1   1   0  1.48 0.62
  167 K    -1   3  -2  -3  -4   1  -2  -4   4  -1   1   4  -2  -4  -4  -2  -2  -5  -2   0    5  18   1   0   0   6   1   0  11   4  14  28   0   0   0   1   1   0   1   9  0.47 0.30
  168 E     3   2  -2   0  -5   1   5  -3  -1  -3  -3   1   0  -5  -4  -1  -2  -4  -4  -2   26  10   0   4   0   4  37   1   1   1   2   7   2   0   0   2   1   0   0   2  0.61 0.36
  169 T    -3  -5  -4  -5  -1  -5  -4  -6  -3  -3  -4  -4  -5  -6  -5  -1   8  -6  -4  -3    1   0   0   0   1   0   0   0   1   1   2   0   0   0   0   2  90   0   1   1  2.18 0.83
  170 G    -3  -4  -1  -3  -6  -4  -5   7   0  -8  -7  -2  -6  -7  -6  -3  -5  -6  -7  -7    0   1   3   1   0   1   0  89   2   0   0   3   0   0   0   1   0   0   0   0  2.16 0.72
  171 A     4  -1  -4  -5   3  -3  -4  -3  -3   1   2  -2   0  -3  -4  -2  -1  -5  -4   2   41   3   0   0   6   0   0   0   0   9  18   3   2   0   0   1   4   0   0  13  0.53 0.32
  172 V     0  -5  -5  -5  -2  -5  -4  -4  -5  -4  -3  -4  -2  -5   7   0   0  -7  -6   0    9   0   0   0   1   0   0   1   0   1   3   0   1   0  62   8   7   0   0   6  1.61 0.61
  169 I    -1  -3  -4  -4  -2  -3  -3  -4  -4   4   2  -3   2  -1  -3  -3  -1  -3  -2   3    0   0   0   0   0   0   0   0   0  62   9   0   9   0   0   0   0   0   0  21  0.47 0.07
  170 I    -1  -2   1  -2  -2  -1  -2  -3   2   3   1  -2   2  -1  -2   0   1  -3  -1   1    0   0   9   0   0   0   0   0   8  40   9   0   9   0   0  12  14   0   0   0  0.15 0.05
  171 T     0  -2  -1  -2  -1  -1  -2  -2  -2   1  -1  -1  -1  -2  -2   1   5  -3  -2   2    0   0   0   0   0   0   0   0   0   9   0   0   0   0   0   8  65   0   0  18  0.42 0.09
  172 G    -1  -2  -1  -2  -3  -2  -2   6   4  -4  -4  -2  -3  -3  -3  -1  -2  -3  -2  -4    0   0   0   0   0   0   0  83  17   0   0   0   0   0   0   0   0   0   0   0  1.03 0.10
