# Supplementary material for: Highly active enzymes by automated combinatorial backbone assembly and sequence design
Source: Nat Commun. 2018 Jul 17;9:2780. doi: 10.1038/s41467-018-05205-5 (PMC6050298; doi:10.1038/s41467-018-05205-5)
Supplement: Supplementary file 12 — Supplementary Data 8 [file 41467_2018_5205_MOESM12_ESM.txt]

-nodelay
-use_input_sc
-extrachi_cutoff 8
-ignore_unrecognized_res


-jd2:ntrials 1
-overwrite

-out:file:fullatom


-parser:protocol make_rot_lib.xml


-overwrite
