# Supplementary material for: Highly active enzymes by automated combinatorial backbone assembly and sequence design
Source: Nat Commun. 2018 Jul 17;9:2780. doi: 10.1038/s41467-018-05205-5 (PMC6050298; doi:10.1038/s41467-018-05205-5)
Supplement: Supplementary file 13 — Supplementary Data 9 [file 41467_2018_5205_MOESM13_ESM.txt]

-use_input_sc
-extrachi_cutoff 8
-ignore_unrecognized_res
-overwrite
-refine_outer_cycles    1
-loops:max_inner_cycles 1
-out:file:fullatom
-pdb_comments true ## this is the mover reades the comments in the input pdb file. The comments contain the pdb segments comprising the input pdb

-parser:protocol splice_out_xsd.xml

#-mute all
-use_occurrence_data 0
-out:path:pdb pdb/
@flags_pssm

-mute protocols.toolbox.task_operations.SeqprofConsensusOperation
-no_nstruct_label

-unmute protocols.jd2.JobDistributor
-unmute devel.splice.util
-unmute protocols.simple_filters.ScoreTypeFilter

-s 2vc5B_ppk.pdb
-parser:script_vars start_pdb=2vc5B_ppk.pdb
-in:file:native 4zstA.pdb.gz
