# Supplementary material for: Highly active enzymes by automated combinatorial backbone assembly and sequence design
Source: Nat Commun. 2018 Jul 17;9:2780. doi: 10.1038/s41467-018-05205-5 (PMC6050298; doi:10.1038/s41467-018-05205-5)
Supplement: Supplementary file 14 — Supplementary Data 10 [file 41467_2018_5205_MOESM14_ESM.txt]

<ROSETTASCRIPTS>
 <TASKOPERATIONS>
  	</TASKOPERATIONS>

	<SCOREFXNS>
	</SCOREFXNS>
	<FILTERS>
	</FILTERS>
	<MOVERS>
		<RotLibOut name="RLO" min_dist="3" rotamer_db_filename="%%rot_db%%" sequence_alignment_filename="%%seq_aln%%"/>
	</MOVERS>
	<APPLY_TO_POSE>
	</APPLY_TO_POSE>
	<PROTOCOLS>
		<Add mover_name="RLO"/>
	</PROTOCOLS>
</ROSETTASCRIPTS>
