# Supplementary material for: Highly active enzymes by automated combinatorial backbone assembly and sequence design
Source: Nat Commun. 2018 Jul 17;9:2780. doi: 10.1038/s41467-018-05205-5 (PMC6050298; doi:10.1038/s41467-018-05205-5)
Supplement: Supplementary file 15 — Supplementary Data 11 [file 41467_2018_5205_MOESM15_ESM.txt]

<ROSETTASCRIPTS>
         <TASKOPERATIONS>
    		<InitializeFromCommandline name="init"/>
		<SeqprofConsensus name="seqprofcons" min_aa_probability="1" probability_larger_than_current="0" ignore_pose_profile_length_mismatch="1" keep_native="1" debug="0"/>
		
		<RestrictIdentitiesAtAlignedPositions name="RIAAP" source_pdb="4zstA.pdb" design_only_target_residues="1" resnums="267,196,167,23,21" keep_aas="HDG"/>keep cat arg


  	</TASKOPERATIONS>
        <SCOREFXNS>
		<ScoreFunction name="talaris14" weights="ref2015">
			<Reweight scoretype="res_type_constraint" weight="0.5"/>
			<Reweight scoretype="dihedral_constraint" weight="10"/>
			<Reweight scoretype="coordinate_constraint" weight="100"/>
			<Reweight scoretype="chainbreak" weight="10"/>
		</ScoreFunction>

		<ScoreFunction name="ref2015_chainbreak" weights="ref2015">
			<Reweight scoretype="chainbreak" weight="1"/>
		</ScoreFunction>
        </SCOREFXNS>

        <FILTERS>
	        <ScoreType name="chainbreak_val" scorefxn="ref2015_chainbreak" score_type="chainbreak" threshold="1" confidence="1"/>
        </FILTERS>

        <MOVERS>
		<Splice name="splice" use_sequence_profiles="1" loop_pdb_source="%%source%%" source_pdb="%%source%%" loop_dbase_file_name="%%db_name%%.db" scorefxn="talaris14" ccd="1" res_move="1000" randomize_cut="1" cut_secondarystruc="0" from_res="135" to_res="169" rms_cutoff="0.5"   design_shell="6"
splice_filter="chainbreak_val" thread_ala="0" template_file="%%start_pdb%%" design_task_operations="init,seqprofcons"  design="1" skip_alignment="0" thread_original_sequence="0" CG_const="0" ignore_chain_break="1" debug="0" rtmin="1" > 
      <Segments current_segment="blade4">
		<Segment name="frm1" pdb_profile_match="pdb_profile_match" profiles="2vc5B:frm1_2vc5B.PSSM"/>
		<Segment name="blade4" pdb_profile_match="pdb_profile_match" profiles="%%blade4%%"/>
		<Segment name="frm2" pdb_profile_match="pdb_profile_match" profiles="2vc5B:frm2_2vc5B.PSSM"/>
	</Segments>
	</Splice>
	 <AtomCoordinateCstMover name="chelating_res" func_groups="1" task_operations="RIAAP" coord_dev="0.01" native="1"/>
        <PackRotamersMover name="ppk" scorefxn="talaris14" task_operations="seqprofcons"/>

        </MOVERS>

        <PROTOCOLS>
                <Add mover="chelating_res"/>
                <Add mover="splice"/>

        </PROTOCOLS>
</ROSETTASCRIPTS>
