# Supplementary material for: Highly active enzymes by automated combinatorial backbone assembly and sequence design
Source: Nat Commun. 2018 Jul 17;9:2780. doi: 10.1038/s41467-018-05205-5 (PMC6050298; doi:10.1038/s41467-018-05205-5)
Supplement: Supplementary file 16 — Supplementary Data 12 [file 41467_2018_5205_MOESM16_ESM.txt]

# The files in this folder are examples of how to run modular backbone design of enzymes in Rosetta.
# The specific example is that of designing lactonases using the template of an SsoPox lactonase (PDB ID: 2VC5)

#Example command line for running modular backbone design step. In this step we sample different backbone conformations from a pre-computed db of fragments

rosetta_scripts  -s  3rhgA_2vc5B_ppk.pdb  @flags_splice_in  -out:prefix  des1_ 

NOTE: in the "flags_pssm" file change the absoulute path to match that of your own Rosetta installation


-After the model is produced in the previous step we run it through a PROSS stabizliation step

rosetta_scripts  @flags_pross1  -s  pdb/des1_3rhgA_2vc5B_ppk.pdb  

# This will produce the resfile which the follwoing design step uses:

rosetta_scripts  @flags_pross2  -s  pdb/des1_3rhgA_2vc5B_ppk.pdb  
