# Supplementary material for: Highly active enzymes by automated combinatorial backbone assembly and sequence design
Source: Nat Commun. 2018 Jul 17;9:2780. doi: 10.1038/s41467-018-05205-5 (PMC6050298; doi:10.1038/s41467-018-05205-5)
Supplement: Supplementary file 17 — Supplementary Data 13 [file 41467_2018_5205_MOESM17_ESM.txt]

-159.845 159.409 157.844 VAL -92.4689 110.985 -174.761 ILE -158.765 -165.59 -60.3596 ALA -59.9394 99.5311 -174.871 GLU -89.1703 116.103 -153.988 ILE -107.388 147.683 160.182 GLY -115.503 162.46 -176.775 SER -69.8531 168.041 158.763 SER -68.0443 102.007 162.431 LYS 113.61 4.8364 -162.059 GLY 177.91 143.515 154.532 LYS -90.9 109.569 175.789 ILE -68.6124 159.092 -176.816 THR -50.1883 -41.0559 -176.799 PRO -75.6012 -34.321 174.858 ASP -65.7179 -43.644 171.009 GLU -55.0353 -44.6764 178.568 GLU -60.6001 -45.209 178.835 LYS -62.3204 -42.5345 -179.878 VAL -66.9658 -38.7566 173.943 ILE -63.3872 -40.3739 174.213 ARG -62.2069 -42.23 175.651 ALA -58.2523 -44.8071 176.429 ALA -59.2042 -47.9739 179.922 ALA -59.7962 -44.3573 177.323 ILE -65.8206 -37.7531 174.973 ALA -67.5214 -41.9113 173.913 SER -59.2454 -26.2122 179.616 LEU -92.1041 -38.8831 -174.536 GLU -102.529 -24.3693 -179.102 THR 79.5461 -1.08268 -179.716 GLY -69.3991 143.998 -173.92 ALA -72.1926 162.39 177.27 PRO -112.327 130.516 -179.307 ILE -119.759 127.035 -166.301 ILE -111.91 165.954 164.834 THR 135 169 165 1bf6A
-160.067 160.155 158.323 ILE -93.9629 114.826 -172.273 ILE -163.052 -171.588 -55.7788 ALA -63.1526 100.555 -177.846 GLU -83.9863 113.408 -152.924 ILE -109.414 148.689 162.744 GLY -114.213 166.403 178.403 SER -71.2876 166.797 162.937 SER -72.353 115.094 174.145 GLU 106.155 -21.2955 -164.217 GLY -160.139 159.441 158.986 LYS -107.263 117.531 -179.044 ILE -68.9432 153.462 178.827 SER -51.5901 -34.7376 -178.748 PRO -74.4369 -33.4888 174.164 ASP -66.5235 -43.6571 172.476 GLU -53.5636 -44.3293 177.832 GLU -61.408 -42.835 178.831 LYS -65.6349 -40.5401 178.066 VAL -63.8074 -44.0433 176.305 ILE -62.9039 -40.5861 173.784 ARG -60.8537 -41.8301 176.28 ALA -61.3094 -42.5936 178.603 ALA -61.3229 -43.5038 178.703 ALA -66.211 -42.7659 176.651 ILE -63.8569 -37.9525 175.421 ALA -67.5676 -44.6429 177.159 SER -56.3628 -31.4097 -179.835 LEU -86.8969 -41.8155 -172.615 GLU -99.4855 -24.5967 -176.475 THR 79.7946 -4.36669 177.888 GLY -63.477 142.126 -172.629 ALA -74.5945 165.071 176.336 PRO -115.312 130.624 179.582 ILE -118.244 128.174 -168.098 SER -111.231 165.883 164.726 THR 135 169 147 1bf6B
-161.723 171.621 166.932 VAL -115.997 132.891 -179.327 ILE -110.71 128.26 169.832 LYS -132.955 157.02 171.949 VAL -135.401 158.374 166.885 GLY -135.908 150.886 173.892 THR -124.243 75.1847 -166.716 THR 101.697 -161.725 171.399 GLY -48.8702 124.699 -179.081 LYS -57.9026 142.038 176.635 ALA -87.3166 166.541 179.245 SER -51.1358 -52.7719 176.436 PRO -56.9417 -42.7191 179.45 GLY -59.2098 -42.1304 173.694 GLU -59.2383 -41.3096 174.016 GLU -62.8257 -43.8601 179.357 LYS -61.107 -42.4111 -178.75 VAL -66.0473 -40.6748 176.987 ILE -65.2343 -43.6596 176.086 ARG -60.8914 -44.8063 176.757 ALA -58.0246 -43.2879 177.359 ALA -57.8932 -50.5545 -172.721 ALA -69.9833 -40.4908 174.144 ARG -61.6876 -40.2216 174.991 ALA -63.7878 -44.8109 175.957 SER -56.2949 -42.7041 -177.813 ARG -74.4749 -34.1423 -173.319 GLU -106.44 -23.1869 -175.96 THR 81.957 2.23314 176.402 GLY -70.0543 141.641 -174.794 VAL -72.7773 162.552 169.187 PRO -112.12 127.48 175.328 ILE -116.193 143.859 -165.839 THR -133.123 164.537 172.771 THR 135 169 145 1dpmA
-160.542 170.991 165.604 VAL -114.886 128.068 176.671 ILE -100.982 127.673 173.847 LYS -127.289 163.075 -175.787 VAL -145.191 142.753 164.984 ALA -135.909 152.643 174.339 THR -133.771 75.1424 -158.222 THR 99.8515 -169.694 170.373 GLY -46.4087 121.644 178.98 LYS -62.4367 140.142 178.149 ALA -82.9948 167.7 -178.148 THR -52.061 -46.8046 178.701 PRO -60.6701 -44.5492 177.952 GLY -62.4902 -40.1089 170.947 GLN -54.8564 -44.3362 178.252 GLU -63.2795 -43.0633 176.523 LYS -62.0659 -42.8856 178.571 VAL -60.4567 -44.3199 178.282 LEU -67.0568 -43.1537 177.933 ARG -61.8728 -41.3506 174.895 ALA -61.5591 -40.7241 178.018 ALA -58.7998 -51.6149 -177.703 ALA -62.5153 -46.7267 176.043 GLN -57.9022 -44.0237 177.018 ALA -62.6974 -47.5476 175.142 SER -51.7718 -42.8746 -174.566 ARG -74.8086 -37.7996 -173.033 ALA -98.7914 -31.1446 -170.265 THR 87.1867 -0.18571 177.526 GLY -73.0543 136.209 -177.215 ALA -59.6072 165.567 170.629 PRO -115.643 127.685 176.613 ILE -116.463 142.435 -169.38 THR -126.413 165.522 168.78 THR 135 169 164 1dpmB
-164.734 164.488 168.77 ILE -108.476 127.781 177.432 VAL -102.945 129.174 175.946 LYS -130.141 166.662 -172.95 VAL -149.572 147.517 166.216 ALA -143.25 150.923 170.086 SER -126.005 78.2884 -164.489 SER 97.4444 -160.377 174.987 GLY -49.6718 125.308 176.642 LYS -58.0166 131.883 174.752 ALA -77.7516 165.531 -172.103 THR -52.417 -41.4923 -179.623 PRO -72.9198 -48.9922 175.852 TYR -48.2019 -32.6158 166.591 GLN -62.6624 -46.2003 177.349 GLU -58.4274 -44.0891 177.21 LYS -59.9879 -47.3939 -179.026 VAL -61.3345 -40.8422 177.766 LEU -65.8196 -45.5127 177.548 ARG -61.1546 -43.3295 176.964 ALA -61.1641 -42.9391 176.665 ALA -58.5189 -46.445 -178.227 ALA -64.0064 -45.0197 177.377 GLN -63.7408 -40.9437 175.893 ALA -62.0152 -46.496 175.419 SER -52.7149 -46.4982 -173.131 LEU -74.7824 -34.6731 -170.735 GLU -104.143 -25.4992 -175.199 THR 87.7595 -8.48581 174.853 GLY -65.1736 136.147 -174.228 ALA -69.2952 176.429 179.178 PRO -121.661 132.739 176.473 ILE -123.598 143.68 -168.264 THR -125.124 164.451 166.494 THR 135 169 165 1eywA
-160.282 169.868 164.422 VAL -112.672 129.557 176.339 VAL -104.387 124.302 174.222 LYS -124.847 168.471 -174.047 VAL -152.329 144.67 166.689 ALA -135.895 152.44 171.429 THR -124.703 72.1083 -162.355 SER 96.034 -164.567 177.933 GLY -45.6472 124.707 -179.04 LYS -57.6378 133.856 171.992 ALA -76.1364 169.019 -175.572 THR -61.76 -43.4519 175.9 PRO -63.3624 -43.9479 178.505 GLY -61.0568 -36.164 173.28 GLN -62.2087 -42.7338 175.986 GLU -62.5128 -45.3544 177.377 LYS -58.2977 -45.3664 178.027 VAL -59.0309 -42.0706 179.468 LEU -69.3024 -41.7261 175.209 ARG -61.6622 -45.6897 174.636 ALA -56.0955 -43.5922 178.744 ALA -58.9854 -47.7462 -177.348 ALA -64.5727 -44.4754 176.997 GLN -61.5786 -43.1438 178.415 ALA -63.5231 -44.5239 175.114 SER -56.3402 -43.0963 -175.113 ARG -74.4646 -34.2596 -172.81 GLU -105.264 -27.9639 -173.12 THR 89.0201 -5.96609 177.87 GLY -66.0342 132.331 -178.836 ALA -60.3473 163.992 170.25 PRO -111.511 133.544 178.227 ILE -123.029 142.892 -168.465 THR -123.96 163.83 165.938 THR 135 169 164 1ez2A
-161.333 171.192 166.005 VAL -114.516 131.652 177.748 ILE -104.212 123.476 176.129 LYS -123.648 156.9 -175.919 VAL -140.782 142.605 165.124 ALA -137.586 151.121 171.635 THR -131.812 80.0988 -160.954 SER 97.4581 -166.779 175.022 GLY -48.3268 129.149 177.551 LYS -58.8576 133.219 172.922 ALA -81.2933 166.444 -174.656 THR -56.7478 -45.473 177.037 PRO -60.431 -46.0215 179.276 GLY -60.8938 -38.0295 174.793 GLN -60.3479 -42.894 174.538 GLU -62.5691 -45.7081 177.45 LYS -57.4711 -43.723 178.203 VAL -63.578 -41.3246 176.952 LEU -65.1452 -44.4485 176.733 ARG -60.8422 -47.2073 175.522 ALA -55.2083 -42.1785 -179.7 ALA -62.3685 -47.2374 -177.996 ALA -65.7406 -43.7624 176.046 GLN -62.8638 -42.8541 176.689 ALA -62.5576 -42.4967 177.182 SER -60.5971 -40.0754 -177.146 ARG -75.1612 -34.0499 -172.058 GLU -104.074 -29.1351 -173.789 THR 88.1695 2.66442 -179.019 GLY -68.7853 137.036 -174.263 ALA -68.5961 160.768 169.421 PRO -110.482 133.438 177.477 ILE -122.395 142.384 -167.981 THR -127.214 163.816 168.386 THR 135 169 163 1ez2B
-166.983 164.778 171.286 PHE -109.361 127.999 175.721 VAL -99.1038 127.62 172.088 LYS -127.571 168.544 -172.688 VAL -152.911 145.831 168.457 ALA -140.234 150.101 169.948 THR -125.485 78.1867 -162.279 SER 99.9613 -159.781 170.754 GLY -53.3162 133.856 -179.79 ALA -61.3333 142.588 179.844 ALA -75.1486 170.803 -178.835 SER -54.245 -51.2317 173.878 PRO -59.43 -40.721 -176.81 GLY -64.5523 -38.7506 169.521 VAL -58.6857 -42.4763 177.686 GLU -60.6577 -47.7113 -174.284 LYS -69.7915 -34.0864 173.23 VAL -62.473 -44.4052 177.615 LEU -66.0385 -42.1136 176.91 ARG -63.0752 -44.1478 175.84 ALA -58.1122 -44.0548 176.808 ALA -55.4578 -49.1527 -175.106 ALA -70.7161 -38.3966 173.816 GLN -61.5028 -44.0035 177.152 ALA -63.7679 -45.3402 175.348 SER -56.0177 -40.1049 -177.013 ARG -78.392 -33.8585 -175.038 GLU -105.287 -24.942 -175.051 THR 84.0953 -3.09877 175.765 GLY -69.3322 143.068 -170.792 ALA -75.9331 164.091 168.793 PRO -109.791 134.22 177.639 ILE -123.738 144.68 -167.276 THR -127.389 163.165 167.105 THR 135 169 144 1hzyA
-167.441 167.091 172.333 PHE -112.448 130.119 176.627 ILE -100.074 129.355 172.492 LYS -127.987 169.139 -173.778 VAL -153.203 143.049 165.719 ALA -136.604 150.958 167.371 THR -126.557 77.6843 -161.159 SER 100.839 -166.412 172.955 GLY -48.3399 138.157 -178.606 LYS -65.23 143.812 170.142 ALA -82.5168 167.646 -173.566 THR -53.8857 -49.3944 176.227 PRO -61.1623 -40.3231 -178.639 GLY -63.7035 -38.8925 171.221 GLN -59.6777 -42.0242 173.173 GLU -60.699 -46.576 -179.537 LYS -61.1398 -44.1728 179.033 VAL -61.0243 -42.2798 178.612 LEU -67.9748 -41.9199 175.744 ARG -61.7243 -44.7562 175.611 ALA -56.6305 -44.4515 177.776 ALA -58.369 -48.5131 -178.311 ALA -63.9278 -44.3874 178.851 GLN -64.5531 -40.9459 175.387 ALA -62.5572 -43.7654 176.373 SER -60.5403 -40.1846 -179.734 ARG -73.9932 -35.2408 -172.81 GLU -104.98 -25.5904 -174.318 THR 84.9707 -3.31018 177.751 GLY -71.2623 141.253 -171.392 ALA -74.0661 163.432 167.869 PRO -109.466 135.384 177.305 ILE -123.278 143.707 -167.662 THR -124.087 163.179 165.796 THR 135 169 143 1hzyB
-167.455 167.544 172.87 PHE -113.366 125.925 176.675 VAL -97.0857 123.981 174.117 LYS -125.929 162.022 -174.907 VAL -148.389 146.593 166.271 ALA -136.728 152.755 170.393 THR -123.933 79.5425 -161.278 SER 89.7704 -171.293 174.085 GLY -38.395 125.797 -178.393 ALA -61.7341 145.434 -179.155 ALA -73.477 169.566 -177.723 SER -55.3038 -50.9224 175.735 PRO -62.7233 -39.791 -178.421 GLY -63.0798 -40.209 171.055 GLU -60.6251 -40.4864 173.218 GLU -56.7111 -46.1404 -174.546 LYS -68.2267 -40.467 177.049 VAL -60.6037 -42.9911 177.204 LEU -65.2269 -43.9303 176.106 ARG -60.4071 -43.3779 -179.825 ALA -61.2671 -44.1454 173.826 ALA -57.5574 -50.7212 179.116 ALA -55.4618 -44.3357 179.134 GLN -67.1739 -41.3237 176.253 ALA -61.5945 -46.2278 177.308 SER -60.075 -39.7936 -179.108 VAL -76.4482 -31.7211 -172.74 GLU -109.411 -22.0249 -174.962 THR 82.6045 -5.08709 178.048 GLY -71.6031 140.656 -170.152 ALA -78.9926 165.124 172.206 PRO -112.198 130.772 175.898 ILE -116.423 143.643 -169.16 THR -127.013 164.807 168.637 THR 135 169 144 1i0bA
-167.687 165.932 172.202 PHE -110.306 126.671 175.708 VAL -97.39 124.987 173.218 LYS -126.562 171.027 -173.743 VAL -156.724 145.432 166.905 ALA -136.602 149.733 169.283 THR -123.035 79.2819 -162.09 SER 95.8306 -155.816 174.38 GLY -56.906 134.38 -178.665 LYS -64.1157 141.368 170.181 ALA -82.5764 170.357 -173.551 THR -55.9585 -49.6069 175.641 PRO -60.7787 -41.5895 -178.377 GLY -62.6323 -38.4074 173.143 GLN -61.3924 -40.834 173.513 GLU -62.3245 -45.7116 -179.154 LYS -62.8532 -39.6034 176.331 VAL -63.5517 -43.7461 178.324 LEU -66.308 -43.8871 174.649 ARG -59.2411 -43.3091 178.728 ALA -57.9928 -46.3645 178.095 ALA -58.8343 -47.1874 -176.727 ALA -66.8228 -40.254 173.21 GLN -63.4467 -42.5056 176.719 ALA -62.1986 -45.399 177.706 SER -61.0955 -40.7489 -179.461 VAL -73.8356 -34.0589 -173.826 ALA -105.929 -25.1538 -175.762 THR 83.5625 0.544598 177.207 GLY -76.6322 142.521 -170.144 ALA -74.2189 162.749 166.167 PRO -108.398 134.813 176.476 ILE -121.78 143.684 -168.179 THR -124.581 163.793 166.601 THR 135 169 143 1i0bB
-166.529 165.25 170.697 PHE -109.526 127.365 175.467 VAL -97.5529 127.721 173.165 LYS -126.755 168.104 -173.04 VAL -153.926 143.622 168.529 ALA -140.108 150.047 170.589 THR -125.985 79.8523 -161.703 SER 98.4337 -162.827 170.489 GLY -50.5285 133.864 -179.144 ALA -61.4992 143.763 179.623 ALA -74.9138 168.802 -179.939 SER -54.3765 -48.8141 174.377 PRO -61.3586 -43.0269 -179.125 GLY -60.6957 -41.8578 172.786 GLN -58.2102 -43.6467 173.918 GLU -59.0412 -46.4891 -178.918 LYS -61.0029 -44.6705 179.273 VAL -60.9143 -42.8921 178.285 LEU -65.9226 -43.352 176.055 ARG -61.6053 -41.9657 177.41 ALA -59.3155 -46.1128 177.694 ALA -57.9226 -44.2185 -175.736 ALA -71.707 -37.2967 173.23 GLN -65.7036 -42.2195 176.337 ALA -63.0139 -44.7167 176.482 SER -58.8531 -39.8746 -177.831 ARG -77.332 -32.7289 -174.624 GLU -106.512 -24.8613 -173.971 THR 85.5252 -5.23727 177.967 GLY -68.0452 141.358 -171.994 ALA -75.535 165.407 169.469 PRO -112.678 134.128 177.148 ILE -121.504 142.571 -169.222 THR -123.116 164.071 165.847 THR 135 169 144 1i0dA
-166.55 166.257 171.009 PHE -110.489 129.796 176.393 VAL -100.522 126.917 173.416 LYS -126.345 168.925 -174.3 VAL -153.436 142.186 165.813 ALA -134.632 150.648 169.683 THR -125.725 76.5014 -159.906 SER 98.6605 -163.783 171.883 GLY -51.0989 133.775 -177.331 ALA -60.0048 143.11 179.457 ALA -76.5411 168.743 -179.31 SER -55.5353 -48.6869 175.355 PRO -62.1736 -40.7304 -178.846 GLY -63.0191 -39.1913 171.497 GLN -60.359 -41.8181 172.764 GLU -60.1299 -46.7572 -179.29 LYS -61.2436 -44.2883 179.103 VAL -60.5458 -43.6102 178.958 LEU -66.985 -42.2326 175.181 ARG -61.4877 -41.8327 177.329 ALA -59.6586 -46.2172 178.017 ALA -57.9051 -44.7361 -174.678 ALA -72.9432 -36.8157 172.058 ARG -64.8571 -42.3934 176.708 ALA -63.7164 -42.9869 176.552 SER -59.9029 -40.8292 -178.396 ARG -76.3941 -34.0746 -173.683 GLU -104.132 -26.4694 -175.151 THR 87.2968 -7.44984 177.122 GLY -67.749 140.292 -172.001 ALA -76.1611 165.738 171.667 PRO -111.16 133.362 177.13 ILE -119.618 146.51 -167.512 THR -131.523 162.09 169.566 THR 135 169 144 1i0dB
-160.281 171.356 165.176 VAL -115.018 127.08 175.628 VAL -99.036 127.808 173.792 LYS -129.999 171.678 -172.039 VAL -155.388 148.606 166.6 ALA -143.388 144.471 164.069 THR -112.876 83.8666 -170.493 THR 92.4025 -154.255 174.424 GLY -52.2996 124.012 -179.899 LYS -55.2012 136.151 173.356 ALA -73.0476 153.472 -179.797 SER -50.3967 -35.079 176.391 PRO -67.0749 -37.2508 179.871 PHE -67.2869 -36.5995 172.869 GLN -59.1517 -43.8446 175.508 GLU -61.3776 -44.3278 179.813 LYS -60.1581 -44.2129 178.691 VAL -63.4544 -40.1696 177.072 LEU -67.0601 -43.0085 174.054 LYS -60.1617 -41.9268 179.12 ALA -59.1906 -47.357 173.641 ALA -53.3506 -56.2858 -176.862 ALA -53.8935 -44.1371 177.87 ARG -66.1004 -41.3166 176.818 ALA -62.6748 -43.3407 179.219 SER -64.3664 -36.8676 -179.353 LEU -78.8214 -28.8226 -175.351 ALA -110.766 -24.9089 -174.345 THR 83.8531 -2.66481 177 GLY -67.7261 137.781 -172.654 ALA -72.2614 164.012 169.179 PRO -112.602 131.299 176.952 ILE -119.929 144.764 -166.984 SER -131.429 164.16 171.331 THR 135 169 145 1jgmA
-160.526 172.728 165.71 VAL -116.54 128.428 176 VAL -99.7663 127.995 173.821 LYS -130.504 168.684 -173.288 VAL -152.629 144.746 165.935 ALA -136.591 151.467 165.916 THR -120.653 79.3417 -163.4 THR 89.8489 -159.996 179.005 GLY -48.8541 132.912 -177.95 GLU -63.1564 142.124 168.403 ALA -76.1596 162.684 -177.697 THR -52.6411 -41.3038 177.872 PRO -69.1619 -39.5642 178.261 GLU -63.5781 -36.3135 173.237 GLN -59.2106 -44.5255 174.332 GLU -60.5762 -45.6105 179.057 LYS -59.2471 -45.0457 177.818 VAL -61.3227 -43.8079 178.448 LEU -65.2943 -43.402 175.151 ARG -59.7418 -42.5457 178.86 ALA -59.5729 -44.6364 177.713 ALA -59.7617 -46.3324 -178.673 ALA -64.1436 -43.445 176.301 GLN -63.6824 -42.0129 176.367 ALA -63.3323 -43.4497 176.915 SER -60.0695 -41.6888 -178.126 ARG -75.9663 -32.4553 -173.741 GLU -106.863 -26.2628 -174.568 THR 86.0531 -4.23813 178.442 GLY -70.5077 138.508 -171.617 ALA -71.4025 163.177 166.953 PRO -110.446 135.101 177.94 VAL -122.364 145.147 -167.571 THR -126.909 162.662 167.193 THR 135 169 143 1jgmB
-168.221 168.105 171.223 PHE -112.659 129.521 175.722 ILE -102.448 126.03 177.035 LYS -127.761 168.153 -173.558 VAL -150.235 143.669 165.768 ALA -130.88 147.42 176.23 THR -117.294 67.3894 -167.57 THR 93.0071 -141.033 174.176 GLY -56.148 125.163 -175.616 LYS -60.1395 134.307 174.46 ILE -89.3488 165.063 -172.243 THR -58.1309 -46.9659 177.812 PRO -61.6973 -47.2355 177.159 GLY -55.9594 -42.1576 173.212 VAL -56.3216 -47.0342 177.574 GLU -59.5218 -44.5031 179.415 LYS -60.4068 -43.3303 178.129 VAL -60.8419 -41.9896 179.315 LEU -66.2925 -43.1279 178.423 ARG -64.8961 -41.8164 175.556 ALA -57.6404 -44.7779 179.209 ALA -61.8029 -45.1972 -179.895 ALA -59.0039 -47.2773 -178.833 ARG -67.3448 -37.3831 176.837 ALA -62.0075 -45.5587 178.297 SER -59.3546 -40.1829 -175.447 ARG -76.5688 -31.4417 -173.813 GLU -107.727 -27.6854 -175.607 THR 91.9377 -1.74338 -178.835 GLY -68.0804 139.901 -174.354 ALA -75.1852 166.402 172.629 PRO -119.562 129.977 177.202 ILE -116.878 142.404 -170.656 THR -122.615 164.708 166.033 THR 135 169 163 1p6bA
-168.347 169.476 172.689 PHE -114.864 126.544 174.484 ILE -98.4058 127.417 174.347 LYS -129.821 166.52 -172.791 VAL -147.223 145.011 167.158 ALA -135.19 144.726 175.166 THR -119.44 76.6869 -166.397 THR 90.026 -145.993 174.463 GLY -59.5363 124.574 -178.117 LYS -57.6073 134.885 172.02 ALA -84.0491 168.819 -176.504 THR -58.3151 -42.9741 175.803 PRO -62.0522 -48.5603 177.55 GLY -56.9888 -42.265 175.657 VAL -59.3553 -45.0322 176.211 GLU -58.7016 -47.3016 179.436 LYS -58.7567 -43.156 178.852 VAL -62.3699 -39.8843 177.817 LEU -67.7351 -43.7279 176.702 ARG -61.1343 -42.3001 179.347 ALA -64.7843 -39.2113 176.349 ALA -60.2148 -47.6808 -175.932 ALA -66.7766 -38.2135 178.68 GLN -70.0584 -38.8637 176.031 ALA -64.1699 -43.1216 177.468 SER -58.3847 -41.7704 -175.152 ARG -77.3572 -32.011 -174.352 GLU -105.13 -28.3999 -175.568 THR 86.4661 3.26599 -179.664 GLY -71.4466 141.027 -176.869 ALA -71.3987 160.644 169.06 PRO -113.6 138.876 177.122 ILE -124.127 140.982 -169.095 THR -118.651 165.008 164.407 THR 135 169 163 1p6bB
-168.305 165.59 172.057 PHE -110.381 132.035 178.942 ILE -107.131 128.349 169.74 LYS -133.71 160.765 169.692 VAL -142.834 164.803 167.19 GLY -137.385 149.851 176.264 THR -113.174 69.9404 -169.41 THR 96.3537 -149.819 173.886 GLY -50.5602 120.585 -176.598 LYS -59.0192 145.976 176.776 ALA -93.8307 168.163 179.651 SER -58.0779 -52.3312 172.447 GLU -57.2721 -43.858 -179.414 GLY -59.3895 -43.9435 170.764 VAL -53.3068 -46.3116 175.05 GLU -58.4354 -45.3461 -177.215 LYS -60.4207 -47.2459 175.659 VAL -55.9825 -46.6947 178.121 LEU -57.6927 -48.3078 -179.911 ARG -62.9386 -42.9082 176.872 ALA -58.4704 -41.2105 177.643 ALA -60.9344 -49.0803 -176.156 ALA -64.0568 -45.2251 178.96 GLN -62.6044 -39.4394 178.726 ALA -65.8489 -45.689 174.74 SER -54.9428 -42.9465 -176.809 ARG -76.6699 -26.9749 -174.603 GLU -109.715 -25.7595 -172.929 THR 82.6989 0.371102 176.238 GLY -71.7281 140.178 -170.868 ALA -80.7568 167.626 175.06 PRO -115.862 133.569 175.575 ILE -120.835 142.111 -170.604 THR -123.142 166.083 166.283 THR 135 169 145 1p6cA
-168.541 169.295 174.45 PHE -116.871 127.715 179.566 ILE -103.184 122.081 176.196 LYS -123.263 168.382 -171.999 VAL -148.433 146.729 167.229 ALA -139.351 150.279 176.15 THR -123.946 60.7302 -164.406 THR 105.118 -151.808 174.683 GLY -57.0765 123.897 -177.495 LYS -58.867 136.869 171.311 ALA -82.4394 172.435 -175.717 THR -63.4114 -43.7342 175.96 PRO -61.3141 -49.7469 174.642 GLY -55.3947 -41.1737 174.265 VAL -57.5743 -46.221 175.773 GLU -60.8476 -43.2816 179.435 LYS -62.0458 -43.7169 175.791 VAL -59.0765 -41.1395 179.384 LEU -66.7389 -48.8388 177.679 ARG -58.4377 -44.4311 176.36 ALA -56.9897 -48.0667 176.367 ALA -55.2851 -47.3624 -175.179 ALA -66.0943 -43.5302 175.815 LYS -62.8361 -41.3357 -179.965 ALA -62.9926 -44.1235 179.031 SER -59.8921 -41.1428 -177.174 ARG -74.3881 -31.4356 -172.203 GLU -105.713 -27.416 -176.3 THR 87.1371 -0.996405 -178.913 GLY -70.8712 139.533 -174.188 ALA -74.5117 161.776 172.998 PRO -113.71 129.832 175.215 ILE -116.912 143.834 -169.914 THR -128.339 165.361 169.262 THR 135 169 163 1p6cB
-161.43 171.185 165.625 VAL -114.173 128.236 175.934 ILE -102.217 125.438 176.13 LYS -127.012 166.101 -174.968 VAL -146.968 142.874 169.407 ALA -134.339 152.218 174.637 SER -129.673 74.1497 -162.918 SER 86.5569 -154.209 176.146 GLY -46.5048 121.784 178.598 LYS -59.4079 138.123 175.894 ALA -87.0427 167.264 -176.659 THR -54.818 -51.3646 177.239 PRO -59.8706 -44.4036 177.01 GLY -59.0198 -40.1387 173.221 GLN -61.5269 -42.0764 176.617 GLU -61.1577 -44.0718 178.188 LYS -61.3152 -46.2594 179.41 VAL -59.3392 -43.8789 178.317 LEU -65.7851 -43.6392 177.279 ARG -62.7775 -41.7883 174.991 ALA -61.0731 -39.4127 176.925 ALA -59.3949 -49.684 -176.229 ALA -63.76 -45.615 177.14 GLN -61.8701 -39.7306 177.674 ALA -65.1209 -44.023 177.693 SER -60.3822 -38.1033 -176.643 ARG -77.208 -33.943 -172.829 GLU -106.07 -27.9666 -174.122 THR 86.751 0.620297 -179.763 GLY -69.3453 138.585 -174.93 ALA -71.1459 162.044 169.414 PRO -111.713 134.746 177.605 ILE -122.697 141.086 -168.112 THR -123.389 164.268 166.949 THR 135 169 163 1pscA
-161.602 172.23 166.064 VAL -115.371 130.875 176.603 ILE -103.711 123.435 175.649 LYS -125.612 158.177 -177.619 VAL -140.783 144.302 166.609 ALA -136.517 151.994 171.419 THR -133.633 85.0892 -162.834 SER 93.123 -157.524 172.993 GLY -54.0936 130.105 177.769 LYS -60.1377 135.852 -179.913 ALA -70.0788 166.142 -178.294 SER -52.1995 -41.1795 176.009 PRO -72.7387 -45.6084 179.514 PHE -52.8853 -34.2246 167.78 GLU -63.694 -41.2789 173.858 GLU -58.3849 -45.2349 -179.168 LYS -62.3454 -47.2042 -179.392 VAL -60.5572 -43.2201 178.812 LEU -65.6652 -43.8067 174.631 ARG -59.164 -43.5762 179.81 ALA -62.3138 -43.0924 177.625 ALA -60.3436 -45.9483 -177.726 ALA -66.5846 -44.1456 175.974 GLN -63.0918 -41.5057 176.726 ALA -64.0354 -42.8378 175.99 SER -60.9824 -40.4552 178.953 VAL -70.9714 -35.4979 -171.943 GLU -103.829 -30.249 -170.643 THR 88.3941 -2.43232 179.68 GLY -70.8073 137.233 -172.059 ALA -71.1201 163.136 169.817 PRO -112.279 133.567 178.386 ILE -122.228 140.531 -168.061 THR -125.935 163.72 168.531 THR 135 169 144 1pscB
-167.528 164.923 172.813 PHE -110.253 127.216 176.598 VAL -96.7738 127.051 171.623 LYS -123.025 176.556 -175.542 VAL -162.538 144.322 166.125 ALA -140.923 153.176 167.373 THR -128.712 78.8231 -160.795 THR 103.793 -165.671 173.726 GLY -52.0921 138.102 -178.752 GLU -58.8604 133.806 171.272 ALA -78.122 168.761 -173.556 THR -54.5041 -49.0099 175.351 PRO -60.802 -41.1553 -176.785 GLY -66.2186 -35.1916 173.152 GLN -62.1845 -42.8415 172.077 GLU -61.0464 -44.7461 179.574 LYS -59.9467 -45.2265 179.75 VAL -62.3965 -47.0934 179.484 LEU -64.1928 -42.7622 175.291 ARG -59.7306 -38.3963 179.363 ALA -65.0642 -41.8764 176.159 ALA -61.0074 -44.5925 -178.474 ALA -65.5582 -42.8765 177.655 GLN -66.7235 -39.2943 177.367 ALA -65.9422 -43.9226 176.326 SER -61.5169 -40.4469 -179.535 VAL -74.3633 -35.0137 -174.159 GLU -104.88 -25.4167 -172.87 THR 84.8664 -7.81617 175.155 GLY -63.5825 136.432 -173.045 ALA -75.8626 162.777 171.387 PRO -108.779 135.545 178.469 ILE -122.184 139.786 -168.845 THR -121.336 163.141 165.77 THR 135 169 143 1qw7A
-166.751 167.198 172.377 PHE -112.546 125.863 177.753 VAL -98.8437 126.194 173.812 LYS -127.629 172.85 -172.006 VAL -159.376 142.921 168.136 ALA -137.768 137.541 168.466 THR -105.806 76.1821 -166.098 THR 93.6523 -164.28 177.194 GLY -43.5447 129.946 179.154 LYS -59.1766 136.783 179.926 ALA -81.8983 167.666 -173.827 THR -52.6467 -50.972 178.398 PRO -64.0938 -35.9614 -178.174 GLY -67.5571 -38.3469 172.665 GLN -61.9709 -41.9002 172.519 GLU -57.6512 -48.0934 -179.503 LYS -61.0598 -43.8245 179.111 VAL -61.5352 -42.895 178.742 LEU -68.0032 -42.387 175.05 ARG -61.8595 -38.1201 177.03 ALA -62.0456 -46.3359 178.405 ALA -59.8518 -43.0585 -178.42 ALA -66.8945 -44.2505 176.569 LYS -63.3045 -39.9129 176.369 ALA -66.0293 -44.1939 175.509 SER -57.6154 -42.0009 -176.4 ARG -79.603 -31.8414 -175.742 GLU -103.956 -28.5063 -171.398 THR 84.6136 -3.11155 174.529 GLY -66.7037 134.893 -172.922 ALA -71.2463 163.606 169.248 PRO -110.457 133.13 178.256 VAL -121.145 140.385 -167.757 THR -124.014 163.144 167.292 THR 135 169 144 1qw7B
-167.791 169.328 173.745 PHE -115.281 127.058 -179.516 ILE -94.7011 131.329 -177.859 LYS -128.067 154.809 -178.494 VAL -143.955 137.686 161.942 ALA -132.547 150.435 169.074 THR -126.206 80.7753 -160.19 SER 96.085 -163.471 171.563 GLY -51.5533 133.099 -178.278 LYS -58.0288 139.135 -179.713 ALA -70.0567 162.32 177.872 SER -50.2813 -45.0695 175.115 PRO -61.9895 -49.4918 -177.25 GLY -57.5665 -38.5793 171.662 GLN -54.1021 -47.4405 172.318 GLU -57.2187 -44.6627 -179.856 LEU -58.3561 -50.0105 -179.298 VAL -58.2989 -43.7657 -179.473 LEU -66.7266 -42.0647 174.158 ARG -60.0573 -42.355 176.874 ALA -58.5845 -45.6289 177.358 ALA -57.9946 -48.8495 -176.332 ALA -65.3016 -43.6964 176.93 GLN -63.4746 -41.4801 175.766 ALA -60.9815 -47.9479 176.526 SER -58.317 -38.9892 179.859 VAL -73.1559 -28.4531 -171.573 GLU -115.89 -22.6408 -172.725 THR 80.5686 -2.775 175.48 GLY -67.5701 137.296 -173.411 ALA -76.7346 163.894 172.163 PRO -111.391 136.301 178.395 ILE -124.408 143.548 -167.584 THR -125.763 163.976 167.146 THR 135 169 144 2d2gA
-167.272 169.499 172.322 PHE -115.994 126.583 177.842 ILE -98.2736 128.104 177.095 LYS -129.942 165.775 -171.93 VAL -147.423 144.126 162.028 ALA -134.537 148.402 167.133 ALA -121.708 76.9728 -161.03 SER 98.0726 -164.117 173.51 GLY -49.8256 133.429 -178.104 LYS -55.4727 131.047 171.236 ALA -68.6346 154.641 177.78 SER -50.1057 -41.8908 175.048 PRO -64.2942 -39.9464 -178.764 GLY -63.3829 -40.2246 171.378 GLN -53.2187 -47.5854 175.82 GLU -61.98 -44.6538 -179.436 LEU -59.6907 -43.9866 178.79 VAL -63.8671 -41.3845 176.289 LEU -66.2069 -41.0077 176.794 ARG -61.6714 -46.4664 175.842 ALA -57.183 -41.3171 175.48 ALA -55.9449 -51.9806 -176.095 ALA -65.0256 -43.5539 178.228 GLN -63.4952 -40.2644 175.832 ALA -62.3586 -48.2446 175.578 SER -55.9917 -41.6647 -179.025 ARG -71.9555 -28.5577 -170.737 GLU -115.813 -21.8139 -172.178 THR 79.4286 -3.27672 176.146 GLY -67.2909 137.079 -172.633 ALA -76.655 161.905 171.277 PRO -108.804 136.673 177.862 ILE -125.078 144.001 -167.88 THR -123.774 163.966 165.135 THR 135 169 145 2d2hA
-167.901 169.49 172.944 PHE -115.761 126.606 177.447 ILE -96.4317 130.471 178.303 LYS -131.638 158.055 -173.967 VAL -143.752 139.92 164.34 ALA -131.583 150.365 167.3 THR -125.223 83.3042 -161.052 SER 92.7119 -162.289 173.605 GLY -51.9745 132.201 -179.844 LYS -55.5351 134.269 172.285 ALA -73.3521 166.576 179.136 SER -48.7821 -47.9686 177.161 PRO -61.6593 -42.355 -179.586 GLY -58.8003 -44.5773 173.426 GLN -50.6097 -45.7594 176.008 GLU -64.3263 -43.3295 177.926 LEU -58.2739 -45.974 176.439 VAL -58.5386 -47.3388 179.336 LEU -62.7131 -44.1432 177.575 ARG -59.9405 -42.7448 177.844 ALA -58.1598 -45.7667 177.795 ALA -58.5111 -47.8381 -179.352 ALA -62.3923 -45.2911 178.419 GLN -63.5248 -41.8507 176.088 ALA -61.2379 -46.3989 176.562 SER -57.759 -39.7099 -179.214 ARG -74.4314 -28.3269 -170.758 GLU -116.093 -23.0628 -173.386 THR 82.3549 -1.95795 178.351 GLY -69.1868 139.244 -173.183 ALA -73.9791 164.114 169.408 PRO -113.221 135.754 178.471 ILE -125.618 143.867 -168.392 THR -124.461 164.332 165.674 THR 135 169 145 2d2jA
-165.167 169.512 168.331 ILE -113.116 129.07 175.448 ILE -100.176 129.853 178.794 LYS -133.374 155.98 -173.511 VAL -136.464 140.941 161.775 ALA -133.45 147.017 166.46 THR -126.958 86.1436 -159.227 THR 91.7205 -167.13 178.62 GLY -54.3876 141.289 -178.74 LYS -64.1224 136.088 -179.76 ALA -83.2854 168.196 -179.568 THR -55.9365 -42.9305 175.309 PRO -65.2532 -42.6527 -179.377 GLU -63.6539 -36.7104 170.424 GLN -55.3394 -46.5802 176.439 GLU -61.363 -44.7124 179.46 LYS -60.0784 -43.9905 178.903 VAL -65.5319 -42.4309 179.005 LEU -67.1349 -41.2592 174.995 ARG -62.5387 -39.4111 176.283 ALA -61.677 -45.7093 176.986 ALA -57.0782 -48.7463 -176.656 ALA -64.5412 -41.7396 177.199 GLN -65.7581 -41.7301 178.124 ALA -64.9786 -42.3459 173.699 SER -61.482 -39.6888 179.324 VAL -72.1314 -39.2316 -173.036 GLU -104.676 -25.9668 -175.098 THR 86.9128 -3.27526 175.193 GLY -68.6036 139.227 -171.918 ALA -69.5835 172.9 165.194 PRO -118.823 133.97 177.364 ILE -120.131 142.993 -168.979 THR -124.484 163.406 165.942 THR 135 169 144 2o4mA
-160.605 176.54 165.319 VAL -120.707 126.261 175.004 ILE -95.5285 127.718 174.935 LYS -129.055 169.922 -169.581 VAL -151.475 141.47 163.407 ALA -139.524 149.349 164.652 THR -120.398 84.339 -162.137 THR 79.1821 -157.087 -176.37 GLY -47.7379 128.253 -179.269 GLU -61.3146 137.499 169.871 ALA -75.1602 162.426 -177.627 THR -49.4777 -43.1328 175.939 PRO -63.7429 -48.347 -176.599 GLU -59.8485 -33.123 169.705 GLN -56.9214 -47.9021 174.65 GLU -59.3255 -40.4557 -179.323 LYS -62.3595 -48.1109 176.857 VAL -61.5124 -43.3496 176.973 LEU -59.4881 -46.884 -179.676 ARG -65.1475 -39.845 177.963 ALA -61.0247 -45.3214 176.928 ALA -58.596 -48.2521 -179.431 ALA -61.2094 -45.4348 179.383 LYS -65.6739 -39.4812 177.24 ALA -65.137 -42.5324 174.861 SER -61.9315 -39.3035 178.565 VAL -71.588 -36.0365 -172.699 GLU -108.255 -25.6224 -173.619 THR 84.6755 -0.610544 177.866 GLY -70.2627 137.832 -171.796 ALA -68.975 161.576 167.072 PRO -111.484 134.232 -179.115 ILE -127.177 139.428 -165.799 THR -122.324 164.3 166.089 THR 135 169 143 2o4mB
-160.88 172.759 164.753 VAL -115.766 128.193 175.82 VAL -100.642 125.758 175.722 LYS -125.506 170.643 -172.83 VAL -151.28 139.231 161.539 ALA -133.957 148.224 162.665 THR -119.72 86.1122 -162.583 THR 82.2653 -167.078 -177.966 GLY -44.6499 126.42 177.544 LYS -54.5151 133.794 167.439 ALA -74.3823 161.698 -176.777 THR -52.9975 -41.2987 178.549 PRO -64.9372 -46.9596 177.889 GLU -58.6043 -36.4966 175.152 GLN -60.1501 -44.3893 175.403 GLU -60.7706 -45.0646 176.814 LYS -57.1831 -45.31 179.343 VAL -62.5924 -44.0544 177.534 LEU -64.439 -43.6776 177.404 ARG -62.2851 -45.432 173.945 ALA -56.5428 -42.3736 179.297 ALA -59.3769 -47.783 -178.295 ALA -65.4109 -39.6835 176.631 GLN -63.6489 -44.7815 178.999 ALA -64.0963 -41.3609 175.675 SER -59.9567 -41.0531 -175.176 ARG -77.4376 -35.5998 -173.361 ALA -106.764 -25.8247 -175.553 THR 88.0243 -2.43265 -179.808 GLY -73.4468 143.363 -171.491 ALA -71.1584 162.778 168.575 PRO -112.51 134.306 178.688 ILE -124.185 138.889 -168.193 SER -119.606 164.997 165.356 THR 135 169 163 2o4mC
-160.95 174.747 164.678 VAL -118.206 127.951 173.827 ILE -96.8843 129.244 174.147 LYS -130.664 169.567 -170.504 VAL -150.559 140.244 161.522 ALA -135.346 149.328 166.391 THR -122.609 84.3487 -158.765 THR 79.9981 -163.247 -172.732 GLY -50.2579 134.076 177.348 LYS -56.5357 138.349 178.712 ALA -81.5421 164.602 177.488 THR -49.2407 -46.7162 178.646 PRO -64.6664 -42.2835 179.313 GLU -62.6601 -39.592 172.526 GLN -58.0678 -44.3813 172.972 GLU -56.2676 -47.9122 -178.262 LYS -61.5461 -43.8511 177.553 VAL -59.5335 -44.3695 179.793 LEU -65.7801 -42.3909 177.149 ARG -61.9356 -43.1705 176.49 ALA -57.6894 -45.716 178.896 ALA -60.4357 -44.4518 -179.003 ALA -64.2718 -44.2371 178.013 LYS -67.2604 -39.8754 174.519 ALA -62.5799 -43.8467 173.852 SER -56.9893 -43.8552 -175.855 ARG -76.3154 -34.9369 -174.477 GLU -105.041 -25.0901 -173.952 THR 82.1761 3.39509 175.561 GLY -72.2345 138.796 -171.801 ALA -70.8412 162.929 166.234 PRO -110.681 135.216 176.106 ILE -122.933 139.49 -169.691 THR -120.41 164.651 165.576 THR 135 169 144 2o4mP
-167.627 170.692 172.54 PHE -116.793 127.366 178.501 VAL -101.048 132.016 172.739 LYS -134.937 156.019 174.916 VAL -137.501 152.879 161.029 ALA -142.996 147.457 162.958 THR -112.064 92.0678 -171.504 THR 94.1125 -162.26 -178.806 GLY -53.2358 134.742 179.085 LYS -48.7658 134.508 176.516 VAL -72.0977 175.013 -174.002 SER -68.8072 -40.5514 170.999 GLU -69.0344 -37.531 172.128 GLY -48.739 -54.3692 178.756 VAL -55.798 -43.4668 170.159 GLU -54.4148 -48.5402 -179.858 LYS -58.708 -49.6434 -176.916 VAL -63.048 -42.7471 177.355 LEU -64.2622 -42.2208 178.13 ARG -63.8942 -44.1732 174.43 ALA -57.0134 -44.038 177.076 ALA -56.6456 -49.8219 -177.518 ALA -66.0842 -40.6298 176.072 GLN -62.6822 -43.5557 178.93 ALA -65.6995 -44.2827 174.208 SER -56.7384 -41.7783 -176.475 ARG -76.8715 -31.9455 -173.013 GLU -108.589 -22.6506 -173.085 THR 82.3394 -3.35298 177.531 GLY -70.9854 138.085 -171.261 ALA -74.1011 163.658 167.57 PRO -110.476 137.848 177.223 ILE -125.565 142.109 -168.222 THR -120.252 164.32 164.499 THR 135 169 144 2o4qA
-168.207 170.016 172.677 PHE -115.77 128.834 175.183 ILE -98.7167 127.836 174.919 LYS -129.662 160.738 -175.207 VAL -144.253 142.918 163.278 ALA -130.308 151.832 168.303 THR -125.227 84.0675 -159.571 THR 87.8969 -160.908 174.754 GLY -50.7333 130.586 177.923 LYS -53.5261 137.837 179.047 ALA -76.9799 169.327 -177.375 SER -54.6104 -51.0808 176.991 PRO -62.6908 -38.2022 -178.946 GLY -63.6595 -37.0288 171.911 GLN -60.2323 -44.7597 176.586 GLU -62.7861 -41.9228 179.42 LYS -61.5553 -44.9559 176.799 VAL -61.3041 -46.3712 177.056 LEU -61.0084 -43.0104 177.949 ARG -64.1003 -41.6914 177.095 ALA -60.4756 -43.1414 176.267 ALA -59.4628 -45.1953 -178.851 ALA -65.26 -43.2546 179.691 GLN -67.6452 -38.681 176.292 ALA -63.7188 -46.1641 176.448 SER -59.3452 -40.249 179.655 VAL -72.5356 -31.2576 -172.317 GLU -110.725 -25.1305 -172.463 THR 84.5929 -3.0604 179.471 GLY -70.8417 138.052 -171.938 ALA -71.6159 162.564 167.259 PRO -109.956 135.813 177.12 ILE -125.008 143.513 -167.809 THR -125.602 163.623 167.09 THR 135 169 144 2o4qB
-167.73 167.839 171.526 PHE -113.532 124.352 175.201 VAL -95.2095 130.21 177.085 LYS -130.277 168.43 -173.542 VAL -149.009 140.744 163.959 ALA -134.716 151.756 169.22 THR -132.866 79.6767 -160.976 THR 105.632 -163.026 168.935 GLY -53.4089 136.034 -179.436 GLU -57.8319 126.876 172.076 VAL -78.7789 167.036 -174.485 THR -55.3062 -48.3171 175.622 PRO -63.9888 -39.48 -178.592 GLY -63.7469 -38.9391 170.956 GLN -60.0539 -44.4954 170.986 GLU -54.5593 -48.2688 -178.274 LYS -61.9662 -44.1264 -178.258 VAL -64.8882 -43.6349 175.885 LEU -62.9901 -42.5575 177.806 ARG -63.4125 -41.8434 177.332 ALA -61.941 -43.2473 175.208 ALA -56.486 -49.0578 -177.569 ALA -65.7114 -40.4895 175.87 GLN -62.6483 -43.2312 179.49 ALA -66.0102 -43.4494 175.655 SER -59.5977 -39.14 -178.742 VAL -76.663 -33.1769 -173.149 GLU -107.561 -24.19 -172.963 THR 83.4978 -1.807 177.047 GLY -72.3194 138.258 -171.485 ALA -74.8329 162.054 167.41 PRO -109.003 138.888 177.234 VAL -126.777 142.006 -168.72 THR -118.802 164.534 163.594 THR 135 169 143 2o4qK
-168.212 163.939 177.289 PHE -107.735 122.271 176.324 ILE -100.289 128.115 167.457 LYS -129.809 170.477 -165.172 VAL -146.494 130.072 150.768 ALA -127.654 150.453 171.834 THR -114.066 77.1948 -161.498 THR 91.3353 -162.693 170.052 GLY -46.4545 130.838 -173.554 LYS -63.5076 131.662 164.903 ALA -71.2114 152.365 -179.296 THR -45.5894 -46.8721 174.014 PRO -59.3441 -44.1749 -179.095 GLY -60.7302 -41.0773 174.921 GLN -58.123 -44.4319 176.095 GLU -61.5513 -42.2764 179.892 LYS -63.0847 -45.0375 179.485 VAL -63.0596 -42.1051 177.792 LEU -66.2918 -42.4896 175.69 ARG -62.5934 -37.7967 176.408 ALA -60.953 -43.5974 178.077 ALA -61.3742 -43.0641 -179.305 ALA -66.3471 -40.6947 176.826 GLN -66.3052 -41.0829 177.251 ALA -64.5604 -46.1229 176.165 SER -55.9919 -42.3869 -176.387 ARG -77.9286 -29.5228 -174.247 GLU -108.13 -23.6571 -171.667 THR 83.8618 -3.68193 -178.011 GLY -71.2415 139.881 -171.959 ALA -74.5274 160.67 170.126 PRO -110.674 136.48 178.052 ILE -125.895 145.09 -169.348 THR -124.362 163.976 164.896 THR 135 169 135 2o4qP
-167.603 165.697 177.381 PHE -115.821 128.792 -177.776 ILE -106.638 130.518 168.869 LYS -128.006 172.639 -165.251 VAL -146.657 131.828 146.128 ALA -142.299 149.565 164.02 THR -116.595 89.7185 -163.54 THR 100.26 -175.3 171.074 GLY -50.381 128.716 -175.181 LYS -56.2568 133.204 168.363 ALA -77.7711 168.61 -174.019 THR -53.7336 -50.4224 175.776 PRO -62.0522 -39.533 -178.773 GLY -64.1444 -37.9272 169.177 VAL -59.7845 -43.6255 177.81 GLU -60.8627 -52.8125 -179.413 LYS -63.8395 -32.344 173.413 VAL -61.2966 -52.3179 179.505 LEU -63.508 -39.1758 176.873 ARG -61.6444 -47.2547 176.526 ALA -56.9984 -43.2942 177.665 ALA -57.9556 -48.7511 -177.641 ALA -66.3015 -41.8539 178.148 GLN -62.3481 -42.0153 174.991 ALA -62.22 -45.2185 179.123 SER -63.1665 -26.8414 -179.489 VAL -88.7538 -14.3977 -170.321 GLN -128.572 -24.9391 -171.224 THR 78.7891 2.32919 173.662 GLY -72.7802 130.716 -169.753 ALA -76.3917 163.325 172.401 PRO -107.584 135.141 174.844 ILE -119.858 142.003 -170.208 THR -121.583 163.674 165.066 THR 135 169 135 2ob3A
-167.818 170.068 173.161 PHE -116.695 131.672 179.368 ILE -104.292 131.958 171.837 LYS -135.894 150.649 171.502 VAL -128.444 152.115 162.837 ALA -130.908 154.192 167.481 THR -126.31 82.0028 -160.121 THR 91.7824 -165.586 -179.33 GLY -48.8259 132.754 -175.941 GLU -61.3137 136.703 168.45 ALA -77.0428 169.755 -177.614 THR -53.4769 -49.4912 175.588 PRO -60.6619 -43.7041 -178.332 GLY -63.4081 -36.0839 172.295 GLN -59.7057 -44.5047 175.119 GLU -62.7223 -42.8391 -179.998 LYS -61.6681 -45.8029 176.924 VAL -62.6162 -44.471 175.567 LEU -60.4693 -46.7312 178.575 ARG -61.5184 -41.0816 179.287 ALA -62.0278 -44.2416 176.434 ALA -58.7006 -47.1092 -177.783 ALA -65.8261 -42.0754 176.737 GLN -64.0774 -41.8534 173.305 ALA -61.6352 -44.9425 177.214 SER -60.6831 -29.1841 -178.1 ARG -87.1296 -19.5762 -168.914 GLU -126.087 -25.2588 -173.223 THR 81.4911 -1.22341 171.321 GLY -67.8382 133.591 -171.68 ALA -78.8473 164.829 172.41 PRO -109.606 132.84 175.188 ILE -119.374 144.395 -167.782 THR -125.631 164.335 167.063 THR 135 169 142 2ob3B
-163.882 171.811 168.967 ILE -116.346 132.118 177.807 ILE -102.865 129.83 177.171 LYS -133.647 157.921 -173.215 VAL -141.63 144.228 167.559 ALA -137.049 148.588 164.463 THR -119.785 85.5556 -162.106 THR 76.5822 -159.078 -176.69 GLY -47.225 129.284 -178.086 LYS -57.594 139.834 179.457 ALA -73.0997 166.632 -179.442 SER -53.7111 -49.1961 175.126 PRO -61.9117 -43.1015 -178.985 GLY -61.5049 -38.2055 171.769 GLN -57.9777 -48.1388 177.249 GLU -60.8668 -41.3115 179.038 MET -63.4966 -44.3115 176.619 VAL -60.176 -48.0395 179.117 LEU -62.5208 -43.8145 177.557 ARG -62.3575 -40.2271 177.693 ALA -62.2137 -45.3606 176.191 ALA -56.4231 -47.5704 -178.429 ALA -64.7353 -45.0859 178.007 GLN -63.2479 -38.5891 173.402 ALA -63.5558 -44.2395 178.966 SER -64.3214 -28.3632 179.908 VAL -85.1905 -17.0051 -170.045 GLU -125.863 -26.5802 -171.113 THR 81.5759 -2.61944 171.098 GLY -65.6405 131.976 -172.718 ALA -73.0639 174.99 169.603 PRO -119.286 133.26 176.401 ILE -118.939 141.67 -169.104 THR -125.021 164.204 167.353 THR 135 169 144 2oqlA
-163.635 168.497 167.571 ILE -111.842 128.627 175.921 VAL -101.173 130.63 178.037 LYS -131.949 165.711 -174.83 VAL -150.114 139.693 167.98 ALA -134.724 149.022 167.174 THR -118.203 74.6111 -164.951 SER 91.5789 -164.788 -179.04 GLY -46.2295 125.145 -177.622 LYS -56.4318 129.763 168.132 ALA -61.4923 157.301 179.635 SER -56.2842 -43.2889 175.955 PRO -68.2196 -44.588 -179.93 PHE -57.0366 -33.6493 167.61 GLN -58.9556 -47.9084 176.049 GLU -57.3263 -44.9618 179.718 LYS -61.1392 -45.4739 177.882 VAL -63.2582 -44.224 177.469 LEU -64.1985 -44.7296 176.346 ARG -59.4219 -44.7986 -179.986 ALA -61.2657 -44.1914 177.357 ALA -58.6103 -46.2422 -179.022 ALA -66.6754 -41.9234 175.353 GLN -61.2178 -43.1765 174.194 ALA -62.0937 -44.9213 179.375 SER -60.7136 -30.5451 -176.144 ARG -91.3204 -14.8733 -172.155 GLU -124.93 -25.3035 -172.139 THR 81.3933 -0.995058 173.204 GLY -71.8521 132.649 -169.542 ALA -75.5767 176.189 171.418 PRO -119.155 135.054 177.226 ILE -120.385 143.227 -169.157 THR -124.822 162.81 165.87 THR 135 169 145 2oqlB
-167.577 164.331 171.277 PHE -109.717 131.273 177.371 ILE -102.606 130.851 174.758 LYS -126.77 166.616 -177.686 VAL -150.522 152.744 178.92 ALA -143.078 149.834 170.863 THR -128.041 87.3713 -155.473 ASP 92.0789 -167.966 170.742 GLY -54.1734 133.399 -174.681 LYS -61.0652 127.797 167.388 ALA -70.0437 168.547 -173.139 THR -55.2669 -49.9252 176.155 PRO -59.4452 -45.3229 -178.322 GLY -57.4951 -40.8596 174.023 GLN -55.5664 -44.3692 176.89 GLU -68.0842 -39.5436 174.927 LEU -55.7135 -46.6413 -176.798 VAL -67.6021 -42.2446 175.531 LEU -63.843 -42.6019 177.748 ARG -64.0068 -41.7484 173.786 ALA -58.5759 -40.0879 176.297 ALA -59.3282 -49.8417 -172.424 ALA -69.4629 -47.0063 172.52 GLN -58.4917 -38.0542 174.848 ALA -58.5407 -49.4326 -177.773 SER -64.7648 -35.2967 176.402 VAL -68.4683 -32.0868 -169.689 GLU -112.308 -26.9966 -173.39 THR 80.1075 0.708466 176.38 GLY -73.4844 138.426 -170.23 ALA -70.4004 162.282 166.124 PRO -111.366 139.855 179.084 VAL -125.96 144.974 -168.979 THR -122.032 163.007 163.982 THR 135 169 139 2r1kA
-167.475 165.677 171.425 PHE -110.874 127.693 177.175 VAL -99.9278 129.87 176.162 LYS -128.496 168.169 -174.967 VAL -150.564 142.157 163.735 ALA -133.07 152.257 168.199 THR -128.576 81.3139 -158.589 ASP 96.7026 -166.305 170.682 GLY -50.1665 134.785 -179.532 LYS -57.766 130.863 170.825 ALA -70.274 159.104 177.525 SER -52.0313 -52.126 175.087 ARG -60.6931 -41.5997 -178.333 GLY -59.4195 -39.9927 172.137 GLU -55.2375 -47.6014 176.872 GLU -62.6878 -42.7602 177.562 LEU -58.5718 -45.6222 178.75 VAL -62.3745 -43.0418 177.47 LEU -66.4569 -42.8009 176.339 ARG -61.2557 -42.1343 175.029 ALA -59.0315 -44.1457 176.701 ALA -55.585 -50.5047 -176.139 ALA -66.1021 -42.4794 177.029 GLN -62.2256 -42.2778 176.37 ALA -62.3172 -47.3518 176.302 SER -57.1214 -39.3561 -178.721 ARG -75.6002 -27.5455 -171.327 GLU -115.106 -22.5861 -172.391 THR 81.4149 -1.04826 -179.307 GLY -73.7319 139.624 -171.107 ALA -72.483 163.579 168.387 PRO -112.376 134.938 177.549 ILE -123.968 143.664 -168.786 THR -123.77 164.278 165.36 THR 135 169 145 2r1lA
-161.652 166.355 164.942 VAL -107.646 126.43 175.657 VAL -99.8302 132.368 178.555 LYS -133.533 170.454 -171.801 VAL -155.383 140.421 161.584 ALA -134.702 150.463 166.647 THR -122.108 75.8034 -165.333 SER 107.042 -161.721 167.159 GLY -46.508 127.569 176.142 LYS -55.8554 117.679 171.263 ALA -59.7579 152.312 178.289 SER -50.0997 -39.3216 176.716 PRO -63.7474 -39.2702 -179.523 PHE -64.8896 -40.1998 172.083 GLU -53.2863 -46.6644 173.023 GLU -55.124 -47.4998 -178.11 LYS -61.886 -43.3343 -179.103 VAL -64.0388 -45.2273 176.127 LEU -62.1479 -43.5782 176.54 ARG -61.6968 -48.9868 173.363 ALA -49.9219 -44.5601 -179.73 ALA -61.4295 -46.1431 -177.571 ALA -66.068 -41.9264 179.9 LYS -65.79 -36.4997 176.567 ALA -66.6391 -45.2134 174.397 SER -57.8806 -42.3986 -179.661 ARG -68.8936 -34.2189 -171.408 GLU -113.459 -23.8523 -174.37 THR 83.7848 1.28402 175.517 GLY -67.2061 134.429 -176.896 ALA -66.1944 162.382 168.185 PRO -113.279 138.118 -179.11 ILE -129.742 143.353 -165.688 THR -124.683 164.202 165.207 THR 135 169 145 2r1mA
-163.546 169.487 167.92 ILE -114.374 128.105 176.96 VAL -100.939 129.449 174.283 LYS -127.315 169.805 -175.312 VAL -152.175 144.998 164.957 ALA -136.002 151.108 177.034 SER -128.241 82.7907 -157.544 SER 91.103 -166.265 171.715 GLY -50.8293 129.53 -178.455 LYS -57.0141 130.901 168.484 ALA -74.1141 163.508 -178.038 THR -48.9903 -44.9961 176.373 PRO -64.1226 -47.8957 -177.472 PHE -59.0742 -37.9577 169.133 VAL -54.6152 -46.5013 174.754 GLU -58.6646 -45.1626 -178.646 LYS -61.4741 -46.9588 -179.822 VAL -60.2997 -41.9659 177.697 LEU -66.7752 -43.8426 174.844 ARG -59.2326 -41.593 177.87 ALA -60.3399 -45.3817 176.128 ALA -55.4892 -52.4444 -176.187 ALA -62.5153 -46.1819 177.578 GLN -61.6411 -40.9123 174.566 ALA -61.2063 -50.6447 177.145 SER -55.3113 -40.4751 -178.721 ARG -72.6051 -21.9686 -170.182 GLU -120.98 -16.5679 -165.813 THR 71.6079 -0.303401 -179.751 GLY -71.1873 133.124 -169.648 ALA -73.3221 172.613 170.704 PRO -121.869 136.688 177.717 ILE -124.738 146.077 -168.056 THR -124.931 163.906 164.762 THR 135 169 140 2r1nA
-161.171 171.872 166.261 VAL -116.852 126.767 177.934 VAL -99.568 130.037 175.956 LYS -127.902 167.839 -175.843 VAL -151.069 144.569 164.207 ALA -138.224 152.067 169.21 SER -125.465 79.6254 -159.924 SER 97.0611 -163.384 172.944 GLY -50.8874 133.647 176.614 LYS -54.4736 124.191 170.309 ALA -70.3853 172.932 -162.659 THR -53.4108 -49.969 178.848 PRO -70.132 -46.1951 -176.149 PHE -45.99 -29.155 160.006 VAL -61.7796 -52.1523 175.034 GLU -55.4121 -42.0772 166.646 LYS -40.4861 -65.5537 -169.05 VAL -67.1539 -36.7409 174.581 LEU -59.9717 -50.169 178.068 ARG -62.1975 -46.0359 175.268 ALA -58.3224 -43.9628 177.719 ALA -57.1735 -49.7997 -177.304 ALA -64.1761 -43.7129 176.816 GLN -61.3937 -43.4951 177.508 ALA -61.6427 -47.1586 177.414 SER -57.0164 -40.0571 -175.81 ARG -76.7679 -27.2582 -172.7 GLU -114.934 -21.6133 -173.961 THR 80.8257 0.125012 -179.719 GLY -69.3117 138.359 -173.961 ALA -71.3185 162.325 169.733 PRO -111.098 135.323 178.372 ILE -125.328 143.781 -167.42 THR -124.662 163.798 165.477 THR 135 169 163 2r1n_W_lig
-167.477 167.11 172.957 PHE -113.947 124.712 177.78 VAL -96.1159 129.883 174.832 LYS -130.044 172.973 -168.145 VAL -158.475 138.026 164.325 ALA -133.042 149.922 167.553 ALA -123.371 78.5313 -159.871 SER 97.3576 -165.496 172.299 GLY -48.5412 130.504 177.92 LYS -55.7355 131.524 169.074 ALA -74.3621 168.711 -175.006 ASP -55.9667 -49.8798 178.145 PRO -60.5114 -45.3942 178.232 GLY -56.1148 -45.3327 171.988 VAL -55.4497 -46.3036 176.037 GLU -58.0879 -45.6056 179.365 LYS -62.1665 -42.9006 178.944 VAL -61.0227 -42.1345 178.094 LEU -67.1345 -42.6711 175.974 ARG -60.736 -42.6062 176.548 ALA -59.5773 -46.4245 177.507 ALA -55.9937 -47.6843 -176.784 ALA -65.5964 -43.0933 175.982 GLN -63.095 -42.2489 177.696 ALA -60.9149 -48.1114 175.41 SER -56.0188 -41.1152 -176.973 ARG -72.0553 -29.4599 -170.461 ALA -116.306 -22.3284 -172.694 THR 79.706 0.76915 179.814 GLY -71.0328 138.787 -172.775 MET -78.0447 167.092 175.464 PRO -112.634 133.955 177.057 ILE -117.197 142.967 -172.246 ILE -124.057 161.517 165.243 THR 135 169 163 2r1pA
-170.021 172.157 177.447 PHE -121.544 133.253 -178.244 VAL -106.12 127.541 173.42 LYS -128.606 165.705 -170.972 VAL -144.413 153.149 171.954 ALA -156.818 148.671 176.505 SER -144.451 -146.217 -174.429 ASP -53.1101 -40.2205 175.501 GLU -60.0164 -11.3925 -179.174 PRO 76.3395 -167.776 177.778 GLY -75.347 88.9112 178.582 ILE -79.4923 179.987 -178.542 THR -60.6854 -51.772 -178.871 ASP -71.4944 -31.9398 174.583 ASP -63.3408 -43.4552 174.524 VAL -56.6269 -44.4915 179.926 GLU -56.3288 -47.4079 -176.8 LYS -66.4599 -38.9968 176.592 VAL -61.8519 -42.3017 179.054 LEU -71.0567 -34.8348 173.768 ARG -66.1388 -35.9168 175.65 ALA -65.7064 -36.9638 177.13 ALA -62.0753 -41.6207 176.885 ALA -65.7443 -45.5489 -178.537 ILE -63.9308 -37.0769 177.026 ALA -65.5684 -54.4932 177.864 SER -54.6156 -33.9263 -179.455 LYS -74.449 -34.949 -157.084 GLU -121.383 -7.5265 -172.078 THR 71.884 -8.81279 -173.806 GLY -72.5442 140.113 -177.173 ALA -81.93 169.156 179.437 PRO -117.291 124.813 172.868 ILE -102.954 131.107 -177.649 SER -115.637 162.81 167.976 THR 135 169 166 2vc5A
-169.753 168.847 178.215 PHE -118.906 136.409 -178.207 ILE -109.953 130.544 175.738 LYS -130.192 152.233 -176.067 VAL -128.401 153.152 172.183 ALA -158.935 150.059 -176.636 SER -149.839 -147.151 -177.474 ASP -54.8522 -42.0108 176.837 GLU -61.4688 -14.3157 176.347 PRO 85.3104 -165.14 177.866 GLY -84.5358 99.8849 178.833 ILE -93.4236 169.276 177.924 THR -48.3169 -52.367 -178.229 PRO -68.8326 -37.3074 176.15 ASP -62.2406 -46.6818 177.769 VAL -59.3899 -41.6905 178.561 GLU -57.625 -39.6523 177.047 LYS -67.7582 -39.0299 177.988 VAL -63.3913 -48.1593 179.956 LEU -67.6646 -31.7174 174.209 ARG -66.9968 -36.4141 177.409 ALA -65.8593 -39.9484 177.644 ALA -58.7619 -46.4939 178.434 ALA -62.2021 -44.7702 177.851 ILE -62.5967 -38.369 177.391 ALA -63.9719 -48.0473 -178.338 SER -67.0738 -30.1033 -177.069 LYS -95.0331 -15.8348 176.549 GLU -118.352 -13.2301 -176.351 THR 62.7345 18.1736 175.564 LYS -87.5922 147.35 -174.879 ALA -80.3687 169.176 -179.935 PRO -121.903 129.57 174.252 ILE -103.828 139.835 -179.078 SER -115.402 163.119 164.074 THR 135 169 135 2vc5B
-171.886 168.924 177.725 PHE -117.119 135.622 -178.066 VAL -109.388 129.936 175.051 LYS -129.455 165.015 -175.353 VAL -142.616 155.099 178.56 ALA -154.525 145.308 -177.968 SER -143.607 -145.005 -178.581 ASP -52.2469 -44.1043 176.615 GLU -60.4474 -16.5652 179.186 PRO 79.2007 -165.847 -177.343 GLY -78.1709 89.5567 174.058 ILE -80.2431 -176.794 -173.14 THR -68.9924 -52.1419 175.18 ASP -64.5408 -37.3625 174.984 ASP -58.6065 -44.621 175.573 VAL -63.7874 -39.2359 179.306 GLU -62.6795 -43.1173 178.443 LYS -63.8264 -41.9559 178.33 VAL -60.6834 -47.8437 -179.721 ILE -67.3982 -34.486 174.66 ARG -65.35 -37.7533 175.365 ALA -63.2135 -37.0421 175.803 ALA -62.6553 -46.0374 176.236 ALA -62.973 -39.4329 174.114 ILE -63.0454 -42.35 176.712 ALA -60.459 -56.4916 -173.807 HIS -63.6501 -17.9598 178.969 LYS -97.6717 -31.1533 -178.575 GLU -111.83 -20.771 -179.378 THR 69.1337 18.5352 173.223 LYS -79.4289 149.696 -179.669 VAL -70.216 169.972 172.224 PRO -125.45 128.514 172.597 ILE -101.723 133.667 179.382 ILE -109.243 164.461 164.697 THR 135 169 139 2vc5C
-169.514 175.897 177.853 PHE -125.756 129.592 -178.138 VAL -102.628 133.032 174.837 LYS -132.118 162.581 -171.436 VAL -139.392 158.954 176.963 ALA -173.866 141.781 177.793 SER -144.54 -133.436 -175.605 ASP -50.6443 -47.3572 167.037 GLU -59.8187 -65.4713 170.619 PRO 71.6796 118.052 169.795 GLY 60.4171 47.2216 162.748 ILE -74.1004 159.811 -177.515 THR -53.1221 -35.2815 179.046 PRO -78.214 -37.3062 171.667 ASP -64.7908 -42.2394 177.763 VAL -59.3085 -37.1725 174.896 GLU -59.8961 -41.4121 179.887 LYS -67.4757 -40.9938 178.636 VAL -62.316 -47.4461 -178.651 LEU -67.693 -34.9519 177.736 ARG -66.219 -34.6564 174.878 ALA -63.3999 -35.6542 177.68 ALA -63.8951 -46.3017 179.185 ALA -63.1982 -43.4569 176.412 ILE -66.5218 -36.9347 173.298 ALA -63.4249 -49.4615 175.358 SER -53.6282 -46.2617 -176.044 LYS -76.1558 -34.6538 -174.234 GLU -110.524 -16.132 -179.576 THR 72.2145 0.78755 179.814 LYS -69.4865 146.577 -175.663 VAL -78.4051 168.281 179.841 PRO -119.038 124.078 171.52 ILE -104.707 131.718 -177.387 THR -114.372 164.777 168.172 THR 135 169 166 2vc5D
-169.603 169.389 175.01 PHE -114.91 132.666 179.829 VAL -108.557 125.057 174.106 LYS -128.771 169.291 -172.055 VAL -146.1 153.02 169.241 ALA -155.3 141.962 176.514 ALA -138.138 -144.687 -171.132 SER -50.7214 -44.0674 179.636 GLU -61.2081 -7.69309 -178.269 PRO 78.6125 -161.726 -179.982 GLY -86.086 92.8979 175.799 ILE -76.5849 175.82 179.845 THR -66.9264 -34.4822 176.949 ASP -79.6918 -35.7077 173.435 ASP -63.025 -44.3785 176.597 VAL -60.7586 -41.2752 179.293 GLU -59.5539 -41.4546 179.911 LYS -67.5387 -40.8761 177.561 VAL -61.8925 -46.2084 179.647 ILE -66.7484 -30.4521 175.59 ARG -70.6844 -36.9332 175.221 ALA -61.0796 -38.04 177.942 ALA -60.9042 -41.8548 177.505 ALA -62.9284 -46.5537 179.013 ILE -60.9851 -40.6134 178.579 ALA -66.057 -47.9639 179.139 SER -66.0412 -25.729 178.374 LYS -87.5337 -36.2788 -174.05 GLU -115.932 -12.3573 176.905 THR 75.7846 1.51409 178.502 ASP -70.1262 144.99 -177.513 VAL -75.6072 168.792 179.505 PRO -120.2 122.552 173.406 ILE -101.966 135.752 -177.425 ILE -118.944 163.39 168.456 THR 135 169 166 2vc7A
-170.05 170.061 173.231 PHE -115.494 133.666 178.112 VAL -110.44 124.844 173.855 LYS -123.188 170.715 -173.186 VAL -148.181 149.982 167.82 ALA -157.065 140.486 176.642 SER -130.236 -134.007 -174.65 ASP -59.1314 -41.0018 178.426 GLU -59.03 -16.8237 -178.566 PRO 86.8963 -160.097 176.99 GLY -86.9534 86.7839 177.808 ILE -77.5868 168.22 -178.505 THR -50.8741 -45.6113 -176.312 PRO -78.8102 -35.3542 171.907 ASP -56.0178 -43.2239 -179.597 VAL -66.5446 -42.7904 176.264 GLU -53.5496 -41.7115 -179.925 LYS -69.1616 -37.4354 178.79 VAL -64.1408 -49.5264 179.781 ILE -65.7653 -30.7951 175.254 ARG -68.6756 -35.1094 175.605 ALA -65.1393 -37.2786 177.205 ALA -61.3575 -44.9283 178.159 ALA -62.8529 -39.6441 177.113 ILE -63.3117 -41.9544 179.757 ALA -67.0102 -48.7052 176.602 HIS -54.6395 -30.6494 -174.616 LYS -92.1822 -14.7083 -164.906 GLU -131.527 -15.2472 -169.69 THR 60.4772 16.2274 176.2 GLY -80.9846 138.544 -179.407 ALA -72.9288 171.329 179.76 PRO -122.224 124.04 171.768 ILE -99.65 143.105 -179.29 ILE -124.367 164.094 168.537 THR 135 169 165 2vc7B
-169.173 168.725 174.133 PHE -114.265 141.108 -179.219 VAL -115.658 130.669 175.595 LYS -132.825 163.065 -172.504 VAL -141.944 155.282 168.84 ALA -164.419 141.046 179.705 SER -134.031 -129.751 -173.688 ASP -60.4015 -43.6253 179.473 GLU -63.9301 -8.50095 179.863 PRO 77.6006 -160.267 -177.569 GLY -85.6775 91.8757 176.806 ILE -82.0477 168.635 -179.408 THR -54.7605 -44.7574 -179.776 PRO -72.758 -36.9564 173.981 ASP -60.7033 -42.9998 176.625 VAL -62.5469 -39.9404 177.084 GLU -56.4894 -44.0466 179.533 LYS -66.8383 -41.0763 178.464 VAL -61.1013 -44.493 -179.511 LEU -71.6323 -31.5339 173.506 ARG -65.5287 -37.6839 177.934 ALA -65.2428 -36.7803 177.767 ALA -62.2305 -42.0187 177.423 ALA -62.7053 -46.7108 179.442 ILE -61.7577 -43.9632 176.941 ALA -58.5472 -54.2165 179.531 SER -57.3809 -28.7871 178.968 LYS -81.7752 -31.3854 -162.013 GLU -120.759 -14.565 -171.41 THR 68.0255 11.6052 179.331 GLY -81.3698 135.529 -176.151 ALA -77.6895 168.538 -179.984 PRO -117.885 119.502 170.016 ILE -95.1773 133.93 179.927 SER -117.841 164.934 168.828 THR 135 169 166 2vc7C
-169.911 170.87 173.925 PHE -115.649 139.207 178.174 VAL -111.936 129.776 174.696 LYS -128.784 167.632 -173.513 VAL -144.156 148.347 170.271 ALA -154.671 139.963 -179.881 SER -140.332 -145.389 -177.232 SER -50.9674 -43.2646 176.841 GLU -60.2631 -16.2467 179.536 PRO 83.5007 -158.914 -179.219 GLY -86.7177 87.2227 176.859 ILE -76.9971 174.104 -178.112 THR -62.2769 -41.0458 -179.876 ASP -76.5928 -35.363 173.057 ASP -59.9038 -42.9471 177.733 VAL -62.8471 -39.9656 176.505 GLU -58.6552 -40.1818 -179.904 LYS -70.5622 -39.6732 177.299 VAL -61.8028 -46.1974 -179.481 LEU -67.9122 -32.8191 176.105 ARG -67.0564 -38.0629 176.199 ALA -63.807 -37.5208 176.643 ALA -59.9943 -37.7796 178.735 ALA -71.2702 -44.178 178.387 ILE -59.3318 -41.4762 177.95 ALA -65.8237 -47.7191 178.948 SER -58.1448 -39.1758 177.567 LYS -75.1021 -49.7425 -170.851 GLU -102.556 -15.759 178.839 THR 70.5937 11.1391 171.899 LYS -71.7823 144.766 -175.223 VAL -77.5607 168.95 -179.301 PRO -117.623 124.028 172.197 ILE -102.021 137.344 -178.344 SER -121.58 163.99 169.311 THR 135 169 140 2vc7D
-167.839 164.053 170.564 PHE -106.518 135.205 175.421 ILE -100.685 125.807 175.095 LYS -119.678 156.125 -178.053 LEU -157.143 142.292 -175.482 ALA -129.714 156.135 173.767 ALA -90.3823 -167.531 -169.955 SER -71.6366 -51.3525 -164.564 LYS -77.0166 -41.6629 151.462 ASP -156.48 -165.732 167.643 GLY -77.7147 104.417 -167.86 ILE -76.2654 165.736 -175.129 THR -55.3702 -45.3317 173.533 PRO -56.8818 -46.3123 179.082 GLY -62.94 -44.8333 -176.996 VAL -55.7267 -35.4138 177.806 GLU -61.561 -34.7347 179.848 LYS -78.1498 -36.9267 179.693 THR -69.0887 -45.8218 174.716 ILE -61.8719 -41.671 174.476 ARG -61.3777 -47.9531 -175.819 ALA -64.0949 -39.4967 179.866 ALA -63.0024 -40.7333 174.709 ALA -59.9334 -47.722 176.783 ILE -62.7953 -40.2186 178.67 ALA -61.3415 -45.3333 174.376 SER -59.109 -42.3872 -176.392 VAL -75.7123 -36.5364 -173.538 GLU -113.555 -23.8074 -174.181 THR 76.7651 17.4253 -178.206 GLY -60.7068 144.025 179.816 ALA -66.3854 152.536 171.745 PRO -121.041 127.863 173.122 ILE -112.342 148.03 -173.41 ILE -133.047 163.236 171.101 THR 135 169 164 2zc1A
-161.766 174.225 165.722 VAL -118.527 126.465 176.988 VAL -99.3118 126.31 179.185 LYS -127.456 151.776 178.034 VAL -135.313 139.788 169.279 ALA -121.281 147.663 177.261 THR -119.642 97.3115 -160.186 SER 60.0461 -131.049 173.908 GLY -66.6394 123.086 -177.771 LYS -52.4379 121.802 172.84 ALA -68.3812 162.62 -174.946 THR -53.203 -44.0658 179.258 PRO -64.0975 -50.1597 178.735 TYR -53.6051 -35.8653 170.395 GLU -57.5908 -47.3305 178.041 GLU -60.4552 -42.4751 176.923 LEU -61.255 -45.538 178.406 VAL -60.7354 -44.1947 178.635 ILE -66.527 -42.0126 175.705 ARG -61.9225 -42.8134 173.919 ALA -59.494 -46.2227 177.642 ALA -54.7407 -49.534 -176.455 ALA -64.3137 -43.2738 177.789 LYS -64.3134 -42.3659 175.633 ALA -59.3533 -48.3825 176.612 SER -57.5747 -39.0289 -178.531 ARG -72.4614 -32.0954 -169.11 GLU -114.707 -21.9819 -173.024 THR 80.6881 0.199868 -179.665 GLY -68.4737 138.252 -173.599 ALA -69.5638 161.223 168.852 PRO -111.222 134.18 177.732 ILE -122.884 141.912 -168.313 THR -123.806 163.812 166.394 THR 135 169 163 3a3wA
-161.51 172.405 165.219 VAL -116.283 126.69 176.4 VAL -100.489 127.087 178.47 LYS -128.693 169.294 -171.117 VAL -156.177 136.889 172.742 ALA -125.72 145.47 176.136 THR -111.08 68.0161 -163.361 SER 89.2177 -140.357 169.655 GLY -54.5038 124.465 -177.944 LYS -56.7036 126.174 173.074 ALA -64.367 151.866 178.319 SER -49.7724 -42.4929 176.169 PRO -62.9787 -43.8051 179.688 PHE -62.178 -35.3879 173.076 GLU -60.6398 -43.4455 174.536 GLU -62.5262 -40.8526 175.893 LEU -57.7475 -48.5923 -178.506 VAL -63.5609 -42.2211 179.701 ILE -67.6164 -40.3123 174.308 ARG -62.2293 -42.4158 175.758 ALA -59.6878 -43.0524 175.091 ALA -55.7377 -51.7372 -176.57 ALA -63.8014 -42.7515 176.896 LYS -62.4416 -43.1002 176.002 ALA -61.1715 -46.4894 176.801 SER -58.6625 -39.923 -178.265 ARG -75.1381 -26.1867 -171.118 GLU -117.952 -22.5639 -172.09 THR 82.9628 -4.60025 -178.983 GLY -67.6544 136.897 -173.847 ALA -69.5648 159.514 167.336 PRO -110.487 135.993 178.978 VAL -125.884 142.881 -167.451 THR -122.408 164.237 164.818 THR 135 169 145 3a3xA
-167.786 163.601 177.14 PHE -118.261 126.837 -178.553 ILE -105.94 131.774 168.778 LYS -132.889 158.865 -177.872 VAL -124.629 131.467 149.168 ALA -131.162 160.082 163.972 THR -93.1515 -71.7405 178.599 THR -116.699 -125.368 150.903 GLY -39.3897 109.954 -178.854 LYS -56.2186 130.809 170.193 ALA -68.5944 165.41 -175.133 THR -55.0523 -50.0247 175.364 PRO -63.3073 -41.36 179.703 GLY -59.4874 -42.5087 173.333 VAL -60.5295 -42.1013 173.471 GLU -60.8851 -47.9009 175.411 LYS -53.1287 -45.9854 -173.589 VAL -70.6145 -40.9671 177.177 ILE -66.9236 -39.5954 171.419 ARG -59.7875 -43.4917 175.091 ALA -63.6177 -39.2133 177.559 ALA -60.3731 -62.3288 169.908 ALA -48.4754 -24.816 -169.355 GLN -80.712 -45.8087 169.888 ALA -59.3917 -40.8635 -177.224 SER -60.3399 -43.1467 -178.506 ARG -73.1179 -30.0706 -169.897 GLU -115.275 -23.6043 -172.424 THR 83.0646 -5.4843 174.425 GLY -68.4087 135.188 -172.344 ALA -79.3194 165.728 172.721 PRO -108.876 134.055 175.357 VAL -118.224 143.174 -168.646 THR -123.139 164.064 165.641 THR 135 169 135 3a4jA
-160.749 172.508 165.797 VAL -117.404 126.088 177.038 VAL -99.1671 128.839 174.66 LYS -128.92 170.695 -172.954 VAL -153.231 145.769 164.21 ALA -140.447 150.66 163.869 SER -125.603 90.6839 -162.829 SER 95.3221 -167.1 168.85 GLY -47.2041 130.383 176.076 LYS -55.7142 129.433 170.983 ALA -65.5134 158.944 179.883 ASP -45.457 -46.9895 -178.023 ALA -69.9641 -46.4099 177.456 PHE -51.7437 -38.1193 167.818 VAL -53.6741 -46.0451 -179.639 GLU -63.1148 -42.3282 178.748 LYS -62.9399 -41.6651 179.597 VAL -65.548 -41.7131 175.58 LEU -65.1553 -42.765 176.673 ARG -61.3618 -45.6193 173.838 ALA -56.6883 -43.3483 177.807 ALA -55.8 -50.6444 -176.26 ALA -64.9978 -41.9759 177.48 GLN -63.3265 -42.5841 177.392 ALA -61.1676 -48.3577 174.704 SER -53.6043 -44.0727 -174.896 ARG -72.7889 -29.6617 -171.445 GLU -113.87 -23.0063 -173.274 THR 81.4913 -2.90513 176.179 GLY -68.4084 132.702 -178.418 ALA -60.9515 164.273 169.893 PRO -110.873 135.188 178.938 ILE -125.404 142.886 -167.733 THR -123.112 163.887 164.947 THR 135 169 164 3c86A
-163.553 168.055 167.595 ILE -111.121 129.663 177.404 VAL -101.65 129.977 177.28 LYS -127.556 170.947 -175.119 VAL -155.009 139.467 165.586 ALA -134.557 147.671 165.373 THR -118.124 83.7297 -162.997 THR 83.4086 -159.656 178.18 GLY -47.6988 126.973 179.092 LYS -55.3413 129.904 174.052 ALA -74.0217 167.333 -168.38 THR -53.0826 -39.1551 171.761 PRO -64.5926 -57.8065 -168.822 PHE -51.7869 -24.4691 160.709 GLN -59.6002 -50.0821 176.438 GLU -57.6881 -43.6842 166.249 LYS -37.9619 -68.6544 -165.431 VAL -68.1306 -39.8514 173.563 LEU -56.811 -50.8521 178.454 ARG -63.3337 -44.4538 176.838 ALA -61.4357 -45.2977 176.796 ALA -56.6759 -48.4597 -178.638 ALA -62.6313 -45.9616 176.283 GLN -60.1076 -41.6278 175.255 ALA -63.3593 -44.9831 -179.351 SER -63.8258 -31.5621 179.328 VAL -83.3388 -19.1746 -178.362 ARG -127.517 -21.7866 -170.599 THR 76.7978 0.968564 172.007 GLY -71.5348 131.107 -170.217 ALA -72.8819 173.946 168.433 PRO -118.041 137.045 176.47 ILE -121.757 141.655 -169.278 THR -121.275 163.419 164.513 THR 135 169 161 3cakA
-153.726 177.498 156.356 VAL -120.034 131.687 176.456 ILE -104.948 128.205 176.588 LYS -128.27 166.907 -175.289 VAL -147.86 144.903 166.204 ALA -138.218 152.047 167.178 SER -128.53 81.7679 -160.164 SER 95.7445 -171.036 174.584 GLY -50.0574 133.971 -176.406 LYS -60.1297 143.358 -174.675 SER -69.2025 162.07 176.331 SER -48.2304 -41.5826 178.289 PRO -67.1398 -41.1911 -178.578 PHE -68.6692 -33.2818 170.397 GLN -57.5134 -44.7154 174.415 GLU -61.4762 -41.6049 179.417 LYS -63.037 -44.5696 -179.662 VAL -67.0511 -39.1556 177.19 LEU -68.2305 -43.1214 175.528 LYS -60.8786 -40.7449 176.699 ALA -60.3634 -45.4458 173.072 ALA -51.1933 -52.9829 -171.817 ALA -67.2826 -43.2214 175.834 GLN -62.2753 -42.8801 175.19 ALA -62.6012 -44.0009 177.385 SER -65.0491 -29.3227 -179.919 VAL -84.995 -18.5889 -169.514 ALA -126.054 -24.3637 -173.173 THR 83.2854 -0.847384 178.009 GLY -73.453 132.226 -170.322 ALA -72.9298 161.842 169.782 PRO -107.838 135.82 175.943 VAL -124.051 145.52 -166.162 SER -127.213 163.233 167.087 THR 135 169 144 3cakB
-160.986 175.605 165.169 PHE -120.658 124.385 175.864 ILE -96.6452 126.234 177.213 LYS -127.045 166.754 -173.05 VAL -148.754 139.947 165.52 ALA -134.564 150.042 169.248 THR -126.029 78.7319 -162.809 THR 99.3057 -161.839 170.878 GLY -51.1049 129.913 179.833 LYS -55.7779 139.202 179.963 MET -73.3774 170.275 -175.407 SER -61.1861 -44.2295 174.001 PRO -64.7509 -40.3151 179.171 GLY -60.9987 -39.4636 173.192 GLN -57.3084 -48.6304 175.083 GLU -58.735 -44.2969 178.45 LYS -59.2198 -46.229 179.776 VAL -63.1865 -43.5185 177.084 LEU -64.4306 -42.2965 177.631 ARG -63.2159 -41.4869 176.866 ALA -60.4218 -45.4683 176.806 ALA -57.9878 -48.2578 -179.276 ALA -62.5987 -43.7853 178.189 GLN -65.3431 -39.3164 178.226 ALA -66.4752 -44.2892 174.319 SER -58.8811 -40.3621 -178.851 VAL -73.5357 -34.3816 -172.632 GLU -108.665 -22.4067 -173.286 THR 82.9066 -3.96807 177.299 GLY -68.517 136.051 -173.004 ALA -72.2063 162.162 167.865 PRO -109.847 137.393 177.032 ILE -124.794 144.028 -168.231 THR -122.892 163.993 165.421 THR 135 169 144 3cs2A
-167.795 169.262 171.8 PHE -114.928 126.274 173.468 ILE -96.0253 128.229 172.12 LYS -127.401 173.188 -173.051 VAL -157.738 147.524 163.41 ALA -142.617 152.263 177.833 THR -107.636 82.2289 -159.469 GLU 85.9907 -162.728 174.477 GLY -47.6579 122.22 -176.978 LYS -56.9832 132.687 167.667 ALA -73.4922 164.825 -174.281 THR -50.6133 -45.5947 -177.114 PRO -77.3458 -26.5309 175.299 GLY -67.7666 -36.1354 168.568 VAL -59.8747 -41.1736 172.647 GLU -60.1386 -44.3535 179.492 LYS -58.3804 -49.2487 -175.731 VAL -66.6813 -40.662 176.219 ILE -62.663 -43.9291 177.27 ARG -63.8602 -37.7539 176.516 ALA -62.9619 -42.2288 175.094 ALA -58.2524 -47.5101 -177.001 ALA -65.3447 -42.2421 178.436 GLN -67.436 -39.6363 176.107 ALA -62.5158 -46.0433 176.723 SER -60.0502 -38.3747 179.74 VAL -75.3187 -30.3733 -176.04 GLU -103.354 -32.0135 -165.113 THR 85.2325 -4.26867 177.628 GLY -68.8297 137.752 -172.556 ALA -75.3736 162.313 169.304 PRO -109.818 136.85 178.287 ILE -124.903 142.939 -168.192 THR -122.557 163.41 165.095 THR 135 169 140 3cs2B
-162.105 175.949 167.458 PHE -122.333 130.815 -179.806 VAL -105.186 134.764 174.191 LYS -138.385 162.005 174.795 VAL -138.866 150.707 156.713 ALA -124.89 149.349 157.242 THR -115.728 74.6625 -170.151 THR 110.528 -162.671 171.436 GLY -49.9758 134.439 178.857 LYS -48.6719 133.95 177.049 VAL -73.968 174.129 -175.577 SER -61.207 -43.3027 177.021 PRO -68.4221 -33.7521 -177.269 GLY -72.2307 -35.8099 165.234 GLU -56.3271 -45.6589 171.231 GLU -54.3987 -48.9585 -177.371 LYS -63.383 -43.6455 -179.65 VAL -62.5963 -44.2382 176.863 LEU -64.366 -42.0923 177.628 ARG -62.8407 -44.465 175.398 ALA -59.4269 -41.3534 175.378 ALA -55.5264 -51.9314 -176.535 ALA -65.9381 -38.6585 175.994 GLN -62.1859 -43.6963 -179.935 ALA -66.7654 -44.3555 172.129 SER -54.207 -45.369 -176.578 ARG -72.6495 -34.8125 -171.894 GLU -107.873 -23.6694 -172.467 THR 83.15 -1.05224 178.434 GLY -72.2424 135.742 -171.854 ALA -71.338 162.384 168.107 PRO -109.656 138.319 177.091 ILE -126.253 142.926 -169.092 THR -122.612 163.972 165.46 THR 135 169 144 3cs2K
-168.516 169.976 173.479 PHE -116.267 126.191 174.814 ILE -93.5916 130.108 174.847 LYS -133.066 158.53 -173.815 VAL -143.504 142.587 163.916 ALA -130.829 151.507 166.32 THR -121.012 78.0776 -163.3 THR 91.1107 -163.801 174.681 GLY -43.0929 129.463 179.877 LYS -59.1406 133.875 171.88 ALA -75.5297 164.757 179.506 SER -49.0263 -45.4706 175.56 PRO -60.4674 -38.8322 -177.542 GLY -63.7938 -41.0009 170.442 GLN -57.9162 -45.0727 173.484 GLU -55.3743 -46.6018 -176.746 LYS -64.133 -44.58 177.896 VAL -60.3117 -42.0728 178.652 LEU -66.3986 -42.8687 175.627 ARG -62.2697 -39.7945 177.936 ALA -60.8904 -44.0082 178.619 ALA -62.0117 -42.1191 -179.213 ALA -67.2934 -41.7565 177.544 GLN -67.1366 -39.9092 175.531 ALA -63.2566 -45.9071 176.162 SER -56.5774 -42.0619 -176.557 ARG -78.1827 -28.6938 -174.778 GLU -109.013 -24.3908 -172.232 THR 84.0849 -3.57686 -179.273 GLY -69.8526 139.119 -172.671 ALA -72.1105 160.718 168.026 PRO -109.713 135.75 177.632 ILE -126.153 145.127 -167.776 THR -127.522 163.708 167.338 THR 135 169 145 3cs2P
-166.913 166.49 172.586 PHE -112.323 132.243 178.271 VAL -104.302 126.611 171.502 LYS -126.291 169.718 -174.158 VAL -156.527 148.61 169.435 ALA -141.808 152.809 170.642 THR -126.465 78.4917 -161.268 THR 98.3315 -163.504 172.641 GLY -49.1359 134.441 179.668 LYS -62.4454 132.728 172.543 ALA -79.2894 167.692 -172.481 THR -55.7839 -49.6297 178.147 PRO -60.2616 -44.0875 179.41 GLY -59.7038 -41.0122 173.184 GLN -59.6043 -40.4149 175.878 GLU -64.2073 -42.3712 179.491 LYS -64.4153 -42.462 178.126 VAL -60.6216 -44.8808 179.354 LEU -66.8769 -41.2687 176.531 ARG -64.3126 -42.1493 173.781 ALA -60.414 -39.2366 178.306 ALA -61.6437 -47.1334 -178.6 ALA -66.4273 -40.2987 175.558 GLN -61.711 -43.5956 179.544 ALA -64.7601 -44.5103 178.135 SER -57.8575 -42.565 -173.988 ARG -78.4908 -28.1874 -174.808 GLU -108.124 -28.662 -174.415 THR 90.25 -3.46185 -179.736 GLY -68.6177 139.59 -174.67 ALA -75.8426 163.578 172.884 PRO -112.638 133.926 177.354 ILE -121.415 143.038 -169.133 THR -124.604 164.231 166.272 THR 135 169 163 3e3hA
-168.312 165.022 173.208 PHE -110.046 132.417 178.172 ILE -102.272 130.937 174.428 LYS -131.975 167.854 -173.73 VAL -159.497 155.371 170.711 ALA -155.118 150.878 179.021 THR -112.029 78.1203 -160.128 GLU 97.134 -165.977 170.888 GLY -47.3341 131.752 -174.722 LYS -64.017 132.39 170.758 ALA -76.6476 169.264 179.297 THR -50.6484 -54.0773 178.118 PRO -59.5097 -44.6409 -178.46 GLY -58.6864 -43.1172 172.734 VAL -56.8637 -41.1528 174.964 GLU -62.0644 -40.6143 -176.536 LYS -69.2258 -46.7624 174.081 VAL -58.9776 -43.3024 175.679 LEU -58.9469 -46.6029 178.812 ARG -65.8931 -36.2875 179.112 ALA -63.0697 -43.4626 176.927 ALA -57.9803 -48.1047 -174.391 ALA -68.8225 -41.9303 172.875 GLN -61.8244 -39.8414 177.533 ALA -64.6124 -48.2874 177.456 SER -59.7585 -38.9003 -178.795 VAL -74.2399 -31.6632 -174.156 GLU -107.537 -27.8007 -172.017 THR 86.2034 -2.42375 174.335 GLY -67.6046 137.093 -173.962 ALA -76.9427 167.779 172.856 PRO -116.191 131.01 175.723 ILE -118.994 145.251 -167.52 THR -128.361 165.352 168.951 THR 135 169 140 3e3hB
-165.792 162.247 169.648 PHE -103.292 134.014 178.275 ILE -101.58 126.462 178.588 LYS -123.35 155.015 175.342 VAL -149.493 147.705 -178.034 ALA -122.6 158.756 179.255 SER -79.5406 169.667 157.741 ASP -63.178 101.944 166.379 GLU 97.8622 -16.2078 165.076 GLY -145.485 162.357 161.987 GLY -100.645 98.7684 -167.976 VAL -65.5342 168.526 -173.477 THR -67.0782 -33.624 170.581 ASP -66.1929 -39.9925 179.507 ASP -67.8446 -45.2013 178.372 VAL -56.5001 -34.8605 173.053 GLU -52.8892 -46.5218 -177.328 LYS -72.2852 -36.3744 178.015 VAL -63.0059 -47.2912 175.007 LEU -63.5135 -37.6977 175.362 ARG -64.1465 -45.9455 -179.836 ALA -61.5641 -39.4353 -176.785 ALA -68.6771 -44.7414 171.543 ALA -55.9249 -46.3334 -178.946 ILE -67.2657 -35.8346 176.78 ALA -64.9389 -47.7155 173.027 SER -52.256 -40.2846 -176.587 LYS -80.7466 -32.557 -173.594 GLU -113.307 -22.8788 -166.731 THR 69.2461 18.9832 -178.456 GLY -64.9304 144.537 177.911 ALA -71.8075 145.774 173.541 PRO -112.127 124.343 178.006 ILE -112.826 133.261 -173.914 ILE -121.687 163.101 170.074 SER 135 169 140 3f4cA
-165.565 164.178 169.897 PHE -106.533 133.37 178.854 ILE -101.394 126.164 177.965 LYS -121.61 161.436 179.074 VAL -157.364 148.477 -178.326 ALA -131.438 171.344 -160.875 SER -92.735 178.336 179.009 ASP -57.2998 -28.1778 -171.93 ARG -122.524 -32.0832 161.145 GLY -161.003 -163.299 170.34 GLY -87.8828 109.507 179.942 VAL -67.8865 153.808 172.2 THR -48.6536 -39.2696 172.409 PRO -59.1086 -48.6656 179.233 ASP -69.8111 -37.8175 -171.85 VAL -56.6379 -36.9758 -177.679 GLU -69.8357 -33.0082 172.469 LYS -63.4717 -38.1894 174.125 VAL -64.2431 -46.4684 179.846 LEU -66.837 -40.694 172.986 ARG -59.463 -39.66 -174.854 ALA -68.8457 -47.7315 179.692 ALA -60.4703 -37.0552 176.646 ALA -64.589 -42.2446 177.395 ILE -71.2273 -30.8968 176.544 ALA -67.7851 -47.9504 171.444 SER -53.3996 -42.9731 -177.482 LYS -76.7506 -32.3523 -173.109 GLU -118.364 -19.6828 -170.697 THR 65.3865 24.459 -179.871 GLY -69.6464 144.355 177.695 ALA -70.4278 143.855 172.286 PRO -109.888 128.242 176.147 ILE -113.869 136.072 -173.25 ILE -123.321 162.905 170.237 SER 135 169 139 3f4cB
-159.669 165.461 163.994 PHE -104.688 133.32 176.786 ILE -100.417 127.407 177.347 LYS -123.68 157.83 177.138 LEU -156.408 147.206 -170.511 ALA -124.563 168.782 -177.018 SER -84.7743 179.534 148.089 ASP -74.8711 102.246 -179.687 GLU 137.699 -64.3222 154.762 GLY -154.048 -162.816 164.751 GLY -86.8712 104.513 -176.964 VAL -63.7939 164.332 -175.017 THR -61.5792 -37.11 172.768 PRO -62.9763 -43.5639 179.479 ASP -66.4871 -40.3678 179.93 VAL -56.066 -36.3549 174.033 GLU -56.5108 -41.9811 -179.362 LYS -71.5982 -33.9665 -179.865 THR -70.1807 -48.521 173.782 LEU -60.0227 -44.3288 173.713 ARG -57.6254 -46.5852 -178.174 ALA -60.0007 -44.4261 -177.455 ALA -64.4048 -42.7578 176.146 ALA -62.1502 -43.8993 177.468 ILE -65.6842 -34.765 177.773 ALA -67.4038 -46.2669 172.727 SER -53.3429 -43.089 -177.911 LYS -73.7987 -35.1677 -171.368 GLU -113.032 -23.4193 -166.256 THR 69.2917 27.3163 -178.36 GLY -73.6926 147.703 179.781 ALA -70.7462 144.759 177.031 ALA -114.192 128.709 179.163 ILE -116.108 136.611 -173.127 ILE -122.876 162.489 168.996 THR 135 169 165 3f4dA
-167.927 162.493 172.058 PHE -104.955 132.882 175.982 ILE -96.5471 128.785 177.041 LYS -127.054 153.224 -176.839 VAL -152.009 138.385 -179.611 ALA -124.5 161.732 -171.818 SER -99.7385 -177.777 170.709 SER -55.1995 103.438 161.126 GLU 109.618 -29.5519 164.764 GLY -159.674 172.36 172.231 GLY -96.6576 102.385 -175.12 MET -58.7047 161.828 178.429 THR -58.2504 -32.4153 176.874 PRO -69.487 -35.7826 176.365 ASP -74.5869 -36.957 179.208 VAL -60.2216 -30.8019 172.308 GLU -57.3606 -43.9514 -177.461 LYS -68.5513 -37.193 -177.411 VAL -70.6703 -48.9585 174.511 LEU -59.5212 -44.6722 170.071 ARG -55.0286 -42.0915 -173.716 ALA -69.7158 -47.8012 -179.986 ALA -60.5275 -44.0357 175.617 ALA -57.6057 -40.058 179.827 LYS -75.2852 -33.4739 177.471 ALA -62.5631 -44.3147 173.929 SER -55.6745 -54.2558 -175.715 LYS -69.2054 -16.9208 -171.395 GLU -127.31 -24.4994 -171.74 THR 70.1485 22.2541 -177.032 GLY -72.5639 139.005 178.2 ALA -60.4176 146.153 171.254 PRO -115.728 127.969 179.241 ILE -115.347 134.558 -174.358 ILE -116.525 162.533 165.179 THR 135 169 165 3f4dB
-164.91 163.899 168.065 PHE -105.818 135.735 177.037 ILE -103.278 126.819 175.9 LYS -121.563 154.524 -179.814 ILE -152.858 140.501 -175.047 ALA -126.915 160.499 -178.974 ALA -94.5433 -170.29 179.315 SER -63.0292 -59.1434 -164.328 LYS -74.4656 -39.8367 153.732 ASP -164.772 -160 174.165 GLY -83.474 99.5312 -169.573 VAL -69.92 163.78 -176.385 THR -57.4364 -42.6185 172.915 PRO -59.1918 -44.8779 176.597 GLY -63.1096 -44.3402 -176.691 VAL -59.6913 -33.9608 173.744 GLU -57.7298 -36.3445 177.135 LYS -73.7781 -44.1032 -178.238 VAL -62.8718 -45.2404 177.056 LEU -63.3958 -44.0887 175.324 ARG -60.4865 -45.7457 -175.745 ALA -63.6412 -46.4773 -178.579 ALA -58.565 -37.456 176.798 ALA -64.2415 -47.2376 177.016 ILE -63.1351 -37.6942 176.986 ALA -62.1344 -49.596 178.148 SER -55.685 -43.1236 -173.114 VAL -92.4542 -12.1503 177.635 GLU -118.646 -26.9376 -172.102 THR 75.9168 4.31443 178.261 GLY -56.8395 142.712 -176.977 ALA -71.9437 164.771 178.571 PRO -135.031 130.263 175.619 ILE -116.835 149.4 -169.764 THR -133.02 164.954 170.475 SER 135 169 166 3fdkA
-160.689 171.479 166.001 PHE -114.767 132.924 178.179 ILE -102.191 126.474 177.324 LYS -122.716 154.703 -179.825 LEU -150.707 143.604 -168.022 ALA -129.325 164.24 -176.499 ALA -85.7156 -171.957 166.686 ASP -73.9587 -55.1928 -168.233 ARG -72.2913 -45.3955 148.996 ASP -159.173 -167.35 169.9 GLY -71.9897 108.479 -169.85 ILE -78.3596 166.337 -176.647 THR -59.5871 -43.4877 172.378 PRO -58.44 -43.229 179.206 GLY -64.3415 -43.0336 -176.448 VAL -60.2773 -30.1588 173.475 GLU -58.1278 -41.1989 179.902 LYS -74.7026 -35.1504 -177.725 THR -68.4946 -44.4641 178.83 LEU -71.0869 -32.5534 173.081 ARG -63.3853 -51.9382 -178.015 ALA -59.2528 -42.7303 -179.623 ALA -59.7532 -40.8576 174.27 ALA -59.796 -50.34 176.789 ILE -61.3186 -40.9389 179.735 ALA -62.3121 -45.898 175.444 SER -63.2306 -36.9476 179.694 VAL -75.8761 -38.5447 -172.459 GLU -115.598 -18.3191 -174.712 THR 73.6581 10.708 -179.295 GLY -59.2914 138.141 179.397 ALA -60.1246 154.612 170.812 PRO -120.643 127.488 174.184 ILE -113.835 145.235 -172.182 THR -125.412 165.406 167.441 THR 135 169 165 3gtfA
-160.029 171.859 164.424 PHE -114.226 139.312 179.679 ILE -109.485 125.558 171.22 LYS -125.302 141.359 162.577 VAL -126.059 157.858 177.048 ALA -128.618 167.213 -175.591 SER -97.3772 -173.945 176.386 SER -59.5633 -63.2675 -164.154 LYS -68.9902 -43.4172 153.032 ASP -161.719 -161.303 170.859 GLY -80.577 103.305 -168.569 VAL -74.0205 163.523 -177.092 THR -55.6424 -43.7905 173.664 PRO -59.1768 -43.7823 177.295 GLY -64.1326 -43.0251 -177.443 VAL -59.1306 -31.4428 174.375 GLU -57.3415 -39.7539 -177.406 LYS -78.9258 -35.9916 177.942 THR -64.4009 -42.1379 177.361 LEU -70.1398 -39.3932 175.709 ARG -63.2167 -49.5072 -178.965 ALA -60.7152 -43.1823 -179.634 ALA -58.3839 -45.5472 175.323 ALA -58.4983 -49.6501 176.635 ILE -60.2085 -39.6248 176.659 ALA -60.3606 -49.3771 176.739 SER -58.0693 -39.7071 -175.484 VAL -80.3901 -27.5366 -172.534 GLU -120.739 -23.1222 -173.682 THR 78.8646 1.94858 -179.252 GLY -52.4359 137.669 177.273 ALA -67.9822 159.85 179.627 PRO -123.148 128.8 174.958 ILE -120.925 144.284 -170.502 THR -128.998 165.798 171.002 THR 135 169 166 3gthA
-167.991 162.24 170.77 PHE -106.379 134.803 178.537 ILE -104.232 124.731 176.606 LYS -119.26 152.275 -179.698 VAL -146.935 147.375 -179.69 ALA -119.982 157.745 174.573 ALA -89.7222 -169.195 -179.045 SER -56.0754 -68.5416 -156.486 LYS -74.0639 -39.0212 152.881 ASP -160.904 -168.129 170.591 GLY -73.4816 107.036 -172.68 VAL -75.9953 165.972 -173.782 THR -61.6516 -35.495 171.922 PRO -66.2913 -44.3282 176.061 GLY -61.431 -40.8851 -176.497 VAL -63.6014 -36.3283 171.307 GLU -54.4379 -35.4264 178.835 LYS -75.6553 -40.5424 -178.85 VAL -67.3049 -38.0947 176.626 LEU -70.5979 -40.9076 172.544 ARG -59.4279 -53.0152 -179.249 ALA -56.3287 -46.3086 -178.456 ALA -58.5502 -46.6672 172.365 ALA -51.6541 -52.6791 179.928 ILE -63.507 -42.0406 177.574 ALA -59.8926 -48.8227 173.324 SER -57.7368 -42.3795 -175.031 VAL -76.7866 -36.8081 -172.396 GLU -110.436 -29.7429 -172.451 THR 84.5523 3.7013 178.003 GLY -56.6354 141.337 -177.079 ALA -73.6823 157.825 174.591 PRO -123.431 127.908 171.175 ILE -112.439 149.28 -172.476 THR -134.268 166.111 172.994 SER 135 169 139 3gtiA
-166.39 164.66 169.945 PHE -106.68 136.123 177.896 ILE -103.9 125.401 177.982 LYS -121.657 154.617 -179.923 VAL -154.397 144.415 -166.699 ALA -127.629 167.351 -178.207 ALA -87.3097 -176.692 167.423 ASP -71.4574 -47.3581 -168.285 LYS -81.5632 -43.0605 150.242 ASP -157.39 -164.084 170.012 GLY -80.6893 100.568 -169.969 VAL -68.5927 158.66 -178.747 THR -51.0982 -40.883 -179.849 PRO -70.531 -37.8605 169.983 ASP -59.7674 -42.7566 -178.167 VAL -60.8837 -28.5342 173.624 GLU -59.2208 -37.3336 179.813 LYS -75.7438 -40.9281 -175.534 VAL -68.8556 -39.6945 174.535 LEU -66.9221 -40.5803 174.243 ARG -62.7858 -47.0754 -179.54 ALA -58.1507 -47.6481 -176.483 ALA -60.324 -39.5616 176.109 ALA -61.8237 -48.5121 176.403 ILE -61.137 -38.7542 177.248 ALA -60.3879 -45.2514 176.222 SER -61.4791 -38.7522 -173.825 VAL -83.7767 -25.4127 -175.61 GLU -121.334 -20.2877 -171.308 THR 72.5515 6.57246 179.353 GLY -53.1387 139.821 178.316 ALA -70.2573 153.32 172.011 PRO -122.997 131.787 175.096 ILE -116.174 148.7 -171.628 THR -129.779 164.381 169.616 SER 135 169 146 3gtxA
-166.373 161.012 169.611 PHE -101.486 136.98 175.893 ILE -102.254 123.974 174.276 LYS -118.353 156.547 -179.789 VAL -155.544 138.67 -173.819 ALA -125.609 153.93 178.465 SER -87.2583 -175.905 174.256 SER -51.0726 -74.6698 -153.564 LYS -75.949 -35.1574 151.419 ASP -155.432 -170.576 169.673 GLY -78.2443 104.198 -168.849 ILE -73.2493 166.654 -176.509 THR -57.0436 -44.3541 174.074 PRO -58.3711 -42.431 178.387 GLY -67.0523 -41.9119 -178.363 VAL -57.2635 -36.0439 174.159 GLU -56.1898 -39.2549 -179.837 LYS -71.6379 -43.1905 -177.765 VAL -65.6982 -44.7877 175.117 LEU -61.3693 -45.3366 175.048 LYS -58.2798 -47.4942 -175.836 ALA -62.3476 -44.5943 -179.068 ALA -60.156 -39.5794 175.613 ALA -60.2925 -47.9425 177.044 ILE -65.1616 -37.8147 178.861 ALA -62.6676 -48.4616 175.893 SER -59.3458 -39.0828 -176.635 VAL -79.3942 -30.8608 -171.844 GLU -118.149 -23.0633 -174.684 THR 79.5863 2.09934 -178.2 GLY -56.1787 142.121 -179.495 ALA -72.2203 158.847 176.2 PRO -124.704 129.569 174.282 ILE -112.278 144.96 -173.401 ILE -128.531 163.053 169.358 SER 135 169 165 3gu1A
-167.156 162.054 169.353 PHE -103.258 139.16 176.492 ILE -106.797 129.098 178.805 LYS -123.771 151.695 178.034 VAL -144.836 149.319 -177.763 ALA -134.984 160.568 179.314 ALA -93.655 -171.307 179.661 SER -67.4736 -51.8836 -166.538 ARG -74.3317 -45.369 153.507 ASP -163.212 -166.384 173.698 GLY -82.1117 96.8239 -170.389 VAL -63.1001 155.64 177.928 THR -52.8009 -33.5109 176.205 PRO -72.4554 -40.6259 173.382 ASP -63.2062 -38.6259 -176.551 VAL -63.2017 -24.156 171.876 GLU -59.5899 -40.9644 175.929 LYS -65.2854 -43.2519 -173.548 VAL -68.3683 -39.7833 175.339 LEU -68.8532 -42.0415 172.942 ARG -58.6374 -46.82 -178.551 ALA -63.6386 -44.7749 -178.237 ALA -60.751 -41.7332 174.683 ALA -56.8197 -54.9754 178.087 ILE -57.6805 -39.9537 179.382 ALA -61.1273 -49.9271 173.734 SER -56.6449 -43.5521 -176.211 VAL -74.8411 -33.8751 -171.722 GLU -118.757 -19.6218 -174.485 THR 74.6468 4.65328 -179.771 GLY -55.5615 135.785 179.221 ALA -61.7434 156.872 177.237 PRO -125.324 121.424 175.208 ILE -112.947 147.343 -171.401 SER -128.837 165.906 169.316 SER 135 169 166 3gu2A
-166.721 161.292 169.664 PHE -102.737 137.645 177.533 ILE -105.661 125.912 176.439 LYS -120.803 149.932 175.869 VAL -144.756 150.025 -173.823 ALA -135.348 162.533 -178.345 SER -100.033 -176.638 176.928 SER -53.5855 -65.2602 -159.425 LYS -74.4338 -41.4557 153.245 ASP -159.953 -167.543 171.228 GLY -78.0642 104.266 -169.801 ILE -72.0937 160.189 -178.981 THR -48.6517 -41.3193 179.222 PRO -71.1757 -35.0781 169.728 ASP -61.9947 -41.6888 -179.33 VAL -59.3615 -35.9379 173.384 GLU -53.659 -40.054 178.651 LYS -71.9684 -45.5926 -177.1 VAL -61.9437 -45.5037 177.594 ILE -64.6677 -40.0477 176.151 ARG -62.792 -47.4271 -178.192 ALA -61.6569 -42.1712 -179.506 ALA -61.1673 -40.1828 175.533 ALA -61.2336 -47.6461 176.09 ILE -63.5211 -39.104 177.996 ALA -61.2363 -47.7283 176.061 SER -59.9089 -40.4925 -176.282 VAL -76.6265 -35.6933 -171.761 GLU -114.796 -24.3355 -174.181 THR 80.7115 4.03907 179.449 GLY -56.0272 133.525 179.524 ALA -63.7247 153.715 167.916 PRO -119.004 134.081 173.427 ILE -117.493 146.876 -169.873 THR -129.044 165.645 170.285 THR 135 169 146 3gu9A
-167.488 163.501 170.798 PHE -106.584 133.708 177.101 ILE -100.496 122.161 175.115 LYS -114.887 153.023 177.217 LEU -148.277 141.821 -168.509 ALA -123.857 156.38 175.826 ALA -71.5789 175.337 155.609 ASP -52.3967 -72.742 -157.307 LYS -76.9446 -32.1233 154.982 ASP -158.621 -163.69 -179.484 GLY -82.0438 108.235 -168.112 VAL -75.4004 172.164 -175.232 THR -62.5539 -45.7849 174.113 ASP -60.0292 -44.0466 178.708 GLY -63.8413 -43.9362 179.63 GLU -55.6273 -37.4917 174.848 GLU -54.0056 -38.6852 -178.496 LYS -77.1273 -36.4222 179.877 THR -65.8091 -44.0811 178.034 LEU -68.6722 -38.053 175.631 ARG -62.5556 -49.5799 -177.551 ALA -62.2973 -39.7167 -178.161 ALA -61.6381 -41.5361 175.114 ALA -62.6148 -47.6472 176.354 ILE -60.75 -38.1779 176.834 ALA -62.658 -48.5327 175.942 SER -58.5149 -41.0124 -175.585 VAL -80.4983 -27.6557 -174.57 GLU -117.942 -25.0189 -171.899 THR 77.9958 6.64776 -178.973 GLY -56.1301 141.389 179.97 ALA -71.1406 157.611 174.788 PRO -127.604 128.134 175.142 ILE -115.242 147.5 -172.217 SER -130.577 165.661 170.484 THR 135 169 144 3htwA
-158.878 170.542 165.822 VAL -119.448 139.242 178.18 VAL -101.13 146.108 160.284 LYS -134.547 168.983 179.494 ALA -148.069 148.405 178.409 ALA -125.55 149.631 -179.369 SER -91.6746 -168.109 -178.771 GLY -81.3009 125.687 173.151 LYS 84.9633 -7.50748 -167.655 GLY -172.321 154.781 159.035 ARG -101.553 117.454 178.616 VAL -73.5276 156.133 179.589 THR -54.3049 -36.8464 179.561 PRO -75.8958 -27.0964 172.042 LEU -72.4832 -37.2792 168.696 GLU -57.2459 -43.1728 176.156 GLU -63.2373 -48.4998 177.977 LYS -59.5563 -33.4089 175.412 VAL -67.734 -47.1873 173.775 LEU -53.7573 -40.7705 174.428 ARG -59.8882 -44.0517 -177.404 ALA -63.8213 -45.306 176.328 ALA -58.4552 -55.1793 -177.473 ALA -57.951 -45.6327 176.604 ILE -60.2322 -48.1243 175.528 ALA -59.8732 -45.3258 174.109 SER -54.1796 -55.3954 -174.586 ILE -69.667 -38.2403 -174.934 GLU -98.5714 -20.8636 -171.649 THR 81.4508 4.6799 -176.759 GLY -71.5315 147.624 178.679 ALA -75.638 167.211 177.663 PRO -124.74 133.693 173.807 VAL -117.585 130.392 179.999 ILE -114.511 165.829 168.508 THR 135 169 140 3msrA
-160.051 169.977 164.987 PHE -111.312 132.568 174.42 ILE -93.2106 131.446 173.629 LYS -124.69 149.169 176.662 VAL -145.422 142.826 -176.571 ALA -128.094 162.849 -177.469 SER -95.8993 179.351 166.586 SER -56.0297 103.091 159.625 GLU 100.56 -22.5815 162.862 GLY -141.919 153.765 153.078 GLY -82.2663 106.652 -173.612 VAL -70.8528 160.625 -179.977 THR -54.1944 -39.4371 176.845 PRO -67.4455 -43.6489 173.818 ASP -61.4787 -40.7445 -178.253 VAL -56.4526 -36.2107 174.519 GLU -57.077 -39.6996 179.287 LYS -69.0048 -41.2006 -176.543 VAL -68.0777 -47.7171 176.26 ILE -62.2087 -42.4142 174.854 ARG -61.1014 -42.0876 -177.619 ALA -64.4112 -42.441 178.807 ALA -64.8538 -42.0141 174.12 ALA -58.7443 -47.0516 179.995 ILE -65.6885 -40.3681 177.333 ALA -58.914 -48.4277 176.971 HIS -56.0544 -34.6998 178.826 LYS -81.8927 -29.0973 -168.018 GLU -118.636 -26.6462 -170.453 THR 73.3665 14.6433 -178.931 GLY -61.9618 140.459 179.244 ALA -68.2681 145.383 174.472 ALA -112.339 134.258 176.508 ILE -119.212 137.145 -174.44 ILE -117.404 163.332 167.199 THR 135 169 165 3ojgA
-162.178 169.726 165.794 ILE -113.836 128.271 175.853 VAL -100.622 131.795 175.565 LYS -131.452 171.139 -172.773 VAL -153.025 143.493 165.336 ALA -136.554 152.849 167.371 ALA -131.911 85.4542 -156.552 SER 96.5925 -167.62 168.801 GLY -51.7596 133.762 175.742 GLY -51.0099 129.72 170.943 ALA -67.5526 163.514 -179.145 ALA -52.016 -46.8043 177.592 THR -70.1218 -41.9605 177.509 PHE -50.1753 -40.5751 170.775 VAL -55.1765 -47.2964 177.597 GLU -63.3276 -41.418 178.264 LEU -60.3189 -45.9766 179.037 ALA -63.8629 -41.9342 176.771 ILE -64.1915 -44.1843 175.651 LYS -59.8815 -40.3222 177.658 ALA -60.6422 -46.6539 175.331 ALA -53.2328 -50.3774 -174.411 ALA -69.2854 -39.1593 173.613 ARG -62.8801 -43.0033 175.696 ALA -61.5064 -49.8355 175.87 SER -53.8019 -43.6234 -176.901 LEU -72.5827 -22.2713 -171.912 ALA -121.61 -16.2175 -169.009 ALA 71.8087 0.127247 178.817 GLY -69.8073 147.308 -166.354 VAL -80.0128 168.874 169.797 ALA -119.55 131.352 178.311 VAL -124.577 143.806 -170.206 ILE -123.71 163.127 164.2 THR 135 169 145 3oodA
-164.444 166.859 167.171 ILE -110.404 126.666 174.265 VAL -97.3537 130.634 175.194 LYS -128.812 169.999 -174.265 VAL -151.882 142.341 163.882 ALA -133.584 150.64 168.688 THR -123.576 79.9757 -159.913 SER 90.578 -161.529 175.426 GLY -50.4682 132.393 -179.354 LYS -57.9281 129.476 167.839 ALA -66.4894 150.897 179.562 ASP -45.0947 -42.581 177.341 PRO -62.2599 -51.0863 -179.583 PHE -57.1489 -35.2307 171.38 GLN -55.1674 -46.9441 178.169 GLU -63.1601 -43.5533 177.345 LEU -58.4426 -46.6384 177.544 VAL -60.1338 -44.2936 177.903 LEU -63.7651 -43.4951 176.073 ARG -61.3892 -42.3264 177.114 ALA -58.4686 -46.4136 179.812 ALA -59.3902 -46.663 -179.065 ALA -63.6412 -43.5807 176.048 GLN -63.1355 -42.9624 176.37 ALA -59.5989 -49.5645 177.68 SER -55.1767 -41.3961 -175.202 ARG -75.1159 -24.9802 -171.235 ALA -117.839 -21.2362 -173.141 THR 80.0974 1.32935 179.957 GLY -67.6485 141.13 -173.842 ALA -71.6408 171.986 165.914 PRO -119.562 136.755 177.867 ILE -125.046 142.322 -169.659 THR -122.04 164.336 164.137 THR 135 169 163 3oqeA
-159.249 169.344 163.004 PHE -109.793 132.989 176.99 ILE -100.282 132.083 171.028 LYS -128.475 152.545 159.612 VAL -141.357 158.187 176.5 ALA -123.361 169.551 -177.311 SER -93.4591 -168.11 170.407 SER -72.2085 104.262 164.225 GLU 100.36 -29.9727 164.079 GLY -127.108 148.355 153.494 GLY -85.4295 99.904 -166.643 VAL -69.0424 170.261 -179.514 THR -59.6923 -48.5641 171.691 GLU -55.0988 -47.5862 179.305 GLY -60.3346 -43.9225 -177.834 VAL -57.4937 -38.1297 173.962 GLU -57.4559 -41.8519 177.316 LYS -66.4031 -36.9903 -177.863 VAL -71.1236 -45.5381 177.781 LEU -66.5129 -41.3982 173.839 ARG -60.6162 -46.2098 -179.758 ALA -57.9927 -42.5812 179.894 ALA -65.8312 -40.5022 173.704 ALA -58.3585 -46.4617 -178.04 ILE -67.9613 -36.264 -178.782 ALA -70.012 -42.5147 172.443 SER -55.474 -30.1739 -176.822 LYS -92.579 -27.5227 -174.24 GLU -116.281 -15.2067 -166.528 THR 63.295 30.9968 -173.497 GLY -78.2327 145.628 177.486 ALA -76.6902 146.94 172.175 PRO -111.75 130.671 173.878 ILE -113.813 133.488 -174.076 ILE -115.693 162.485 165.995 THR 135 169 146 3orwA
-166.9 165.879 170.129 PHE -107.326 131.572 170.499 ILE -88.5569 130.974 173.247 LYS -124.568 156.726 -179.411 VAL -150.875 139.77 -171.985 ALA -118.996 159.424 -179.171 SER -80.4918 170.677 160.96 SER -66.461 101.356 175.972 GLU 119.482 -54.1074 164.424 GLY -143.212 177.412 166.604 GLY -92.1693 113.237 -170.619 VAL -68.8991 165.213 174.957 THR -51.252 -46.9878 177.11 PRO -60.4539 -45.8884 -177.825 ASP -66.9602 -33.2505 179.146 GLU -61.6026 -37.71 173.54 GLU -54.3984 -37.4706 -179.701 LYS -73.406 -44.0964 178.237 VAL -59.5251 -47.8228 177.975 LEU -65.5971 -39.9054 175.447 ARG -63.2762 -39.2235 -178.733 ALA -66.4416 -50.3381 177.804 ALA -54.6956 -47.5989 174.944 ALA -52.9888 -51.8639 -177.875 ILE -64.6803 -36.0809 177.863 ALA -63.9068 -46.3948 173.955 SER -55.2094 -38.4322 176.511 LYS -72.0692 -38.3113 -164.158 GLU -114.92 -19.1408 -166.875 THR 68.0319 21.79 -178.57 GLY -67.2724 134.766 177.68 ALA -71.9819 143.519 174.213 PRO -114.038 131.689 176.827 ILE -114.064 133.432 -175.031 ILE -116.757 162.518 167.685 THR 135 169 165 3orwB
-166.472 160.866 172.979 LEU -113.432 140.355 -178.174 VAL -104.783 147.152 163.618 LYS -134.689 164.165 -178.67 ALA -142.662 144.824 177.805 ALA -124.102 148.374 -179.159 SER -84.3035 -171.914 178.988 GLY -77.3019 121.417 172.761 LYS 84.9338 -1.36619 -169.981 GLY -174.742 157.665 162.181 LYS -105.561 114.619 -179.653 VAL -70.7087 151.419 179.069 THR -48.6873 -42.5281 -179.174 PRO -75.0291 -19.0617 174.479 LEU -81.0179 -32.8185 167.058 GLU -62.8719 -38.7721 173.19 GLU -61.1569 -45.6657 179.101 LYS -66.115 -34.309 169.811 VAL -58.4565 -55.1615 177.932 LEU -53.724 -41.7058 175.663 ARG -60.3784 -42.6704 -178.986 ALA -64.1072 -46.312 177.962 ALA -59.1622 -51.0698 -176.745 ALA -62.5615 -43.3264 176.398 ARG -63.5442 -44.0521 177.583 ALA -63.2465 -46.7955 175.673 SER -59.4586 -47.376 -177.806 VAL -70.2275 -36.3653 -176.573 GLU -102.779 -19.8034 -171.807 THR 82.7047 3.07085 -174.756 GLY -71.338 146.512 178.709 ALA -70.6939 169.729 175.433 PRO -129.009 134.186 177.245 ILE -122.849 128.467 -176.819 SER -113.449 166.751 168.189 THR 135 169 140 3ovgA
-158.942 170.061 165.556 VAL -119.35 139.883 177.711 VAL -101.981 149.615 159.827 LYS -138.05 168.282 -179.711 ALA -144.214 145.682 178.696 ALA -122.475 150.614 -173.253 SER -94.0778 -163.692 178.643 GLY -85.0701 130.474 174.539 LYS 92.0847 -35.0783 169.926 GLY -161.548 -176.03 167.447 LYS -102.935 122.215 179.997 VAL -74.8797 154.185 -176.483 HIS -57.7094 -39.2792 177.465 ASP -73.016 -24.7618 175.018 LEU -75.0982 -35.2705 167.755 GLU -61.173 -37.9319 173.877 GLU -62.5453 -46.6499 179.335 LYS -64.9685 -34.217 170.214 VAL -58.977 -54.2604 176.939 LEU -53.6386 -41.482 174.842 ARG -60.2544 -42.0501 -177.388 ALA -66.2588 -45.2406 176.487 ALA -58.311 -53.5533 -177.541 ALA -59.5611 -46.9038 176.204 ARG -58.4761 -47.0892 177.772 ALA -61.2364 -47.7596 176.053 SER -58.4986 -48.4963 -178.162 VAL -68.6339 -37.8964 -175.75 GLU -100.771 -24.3721 -170.54 THR 86.8017 -0.852723 -177.429 GLY -68.2369 145.834 178.884 ALA -74.4438 167.163 174.16 PRO -121.564 135.526 172.533 ILE -119.831 131.753 -177.715 ILE -116.593 166.079 169.51 THR 135 169 145 3ovgB
-159.352 170.976 166.096 VAL -120.889 140.085 178.375 VAL -103.195 146.903 161.157 LYS -135.396 163.138 -178.92 ALA -139.484 145.136 177.711 ALA -123.326 146.652 -179.469 ALA -87.3995 -178.865 -179.027 GLY -69.3422 127.761 173.398 GLU 79.9555 -5.29592 -164.185 GLY -166.805 150.158 158.448 ALA -105.484 112.362 -179.107 VAL -68.9879 156.603 -178.617 ASP -56.91 -41.118 177.766 ASP -75.2672 -18.2391 172.863 LEU -79.0281 -36.2618 166.449 GLU -60.1201 -39.3865 175.291 GLU -62.7931 -43.7535 177.086 LYS -66.8869 -33.7631 170.402 VAL -59.8323 -49.9559 176.015 LEU -56.1474 -42.6128 176.05 LYS -59.9407 -42.9314 -178.165 ALA -63.3841 -45.5241 178.167 ALA -60.4073 -54.4396 -177.705 ALA -58.0772 -45.9103 178.349 ILE -62.4651 -44.374 176.54 ALA -63.5935 -48.7932 174.097 SER -54.5585 -50.5909 -177.242 VAL -69.1263 -36.3617 -175.951 GLU -101.892 -21.3493 -169.919 THR 82.9405 2.88935 -174.681 GLY -71.8184 146.412 179.416 ALA -72.3018 165.212 172.934 PRO -121.78 133.868 172.494 VAL -118.134 129.447 -177.99 ILE -114.008 166.215 169.048 THR 135 169 140 3ovgC
-159.749 171.926 167.131 VAL -123.04 141.886 -179.921 VAL -105.406 144.874 160.39 LYS -131.942 167.018 -176.838 ALA -144.014 145.556 -179.765 ALA -130.301 153.007 -171.155 ALA -95.1983 -169.497 -179.687 GLY -75.6824 125.608 171.611 GLU 78.5366 2.43225 -169.173 GLY -173.406 150.695 158.743 ALA -104.061 114.269 -178.592 VAL -74.6583 153.448 -177.181 THR -52.4532 -37.9233 -177.46 PRO -79.5041 -17.2983 171.455 LEU -83.5946 -32.4128 164.364 GLU -57.3358 -40.8368 176.53 GLU -67.243 -45.6503 174.715 LYS -57.2145 -32.7304 -179.696 VAL -74.2393 -45.6958 171.188 LEU -54.2717 -40.4083 172.934 ARG -60.8489 -43.2427 -177.372 ALA -64.6934 -44.3776 175.76 ALA -60.3707 -54.475 -177.691 ALA -56.9101 -48.8381 176.226 ARG -58.2678 -46.4735 178.482 ALA -62.3806 -45.4318 176.526 SER -60.9358 -47.3851 -178.079 VAL -69.9843 -36.7839 -176.019 GLU -102.068 -20.9757 -170.628 THR 83.7182 -0.254105 -174.347 GLY -68.0213 144.805 179.232 ALA -70.82 166.893 175.774 PRO -125.508 131.591 174.739 VAL -117.642 130.227 -178.099 ILE -115.339 165.727 169.041 THR 135 169 139 3ovgD
-168.868 169.473 -179.945 PHE -126.298 143.525 -173.637 VAL -107.425 144.54 162.67 LYS -136.612 165.475 -175.265 ALA -143.547 150.292 -178.868 ALA -125.98 156.426 -170.141 ALA -93.9338 -172.291 177.57 GLY -74.7108 125.792 172.118 GLU 82.0018 -6.62442 -167.255 GLY -169.317 155.987 163.28 ALA -109.398 113.562 -178.989 VAL -70.2798 147.246 176.738 THR -47.92 -39.741 176.699 PRO -66.8449 -27.699 179.021 ASP -82.7163 -32.9732 163.369 GLN -57.1685 -41.455 173.91 GLU -61.0215 -53.4778 178.898 LYS -56.7412 -33.3283 176.2 VAL -67.5669 -50.2026 172.079 LEU -49.425 -43.6536 175.668 ARG -59.8273 -47.2269 -179.321 ALA -58.3946 -47.8673 179.035 ALA -58.8161 -58.4701 -174.231 ALA -59.7049 -39.0191 178.315 ARG -71.0546 -40.3517 171.193 ALA -61.7645 -42.6168 175.675 SER -62.0814 -47.0491 -177.657 VAL -70.8108 -35.3853 -174.657 GLU -102.807 -21.5156 -172.241 THR 84.5993 0.129519 -174.795 GLY -71.3532 146.797 179.759 ALA -71.5507 167.822 174.855 PRO -124.304 133.618 173.568 VAL -118.786 133.847 -179.044 ILE -119.854 166.484 170.206 THR 135 169 139 3ovgE
-166.124 166.737 174.92 PHE -116.804 141.157 179.877 VAL -99.4327 144.453 159.972 LYS -136.113 160.757 -177.92 ALA -144.647 140.463 -179.297 ALA -118.445 150.428 -174.174 ALA -97.7456 -173.919 -179.582 GLY -70.7526 118.761 166.816 GLU 94.5597 -24.8736 169.094 GLY -156.309 173.877 167.226 ALA -100.806 115.374 179.39 VAL -68.3687 147.759 179.835 SER -52.4029 -39.0457 176.617 PRO -68.5606 -26.611 174.188 ASP -73.6677 -41.4527 170.097 VAL -54.6752 -43.9802 175.334 GLU -60.4411 -49.5551 178.691 LYS -62.1118 -34.2278 173.136 VAL -63.684 -48.5686 173.552 ILE -55.4246 -43.5093 173.457 ARG -57.1515 -43.5977 -176.945 ALA -64.8146 -43.6958 176.851 ALA -60.6297 -55.1556 -176.896 ALA -58.6392 -46.24 174.537 ARG -57.3878 -48.6087 178.444 ALA -61.7744 -46.737 177.559 SER -60.4817 -46.0337 -178.901 VAL -70.1279 -39.6384 -176.353 GLU -99.3294 -21.2671 -170.981 THR 83.1025 0.788533 -176.235 GLY -67.4519 145.986 178.919 ALA -72.9235 165.522 176.237 PRO -123.015 134.444 173.814 VAL -118.685 132.135 -178.597 ILE -117.894 165.779 169.67 THR 135 169 145 3ovgF
-167.213 162.32 174.068 PHE -118.17 143.599 -174.356 ILE -120.237 145.146 162.272 LYS -135.253 166.903 -175.972 ALA -141.925 146.267 -179.813 ALA -113.839 166.533 -170.559 SER -98.1889 -175.249 175.896 GLY -77.0294 120.909 -178.076 LYS 67.7892 9.24884 -164.206 ASN -149.715 141.385 151.146 LYS -123.275 106.952 -174.199 VAL -78.2484 161.823 -178.793 THR -52.2596 -45.3547 -174.312 PRO -85.4372 -21.1823 159.167 LEU -58.5897 -52.5089 177.718 GLU -55.5809 -41.869 174.864 GLU -54.211 -47.1816 -179.265 LYS -66.3368 -37.7498 175.531 VAL -59.4387 -46.7784 179.041 ILE -66.7318 -37.6225 176.782 ARG -63.1698 -43.8787 176.532 ALA -66.513 -38.7705 172.884 ALA -51.0949 -54.3356 -174.948 ALA -71.0023 -32.1727 173.51 ILE -63.5747 -37.8317 171.734 ALA -61.2484 -44.8321 176.742 SER -58.2627 -38.4864 177.804 ILE -73.7968 -39.8796 -172.148 GLU -105.018 -22.1702 -171.171 THR 67.5306 16.0596 179.669 LYS -69.247 142.509 175.283 ALA -57.9849 154.112 179.158 PRO -112.956 132.955 175.953 VAL -119.002 145.366 -177.73 ILE -129.701 160.63 166.181 THR 135 169 139 3pnzA
-167.006 160.297 173.122 PHE -115.676 146.687 -172.499 VAL -126.665 143.852 163.207 LYS -134.837 167.69 -177.987 ALA -143.309 147.353 -178.331 GLY -120.166 164.979 -172.148 SER -100.326 -173.148 175.074 GLY -74.7583 121.269 176.874 LYS 68.7527 10.0491 -170.174 ASN -156.656 148.053 149.14 LYS -119.095 114.59 -177.675 ILE -79.0016 161.387 -178.505 HIS -51.187 -43.0652 -177.319 PRO -74.5661 -33.4436 165.419 LEU -54.0375 -53.9103 177.253 GLU -53.0856 -42.0294 175.727 GLU -55.9657 -46.4205 -179.25 LYS -67.4884 -36.4343 174.942 VAL -60.3295 -47.3828 178.715 ILE -66.3197 -37.1342 176.285 ARG -62.7648 -45.151 177.127 ALA -66.0382 -39.742 171.881 ALA -49.3057 -53.0546 -174.532 ALA -72.195 -31.3161 173.488 LYS -63.0722 -39.7786 173.013 ALA -60.9981 -45.2518 176.044 SER -57.2271 -36.4248 179.24 LEU -78.3171 -37.9827 -174.674 GLU -106.21 -21.5007 -170.756 THR 66.7564 15.9653 178.53 LYS -68.7738 141.435 177.332 ALA -59.5977 156.585 -178.945 PRO -113.704 131.9 175.7 VAL -117.597 145.145 -176.926 ILE -131.111 160.249 167.257 THR 135 169 146 3pnzB
-167.037 164.123 175.819 PHE -119.478 144.827 -170.156 ILE -121.824 140.361 163.435 LYS -132.821 165.695 178.383 VAL -145.272 145.892 -178.268 GLY -118.131 173.736 -163.079 SER -113.571 -175.532 178.608 GLY -71.3979 106.511 178.085 TYR 78.2198 -5.13065 -176.269 ASN -139.194 151.787 149.546 LYS -113.299 108.573 -175.273 LEU -77.9673 160.586 -177.785 THR -53.9762 -42.0197 -178.114 PRO -76.7919 -31.5576 166.627 LEU -57.2847 -52.3031 176.307 GLU -53.2901 -42.6044 174.457 GLU -54.1446 -48.6351 179.722 LYS -64.9425 -37.6805 175.566 VAL -59.5743 -50.7494 -179.851 ILE -64.926 -36.5887 176.899 ARG -63.4356 -44.5855 176.995 ALA -66.4655 -38.1187 175.431 ALA -53.5287 -51.3316 -177.962 ALA -69.3855 -35.6824 174.655 ILE -61.6464 -38.904 172.689 ALA -61.5098 -45.2679 176.664 SER -59.8895 -35.4497 178.702 LEU -78.5022 -35.1496 -175.073 GLU -106.696 -22.068 -170.823 THR 66.2991 17.7261 178.534 LYS -71.5705 141.434 173.331 ALA -56.5323 149.824 179.181 PRO -102.147 132.292 176.465 MET -121.558 147.329 -176.107 SER -133.798 158.969 167.331 THR 135 169 166 3pnzC
-165.968 161.6 173.217 PHE -117.731 142.583 -173.383 VAL -121.55 145.986 161.626 LYS -136.743 168.434 -177.007 ALA -143.96 148.807 -178.897 GLY -121.359 164.17 -173.434 SER -98.6996 -173.691 175.416 GLY -75.1874 119.894 178.342 LYS 69.6889 12.7207 -168.275 ASP -157.052 144.253 151.233 LYS -122.33 112.749 -175.646 VAL -81.1773 160.918 -177.469 THR -54.5554 -38.4323 -176.376 PRO -83.9339 -26.1145 161.814 LEU -58.9793 -52.3977 177.302 GLU -54.1638 -41.4901 174.604 GLU -55.4178 -48.0165 -179.2 LYS -66.6474 -36.5846 175.496 VAL -59.3884 -46.6425 178.372 LEU -66.9282 -38.4714 176.676 ARG -62.1601 -42.1926 177.788 ALA -68.7946 -38.3569 171.209 ALA -51.3279 -53.2028 -176.108 ALA -67.6597 -36.1202 174.232 ILE -60.3034 -41.7254 172.137 ALA -57.6272 -50.1055 178.366 HIS -55.9385 -37.3589 177.932 LEU -75.0727 -39.5893 -172.178 GLU -106.017 -21.2057 -170.896 THR 66.0993 21.4828 -179.493 LYS -68.521 146.401 175.383 ALA -61.1644 151.788 178.994 PRO -109.416 134.448 175.677 ILE -120.122 144.943 -177.75 ILE -129.399 160.223 166.094 THR 135 169 164 3pnzD
-166.917 161.36 174.19 PHE -117.972 143.988 -172.987 VAL -121.731 144.295 162.091 LYS -133.654 167.269 -176.965 ALA -144.01 144.871 -178.036 ALA -119.192 160.328 -172.36 SER -98.8824 -170.738 179.016 GLY -77.8078 120.749 177.955 LYS 70.6762 -4.52451 -178.059 ASN -142.421 153.902 148.349 LYS -115.596 113.573 -178.19 ILE -74.0473 154.815 178.346 SER -50.0349 -41.683 -178.198 PRO -72.3701 -33.7436 168.2 LEU -57.7284 -50.712 175.654 GLU -54.1151 -41.8803 174.221 GLU -54.7187 -48.1567 -178.591 LYS -66.9675 -37.4753 175.795 VAL -60.9076 -48.242 178.054 ILE -65.4856 -38.1793 176.138 ARG -61.5813 -43.7593 177.07 ALA -68.4485 -35.7469 174.771 ALA -54.2307 -53.1161 -177.729 ALA -68.4908 -34.9017 174.345 ILE -59.6507 -41.5754 172.649 ALA -59.2022 -47.5778 177.93 HIS -57.3778 -36.6506 178.522 LEU -77.9198 -37.1518 -173.766 GLU -105.371 -22.9236 -170.95 THR 67.0811 17.5226 179.779 LYS -70.8373 142.438 173.723 ALA -55.1153 149.931 176.102 PRO -110.359 134.961 176.925 VAL -121.84 145.314 -175.743 ILE -130.448 159.797 166.973 THR 135 169 146 3pnzE
-166.949 162.121 174.384 PHE -118.716 141.675 -172.243 VAL -119.949 146.137 164.515 LYS -136.551 166.329 -177.782 VAL -141.901 147.68 -179.878 ALA -121.139 161.126 -173.022 SER -98.7075 -173.03 -179.721 GLY -78.1957 116.602 -177.626 TYR 73.5828 -10.7349 -175.574 ASP -130.736 147.696 147.725 LYS -116.404 112.343 -176.473 VAL -81.3161 160.36 -177.423 THR -55.9594 -40.0905 179.967 PRO -74.9841 -32.8647 166.786 LEU -57.0715 -53.1184 175.948 GLU -52.3029 -41.8409 176.119 GLU -56.7758 -46.7305 -179.14 LYS -68.0506 -36.2285 174.758 VAL -59.5923 -46.2868 179.001 ILE -67.5231 -37.4144 177.278 ARG -62.9271 -44.161 177.121 ALA -67.6222 -37.2461 172.22 ALA -50.6606 -52.8436 -176.72 ALA -70.4099 -33.6117 173.785 ILE -60.2298 -41.3056 172.617 ALA -60.2111 -45.5747 179.12 SER -59.3143 -37.2544 177.988 LYS -78.6518 -37.4922 -174.523 GLU -102.308 -23.3889 -170.636 THR 67.1769 16.183 178.194 LYS -69.5624 144.715 173.454 ALA -61.5694 154.468 -179.95 PRO -111.14 133.183 176.937 ILE -121.022 146.18 -176.383 SER -132.34 158.798 166.82 THR 135 169 166 3pnzF
-155.385 156.288 155.256 VAL -85.961 120.458 170.339 VAL 134.621 -176.935 9.86235 GLY -87.9305 127.498 178.57 GLU -80.9388 125.74 -168.341 ILE -71.0501 118.481 157.861 GLY -121.461 112.938 -166.281 THR -94.823 176.732 170.07 SER -56.9686 -13.587 -178.043 PRO -108.197 -4.95895 168.596 ASP 32.1296 71.0005 -167.828 LEU -90.4093 164.487 -179.869 HIS -55.1313 -40.1456 176.968 ASP -61.7991 -41.2229 175.311 GLY -62.8625 -44.4219 179.443 GLU -58.5953 -41.018 176.59 GLU -71.1921 -37.7382 173.681 LYS -58.8688 -43.423 174.065 SER -58.7559 -39.1003 -177.87 LEU -66.3861 -44.7463 174.901 ARG -59.364 -42.92 174.989 ALA -57.5424 -44.0523 176.583 ALA -59.016 -52.9868 179.025 ALA -58.4369 -39.1764 178.709 ILE -63.7376 -50.2517 178.866 ALA -59.0121 -39.2681 -179.044 SER -67.5847 -10.9519 171.413 ASN -107.279 7.87005 -174.95 GLU -139.956 97.0227 -156.567 ASN -65.499 -30.9445 -177.69 PRO -99.8229 -6.71911 -173.351 HIS -82.4795 130.11 -179.684 VAL -87.6899 160.963 171.256 ALA -112 120.508 175.906 ILE -100.445 126.716 -179.389 MET -102.805 162.224 159.352 ILE 135 169 166 3rhgA
-167.366 165.183 171.492 PHE -111.151 126.899 176.795 VAL -97.3764 128.864 175.718 LYS -127.017 164.271 -173.223 VAL -148.575 142.443 164.952 ALA -135.561 150.399 167.323 THR -126.431 79.8649 -160.824 SER 101.58 -166.316 167.535 GLY -49.3953 129.262 177.139 LYS -53.2916 131.866 168.496 ALA -75.028 166.99 -174.046 THR -54.3331 -48.5871 179.659 PRO -61.4427 -43.8256 178.7 GLY -59.4857 -39.9297 172.935 GLN -56.9716 -45.8368 176.965 GLU -62.1559 -43.5704 177.313 LEU -59.1027 -44.407 178.43 VAL -62.5948 -42.9875 176.651 LEU -64.9066 -41.657 178.794 ARG -66.0462 -44.8444 172.536 ALA -56.0292 -41.589 178.856 ALA -58.3564 -50.8026 -177.098 ALA -66.453 -42.3377 173.311 LYS -55.0867 -48.5755 -179.579 ALA -60.8172 -47.4652 176.829 SER -53.7959 -42.3367 -174.285 ARG -76.5814 -27.7521 -172.313 GLU -112.336 -24.6974 -173.377 THR 81.5862 0.279722 173.59 GLY -71.2646 136.08 -174.941 ALA -72.366 162.412 178.832 PRO -116.535 133.557 177.475 ILE -125.427 142.573 -170.501 THR -120.265 164.93 163.716 THR 135 169 165 3so7A
-166.314 164.366 170.817 PHE -107.409 135.276 177.478 ILE -99.5122 129.022 175.096 LYS -123.33 156.066 -179.386 ALA -155.504 143.085 -174.397 ALA -128.007 163.283 -177.321 ALA -95.4518 -177.906 170.847 SER -63.3516 106.094 170.811 GLU 90.846 -2.46099 -178.903 GLY -156.977 139.361 153.571 ALA -89.7182 100.369 -168.849 VAL -75.7958 167.206 -175.401 THR -57.7604 -43.4045 172.386 PRO -59.2866 -47.8625 179.17 GLY -60.9602 -44.205 -176.84 VAL -58.4192 -36.3229 174.083 GLU -56.2037 -42.4385 178.467 LYS -68.1567 -42.4064 -178.839 VAL -62.6165 -47.768 176.635 LEU -63.7087 -41.51 175.79 ARG -61.3276 -42.4929 -177.28 ALA -63.922 -43.5679 -179.319 ALA -64.896 -40.0558 174.711 ALA -62.2962 -44.2082 176.997 GLN -66.0941 -39.7314 177.783 ALA -62.107 -42.8209 176.15 SER -59.7383 -36.9353 -179.565 ASN -81.3979 -31.0108 -171.436 GLU -114.307 -24.5569 -172.065 THR 75.5683 19.891 -178.248 GLY -61.1692 142.028 176.328 ALA -72.7152 147.886 175.082 PRO -114.356 128.582 175.517 ILE -113.415 137.578 -172.744 ILE -124.03 162.13 169.637 THR 135 169 164 3tn3A
-166.063 163.293 170.367 PHE -106.231 131.974 175.9 ILE -95.8365 128.149 173.884 LYS -122.218 157.034 -177.912 ILE -154.819 143.562 -179.212 ALA -127.815 154.881 177.398 SER -84.4417 -171.67 -179.088 GLY -68.9523 112.075 167.514 GLU 93.6285 -6.05517 178.583 GLY -164.889 152.774 163.61 ARG -95.2375 105.725 -169.592 VAL -71.322 160.624 179.3 THR -53.0226 -39.6754 178.236 PRO -70.7541 -41.9665 172.204 ASP -60.3241 -42.521 -176.746 VAL -59.1269 -34.1758 173.369 GLU -55.2704 -42.2302 179.064 LYS -69.263 -43.4102 -177.782 VAL -62.7343 -46.4997 176.456 LEU -64.9288 -42.2878 174.392 ARG -59.9948 -41.1869 -177.996 ALA -65.0565 -44.0551 -179.357 ALA -63.7905 -40.9677 174.725 ALA -60.7398 -48.7156 178.203 ILE -63.1392 -37.8626 177.758 ALA -62.1295 -45.2756 176.702 SER -61.0445 -33.5927 179.516 LYS -80.8051 -31.6618 -169.74 GLU -114.817 -24.1902 -168.97 THR 75.622 13.928 -175.478 GLY -64.0541 141.389 174.832 ALA -73.1768 148.736 175.111 PRO -112.509 130.229 175.252 ILE -113.662 137.432 -173.524 ILE -124.181 161.803 169.911 SER 135 169 139 3tn3B
-160.809 169.135 165.049 PHE -110.641 132.702 174.766 ILE -98.4641 127.747 174.048 LYS -122.769 157.289 -179.456 LEU -153.918 141.162 -177.778 ALA -124.449 160.192 179.894 SER -84.1153 -178.942 165.051 SER -58.7773 102.192 161.607 GLU 93.562 -10.9045 160.617 GLY -144.215 148.684 154.224 GLY -82.9613 104.489 -169.474 ILE -74.9265 166.306 -176.761 THR -56.0071 -45.664 172.908 PRO -58.6018 -47.6348 178.94 GLY -60.5448 -45.2997 -175.776 VAL -57.7477 -35.3404 175.127 GLU -56.475 -39.3789 -178.609 LYS -75.4742 -35.1697 178.75 THR -67.4431 -46.7791 174.93 LEU -63.5019 -42.5038 175.968 ARG -60.9363 -43.2834 -177.574 ALA -63.1931 -43.1741 -179.472 ALA -65.6896 -40.1471 173.281 ALA -59.4042 -47.7466 178.375 ILE -64.11 -39.8049 178.284 ALA -60.8465 -44.0709 177.291 SER -60.6917 -36.4127 -179.253 LYS -81.7897 -27.3543 -171.39 GLU -118.856 -24.1767 -170.341 THR 75.87 17.3929 -173.808 GLY -65.1345 142.361 173.999 ALA -70.6781 145.15 172.436 PRO -110.687 129.194 174.356 ILE -113.901 137.481 -172.576 ILE -125.159 161.872 170.244 THR 135 169 140 3tn4A
-166.216 165.134 170.321 PHE -107.35 132.644 175.021 ILE -96.0655 125.43 174.197 LYS -119.801 155.773 -178.275 VAL -151.503 142.968 -177.985 ALA -128.158 169.127 -173.436 SER -81.8819 179.345 159.263 SER -65.7403 105.053 170.652 GLU 90.7467 -6.02825 178.436 GLY -164.343 155.429 162.687 ARG -97.0014 108.757 -168.705 VAL -72.2233 161.521 178.801 THR -50.4277 -42.541 179.631 PRO -71.8325 -39.8633 172.757 ASP -60.9409 -41.4087 -177.273 GLU -59.3208 -34.4014 174.033 GLU -56.632 -41.0066 177.663 LYS -69.4934 -43.3259 -179.118 VAL -60.2141 -48.0363 178.388 LEU -67.3977 -40.5186 174.7 ARG -59.4005 -42.1268 -177.011 ALA -66.7256 -43.2195 179.352 ALA -63.6862 -41.4935 174.216 ALA -59.6423 -47.1079 178.871 ILE -65.1562 -37.4966 177.345 ALA -62.1162 -47.0943 174.18 SER -53.9948 -38.5184 -178.489 VAL -80.0843 -33.381 -169.488 GLU -113.999 -23.036 -168.51 THR 73.6425 15.7033 -176.605 GLY -63.1522 139.461 174.53 ALA -72.056 148.393 174.26 PRO -111.391 129.68 174.309 VAL -112.769 135.922 -173.314 ILE -123.645 161.771 170.249 SER 135 169 139 3tn4B
-166.145 166.093 170.509 PHE -108.904 134.438 176.783 ILE -98.792 127.284 175.886 LYS -122.464 159.636 -179.587 LEU -156.432 146.388 -172.848 ALA -130.652 156.973 -178.433 SER -87.3553 179.837 167.139 ASP -66.8057 105.449 165.749 GLU 121.514 -49.3652 160.69 GLY -141.483 173.673 164.343 GLY -87.9702 114.639 -172.851 VAL -72.8224 161.796 179.4 THR -56.3445 -38.1954 177.431 PRO -68.8513 -39.6136 173.626 ASP -66.2232 -41.222 -178.286 VAL -59.2519 -33.8613 173.951 GLU -55.3412 -43.4637 179.511 LYS -70.2474 -37.9923 -178.362 THR -66.9804 -42.8649 174.715 LEU -67.3263 -39.2541 177.615 ARG -65.3183 -41.4869 -178.65 ALA -66.1048 -38.9038 -179.004 ALA -68.5882 -37.0569 172.366 ALA -63.3238 -45.0902 178.948 ILE -67.2319 -33.4711 178.492 ALA -65.3368 -43.435 178.56 SER -64.9588 -30.5468 178.723 LYS -82.9702 -33.0496 -173.087 GLU -111.765 -29.0117 -169.658 THR 74.7767 24.1494 -178.458 GLY -70.9109 144.332 177.599 ALA -74.3186 146.46 176.802 PRO -113.497 127.743 175.514 ILE -111.754 135.937 -174.82 ILE -122.153 162.234 169.583 THR 135 169 165 3tn5A
-160.488 169.574 164.667 PHE -110.689 134.515 176.35 ILE -99.9618 127.28 177.197 LYS -123.127 158.766 -179.14 VAL -155.934 147.047 -173.387 ALA -129.417 157.633 179.381 SER -80.0698 -174.949 160.895 ASP -66.9433 107.086 160.753 GLU 101.007 -21.6114 162.37 GLY -146.164 158.554 160.07 GLY -86.7142 110.719 -177.305 VAL -79.0441 161.471 179.619 THR -55.3703 -37.5418 174.656 PRO -65.931 -42.9658 174.644 ASP -64.741 -41.0793 -178.347 VAL -57.1397 -33.8444 174.27 GLU -56.8559 -44.9457 179.655 LYS -66.1981 -41.3038 -177.646 VAL -65.0673 -45.5958 176.947 LEU -67.0716 -38.1373 173.36 ARG -61.6778 -44.0218 -176.695 ALA -65.1924 -42.6636 -179.571 ALA -65.3287 -38.8101 172.59 ALA -59.8882 -48.5014 178.263 ILE -65.4305 -37.4799 178.21 ALA -61.2206 -45.9915 179.004 SER -60.0186 -33.3135 -175.434 LYS -91.0156 -29.0805 -177.378 GLU -105.924 -28.2655 -168.329 THR 76.4219 19.0731 -175.379 GLY -70.022 147.598 174.933 ALA -73.9089 144.855 171.343 PRO -110.463 128.607 176.023 ILE -115.548 136.943 -173.192 ILE -122.541 163.138 169.1 SER 135 169 145 3tn5B
-165.977 165.51 170.446 PHE -108.139 133.924 176.255 ILE -97.2435 127.106 172.916 LYS -119.423 153.852 -179.996 ALA -149.126 143.053 -178.689 ALA -128.92 163.479 -178.869 ALA -87.0923 -176.985 168.747 SER -64.2867 109.295 170.749 GLU 86.7142 2.1693 -172.829 GLY -163.071 131.351 157.122 ALA -91.2061 97.7331 -171.069 ILE -69.9701 161.542 -177.175 THR -52.9413 -38.8598 179.019 PRO -73.352 -39.3862 169.891 ASP -59.0479 -44.2929 -178.061 VAL -57.4388 -35.4665 176.921 GLU -56.0881 -42.4866 178.927 LYS -70.4528 -38.8159 -179.087 ALA -64.8546 -45.6825 176.186 LEU -66.5724 -38.9547 176.161 ARG -63.804 -41.8055 -178.448 ALA -64.1314 -41.0122 -179.949 ALA -67.3953 -38.242 173.164 ALA -62.0771 -46.1382 178.264 GLN -66.1775 -37.072 178.702 ALA -63.2095 -41.1757 177.585 SER -64.2322 -32.3982 -179.883 ASN -84.0225 -31.0134 -173.23 GLU -112.789 -27.5054 -167.888 THR 75.4149 20.36 -175.424 GLY -68.6188 143.601 177.083 ALA -73.8223 148.191 176.421 PRO -113.831 126.741 175.413 ILE -110.597 135.879 -173.854 ILE -123.392 161.864 170.232 THR 135 169 139 3tn6A
-166.649 166.347 172.253 PHE -110.241 132.235 177.606 ILE -94.9579 126.958 174.383 LYS -120.379 154.472 -179.78 ALA -151.593 142.264 -179.152 ALA -129.998 160.505 -178.684 ALA -87.2523 -179.666 168.432 SER -61.0401 109.362 167.205 GLU 95.6422 -11.468 -177.894 GLY -163.518 149.677 161.225 ALA -93.8508 105.129 -172.875 VAL -70.1389 159.371 -177.444 THR -55.1572 -36.4556 177.184 PRO -72.643 -39.2669 171.057 ASP -62.791 -40.0337 -177.866 GLU -61.3675 -32.1749 175.412 GLU -58.7816 -43.7942 179.266 LYS -68.2155 -40.6866 178.724 ALA -61.6251 -38.5342 -177.311 LEU -72.4393 -43.9327 175.934 LYS -66.2368 -35.0616 177.789 GLY -62.587 -45.7816 178.694 ALA -67.4586 -37.816 174.259 ALA -64.0903 -44.1348 176.852 LYS -68.8052 -34.3652 175.827 ALA -61.8524 -41.8552 175.82 SER -60.7739 -38.365 -176.795 ASN -81.6067 -34.841 -172.85 GLU -107.995 -26.7769 -168.548 THR 72.9281 21.0632 -177.083 GLY -70.378 144.599 177.347 ALA -73.48 148.788 175.899 PRO -112.391 127.643 175.828 ILE -111.041 134.489 -174.175 ILE -122.231 161.589 170.114 THR 135 169 139 3tn6B
-166.178 165.197 170.871 PHE -108.801 134.189 177.586 ILE -99.1144 127.742 175.841 LYS -121.963 156.11 -178.852 LEU -156.895 142.833 -178.244 ALA -127.474 156.028 -179.266 SER -92.4 -174.791 177.649 GLY -58.4735 105.692 160.597 GLU 98.2401 -21.8827 165.286 GLY -142.268 154.016 156.493 GLY -84.1741 105.189 -171.353 ILE -66.6457 152.948 178.184 SER -49.5191 -37.5988 178.211 PRO -68.536 -39.073 172.526 ASP -61.1806 -43.9661 -177.376 VAL -58.2592 -34.5578 174.427 GLU -54.5692 -42.0155 179.483 LYS -69.4916 -41.9034 -178.549 THR -63.8099 -45.6841 176.303 LEU -65.5933 -41.4324 174.231 ARG -60.044 -43.7552 -177.103 ALA -63.6127 -42.6243 -179.548 ALA -65.7925 -39.7208 174.05 ALA -60.5099 -47.4535 178.165 ILE -64.7203 -37.7593 178.876 ALA -62.8384 -44.0573 175.961 SER -60.7679 -34.8294 -179.99 LYS -80.4175 -31.5855 -171.092 GLU -115.632 -23.7986 -168.575 THR 74.8305 17.3447 -174.539 GLY -65.1658 142.172 175.092 ALA -73.1 146.53 174.996 PRO -113.035 129.323 175.618 ILE -113.103 136.61 -173.552 ILE -122.702 161.886 169.184 THR 135 169 146 3tnbA
-166.046 164.49 170.618 PHE -107.056 133.14 176.154 ILE -96.7421 126.859 174.427 LYS -121.427 156.025 -177.295 VAL -153.116 142.385 -178.023 ALA -125.275 168.221 -174.783 SER -80.0799 177.499 157.712 ASP -64.2447 105.415 169.465 GLU 93.2963 -5.17216 178.632 GLY -168.6 155.084 164.614 ARG -96.6909 107.101 -168.873 LEU -72.5137 161.167 -177.679 THR -53.9324 -39.2 177.587 PRO -72.2729 -39.0321 172.959 ASP -62.6909 -39.1217 -178.04 GLU -60.893 -34.6957 174.621 GLU -56.5642 -41.3895 177.431 LYS -68.0921 -43.7389 -178.279 VAL -62.4211 -46.2372 176.872 LEU -66.1953 -41.5689 174.977 ARG -60.5495 -41.7584 -177.594 ALA -64.3226 -45.0604 -179.038 ALA -64.5354 -39.8291 173.083 ALA -59.0518 -48.355 179.55 ILE -65.1282 -37.209 178.059 ALA -63.6747 -45.865 173.821 SER -55.5385 -38.0828 -179.661 VAL -78.9806 -34.3763 -169.922 GLU -112.913 -23.8888 -168.813 THR 73.1418 18.0338 -177.121 GLY -64.9571 141.14 174.525 ALA -71.4391 147.145 175.404 PRO -112.246 128.602 176.616 VAL -113.445 134.052 -173.689 ILE -120.774 162.071 168.933 SER 135 169 139 3tnbB
-170.91 168.801 174.271 PHE -112.275 144.019 178.702 VAL -115.512 134.474 175.113 LYS -133.146 171.02 -174.616 VAL -147.738 164.906 179.557 ALA -157.199 144.647 179.297 SER -141.654 -132.747 179.108 ASP -55.7744 -40.858 176.571 GLU -56.4466 -29.4059 -173.721 PRO 87.9651 -164.035 -179.124 GLY -84.199 88.5971 179 ILE -83.8273 172.233 -174.338 THR -57.0764 -48.2286 176.801 ASP -67.8336 -42.8363 175.85 ASP -54.3313 -48.5482 177.025 VAL -57.4086 -42.804 178.672 GLU -56.6244 -45.8909 176.585 LYS -59.8036 -45.2374 179.518 VAL -60.4761 -46.3298 -178.147 ILE -71.6997 -32.3608 173.767 ARG -66.3859 -42.145 173.817 ALA -55.0193 -45.0732 177.831 ALA -56.3064 -43.5267 -178.833 ALA -65.9777 -46.5436 173.771 ILE -60.0811 -39.8184 178.645 ALA -60.832 -50.4487 -179.838 SER -66.4679 -21.1878 179.63 LYS -91.768 -28.2847 -176.826 GLU -114.045 -24.0419 -175.685 THR 77.2829 -0.721338 174.881 LYS -64.4174 142.646 -178.814 ALA -69.1844 177.294 172.781 PRO -130.942 130.882 176.404 ILE -106.915 130.711 -177.492 ILE -110.669 163.815 167.313 THR 135 169 139 3uf9A
-171.795 162.84 174.415 PHE -107.179 134.758 177.708 VAL -108.9 133.505 175.056 LYS -139.575 164.089 -170.074 VAL -141.089 163.355 175.351 ALA -171.136 136.639 -176.398 SER -132.833 -149.361 176.439 SER -46.3726 -39.5105 -179.898 GLU -62.839 -7.93616 177.949 PRO 69.9738 -161.092 -177.915 GLY -85.0427 82.5554 173.347 ILE -74.5287 167.363 -178.113 THR -51.8895 -45.7373 -177.573 PRO -72.3251 -39.4633 173.487 ASP -55.4711 -48.6396 178.419 VAL -59.3192 -40.2926 177.584 GLU -56.1536 -46.6698 179.33 LYS -65.6409 -43.5203 177.568 VAL -56.7839 -47.5232 -179.011 ILE -69.633 -31.6686 174.261 ARG -66.8578 -38.5292 173.688 ALA -60.3566 -45.6248 175.756 ALA -53.4075 -46.2036 177.182 ALA -61.1248 -44.4659 178.702 ILE -64.1031 -39.0105 176.444 ALA -61.0154 -49.5062 -177.436 HIS -69.0559 -25.5224 -179.373 LYS -85.6243 -33.4908 -177.038 GLU -119.954 -14.5 176.514 THR 77.587 1.46212 175.193 LYS -65.7679 149.172 -174.556 VAL -79.5962 175.058 178.17 PRO -123.792 118.675 171.879 ILE -96.9763 133.706 -177.897 ILE -118.15 164.794 169.306 THR 135 169 141 3uf9B
-168.693 171.548 175.85 PHE -119.094 130.564 179.137 VAL -102.153 128.108 175.021 LYS -131.743 158.169 -168.657 ALA -138.058 152.468 173.113 ALA -159.291 150.336 -173.903 SER -152.063 -145.597 -177.267 ASP -50.9002 -43.3663 177.456 GLU -59.5606 -18.7433 -177.826 PRO 85.4396 -156.644 -176.91 GLY -91.272 80.2882 178.5 ILE -81.6819 170.357 177.235 THR -60.5814 -40.8089 177.587 ASP -68.0305 -41.7289 175.163 ASP -61.3468 -43.9532 177.47 VAL -59.6835 -31.7686 176.864 GLU -67.1059 -47.0576 178.668 LYS -62.89 -35.0923 176.84 VAL -66.4942 -48.4416 -178.457 LEU -70.0299 -27.9545 172.124 ARG -64.9472 -46.0025 175.298 ALA -59.4321 -41.1853 178.422 ALA -55.6649 -34.9624 176.852 ALA -76.1827 -42.939 179.046 ILE -59.1146 -38.2546 176.54 ALA -64.5754 -54.8378 178.958 SER -58.5788 -25.4491 179.86 LYS -87.4241 -53.4402 -178.902 GLU -99.9598 -5.66219 179.185 THR 70.9622 -9.0978 -177.698 LYS -61.1397 152.907 -172.263 VAL -79.1132 165.313 175.824 PRO -114.118 120.437 173.247 ILE -98.475 139.648 -178.291 SER -127.823 161.761 171.353 THR 135 169 145 3uf9C
-168.756 169.022 172.678 PHE -111.156 144.126 178.348 VAL -115.871 122.278 176.345 LYS -123.806 159.998 -173.75 VAL -139.548 157.064 172.786 ALA -165.795 138.766 -176.58 SER -136.779 -136.094 -177.538 ASP -53.4452 -44.4563 177.994 GLU -57.6549 -21.8987 -173.965 PRO 83.7763 -154.692 -179.254 GLY -87.2111 91.8029 177.728 ILE -84.3763 169.826 177.463 THR -48.6568 -54.7794 -177.047 PRO -62.8416 -32.439 174.781 ASP -67.8735 -46.45 178.595 VAL -62.1988 -38.3315 175.507 GLU -55.8046 -47.5733 179.224 LYS -66.5404 -34.7187 177.917 VAL -64.5211 -49.646 -179.739 LEU -69.3008 -30.81 174.373 ARG -67.8808 -39.8324 175.954 ALA -59.8798 -40.5671 174.98 ALA -57.3407 -48.7057 178.282 ALA -58.2094 -46.9605 177.239 ILE -55.9199 -49.3542 176.519 ALA -57.7387 -50.3267 -177.401 HIS -59.2446 -33.7229 -179.903 LYS -88.591 -23.3002 -178.957 GLU -121.483 -18.0716 -177.634 THR 56.8681 33.0851 164.968 LYS -85.1376 154.841 -173.07 VAL -76.84 165.66 175.245 PRO -116.733 122.651 175.679 ILE -104.288 128.001 -177.554 ILE -113.052 163.683 168.491 THR 135 169 146 3uf9D
-160.695 173.54 165.484 VAL -116.757 129.787 175.861 ILE -99.391 126.22 174.71 LYS -125.829 170.663 -173.01 VAL -151.509 148.928 169.112 ALA -149.526 144.892 172.291 THR -131.5 87.5656 -162.592 THR 98.3141 -161.398 169.618 GLY -58.0417 133.503 -179.178 LYS -60.3267 139.94 -179.738 ALA -80.2379 163.199 -176.468 THR -50.5269 -38.447 178.448 PRO -74.4803 -47.1027 -178.415 PHE -55.0525 -33.2286 170.149 GLN -62.079 -43.5595 177.213 GLU -60.1021 -41.5144 179.383 LYS -65.2406 -44.2015 176.304 VAL -59.4374 -43.1049 177.778 LEU -65.8292 -43.3169 178.204 ARG -64.0757 -36.1749 178.779 ALA -66.7045 -42.8018 177.954 ALA -60.9664 -45.0504 -179.586 ALA -66.921 -36.7338 177.064 GLN -69.3882 -38.1754 174.819 ALA -65.9688 -41.9168 178.256 SER -60.8462 -33.0652 -176.98 ARG -87.6825 -22.5928 -178.352 GLN -113.451 -30.4813 -174.171 THR 88.7239 0.272149 179.279 GLY -73.5372 141.504 -171.377 ALA -71.383 163.614 167.384 PRO -113.237 135.938 179.224 ILE -123.343 142.102 -170.319 THR -122.913 163.047 165.623 THR 135 169 144 3upmA
-168.647 168.875 173.268 PHE -114.126 131.019 176.629 ILE -102.356 130.153 175.215 LYS -132.068 167.055 -173.646 VAL -148.759 147.812 175.301 ALA -141.243 138.23 170.947 THR -119.925 94.3973 -169.034 ASP 86.1388 -149.663 168.696 GLY -63.3303 127.527 -175.448 ALA -57.4602 136.204 179.786 ALA -69.434 163.424 -179.185 THR -51.2907 -40.8541 178.425 PRO -71.3662 -40.2523 179.513 ASP -62.4414 -40.3316 173.81 VAL -59.2506 -43.5791 176.283 GLU -58.0561 -42.2705 -179.104 LYS -65.8655 -44.5969 178.548 VAL -60.5818 -39.8639 178.576 ILE -69.4825 -40.7441 174.388 ARG -62.1854 -37.4297 178.907 ALA -64.9918 -41.7901 174.354 ALA -58.0932 -51.2697 -174.728 ALA -65.0976 -36.6857 176.179 GLN -69.6193 -39.8956 176.014 ALA -64.8227 -43.8713 -179.491 SER -64.1528 -31.5422 179.479 ASN -82.6802 -19.5642 -173.571 GLU -119.118 -26.8683 -170.961 THR 85.2844 -2.84978 178.818 GLY -69.702 136.956 -172.039 ALA -74.0432 167.163 171.413 PRO -116.758 130.055 177.372 ILE -113.675 140.874 -171.829 ILE -123.583 162.166 167.305 THR 135 169 144 3upmB
-161.548 173.685 165.139 VAL -117.095 131.211 175.035 ILE -101.573 127.235 174.194 LYS -128.566 171.316 -172.213 VAL -152.319 147.304 169.323 ALA -140.948 142.739 174.031 THR -124.812 78.9784 -166.092 THR 99.8984 -159.065 170.191 GLY -54.6349 125.457 -177.79 LYS -59.214 136.505 179.526 ALA -79.1526 161.217 177.36 THR -51.8629 -37.5342 178.602 PRO -70.0961 -40.429 179.432 GLU -66.0601 -43.5479 171.838 GLN -54.2699 -42.8814 176.917 GLU -61.3072 -44.2669 179.322 LYS -63.6183 -42.6641 176.902 VAL -59.4278 -40.2925 179.224 LEU -68.8861 -40.733 175.346 ARG -62.5812 -39.8932 178.609 ALA -64.0362 -43.1036 177.424 ALA -59.9025 -45.7507 -178.014 ALA -68.6289 -37.534 175.441 GLN -67.3941 -37.3891 176.937 ALA -67.539 -43.2265 178.988 SER -63.6709 -33.7153 179.877 VAL -80.4738 -24.6715 -176.286 ALA -115.876 -27.6891 -175.767 THR 86.8835 -0.352166 178.723 GLY -71.4967 138.135 -172.694 ALA -68.5869 161.967 167.356 PRO -113.517 134.464 178.045 ILE -119.785 144.501 -170.75 THR -123.042 163.334 165.38 THR 135 169 144 3ur2A
-168.437 171.056 172.811 PHE -115.722 132.861 174.827 ILE -100.108 131.086 174.481 LYS -131.085 172.607 -173.396 ALA -149.59 150.39 170.124 ALA -146.631 143.134 175.066 ALA -131.061 76.299 -167.219 ASP 110.606 -160.813 165.994 GLY -58.5441 124.059 -174.598 ALA -57.5257 128.447 174.574 ALA -71.5951 159.79 -179.382 THR -52.7576 -30.479 -179.573 PRO -78.9184 -43.3708 178.526 ASP -62.5683 -36.8472 174.834 VAL -65.6849 -39.3413 177.191 GLU -62.9824 -35.64 179.396 LYS -70.8191 -48.8211 172.567 VAL -57.8999 -38.9458 173.974 LEU -58.2074 -48.4466 -179.617 ARG -68.4114 -31.4389 -178.93 ALA -67.9417 -37.8515 173.021 ALA -59.7257 -52.7725 -174.75 ALA -60.3171 -38.0497 177.733 ARG -72.1673 -30.7842 177.779 ALA -75.3183 -36.5888 -177.159 SER -72.2901 -21.2672 -177.185 VAL -97.692 -16.3999 -177.908 GLU -117.956 -26.827 -173.385 THR 87.7626 -6.58529 176.793 GLY -68.2632 133.088 -174.184 ALA -71.6192 163.197 178.855 PRO -121.974 129.059 176.67 ILE -115.608 139.904 -174.776 ILE -118.47 162.797 164.77 THR 135 169 165 3ur2B
-161.556 172.631 165.478 VAL -115.949 130.533 175.529 VAL -101.236 127.117 174.927 LYS -126.297 168.833 -172.715 VAL -150.705 147.354 167.205 ALA -147.243 144.032 167.366 SER -121.53 86.6818 -166.953 THR 97.6691 -159.432 169.709 GLY -52.4346 129.887 -179.748 LYS -60.7147 135.342 174.518 ALA -73.8794 154.375 179.889 SER -48.4307 -34.5768 179.679 PRO -72.5793 -37.7872 179.237 PHE -64.797 -36.1243 172.151 GLN -62.0909 -38.7676 175.566 GLU -62.9921 -43.7732 177.093 LYS -64.6512 -39.9914 176.881 VAL -59.0026 -48.8898 -179.08 LEU -67.7776 -38.0898 176.563 ARG -64.0299 -35.8857 179.373 ALA -65.7205 -41.0766 176.706 ALA -64.5979 -44.7056 179.418 ALA -62.2642 -42.0656 176.011 GLN -66.335 -38.702 178.866 ALA -67.3643 -40.6925 179.295 SER -67.0453 -32.2347 -179.657 LEU -82.8914 -22.8606 -177.002 GLU -116.75 -28.1246 -172.738 THR 88.1265 -1.46208 -178.184 GLY -68.887 143.439 -177.267 ALA -67.8699 159.762 160.449 PRO -114.061 139.359 177.989 ILE -127.384 148.859 -166.311 SER -127.881 162.65 167.029 THR 135 169 145 3ur5A
-167.91 167.889 172.381 PHE -113.074 130.54 176.169 VAL -100.596 129.161 174.488 LYS -129.631 167.683 -172.209 VAL -148.242 145.382 167.913 ALA -140.378 140.686 171.173 ALA -117.932 72.7778 -164.291 ASP 102.217 -159.791 173.06 GLY -54.9216 127.852 -176.962 ALA -56.7649 130.948 174.286 ALA -73.1157 163.537 -179.459 SER -49.7332 -38.9689 179.189 PRO -68.4004 -41.5047 179.216 ASP -61.9315 -40.4685 173.77 VAL -59.078 -42.9603 175.742 GLU -59.3447 -43.8153 -179.875 LYS -64.6395 -42.7498 178.122 VAL -61.0651 -41.7166 178.449 LEU -68.9493 -41.465 175.111 ARG -62.0388 -37.3185 177.513 ALA -63.8049 -44.0713 175.137 ALA -57.477 -49.1415 -176.829 ALA -65.1868 -40.0031 176.317 GLN -66.3448 -40.8518 176.512 ALA -64.3303 -44.5378 -178.952 SER -64.0128 -31.0564 -179.565 ASN -85.1204 -16.6098 -174.004 GLU -121.393 -27.5244 -171.501 THR 87.559 -6.41929 178.934 GLY -66.6483 137.969 -174.153 ALA -75.5215 166.158 170.989 PRO -113.939 131.407 175.842 ILE -113.419 141.984 -172.361 ILE -123.369 162.232 166.643 THR 135 169 145 3ur5B
-161.296 173.541 165.183 VAL -117.214 130.827 176.001 VAL -101.695 127.375 175.281 LYS -126.297 171.625 -174.137 VAL -154.05 145.46 166.775 ALA -138.395 147.299 170.367 THR -125.549 82.1479 -164.644 THR 94.3898 -154.743 172.593 GLY -55.5905 132.617 -178.873 LYS -63.2024 134.229 175.034 ALA -76.4849 167.893 -172.121 THR -52.3299 -42.4974 176.683 PRO -74.0806 -46.6656 -176.06 TYR -50.5654 -32.5493 165.893 GLN -64.4883 -43.2228 176.751 GLU -60.7989 -41.4658 178.836 LYS -65.2196 -44.2289 176.755 SER -59.7458 -43.4862 179.812 LEU -66.1228 -42.1739 176.403 ARG -63.414 -39.6536 177.936 ALA -62.365 -44.4395 177.348 ALA -61.1426 -44.2864 -179.308 ALA -64.2741 -42.9193 178.295 LYS -67.6452 -37.1288 176.301 ALA -65.5657 -43.6995 175.104 SER -58.302 -40.6712 -177.074 ARG -77.5166 -27.4694 -175.197 GLU -111.845 -25.5405 -171.125 THR 84.0876 -0.533259 -178.279 GLY -71.8052 135.753 -173.451 ALA -67.0442 161.801 167.276 PRO -114.578 133.415 177.59 VAL -121.319 145.971 -168.514 THR -128.107 163.903 168.039 THR 135 169 143 3uraA
-169.983 171.31 173.197 PHE -114.53 131.727 173.179 ILE -99.4108 128.591 176.609 LYS -127.428 165.078 -174.978 VAL -139.298 156.48 178.358 ALA -143.867 127.763 174.085 THR -120.013 93.1118 -163.766 ASP 103.193 -160.388 158.664 GLY -64.6422 136.768 -174.945 ALA -60.0103 124.829 172.661 ALA -75.3798 166.238 -171.558 THR -54.4198 -40.3744 176.174 PRO -75.0303 -39.1599 -176.961 ASP -62.886 -31.8943 170.874 VAL -66.5303 -39.8665 178.196 GLU -63.4959 -36.2792 -179.28 LYS -70.6104 -39.633 174.726 VAL -62.3657 -34.2088 -177.115 LEU -75.0109 -46.0691 177.486 ARG -63.6469 -37.8534 175.032 ALA -61.0242 -36.8943 175.745 ALA -65.2288 -50.2344 -176.339 ALA -68.0269 -26.1824 177.486 GLN -82.0318 -34.2323 175.969 ALA -70.0262 -35.3779 -178.47 SER -72.3677 -31.1942 -177.711 ASN -89.6244 -14.4979 179.897 GLU -118.561 -25.0391 -172.893 THR 87.2166 -6.45418 -178.438 GLY -65.0407 138.165 -175.755 ALA -75.0759 166.325 171.496 PRO -119.876 140.515 176.232 ILE -119.889 139.903 -174.715 ILE -116.308 163.333 164.934 THR 135 169 139 3uraB
-168.139 168.431 171.86 PHE -113.206 131.548 176.024 VAL -102.002 129.219 175.771 LYS -128.145 166.566 -172.168 ILE -148.087 144.228 170.348 ALA -141.072 141.42 171.791 ALA -121.483 79.5644 -164.662 ASP 95.621 -153.858 172.812 GLY -57.2493 132.868 -178.134 LYS -60.1378 134.856 170.294 ALA -75.5135 163.262 -179.726 THR -51.0846 -39.5611 177.568 PRO -70.5035 -41.5392 -179.53 ASP -64.248 -36.0588 173.579 VAL -61.9046 -40.5761 175.344 GLU -63.1947 -41.1565 -179.609 LYS -64.7382 -42.9281 179.421 VAL -63.1419 -41.4605 178.405 ILE -68.7752 -40.1448 175.815 ARG -63.4663 -41.4316 175.2 ALA -61.1163 -41.2777 175.159 ALA -57.4411 -50.779 -176.822 ALA -65.4827 -39.3622 177.529 GLN -64.9373 -41.4006 175.721 ALA -63.4572 -44.3554 -177.801 SER -65.2216 -28.4841 179.437 ASN -86.6801 -19.62 -175.169 GLU -118.336 -27.2996 -170.395 THR 85.3413 -3.6224 177.713 GLY -66.6792 136.904 -172.426 ALA -75.4312 166.509 172.753 PRO -114.979 129.681 176.18 ILE -113.68 141.241 -172.054 ILE -123.116 162.738 166.708 THR 135 169 143 3urbA
-168.831 166.566 171.962 PHE -111.547 130.729 175.217 ILE -99.9899 126.524 175.161 LYS -124.416 166.224 -172.617 VAL -148.718 146.002 168.732 ALA -142.992 141.564 171.762 ALA -116.235 78.1127 -165.327 ASP 90.3565 -150.739 173.931 GLY -52.808 127.485 179.522 ALA -60.6084 136.142 178.573 ALA -74.503 162.647 178.291 SER -52.4399 -38.4145 176.379 PRO -70.1585 -40.0668 -179.289 ASP -64.0625 -37.8206 172.841 VAL -60.0787 -41.2082 174.856 GLU -59.7739 -41.6823 -179.104 LYS -65.9261 -42.6447 179.078 VAL -63.9293 -39.381 177.941 LEU -69.6828 -39.501 175.361 ARG -64.5387 -39.9704 179.265 ALA -62.706 -40.8347 176.36 ALA -63.0136 -47.892 -177.885 ALA -63.1217 -39.0777 178.241 LYS -72.9543 -33.4425 176.709 ALA -67.7214 -41.5732 -179.929 SER -67.558 -32.5598 -179.738 ASN -80.5688 -23.2414 -176.323 GLU -115.863 -26.0474 -171.859 THR 85.4172 -3.67497 178.565 GLY -67.4548 135.774 -171.602 ALA -76.1825 169.63 174.289 PRO -118.192 134.534 175.896 ILE -116.953 145.479 -172.655 ILE -126.908 162.079 167.375 THR 135 169 144 3urbB
-164.904 170.102 168.022 ILE -112.557 130.712 174.494 ILE -99.5354 126.777 176.379 LYS -126.749 165.193 -170.893 VAL -148.957 145.207 172.823 ALA -147.126 142.746 -179.118 THR -109.862 77.0436 -163.244 SER 97.0723 -156.979 169.969 GLY -56.2316 126.146 -173.568 LYS -63.427 133.513 172.306 ALA -77.8908 164.138 -178.417 THR -51.9113 -41.7105 176.836 PRO -67.4551 -47.1036 -177.443 PHE -58.8775 -35.558 172.252 GLN -63.9161 -37.289 174.113 GLU -63.5194 -42.1469 -179.756 LYS -65.9471 -42.8782 179.338 VAL -64.4839 -43.2733 177.638 LEU -64.7278 -45.1044 175.705 ARG -59.2354 -38.2879 -179.321 ALA -63.4749 -42.7396 176.457 ALA -60.7038 -45.5021 -176.6 ALA -67.5193 -37.4255 174.955 GLN -70.088 -37.4923 177.624 ALA -65.6814 -44.3296 179.216 SER -65.1848 -33.3032 178.992 VAL -76.4368 -29.1524 -175.196 GLU -112.619 -24.862 -172.313 THR 84.7734 -3.60016 176.732 GLY -67.1014 137.646 -172.991 ALA -71.0545 175.569 167.903 PRO -124.704 135.73 178.557 ILE -119.269 144.302 -170.744 THR -124.968 162.648 166.183 THR 135 169 140 3urnA
-160.842 172.258 164.345 VAL -114.837 129.861 174.758 VAL -101.003 128.641 175.675 LYS -129.765 168.434 -172.747 VAL -149.391 145.316 166.088 ALA -143.043 137.111 163.656 THR -106.228 73.6842 -178.671 THR 105.654 -149.106 173.84 GLY -55.319 119.401 -174.869 LYS -54.5523 128.046 176.506 ALA -71.1811 156.043 179.362 ASP -48.0568 -36.8576 -178.305 PRO -68.879 -39.7724 -179.745 PHE -65.5654 -35.819 175.907 GLU -62.4736 -40.8578 175.364 GLU -62.464 -40.8835 -179.935 LYS -64.1228 -42.3751 177.71 VAL -63.0476 -42.8837 178.728 LEU -67.6612 -41.0564 176.042 ARG -62.7115 -41.1502 176.453 ALA -62.101 -39.7907 175.858 ALA -58.7572 -51.9073 -178.384 ALA -62.5935 -38.7888 177.393 GLN -65.4735 -43.2727 178.028 ALA -63.7738 -42.5427 179.941 SER -63.5162 -36.5702 -179.077 LEU -80.4497 -23.827 -176.404 GLU -111.504 -29.1822 -171.53 THR 89.1247 -3.55931 -178.598 GLY -68.8589 143.335 -178.281 ALA -68.4646 164.838 161.663 PRO -117.382 137.783 177.577 ILE -121.804 142.982 -170.659 SER -121.125 163.332 165.661 THR 135 169 145 3urnB
-168.635 166.728 178.402 LEU -114.071 126.809 179.653 ILE -103.008 124.069 168.924 LYS -126.331 166.436 -163.408 VAL -142.644 131.718 150.905 ALA -129.474 152.229 173.903 THR -116.849 73.3514 -163.386 SER 93.0026 -155.017 173.541 GLY -53.9353 121.868 -173.02 LYS -62.0699 134.762 171.283 ALA -79.049 161.395 -176.585 THR -50.7835 -38.6956 175.462 PRO -68.005 -48.3875 -177.222 PHE -58.8574 -31.5551 170.187 GLN -61.0687 -44.4257 -179.593 GLU -65.4692 -37.0764 -178.88 LYS -71.9928 -35.0089 172.792 VAL -64.9539 -44.5273 178.064 LEU -66.7419 -39.6255 176.954 ARG -64.5993 -43.4293 175.894 ALA -60.8183 -39.1084 177.075 ALA -60.8014 -48.5812 -177.523 ALA -68.0472 -36.0003 177.41 GLN -69.1148 -36.3353 176.969 ALA -67.9834 -44.1382 178.724 SER -61.7865 -35.9932 -178.021 VAL -80.1587 -20.6413 -174.833 GLU -119.82 -24.9394 -171.8 THR 84.0294 -2.31244 178.061 GLY -67.0448 135.608 -173.253 ALA -76.1527 164.309 173.97 PRO -115.424 134.648 177.627 ILE -120.863 144.71 -170.269 THR -124.137 163.51 165.572 THR 135 169 135 3urqA
-168.884 168.553 173.246 PHE -113.797 131.249 177.229 ILE -103.01 127.59 177.114 LYS -128.538 166.053 -173.41 VAL -146.845 145.205 170.154 ALA -137.994 142.333 174.275 THR -120.486 73.294 -169.462 ASP 100.595 -150.317 168.746 GLY -56.0866 121.513 -178.541 ALA -56.2907 124.869 171.615 ALA -68.5038 160.033 -179.93 THR -51.6377 -37.3078 -178.968 PRO -71.9905 -42.6936 177.137 ASP -62.3546 -34.5957 173.432 VAL -62.786 -42.5205 177.561 GLU -61.3235 -42.1019 179.297 LYS -65.2181 -42.3752 178.064 VAL -61.5253 -41.3346 178.527 LEU -67.2808 -42.2291 177.128 ARG -62.7101 -39.9044 178.291 ALA -62.8455 -42.328 177.15 ALA -61.382 -47.7713 -178.247 ALA -63.4372 -38.2353 176.783 ARG -70.826 -36.7691 176.894 ALA -67.5908 -40.5292 -178.068 SER -68.6966 -26.3632 -177.262 ASN -90.6768 -14.6899 -176.176 GLU -123.176 -25.1949 -174.161 THR 85.0321 -0.800744 -179.652 GLY -69.1263 136.62 -172.255 ALA -74.0127 167.365 171.386 PRO -117.772 132.394 176.887 ILE -115.451 142.094 -173.219 ILE -119.719 162.349 163.975 THR 135 169 163 3urqB
-167.529 166.585 171.133 PHE -111.418 126.429 174.767 ILE -97.217 126.119 174.027 LYS -126.142 164.453 -173.346 VAL -148.536 143.223 166.64 ALA -134.063 148.352 171.693 THR -118.944 74.7143 -162.801 ASP 91.5393 -152.653 177.172 GLY -54.75 130.976 -176.901 LYS -60.2668 139.457 179.649 ALA -76.8243 168.771 -177.885 SER -57.934 -48.2138 174.444 PRO -60.4942 -41.5061 178.928 GLY -59.4389 -43.6566 175.122 GLN -57.1755 -45.5554 174.379 GLU -60.7674 -46.1262 -179.71 LEU -59.1524 -43.9022 177.456 VAL -61.2671 -42.9813 178.771 LEU -65.7812 -42.574 175.177 ARG -60.0123 -42.4671 177.934 ALA -59.8494 -46.6165 177.598 ALA -57.9407 -46.5962 -178.249 ALA -64.9835 -43.9191 177.109 GLN -63.6065 -41.7136 177.566 ALA -61.2872 -48.6799 175.85 SER -57.4223 -41.5998 178.799 VAL -68.7412 -33.1421 -171.937 ALA -111.231 -25.0562 -173.465 THR 84.5404 -3.20994 175.986 GLY -66.0018 139.962 -174.785 ALA -73.8467 163.06 168.761 PRO -110.671 133.909 177.351 ILE -124.057 144.904 -167.625 THR -126.925 164.168 166.265 THR 135 169 144 3wmlA
-164.287 167.897 168.757 PHE -107.595 127.974 176.534 VAL -101.231 130.181 172.071 LYS -135.06 142.597 166.828 VAL -124.346 162.186 176.085 SER -140.404 157.286 162.922 THR -111.943 159.951 169.337 GLY 43.5787 -131.41 161.524 GLY -75.1278 127.495 178.825 ASP -43.9118 119.228 -178.999 VAL -74.1265 158.787 179.026 SER -51.2559 -38.8723 177.543 PRO -63.5966 -41.6659 178.338 TYR -63.4445 -39.3386 176.941 VAL -59.2752 -42.4475 173.075 ALA -60.1812 -46.5155 178.622 LEU -60.5671 -42.5776 174.821 ILE -59.0751 -53.265 178.608 LEU -53.6002 -46.164 178.739 ARG -61.3428 -38.7733 178.492 ALA -61.9741 -44.2892 175.216 ALA -56.6032 -52.1437 -177.436 ALA -61.1266 -42.6172 176.447 GLN -64.2332 -44.2894 176.369 ALA -62.0105 -43.6248 178.724 ALA -63.9482 -33.7978 -179.854 ARG -79.1109 -28.0628 -171.31 LYS -113.504 -17.5152 -167.533 THR 74.3383 2.25391 -178.245 GLY -77.9971 135.972 -167.29 VAL -80.9069 168.008 176.074 PRO -117.32 131.006 172.238 VAL -107.102 124.647 -177.123 THR -115.927 162.848 173.984 THR 135 169 145 4e3tA
-159.502 174.259 163.501 VAL -116.117 128.174 179.324 ILE -101.617 127.094 -178.285 LYS -122.114 162.703 174.426 VAL -153.673 151.88 173.991 ALA -136.563 152.015 156.043 SER -105.267 144.632 172.196 SER 51.5703 -124.702 161.132 GLY -77.8413 133.932 176.79 LYS -48.9599 121.722 178.093 VAL -76.5935 165.001 -177.68 THR -54.099 -45.6859 179.89 PRO -63.9962 -49.3645 -179.821 PHE -59.4059 -35.077 169.828 GLU -58.783 -44.7081 175.605 GLU -59.6031 -46.7452 176.678 LYS -59.2221 -43.683 179.236 VAL -63.7651 -44.0633 178.152 LEU -62.9756 -45.1432 176.466 ARG -59.9483 -38.5326 179.439 ALA -63.2087 -46.0062 175.146 ALA -53.6355 -51.1611 -174.814 ALA -63.4426 -41.0176 177.286 GLN -68.4109 -39.3017 175.435 ALA -63.8538 -42.649 177.128 SER -63.0363 -36.9293 -179.836 VAL -74.3791 -38.8677 -170.623 GLU -105.035 -21.1956 -174.569 THR 82.7096 -4.95798 175.973 GLY -70.9893 136.844 -173.967 ALA -79.3313 168.079 -179.929 PRO -115.6 128.577 172.133 ILE -111.719 133.901 -177.487 THR -115.601 163.424 166.727 THR 135 169 165 4e3tB
-168.282 175.759 178.743 PHE -119.944 135.359 179.994 ILE -105.451 134.353 172.201 LYS -135.354 153.855 -171.857 VAL -136.342 139.946 172.398 ALA -142.64 146.527 -178.273 SER -142.776 -144.867 178.771 ASP -52.3722 -46.7936 174.448 GLU -58.1809 -7.65304 179.108 PRO 69.1129 -162.287 176.721 GLY -83.9655 108.905 176.092 ILE -106.29 179.712 177.768 THR -49.5874 -61.3374 -179.981 ASP -60.7709 -37.7865 178.312 ASP -63.5162 -47.7075 -179.673 VAL -64.0368 -38.1243 178.732 GLU -56.225 -43.7395 178.774 LYS -68.7615 -39.6539 176.943 VAL -58.1766 -50.1828 179.644 ILE -67.1516 -32.7832 174.711 ARG -66.2151 -27.551 176.688 ALA -74.3614 -42.7081 177.154 ALA -57.345 -34.5779 175.628 ALA -74.1997 -48.5805 179.024 ILE -61.4386 -16.9535 178.995 ALA -83.0825 -50.2611 -178.545 SER -67.5295 -27.3002 -178.356 VAL -86.1973 -22.5451 -170.213 GLU -113.567 -21.2576 -169.144 THR 80.2917 -7.68927 -172.934 GLY -80.3296 146.729 -177.519 ALA -85.4912 172.802 -177.777 PRO -128.863 128.699 178.099 VAL -106.808 136.223 -178.372 ILE -111.278 164.865 164.61 THR 135 169 135 4g2dA
-166.267 167.69 169.655 PHE -108.615 125.83 175.077 ILE -100.335 128.775 178.909 LYS -133.192 151.211 -177.552 VAL -136.333 152.144 -180 ALA -135.299 147.419 161.386 THR -104.808 159.862 -179.496 GLY 19.0738 -105.843 173.543 GLY -93.4419 135.347 -179.331 GLU -47.7203 121.185 176.215 VAL -81.9795 165.303 -174.996 THR -56.7707 -49.1097 177.41 PRO -62.1979 -41.5012 179.027 GLY -62.3773 -41.2408 173.019 VAL -57.4212 -43.9879 174.912 GLU -59.2966 -44.7765 179.493 LYS -65.3551 -43.3052 165.945 VAL -45.7308 -62.4192 -175.169 LEU -54.8547 -46.9636 179.645 ARG -59.3409 -38.1952 -179.106 ALA -65.0848 -42.3003 173.019 ALA -56.5488 -50.2965 -175.875 ALA -62.9028 -40.8487 176.936 ARG -66.5661 -43.0017 172.152 ALA -60.0671 -47.079 168.873 SER -41.2725 -52.8163 -168.015 LYS -82.2031 -23.6721 -171.827 GLU -115.485 -24.3853 -173.885 THR 79.8361 -2.51447 173.275 GLY -67.1656 139.56 -169.905 ALA -81.7079 169.129 174.981 PRO -114.396 130.075 170.768 ILE -106.094 126.04 -178.637 ILE -117.713 163.083 173.844 THR 135 169 143 4gy0A
-160.248 170.926 161.046 ILE -109.891 129.422 173.278 ILE -103.675 127.69 178.951 LYS -127.047 166.953 179.611 ILE -154.829 155.887 176.397 ALA -139.007 156.331 156.21 THR -117.652 153.31 165.414 GLY 62.3589 -113.447 156.244 GLY -98.4743 140.38 177.051 LYS -46.7255 113.038 -179.582 ALA -70.9746 152.965 178.307 ASN -54.8423 -47.9072 179.179 ALA -66.1223 -38.7457 178.564 PHE -63.8521 -41.2066 171.579 GLU -56.9669 -38.9503 176.674 GLU -65.0826 -55.5891 171.414 LYS -51.817 -39.2924 176.26 VAL -61.6456 -57.9169 -178.905 LEU -50.7863 -39.3063 -179.428 ARG -65.8629 -42.9213 -178.469 ALA -58.878 -40.8197 177.062 ALA -62.4638 -50.5625 -178.145 ALA -62.1023 -39.4174 177.176 ARG -64.9677 -44.4672 175.484 ALA -57.7567 -46.9542 178.408 SER -61.4755 -35.3802 178.981 LEU -74.7366 -31.082 -170.638 GLU -116.342 -17.5197 -172.738 THR 77.3433 -3.64076 175.392 GLY -69.0414 137.901 -170.699 ALA -78.7676 178.141 172.801 PRO -125.184 134.667 175.092 VAL -110.961 135.769 -178.02 SER -115.303 162.666 164.244 THR 135 169 145 4gy0B
-164.537 163.521 165.926 PHE -101.938 122.436 171.335 VAL -94.8637 127.351 177.307 LYS -124.621 163.875 177.278 ILE -150.235 152.344 -175.908 ALA -136.582 156.166 163.825 ALA -108.551 155.544 172.117 ASP 18.9532 -103.205 166.556 GLY -87.1462 115.631 177.382 ALA -37.1734 117.867 -179.233 VAL -75.5771 161.262 -179.772 THR -49.3459 -41.8503 178.84 PRO -65.9291 -43.051 178.48 ASP -62.5688 -39.4342 174.398 VAL -58.8188 -43.6493 172.509 GLU -57.6079 -47.5575 178.506 LYS -60.2113 -45.2205 172.454 VAL -54.3389 -56.7004 -178.778 ILE -52.0318 -46.7658 179.516 ARG -61.7646 -40.0737 178.729 ALA -59.6069 -44.0803 175.333 ALA -57.7627 -49.4685 -178.205 ALA -62.3696 -40.043 177.637 ARG -67.3272 -42.955 172.487 ALA -61.6257 -41.1452 172.066 SER -48.2536 -51.2911 -166.602 ASN -92.5326 -6.57267 -178.471 GLU -124.422 -24.326 -175.212 THR 80.2693 -2.85308 174.803 GLY -69.1025 139.555 -170.151 ALA -81.5427 167.529 174.362 PRO -113.22 128.776 172.986 ILE -106.686 125.889 -175.981 ILE -118.66 163.204 174.441 SER 135 169 145 4gy1A
-165.289 165.124 166.901 PHE -106.025 125.557 174.325 VAL -99.2975 128.55 177.932 LYS -126.742 156.681 -179.559 VAL -145.435 139.217 -179.14 ALA -129.378 160.915 169.97 ALA -114.885 147.044 171.848 SER 34.9707 -114.147 161.561 GLY -81.8547 126.772 173.491 ALA -42.6203 121.515 173.911 VAL -81.4809 161.162 178.691 THR -50.5633 -38.2134 176.969 PRO -68.6185 -42.5034 174.32 ASP -51.7959 -51.3744 179.167 VAL -54.1851 -44.1511 171.746 GLU -52.7725 -44.2235 -178.178 LYS -71.4873 -46.4828 177.253 VAL -59.0382 -51.1537 178.795 LEU -56.4888 -44.0063 176.786 ARG -62.1561 -42.0947 178.925 ALA -60.1356 -44.6197 175.677 ALA -58.1836 -49.5851 179.831 ALA -59.2301 -46.0669 -179.565 GLN -64.6431 -41.505 174.894 ALA -61.0162 -46.4444 176.484 SER -56.2708 -42.1725 -176.163 VAL -77.158 -26.6 -172.327 GLU -115.521 -24.0069 -173.901 THR 84.7361 -2.84099 177.536 GLY -70.8719 141.587 -172.386 ALA -78.6157 166.096 169.827 PRO -113.504 132.986 175.183 VAL -114.173 134.639 -175.443 ILE -113.574 163.78 164.046 THR 135 169 139 4gy1B
-166.753 165.977 172.145 PHE -110.491 137.983 -178.835 ILE -105.37 136.817 176.361 LYS -141.252 150.828 157.408 ALA -136.502 170.276 171.562 ALA -126.434 170.167 -177.951 ALA -89.0176 172.319 164.019 GLY -62.0379 95.1261 173.682 GLU 148.449 -20.3722 -147.803 GLY 165.568 153.717 153.721 ALA -93.3109 101.606 -176.812 VAL -64.6069 164.814 -179.594 THR -62.6852 -37.3022 172.769 PRO -58.2033 -47.6556 178.412 ASP -64.606 -39.9563 178.899 VAL -58.6158 -35.4928 170.686 GLU -50.1883 -52.1607 179.658 LYS -62.049 -43.3084 179.895 VAL -62.3659 -42.3911 176.357 LEU -66.8241 -42.5763 172.465 ARG -57.068 -44.077 -175.283 ALA -67.1097 -44.3509 -179.963 ALA -60.7366 -43.3066 175.886 ALA -60.8108 -47.2168 179.193 LEU -65.0949 -39.0718 176.709 ALA -60.9193 -44.2604 176.576 SER -60.0903 -38.1127 -179.167 LYS -77.7533 -34.1741 -170.824 GLU -110.705 -21.9177 -168.052 THR 68.1944 18.3875 178.244 GLY -66.0192 151.941 176.513 ALA -78.7476 150.748 169.692 PRO -110.953 127.102 175.618 ILE -113.808 131.354 -176.128 ILE -116.838 163.076 168.434 THR 135 169 146 4h9tA
-165.038 165.607 168.983 PHE -108.18 136.654 178.048 ILE -103.04 133.757 -176.982 LYS -132.451 158.512 175.724 ALA -150.674 159.458 179.263 ALA -134.794 161.298 -175.133 ALA -96.7366 168.851 178.367 GLY -50.4385 102.889 168.002 GLU 106.243 -13.1929 -170.027 GLY -161.431 151.317 161.475 ALA -95.6353 102.422 -179.09 VAL -78.5134 165.891 177.864 THR -61.6709 -40.6724 171.295 ASP -55.767 -48.5018 -179.518 ASP -67.3149 -37.0803 177.585 VAL -59.6334 -35.3879 170.126 GLU -49.4989 -51.6177 -179.653 LYS -61.6032 -44.1338 -179.664 VAL -63.5189 -41.9659 175.685 LEU -65.0001 -41.9076 172.31 ARG -58.8556 -43.5275 -174.956 ALA -67.9165 -43.8818 179.784 ALA -61.4515 -42.4814 176.229 ALA -61.8121 -46.7779 179.194 LYS -65.8154 -38.7778 176.613 ALA -61.1494 -43.0453 176.293 SER -60.828 -37.5412 -178.716 LYS -78.9281 -33.7823 -172.103 GLU -110.088 -23.1554 -167.83 THR 69.2462 17.0211 177.842 GLY -67.0732 143.819 178.502 ALA -74.4765 150.815 173.157 PRO -111.491 128.884 176.797 ILE -113.2 133.608 -176.542 ILE -119.087 162.739 168.691 THR 135 169 145 4h9tB
-165.992 159.97 169.791 PHE -100.775 134.722 176.248 ILE -99.153 125.368 175.783 LYS -120.74 153.946 -179.08 VAL -149.358 141.106 -179.604 ALA -123.05 161.054 179.519 SER -98.1664 -175.579 173.012 SER -63.2853 107.709 162.427 GLU 102.79 -25.0281 163.769 GLY -148.929 162.811 159.946 GLY -91.6822 109.381 -172.412 VAL -67.7594 154.422 177.761 HIS -52.3785 -42.5839 174.549 GLU -61.8228 -45.1701 175.888 ASP -62.7608 -40.3083 -179.546 GLU -60.045 -35.052 173.92 GLU -55.6026 -42.0218 176.951 LYS -67.43 -43.9093 -178.75 VAL -61.7821 -44.146 177.507 LEU -69.3752 -38.8947 173.469 ARG -60.5686 -40.6404 -174.325 ALA -69.4934 -44.5226 179.068 ALA -61.9279 -42.2006 173.238 ALA -57.8441 -48.8946 179.382 ILE -65.0154 -35.4382 176.839 ALA -66.2205 -42.7327 172.4 SER -58.6729 -35.9355 -179.354 LYS -82.8373 -27.9605 -171.36 GLU -119.654 -21.7266 -167.35 THR 68.447 17.685 -177.948 GLY -60.996 141.729 172.901 ALA -68.1976 144.19 171.937 PRO -110.639 129.596 177.386 ILE -117.787 135.876 -172.832 ILE -121.775 162.355 168.042 SER 135 169 146 4h9uA
-165.702 160.831 169.353 PHE -101.746 136.445 177.49 ILE -99.8182 127.83 177.82 LYS -121.313 149.711 177.7 LEU -149.406 144.111 178.542 ALA -127.743 155.654 -179.049 SER -92.1711 -169.968 -179.439 GLY -66.8834 110.799 163.818 GLU 102.364 -30.0211 168.575 GLY -144.849 162.658 161.942 GLY -93.2529 106.463 -170.585 VAL -70.8105 160.009 178.854 THR -51.8463 -37.239 174.685 PRO -61.1285 -46.6725 173.922 ASP -61.8484 -44.1563 -177.082 VAL -56.3784 -35.4398 173.32 GLU -55.1715 -41.6844 177.567 LYS -69.9331 -42.4978 176.983 THR -56.9324 -48.3867 -179.231 LEU -70.3148 -37.6163 173.35 ARG -60.3677 -42.2232 -174.679 ALA -67.4891 -44.6648 -179.936 ALA -62.7196 -43.9837 172.403 ALA -55.693 -48.8782 179.773 ILE -65.5384 -35.7445 177.376 ALA -66.5899 -43.4432 172.762 SER -58.0607 -34.5626 -179.06 LYS -84.9344 -26.5642 -172.431 GLU -119.918 -22.3371 -167.452 THR 68.4981 17.8516 -178.899 GLY -61.1944 140.47 174.011 ALA -70.0935 145.653 174.859 PRO -111.82 131.397 177.361 ILE -118.41 136.438 -173.562 ILE -122.154 162.612 168.053 THR 135 169 146 4h9uB
-165.834 159.871 169.538 PHE -101.973 135.775 179.523 ILE -102.161 129.361 178.95 LYS -122.607 153.87 174.78 ALA -147.849 147.204 -174.771 ALA -124.127 161.573 -178.501 ALA -80.338 175.383 157.925 ASP -67.3337 115.109 177.48 GLU 100.454 -27.3438 -170.836 GLY -156.467 156.575 153.228 ALA -99.5634 106.143 -172.283 VAL -70.1536 161.019 177.287 THR -55.1597 -39.1347 172.687 PRO -61.0136 -48.3785 179.567 ASP -65.7089 -38.8157 177.933 GLU -56.7973 -35.296 174.174 GLU -54.6823 -45.1258 179.295 LYS -67.4273 -40.2717 178.602 VAL -61.7992 -46.5798 176.318 LEU -63.7526 -43.161 174.858 ARG -57.9352 -47.3618 -175.545 ALA -63.5097 -41.3843 -179.705 ALA -64.4729 -41.4097 174.384 ALA -62.5557 -43.3915 178.644 GLN -65.5378 -42.4831 176.588 ALA -59.518 -43.1944 177.207 SER -59.599 -35.8968 -179.191 ILE -84.9969 -23.857 -170.559 GLU -119.597 -22.7659 -170.441 THR 71.7366 18.9901 -178.356 GLY -60.2038 149.55 174.816 ALA -74.841 143.537 166.895 PRO -109.967 126.613 173.872 ILE -117.966 136.968 -174.398 ILE -120.832 163.236 167.95 THR 135 169 164 4h9vA
-165.943 161.127 170.141 PHE -103.934 138.188 -178.842 ILE -107.542 133.408 173.461 LYS -132.957 146.315 160.18 VAL -128.886 160.045 173.153 ALA -122.768 169.067 -177.19 ALA -90.0029 177.865 164.038 THR -63.5024 115.01 173.816 GLU 102.859 -21.0031 -167.096 GLY -162.914 153.097 153.732 ALA -99.0081 113.012 -176.38 VAL -74.7457 172.534 -178.028 THR -63.7496 -41.6612 171.203 ASP -59.9232 -47.4467 -179.12 ASP -63.2944 -41.1112 178.377 VAL -57.9891 -36.7994 173.687 GLU -55.5911 -45.3297 179.487 LYS -65.1589 -43.1933 177.412 VAL -59.9558 -38.0094 -178.084 LEU -70.784 -47.2535 175.464 ARG -62.7213 -40.3678 177.623 ALA -60.4828 -41.6875 179.56 ALA -67.1717 -42.7341 175.125 ALA -63.2532 -40.9844 179.094 GLN -66.8733 -41.8347 176.579 ALA -59.9866 -43.7486 177.581 SER -60.2449 -35.0705 -179.525 ILE -84.6292 -24.2245 -170.49 GLU -119.929 -20.1619 -167.402 THR 67.6401 17.7021 -177.13 GLY -63.0981 142.704 172.183 ALA -69.5999 146.759 169.83 PRO -113.463 131.017 175.778 ILE -118.452 136.701 -174.086 ILE -120.993 163.423 168.508 THR 135 169 145 4h9vB
-158.988 168.291 163.858 PHE -107.69 136.524 179.736 ILE -105.019 128.833 -177.977 LYS -127.568 155.127 176.71 ALA -152.111 139.779 -174.411 ALA -117.802 170.607 -172.57 ALA -96.5617 174.128 168.02 ASP -65.5058 100.581 174.842 GLU 105.393 -14.7375 -176.017 GLY -164.11 158.796 158.758 ALA -99.0683 107.931 -174.22 VAL -69.1481 158.844 177.285 THR -55.5968 -36.8617 172.655 PRO -61.6836 -48.6641 -179.526 ASP -67.167 -33.722 179.142 GLN -60.4421 -37.2802 173.559 GLU -55.101 -42.5416 178.935 LYS -68.0739 -38.1866 -178.539 VAL -68.823 -43.4576 174.608 LEU -65.9161 -45.2693 172.038 ARG -53.556 -50.3377 -177.61 ALA -59.6645 -45.5711 -178.717 ALA -61.8155 -47.4214 174.804 ALA -57.4955 -44.6157 179.817 LEU -64.2964 -40.8595 178.718 ALA -58.4658 -47.6532 178.868 SER -53.4051 -39.1335 178.072 ILE -74.3337 -36.4489 -167.118 GLU -112.212 -23.2501 -169.187 THR 65.9532 32.9233 -178.008 GLY -63.4975 142.794 174.032 ALA -68.0862 144.754 170.598 PRO -108.41 124.882 176.288 ILE -111.85 135.933 -174.434 ILE -122.252 162.24 169.074 THR 135 169 164 4h9xA
-158.559 169.033 163.39 VAL -108.702 138.266 179.604 ILE -106.82 125.912 178.464 LYS -122.226 154.995 173.909 ALA -148.654 140.815 -174.263 ALA -116.808 164.918 -175.716 ALA -88.9863 172.329 163.959 SER -60.3342 101.739 171.991 GLU 102.682 -13.0371 -178.226 GLY -165.966 158.541 160.413 ALA -98.4346 109.673 -172.381 VAL -70.8483 161.822 179.203 THR -52.2709 -34.4483 174.155 PRO -63.1108 -46.247 178.516 ASP -65.2105 -37.4572 179.869 GLU -59.6593 -34.5982 173.655 GLU -56.1019 -44.6018 178.214 LYS -66.2855 -40.8963 -179.738 VAL -64.3316 -46.9217 175.483 LEU -63.195 -45.2433 172.343 ARG -55.4877 -48.2779 -178.249 ALA -58.7737 -46.8364 -178.456 ALA -61.5821 -47.445 176.449 ALA -56.9123 -43.2054 179.394 LEU -66.9692 -40.9595 179.226 ALA -59.3645 -43.1303 176.437 SER -57.1223 -41.3262 179.325 ILE -74.0257 -35.2422 -167.766 GLU -111.737 -20.762 -166.851 THR 63.9995 20.1731 178.465 GLY -65.7461 138.646 175.432 ALA -68.4242 145.238 170.871 PRO -107.028 126.526 176.228 ILE -112.342 134.376 -173.343 ILE -121.308 162.184 169.561 THR 135 169 146 4h9xB
-166.187 159.662 169.918 PHE -101.503 134.764 178.247 ILE -100.224 130.931 178.632 LYS -126.494 156.099 -179.04 VAL -150.741 139.41 -179.568 ALA -128.156 174.465 -173.556 ALA -98.5294 175.2 163.373 THR -55.1354 104.186 168.387 GLU 99.592 -5.34573 -166.801 GLY -168.585 142.776 155.759 ALA -95.59 101.911 -173.725 VAL -67.4399 157.811 177.503 THR -51.2806 -40.4631 174.047 PRO -61.5357 -45.1165 179.301 ASP -66.415 -40.6845 179.076 VAL -58.4547 -34.4682 170.821 GLU -51.5637 -47.4449 -179.749 LYS -67.7521 -40.1636 179.283 VAL -64.3316 -43.381 175.233 LEU -66.7713 -43.9282 173.175 ARG -57.0792 -47.1147 -178.836 ALA -61.9021 -42.1779 -176.231 ALA -64.2647 -42.5657 176.346 ALA -64.3159 -38.4322 179.45 GLN -70.2857 -38.7665 176.587 ALA -60.8365 -44.4098 174.399 SER -55.8789 -47.0854 -179.511 ILE -70.6659 -34.6786 -169.568 GLU -110.302 -22.0821 -167.513 THR 67.4389 17.3318 -175.219 GLY -67.2398 161.484 177.521 ALA -81.6145 141.633 164.785 PRO -104.56 125.834 173.781 ILE -118.038 137.583 -172.979 ILE -122.365 162.925 168.825 SER 135 169 139 4h9yA
-165.512 161.23 169.924 PHE -103.151 134.737 179.039 ILE -100.597 128.93 178.297 LYS -123.858 156.696 -179.7 ALA -149.848 140.924 179.691 ALA -123.288 173.203 -173.51 ALA -94.4696 173.897 161.624 ASP -56.2735 102.822 169.515 GLU 99.4001 -3.06323 -165.718 GLY -169.646 141.813 155.957 ALA -96.6409 101.877 -173.238 VAL -67.7389 158.313 176.944 THR -50.7306 -41.4113 174.176 PRO -60.719 -46.3985 179.936 ASP -66.1211 -38.7795 178.666 VAL -59.8462 -34.6196 172.299 GLU -53.8296 -48.2678 179.522 LYS -65.1385 -41.5641 178.868 VAL -65.0205 -34.0611 177.925 LEU -70.1245 -48.821 175.393 ARG -60.8552 -40.3593 178.048 GLY -60.2571 -44.7281 -179.452 ALA -63.652 -44.1769 176.468 ALA -63.2414 -39.1722 178.959 GLN -69.4466 -38.147 177.642 ALA -61.8258 -44.3276 173.362 SER -55.4566 -47.2334 -179.092 ILE -70.6331 -35.443 -170.029 GLU -109.9 -21.2471 -167.583 THR 66.859 16.7552 -177.816 GLY -65.6817 150.442 175.352 ALA -76.1677 145.708 168.205 PRO -106.904 129.838 174.517 ILE -116.295 137.202 -174.299 ILE -122.328 162.676 168.885 THR 135 169 139 4h9yB
-166.04 166.314 170.627 PHE -108.209 135.201 175.626 ILE -96.6486 132.34 177.562 LYS -130.053 150.102 -178.954 LEU -145.007 147.678 -178.77 ALA -130.727 157.274 178.891 SER -94.6656 -175.882 174.826 SER -61.9583 96.6975 160.492 GLU 97.3178 -11.9316 163.1 GLY -137.037 149.076 159.684 GLY -88.0213 96.0626 -169.266 VAL -65.3318 165.319 -176.659 THR -56.6018 -49.0249 176.013 PRO -57.7161 -44.438 179.574 ASP -62.5037 -41.9034 -179.388 VAL -60.9875 -36.5185 172.321 GLU -55.3147 -40.5024 -178.432 LYS -77.3758 -32.1147 176.369 THR -65.8925 -51.3107 175.436 LEU -59.8688 -50.1858 172.24 ARG -48.6701 -51.6648 -174.337 ALA -64.1072 -40.7392 -179.552 ALA -66.0576 -45.7606 175.325 ALA -62.5031 -38.4726 176.821 ILE -64.0516 -48.7372 179.514 ALA -56.8811 -43.2887 174.53 SER -57.0012 -35.9807 -179.979 LYS -84.5234 -11.0156 -169.78 GLU -131.514 -35.3291 -170.293 THR 79.1611 19.3281 -179.252 GLY -63.5058 138.717 174.571 ALA -69.5099 148.193 175.602 PRO -110.23 128.538 175.758 ILE -115.146 138.649 -173.059 ILE -128.783 162.457 172.071 THR 135 169 164 4h9zA
-158.958 171.923 163.663 PHE -112.944 135.368 176.611 ILE -99.3207 134.642 179.484 LYS -132.288 151.499 177.722 LEU -147.981 146.725 -174.069 ALA -128.408 163.137 -176.204 SER -84.4344 177.942 158.014 ASP -61.1323 97.1406 163.729 GLU 97.993 -13.7454 162.505 GLY -142.485 151.668 156.303 GLY -86.1352 102.473 -170.091 VAL -70.4096 166.462 -179.462 THR -53.719 -51.5868 176.11 PRO -55.9304 -45.1439 179.571 ASP -62.1798 -42.1273 -178.325 VAL -61.4097 -36.2633 173.158 GLU -55.549 -39.2394 -178.566 LYS -78.9647 -32.6185 176.335 THR -65.6609 -49.7317 175.065 LEU -61.2313 -50.555 172.112 ARG -48.2429 -51.7428 -174.582 ALA -63.234 -41.9457 -179.84 ALA -64.8484 -45.5255 175.925 ALA -63.422 -38.0312 177.1 ILE -64.6754 -48.48 178.019 ALA -54.6896 -46.8675 176.448 HIS -55.5248 -34.4578 179.319 LYS -85.2086 -11.2009 -169.311 GLU -131.44 -36.3026 -170.24 THR 79.2963 20.3306 -179.618 GLY -64.8759 138.467 174.735 ALA -68.9165 148.371 175.726 PRO -110.007 128.931 176.023 ILE -115.106 139.064 -172.737 ILE -129.01 162.034 171.889 THR 135 169 164 4h9zB
-165.642 165.872 171.337 PHE -109.872 131.399 177.1 ILE -93.7604 125.797 174.275 LYS -116.99 151.722 177.271 LEU -150.365 144.177 -177.094 ALA -130.776 164.373 -178.409 SER -94.7509 -176.598 169.669 SER -64.2939 105.309 163.214 GLU 103.993 -25.8788 165.984 GLY -142.536 151.332 156.734 GLY -82.3681 110.856 -175.611 VAL -73.9627 168.097 -178.607 THR -57.3514 -48.1322 173.674 PRO -56.5414 -48.3441 178.788 GLY -59.8104 -44.6113 -177.086 VAL -56.0493 -35.6713 176.358 GLU -58.3314 -40.1621 -179.728 LYS -73.7993 -35.4849 178.021 THR -64.0399 -51.1379 178.998 LEU -65.7888 -38.805 173.502 ARG -58.8761 -43.5801 -174.05 ALA -68.7618 -44.8911 176.143 ALA -60.4495 -38.006 172.565 ALA -60.7297 -49.9364 178.888 ILE -63.1048 -41.4666 178.668 ALA -59.1256 -42.6041 175.195 SER -61.2699 -37.4471 177.422 LYS -77.673 -30.0565 -169.952 GLU -116.816 -25.7726 -167.192 THR 66.5486 21.2268 178.881 GLY -67.0515 139.895 179.202 ALA -71.4691 144.677 175.479 PRO -104.671 129.735 174.372 ILE -116.463 134.669 -172.445 ILE -125.964 162.652 172.524 THR 135 169 145 4ha0A
-166.236 166.588 172.386 PHE -111.806 130.623 176.568 ILE -93.9474 126.993 173.376 LYS -120.198 152.637 178.48 VAL -150.955 146.324 -166.386 ALA -130.387 163.1 -178.252 SER -80.2658 176.714 157.351 ASP -66.0796 104.489 167.247 GLU 101.004 -24.1628 164.775 GLY -144.305 154.978 155.925 GLY -83.8573 105.526 -170.616 ILE -71.5119 165.539 177.719 THR -49.5681 -43.8929 175.622 PRO -57.7305 -48.862 177.982 GLY -58.7011 -43.5615 -177.679 VAL -55.9753 -36.8018 175.34 GLU -58.237 -43.1969 176.927 LYS -66.9139 -41.1209 -179.413 VAL -61.1268 -50.419 178.797 LEU -65.8713 -40.1887 175.159 ARG -58.8908 -43.0729 -175.5 ALA -66.4393 -45.3305 176.988 ALA -60.4242 -40.184 173.466 ALA -58.9734 -48.9661 179.515 ILE -64.1854 -42.2851 178.903 ALA -58.4269 -44.3442 175.048 SER -59.5949 -38.1056 176.723 LYS -76.4329 -31.3193 -169.742 GLU -115.724 -26.1573 -167.313 THR 67.7659 20.6881 179.798 GLY -67.3747 140.311 178.405 ALA -71.6191 145.265 175.71 PRO -107.801 130.507 175.144 ILE -115.004 134.273 -175.653 ILE -116.868 162.975 166.276 THR 135 169 146 4ha0B
-167.832 167.608 171.295 PHE -110.108 149.966 178.144 ILE -126.748 138.26 171.446 LYS -146.685 170.376 -170.718 ALA -137.287 157.014 178.898 ALA -139.983 120.236 -178.734 THR -121.208 -140.041 -172.575 ASP -53.7307 -44.1332 -178.994 GLU -64.2579 -15.6391 -173.613 PRO 67.6914 -148.06 -173.035 GLY -84.3433 73.2427 164.566 LEU -65.6639 165.48 -179.68 THR -59.569 -36.7175 176.607 PRO -69.4099 -49.3411 177.586 GLY -58.2841 -47.0615 -179.971 VAL -60.4204 -44.2934 177.085 GLU -57.2561 -42.2594 -177.955 LYS -70.5652 -38.8123 176.175 VAL -60.5483 -42.7465 178.498 LEU -68.8168 -35.9985 172.878 ARG -62.5375 -47.5106 178.647 ALA -62.4048 -39.9251 178.22 ALA -59.9326 -49.0053 -177.682 ALA -69.9646 -34.9839 175.732 ARG -62.8266 -39.1948 176.195 ALA -68.8312 -42.801 179.18 SER -65.805 -28.549 173.591 VAL -77.2184 -38.4651 -172.813 GLU -106.444 -28.3066 -172.336 THR 82.8229 -0.340823 -179.962 GLY -62.8653 133.521 -178.421 ALA -60.413 146.891 171.745 PRO -103.05 131.944 175.581 ILE -117.282 137.014 -168.468 THR -117.831 164.191 166.052 THR 135 169 139 4if2A
-168.06 163.227 171.37 PHE -106.454 136.292 176.584 ILE -100.704 127.717 176.027 LYS -120.032 152.027 176.59 LEU -148.909 147.424 -175.075 ALA -133.033 158.005 170.747 ALA -74.2267 179.68 163.738 SER -60.1125 -75.3465 -162.303 GLY -69.5389 -9.51032 172.498 ASP -171.556 163.303 156.893 ALA -83.1992 99.107 -170.788 VAL -66.4224 154.735 179.54 THR -52.0096 -33.7661 175.976 PRO -71.8238 -43.1672 172.572 ASP -59.3802 -38.2632 -176.632 VAL -62.3412 -28.0071 172.975 GLU -55.0575 -41.7225 179.972 LYS -73.2776 -39.0705 -179.726 ALA -62.9556 -46.9647 178.414 LEU -68.1509 -36.4501 174.594 ARG -62.4025 -49.1174 -176.521 ALA -62.6529 -40.7592 -177.051 ALA -62.4676 -40.9888 176.441 ALA -61.9271 -45.4911 176.418 LYS -63.3193 -40.313 177.018 ALA -60.3988 -47.227 176.299 SER -58.605 -38.5356 -175.299 LYS -81.8761 -32.5401 -170.445 GLU -115.916 -23.5581 -174.041 THR 82.5997 4.52991 -178.966 GLY -57.6567 137.562 -178.156 VAL -74.0115 157.237 174.462 PRO -121.786 131.055 173.882 ILE -114.589 147.064 -173.984 ILE -129.19 163.782 168.829 THR 135 169 164 4j2mA
-167.936 161.007 170.302 PHE -103.747 138.513 177.53 ILE -105.99 127.761 176.962 LYS -120.595 151.051 175.934 ILE -143.496 150.053 -177.196 ALA -135.55 158.098 -178.945 ALA -93.8015 -173.033 -179.483 SER -62.9199 -66.9777 -166.431 LYS -74.167 -13.5753 179.209 ASP -176.726 168.144 162.881 ALA -84.4455 101.438 -176.517 VAL -81.3486 159.122 -179.551 THR -52.7371 -39.7632 175.021 PRO -65.6054 -43.9082 173.343 ASP -59.5278 -39.2581 -176.334 VAL -63.0126 -29.2418 172.014 GLU -52.9619 -41.9285 -179.212 LYS -72.5949 -41.9388 -178.601 VAL -61.9813 -44.2493 177.86 LEU -68.3887 -37.6647 174.699 ARG -63.5348 -46.3051 -177.923 ALA -62.8801 -43.4466 -177.885 ALA -61.8929 -38.6211 175.95 ALA -62.9411 -47.0283 175.683 LYS -61.8686 -39.2444 177.2 ALA -61.877 -43.3431 176.479 SER -61.1851 -39.9984 -174.037 ASN -83.8465 -28.0606 -171.763 GLU -118.62 -23.1331 -172.459 THR 73.9008 17.1974 179.085 GLY -62.9186 145.19 176.153 ALA -67.9106 153.514 167.32 PRO -121.941 125.18 173.349 ILE -113.299 149.294 -171.717 THR -131.594 165.184 169.462 SER 135 169 145 4j35A
-161.472 173.1 165.763 PHE -115.789 135.889 176.524 ILE -103.664 127.961 177.346 LYS -125.035 155.343 -178.121 LEU -149.777 148.13 -175.454 ALA -136.116 149.119 177.247 ALA -87.0543 -166.986 -171.506 SER -69.2824 -59.6002 -162.288 LYS -70.6221 -48.3389 153.826 ASP -153.442 -164.908 174.459 GLY -82.0398 94.2383 -173.884 VAL -56.348 148.168 178.382 THR -53.9183 -40.7503 177.8 ASP -72.1663 -33.9941 176.122 ASP -69.1344 -35.9628 -179.832 VAL -63.4625 -24.128 175.773 GLU -61.5854 -37.2279 -179.583 LYS -78.5512 -34.159 179.256 THR -66.3316 -46.7937 175.879 LEU -65.5705 -38.2164 176.106 ARG -63.5456 -46.2129 -177.128 ALA -66.2614 -39.8768 -178.751 ALA -62.0771 -36.3325 177.082 ALA -66.8295 -46.1268 176.813 ILE -62.234 -35.6014 178.13 ALA -64.4892 -44.5989 178.104 SER -62.9034 -35.882 -178.272 LYS -81.678 -36.2813 -173.713 GLU -109.778 -25.2544 -171.673 THR 76.963 13.821 -177.785 GLY -64.3134 142.949 -179.069 ALA -66.7762 156.096 170.942 PRO -123.621 126.255 175.983 ILE -115.99 149.764 -170.534 SER -134.488 163.806 170.571 THR 135 169 146 4j5nA
-170.271 169.887 177.296 PHE -119.162 137.613 -178.292 VAL -108.581 134.083 173.944 LYS -139.025 162.908 -171.573 VAL -145.503 161.353 179.084 ALA -156.834 143.542 178.73 SER -139.361 -143.951 -177.634 ASP -44.3519 -42.5107 -177.73 GLU -64.3671 -18.5763 -175.648 PRO 82.7089 -167.573 179.013 GLY -76.8052 92.8901 173.377 ILE -83.4359 173.593 -174.871 THR -55.3155 -52.5747 179.288 ASP -67.3582 -40.6651 176.749 ASP -56.2042 -39.8907 175.468 VAL -69.6306 -41.7097 173.786 GLU -53.6306 -46.2754 179.048 LYS -63.8276 -44.2971 179.668 VAL -61.1898 -42.5943 176.317 ILE -65.2952 -42.621 176.097 ARG -57.9781 -40.3614 177.069 ALA -60.3118 -44.9826 176.092 ALA -54.556 -46.9524 179.465 ALA -60.3998 -46.6089 177.739 ILE -59.8785 -46.6752 177.264 ALA -56.2685 -48.2813 -177.619 HIS -65.9802 -26.7043 176.749 LYS -86.9019 -34.5829 -174.729 GLU -111.881 -20.7692 -176.435 THR 69.0811 15.4913 173.666 LYS -73.2453 146.496 -177.196 ALA -67.2936 165.577 169.992 PRO -117.266 120.883 172.365 ILE -102.417 133.883 -179.324 SER -115.847 164.636 166.974 THR 135 169 139 4kerA
-170.793 172.605 176.479 PHE -119.411 138.734 -179.575 VAL -111.555 135.708 174.538 LYS -142.778 147.861 -177.542 ALA -119.749 161.125 162.941 ALA -157.573 151.14 -176.947 SER -145.292 -148.483 -178.649 ASP -46.8833 -44.6793 179.37 GLU -59.9318 -15.0721 -178.953 PRO 80.9487 -163.035 178.792 GLY -80.8053 83.0149 176.958 ILE -72.306 170.737 -179.057 THR -55.9944 -44.5473 -177.927 ASP -73.6248 -38.0266 173.61 ASP -58.2738 -41.3745 175.884 VAL -62.083 -43.9777 178.29 GLU -55.6436 -47.8245 179.431 LYS -61.9776 -43.5364 177.981 VAL -57.318 -44.7094 -178.315 LEU -70.6337 -32.7299 172.975 ARG -63.4557 -41.4504 175.497 ALA -59.4424 -42.3546 176.036 ALA -56.5195 -47.7648 179.486 ALA -61.3546 -44.6663 179.956 ILE -65.7133 -37.2121 176.234 ALA -66.1197 -46.0595 179.686 SER -66.1558 -24.8725 178.99 LYS -89.1213 -39.3861 -175.049 GLU -107.188 -17.2432 -177.312 THR 75.2335 1.06061 176.035 LYS -63.2082 140.378 -179.703 ALA -71.0327 171.23 178.266 PRO -122.329 125.927 172.575 ILE -102.397 137.186 -179.077 SER -119.515 164.407 167.966 THR 135 169 144 4kerB
-169.126 171.054 174.302 PHE -117.528 132.762 178.523 VAL -105.179 127.857 173.212 LYS -128.592 164.451 -172.755 VAL -141.296 155.884 173.68 ALA -160.013 137.342 179.456 THR -136.669 -151.713 -178.219 ASP -41.0338 -48.1006 179.779 GLU -53.9405 -18.5168 -175.904 PRO 80.837 -161.413 179.135 GLY -81.8526 82.9676 172.627 ILE -71.0306 165.85 -178.738 THR -56.5237 -49.972 178.477 PRO -65.1207 -40.0103 175.44 ASP -59.3745 -43.3758 177.104 VAL -63.5698 -39.72 176.428 GLU -57.9 -37.5852 178.103 LYS -69.334 -44.4136 179.075 VAL -58.2219 -45.7393 178.802 LEU -67.7414 -33.2479 175.237 ARG -64.4824 -41.7391 175.896 ALA -60.1887 -42.6038 177.177 ALA -55.5759 -49.653 177.407 ALA -57.4048 -45.7957 178.626 ILE -60.5165 -48.5544 177.43 ALA -53.6379 -56.0883 -179.511 HIS -57.8365 -29.3223 177.919 LYS -80.0046 -33.6293 -163.401 GLU -113.327 -20.3108 -166.742 THR 81.3431 -13.4743 -177.894 GLY -72.9773 148.914 -178.081 ALA -76.6784 173.938 -179.944 PRO -122.396 121.939 172.619 ILE -100.189 131.225 -179.599 ILE -116.332 164.149 169.115 THR 135 169 164 4kerC
-170.626 170.091 176.779 PHE -117.627 136.236 -179.304 VAL -111.195 123.829 174.062 LYS -126.993 156.524 -173.559 ALA -135.246 164.701 177.39 ALA -174.117 126.175 178.515 ALA -125.122 -133.404 -173.673 SER -54.0423 -47.1931 179.415 GLU -54.2556 -20.6841 -176.884 PRO 85.436 -159.711 178.992 GLY -82.3858 90.5376 -179.926 ILE -76.7055 171.909 178.731 THR -58.9299 -44.1247 179.913 ASP -72.2204 -38.2668 174.19 ASP -61.1711 -42.2461 176.869 VAL -61.6038 -45.0121 177.563 GLU -55.6706 -41.1874 -179.787 LYS -67.5578 -41.1382 178.671 VAL -61.1824 -45.9007 178.768 LEU -68.0957 -30.6995 175.253 ARG -67.6729 -37.9364 177.55 ALA -66.1035 -36.4862 176.975 ALA -62.3558 -45.4065 176.32 ALA -60.7428 -44.3703 176.595 ILE -59.4924 -44.0592 178.515 ALA -60.9089 -50.2966 179.615 SER -57.2442 -38.2913 179.127 LYS -75.8892 -38.1058 -171.556 GLU -110.75 -17.9025 -176.352 THR 70.7178 8.37086 176.67 LYS -71.1827 146.335 -176.169 ALA -74.6383 170.826 176.219 PRO -121.777 117.71 171.594 ILE -94.8746 137.265 -179.756 SER -122.78 164.421 170.304 THR 135 169 145 4kerD
-169.085 166.524 178.208 PHE -113.471 137.878 178.208 ILE -113.459 127.592 175.81 LYS -130.563 165.791 -173.499 VAL -141.415 150.422 164.147 ALA -153.588 144.941 -178.661 SER -138.207 -136.542 -178.548 ASP -53.8202 -42.831 179.067 GLU -62.1254 -17.5197 -175.965 PRO 82.0899 -158.736 -177.154 GLY -87.1004 81.0015 175.586 ILE -72.1752 176.157 -174.048 THR -65.4009 -49.5757 173.836 ASP -61.6994 -42.8743 175.002 ASP -56.1488 -46.5207 178.68 VAL -62.6158 -44.4791 177.739 GLU -59.8551 -40.7329 177.172 LYS -63.1842 -40.5085 172.401 VAL -58.3872 -58.9634 -178.68 LEU -53.1903 -35.0369 176.078 ARG -67.0418 -43.1716 177.259 ALA -60.3524 -40.5344 175.621 ALA -57.8209 -45.0628 177.673 ALA -62.3154 -46.2162 179.108 ILE -60.1818 -42.6741 177.971 ALA -62.3202 -44.8366 -179.171 SER -68.0125 -29.3726 176.159 LYS -79.472 -38.2654 -172.269 GLU -114.66 -14.8402 -176.897 THR 66.7802 10.7361 171.031 LYS -68.9926 140.197 -174.629 ALA -74.4173 170.032 179.124 PRO -118.273 121.312 172.262 ILE -97.4629 136.145 -178.904 SER -120.178 162.901 168.702 THR 135 169 135 4kesA
-169.073 168.177 172.086 PHE -111.876 133.35 176.42 VAL -107.014 127.33 175.345 LYS -130.495 162.19 -171.598 VAL -138.236 148.746 168.717 ALA -151.227 145.133 179.452 SER -144.096 -145.531 -176.237 ASP -48.687 -44.8996 179.133 GLU -61.0881 -14.2049 -179.503 PRO 82.3402 -162.466 -177.593 GLY -85.3346 80.9064 176.184 ILE -68.291 166.423 179.712 THR -55.8618 -43.9848 179.141 PRO -72.0774 -39.3864 172.856 ASP -59.4212 -42.2151 177.049 VAL -63.1723 -43.2514 177.018 GLU -56.7576 -44.4201 179.068 LYS -64.2544 -40.5682 178.364 VAL -61.4343 -46.1524 178.214 LEU -65.5494 -36.4447 175.512 ARG -63.2211 -41.406 174.167 ALA -58.1192 -42.6389 178.102 ALA -58.3721 -45.0903 175.531 ALA -59.8927 -47.0655 179.729 ILE -59.6178 -43.2676 178.147 ALA -62.7707 -51.6645 179.651 SER -58.9757 -32.7592 177.824 LYS -75.3054 -33.0676 -159.432 GLU -121.783 -13.7854 -171.906 THR 72.5015 -1.0978 -178.064 GLY -72.7754 138.962 -178.767 ALA -71.2565 170.471 178.891 PRO -118.925 123.152 172.073 ILE -99.8617 135.14 -178.629 ILE -117.543 163.429 167.804 THR 135 169 165 4kesB
-169.145 170.831 172.644 PHE -116.513 133.786 177.435 VAL -107.596 129.624 173.764 LYS -129.717 167.194 -172.16 VAL -145.591 150.428 167.275 ALA -154.542 150.528 -178.337 SER -148.549 -145.052 -176.731 ASP -42.0384 -46.0261 -178.641 GLU -84.3206 -13.4072 179.994 ASN 80.7323 -163.646 -177.54 GLY -85.6803 81.0582 178.409 ILE -71.5317 167.4 -179.082 THR -54.028 -48.3238 179.948 PRO -69.8694 -38.181 172.981 ASP -57.2597 -43.4065 -179.719 VAL -65.939 -40.178 177.05 GLU -59.5646 -41.3196 178.108 LYS -66.4383 -40.8517 175.752 VAL -60.0978 -46.8093 -179.672 ILE -67.9831 -33.7194 174.214 ARG -64.5762 -39.914 176.644 ALA -62.3307 -39.8151 176.138 ALA -57.7841 -46.2434 176.826 ALA -61.0811 -44.5973 179.131 ILE -60.7782 -45.5531 178.679 ALA -61.7198 -44.3434 179.885 SER -66.8216 -33.1785 176.48 LYS -77.9282 -39.3652 -172.807 GLU -111.523 -14.686 -179.716 THR 72.2402 2.80083 176.437 LYS -66.5274 144.945 -176.803 ALA -72.8161 168.373 175.438 PRO -118.752 121.88 171.349 ILE -99.9186 135.594 -178.572 THR -117.441 164.794 167.816 THR 135 169 142 4kesC
-170.361 165.749 171.946 PHE -109.484 136.195 177.027 VAL -110.38 127.988 176.564 LYS -128.068 162.821 -174.285 VAL -138.144 151.601 169.073 ALA -155.622 146.821 -179.713 SER -144.069 -144.992 -177.7 ASP -49.9776 -42.2959 -179.3 GLU -61.2444 -13.3335 -175.615 PRO 80.8245 -166.894 -178.948 GLY -85.0786 87.507 175.128 ILE -73.1135 166.665 177.289 THR -53.1376 -48.0981 178.665 PRO -66.5441 -41.9405 172.391 ASP -57.969 -41.9127 178.939 VAL -66.9561 -41.3142 175.606 GLU -56.1615 -45.1411 178.401 LYS -63.669 -42.5402 178.417 VAL -59.8106 -49.5184 179.891 LEU -65.5552 -35.6714 176.477 ARG -65.8969 -37.4127 174.499 ALA -63.066 -38.5866 176.419 ALA -60.195 -39.1258 177.829 ALA -66.3351 -45.2904 179.262 ILE -58.8762 -41.4202 179.799 ALA -66.6687 -41.9202 175.489 SER -60.192 -39.4141 179.5 LYS -76.5121 -38.5529 -171.263 GLU -115.951 -10.017 -178.226 THR 65.4481 9.0722 179.702 LYS -69.7994 145.428 -176.488 ALA -71.2201 168.602 174.593 PRO -120.313 122.178 172.528 ILE -101.007 136.658 -178.309 THR -115.909 165.082 166.64 THR 135 169 164 4kesD
-169.601 167.867 172.958 PHE -112.027 136.618 178.532 VAL -110.796 123.36 174.616 LYS -124.433 165.018 -174.569 VAL -143.505 152.018 165.437 ALA -154.313 143.993 178.597 SER -136.491 -138.014 -175.502 ASP -51.9187 -41.8552 -178.076 GLU -66.8403 -10.2991 -179.006 PRO 81.0963 -162.038 -179.817 GLY -84.786 82.2457 175.362 ILE -70.3762 166.124 179.694 THR -52.0575 -47.0541 -178.865 PRO -71.3907 -38.9669 173.928 ASP -59.4977 -43.6628 177.134 VAL -61.2489 -42.1357 176.895 GLU -57.4744 -44.5117 179.508 LYS -63.9022 -41.4111 177.734 VAL -60.4286 -46.4557 179.43 LEU -67.0128 -35.5738 174.296 ARG -62.1843 -40.9131 176.568 ALA -60.6031 -39.6082 177.277 ALA -59.5239 -46.6519 176.166 ALA -58.2359 -45.4997 179.224 ILE -62.4226 -44.7218 178.478 ALA -61.9954 -52.0082 177.654 SER -57.523 -32.6892 178.82 LYS -77.0885 -35.0482 -160.679 GLU -120.275 -10.1883 -172.977 THR 72.0599 -6.85584 -177.118 GLY -67.7552 139.724 -177.992 ALA -77.3042 169.017 179.396 PRO -119.612 126.527 173.171 ILE -105.99 134.931 -177.195 ILE -117.737 163.512 168.206 THR 135 169 166 4ketA
-169.617 167.902 173.125 PHE -112.932 133.73 178.714 VAL -108.642 127.657 177.221 LYS -131.907 163.532 -171.607 VAL -142.439 150.827 164.645 ALA -152.05 152.206 -178.641 SER -143.673 -152.145 176.819 SER -49.802 -42.5124 -178.462 GLU -62.2839 -12.8823 -176.125 PRO 79.4172 -162.067 179.323 GLY -84.5901 84.9797 173.621 ILE -71.1317 163.985 178.623 THR -52.7872 -43.1737 -179.841 PRO -72.1442 -41.1811 171.779 ASP -57.9714 -42.7119 177.531 VAL -60.3215 -44.1215 178.901 GLU -58.7739 -43.0801 178.875 LYS -64.6621 -41.705 177.267 VAL -60.3471 -44.6679 179.329 LEU -68.1993 -35.7545 175.762 ARG -65.3385 -37.8652 175.029 ALA -61.2962 -41.8536 177.043 ALA -59.7955 -43.6883 176.577 ALA -60.4666 -47.2349 179.93 ILE -61.4574 -42.2323 179.35 ALA -63.6635 -43.5349 -179.156 HIS -67.9126 -31.0347 176.192 LYS -81.0678 -35.6356 -173.471 GLU -112.642 -17.4359 -176.739 THR 68.3995 7.26971 172.082 LYS -66.9792 139.339 -174.79 ALA -74.3221 168.752 178.697 PRO -117.116 124.821 172.092 ILE -101.342 136.513 -178.718 ILE -118.56 163.176 167.504 THR 135 169 141 4ketB
-169.622 168.473 173.128 PHE -113.442 131.886 177.609 VAL -107.258 124.535 175.294 LYS -126.329 162.071 -174.989 VAL -138.173 151.507 161.707 ALA -152.403 152.01 176.829 SER -144.446 -134.76 -173.979 SER -54.369 -41.5604 179.41 GLU -64.9842 -13.2114 -179.261 PRO 83.2209 -164.268 179.119 GLY -82.9789 83.974 175.964 ILE -73.9655 167.285 179.995 THR -52.3066 -47.5197 -178.704 PRO -71.8462 -37.1473 172.198 ASP -58.9608 -44.4409 177.53 VAL -61.6736 -45.5698 174.702 GLU -50.5269 -48.7436 -178.845 LYS -63.9879 -39.8076 178.061 VAL -61.3226 -44.8932 -179.078 LEU -70.9048 -32.6311 174.309 ARG -65.4785 -39.1506 176.073 ALA -61.5442 -40.502 177.847 ALA -60.5197 -42.7734 176.422 ALA -60.6762 -46.4665 179.838 ILE -61.8026 -42.1533 178.347 ALA -64.1627 -47.4108 176.71 SER -60.085 -30.8605 179.32 LYS -81.2841 -32.24 -161.473 GLU -120.716 -11.4145 -172.538 THR 71.5123 -1.40835 -177.937 GLY -71.5283 138.399 -178.863 ALA -77.9805 170.173 179.484 PRO -120.474 123.477 171.696 ILE -101.302 136.345 -178.482 ILE -117.644 163.629 167.385 THR 135 169 166 4ketC
-169.308 168.623 173.116 PHE -113.697 132.428 177.552 VAL -105.87 128.045 175.352 LYS -129.902 162.796 -171.653 VAL -141.908 149.899 167.097 ALA -156.707 147.871 179.482 SER -143.918 -133.417 -173.037 SER -58.5996 -42.0643 175.8 GLU -61.7027 -14.6454 -178.395 PRO 81.5792 -163.049 179.735 GLY -81.2945 87.3557 178.859 ILE -69.5322 170.082 -179.227 THR -56.2977 -48.7646 178.679 PRO -68.6381 -39.7598 173.166 ASP -55.4067 -42.9833 178.813 VAL -66.5454 -40.1375 175.238 GLU -54.8011 -43.7893 -179.846 LYS -66.6233 -42.5925 176.793 VAL -58.6322 -45.7508 -179.571 LEU -68.12 -36.0116 174.656 ARG -63.944 -39.9982 176.322 ALA -60.0983 -41.3114 177.438 ALA -59.4215 -43.7339 176.927 ALA -62.3141 -45.0831 178.891 ILE -61.8716 -41.9109 177.888 ALA -62.977 -49.021 179.434 HIS -62.6963 -34.1562 177.348 LYS -78.0258 -40.3394 -172.415 GLU -108.291 -18.3998 -178.235 THR 72.0752 7.00277 172.888 LYS -70.8884 144.012 -176.168 ALA -77.4397 170.483 179.823 PRO -118.71 123.931 171.644 ILE -99.8524 136.459 -178.438 ILE -119.848 163.352 168.896 THR 135 169 145 4ketD
-169.949 169.291 173.862 PHE -114.063 138.221 179.126 VAL -110.497 128.688 177.634 LYS -133.743 150.801 -173.765 VAL -132.578 154.226 167.481 ALA -157.13 145.387 179.847 SER -138.454 -146.901 178.758 SER -43.0422 -40.0217 -177.528 LYS -71.0656 -9.34842 -179.629 PRO 78.2487 -159.629 -178.206 GLY -86.6401 84.2246 176.511 ILE -78.4821 176.637 -172.656 THR -58.1519 -57.5238 178.11 ASP -62.5471 -42.2348 174.228 ASP -54.0571 -42.2962 177.549 VAL -67.7348 -41.7674 175.799 GLU -57.0011 -43.1668 -179.506 LYS -65.8529 -42.2857 176.63 VAL -58.2909 -48.7334 -179.389 LEU -66.2777 -35.0946 174.415 ARG -62.6312 -42.2274 176.475 ALA -58.626 -44.8715 176.106 ALA -55.077 -46.9827 177.497 ALA -58.448 -49.1121 179.049 ILE -60.6645 -41.1667 177.32 ALA -60.0554 -46.8263 -177.907 HIS -68.6071 -29.4296 175.645 LYS -82.0004 -34.6694 -174.069 GLU -112.063 -20.9734 -176.733 THR 70.7806 7.33724 173.334 LYS -68.5875 140.542 -175.394 ALA -73.2414 170.15 -179.905 PRO -120.745 121.725 172.582 ILE -98.2628 136.654 -179.519 SER -119.771 163.652 168.754 THR 135 169 141 4keuA
-169.909 166.182 172.098 PHE -110.139 135.716 178.295 VAL -111.419 128.855 177.108 LYS -132.331 160.358 -173.725 VAL -137.323 149.814 167.092 ALA -152.083 148.413 -176.225 SER -145.272 -144.52 -176.288 ASP -49.873 -43.6493 179.401 GLU -64.6142 -10.6399 -179.489 PRO 80.2309 -159.919 -177.066 GLY -87.5072 87.0265 179.287 ILE -72.9736 166.731 178.877 THR -55.2781 -43.3729 179.337 PRO -71.0673 -40.8098 173.657 ASP -58.9211 -43.5447 177.996 VAL -61.449 -44.8783 177.23 GLU -56.2796 -42.5233 178.958 LYS -64.7957 -41.3652 177.988 VAL -59.6275 -44.0313 -177.82 LEU -71.2922 -35.2403 175.038 ARG -63.9975 -35.6668 174.99 ALA -63.8412 -40.8976 176.051 ALA -58.9596 -44.5354 176.628 ALA -60.4656 -45.5351 178.577 ILE -62.0777 -43.2202 177.718 ALA -62.2025 -49.4462 178.927 SER -63.0805 -32.1015 177.644 LYS -78.2034 -41.3959 -170.696 GLU -114.786 -12.5345 178.274 THR 74.8951 -4.1144 175.102 LYS -59.8941 141.418 -176.947 ALA -74.8188 170.119 178.736 PRO -119.603 126.912 172.887 ILE -104.355 135.837 -178.613 ILE -117.19 163.728 167.366 THR 135 169 145 4keuB
-169.026 170.086 172.532 PHE -114.377 132.542 177.048 VAL -105.841 126.49 174.213 LYS -127.171 165.813 -173.649 VAL -142.7 152.459 168.824 ALA -159.2 143.934 -177.616 SER -144.461 -141.177 -175.665 ASP -47.5062 -45.7373 -178.882 GLU -64.9127 -11.9107 179.873 PRO 82.7465 -163.517 -179.605 GLY -84.1042 84.6763 175.603 ILE -75.1492 166.789 179.343 THR -52.8287 -51.2449 -179.492 PRO -67.2426 -37.5968 174.103 ASP -61.3065 -42.09 178.128 VAL -65.466 -42.8403 176.279 GLU -54.4555 -42.9166 177.308 LYS -64.0828 -44.1571 176.995 VAL -56.8005 -48.0164 -178.439 LEU -67.8303 -33.7829 174.085 ARG -63.6309 -42.2317 176.863 ALA -59.4788 -40.3969 177.111 ALA -59.1732 -46.0276 178.048 ALA -60.5253 -47.159 -178.308 ILE -64.8271 -40.1609 175.683 ALA -60.8243 -50.3773 177.745 SER -60.8727 -26.0033 177.574 LYS -81.7993 -31.0181 -161.303 GLU -120.621 -16.3919 -172.499 THR 78.2831 -6.91263 -174.161 GLY -70.7946 140.27 -178.918 ALA -73.4498 167.128 178.855 PRO -119.407 124.188 172.437 ILE -103.901 140.081 -177.641 THR -122.457 164.002 168.445 THR 135 169 166 4keuC
-169.65 168.629 173.745 PHE -112.768 133.365 177.114 VAL -108.155 123.686 174.364 LYS -125.926 159.433 -174.188 VAL -134.789 153.229 167.422 ALA -158.323 143.064 -179.876 SER -136.27 -136.995 -175.954 ASP -57.0899 -41.4824 179.834 GLU -64.4637 -5.17005 -179.737 PRO 78.8396 -158.091 -179.634 GLY -91.8335 86.4494 176.843 ILE -73.0997 166.471 178.433 THR -53.1507 -45.093 -179.53 PRO -72.192 -36.146 171.899 ASP -60.5247 -43.3268 178.649 VAL -62.3814 -43.7048 176.204 GLU -54.2239 -45.5277 178.992 LYS -62.7829 -44.7547 178.975 VAL -59.6009 -45.9281 179.312 ILE -66.1709 -36.7206 177.351 ARG -66.373 -35.7607 175.636 ALA -63.4491 -38.7225 177.145 ALA -60.7596 -44.8646 177.367 ALA -61.4842 -43.0771 178.723 ILE -64.0518 -36.7515 179.582 ALA -69.0866 -50.8614 174.794 HIS -54.1779 -36.0514 -179.495 LYS -73.7496 -32.4302 -160.449 GLU -125.222 -10.0248 -172.253 THR 69.2766 -2.5686 -177.284 GLY -68.513 137.057 -178.246 ALA -75.4792 168.811 179.279 PRO -120.622 124.124 175.198 ILE -104.764 133.061 -175.956 ILE -117.081 163.722 169.113 THR 135 169 166 4keuD
-167.408 176.895 174.293 PHE -127.722 127.254 177.155 VAL -95.9375 138.085 173.009 LYS -139.068 148.962 -172.289 VAL -123.098 152.541 172.914 ALA -156.414 148.822 -178.04 SER -155.244 -148.547 -175.138 ASP -47.96 -46.1583 175.439 GLU -56.6532 -12.9824 -179.92 PRO 82.4331 -163.958 178.977 GLY -84.1938 83.1817 179.594 ILE -74.3732 172.271 -179.102 THR -53.5731 -58.0273 -179.387 ASP -63.8438 -36.1957 177.404 ASP -62.0135 -44.7454 177.389 VAL -62.8245 -37.8632 177.755 GLU -59.52 -39.9262 178.258 LYS -68.5065 -43.5273 175.028 VAL -53.8545 -45.7131 179.737 LEU -71.2522 -36.1019 172.915 ARG -59.9711 -37.8812 176.952 ALA -66.7872 -41.9216 178.254 ALA -55.9762 -45.909 178.629 ALA -63.611 -48.2405 177.474 ILE -55.2138 -42.6679 176.522 ALA -57.4547 -53.683 176.922 HIS -55.1786 -44.9187 -175.827 LYS -76.7642 -23.2696 -177.473 GLU -121.448 -20.5517 -175.947 THR 74.3177 1.74479 -179.374 LYS -68.8004 147.494 -175.498 ALA -74.5023 168.142 175.483 PRO -118.383 131.088 175.441 ILE -111.443 131.365 -177.734 THR -112.507 162.82 165.163 THR 135 169 143 4kevA
-169.855 167.789 178.104 PHE -119.78 136.72 -177.528 ILE -117.933 123.234 167.976 LYS -124.693 150.53 172.891 VAL -121.223 167.14 169.975 ALA -160.303 138.221 -169.582 SER -136.891 -154.782 -176.543 ASP -43.4915 -44.9925 178.405 GLU -54.7008 -24.944 -177.219 PRO 95.4848 -156.76 179.93 GLY -96.1434 94.2852 179.772 ILE -90.3337 179.085 -175.145 THR -56.3136 -63.2035 177.898 ASP -56.0915 -39.7416 176.269 ASP -55.1112 -51.8248 178.143 VAL -61.2962 -40.1823 176.915 GLU -59.3115 -46.0315 179.234 LYS -61.4384 -42.1452 -179.62 VAL -61.3942 -50.9365 -179.262 ILE -63.4409 -33.43 174.838 ARG -65.3963 -39.7992 177.95 ALA -58.1189 -42.1636 176.979 ALA -56.7549 -49.8301 179.274 ALA -52.4796 -46.8072 179.339 ILE -58.8704 -48.5922 -179.95 ALA -54.3292 -42.9386 -177.703 HIS -60.9502 -43.79 -177.699 LYS -88.2085 -24.1202 -179.367 GLU -101.709 -28.5582 -175.839 THR 79.9783 -0.636805 -179.498 LYS -75.1841 145.569 -176.094 ALA -80.5427 177.492 -178.308 PRO -123.947 122.553 173.474 ILE -101.08 129.755 -177.004 SER -115.979 164.647 170.422 THR 135 169 135 4kevB
-170.57 166.999 175.263 PHE -114.693 134.976 -179.886 VAL -105.966 127.904 176.914 LYS -125.432 151.572 -179.046 ALA -122.222 166.917 178.891 ALA 176.407 119.808 -179.634 SER -123.567 -141.608 178.106 ASP -48.7026 -46.9316 177.528 GLU -49.8411 -25.5465 -179.201 PRO 81.4421 -167.391 -178.091 GLY -74.0623 80.0245 178.44 LEU -82.0218 166.965 -173.75 THR -43.8945 -66.6909 179.572 ASP -57.2001 -39.7954 -179.831 ASP -57.5291 -41.7656 175.828 VAL -68.3072 -45.2154 175.915 GLU -54.479 -40.3415 178.716 LYS -67.1659 -46.8499 178.143 VAL -57.6312 -45.349 179.332 LEU -67.0691 -34.0211 175.497 ARG -65.3236 -38.2951 175.273 ALA -64.5039 -37.8351 175.644 ALA -61.1956 -43.7517 177.441 ALA -63.3831 -39.0765 176.833 ILE -65.254 -43.347 174.759 ALA -56.2249 -54.5107 -178.979 HIS -66.4615 -4.80568 175.43 LYS -106.404 -38.0491 179.756 GLU -113.756 -15.0789 -178.729 THR 66.8169 18.2104 179.942 LYS -74.6424 154.641 -176.032 VAL -72.9672 168.614 176.202 PRO -121.457 125.926 173.09 ILE -103.469 139.431 179.046 SER -123.527 163.093 168.924 THR 135 169 164 4kevC
-169.878 167.538 176.354 PHE -119.192 126.713 -177.125 VAL -99.8185 132.969 174.98 LYS -122.69 163.536 -177.715 ALA -140.702 146.732 176.783 ALA -158.188 135.619 -179.241 THR -133.912 -156.686 179.384 ASP -42.2045 -46.4248 176.493 GLU -50.6817 -18.6236 -178.131 PRO 78.7101 -177.462 177.786 GLY -76.3756 95.7733 179.77 VAL -86.2551 -165.46 -178.272 THR -66.316 -61.2297 -179.662 ASP -59.9447 -30.5286 -178.413 ASP -65.1704 -44.101 175.048 VAL -64.4946 -35.0019 178.003 GLU -63.4874 -23.9716 179.001 LYS -91.2385 -33.1747 179.137 VAL -69.1945 -40.457 175.764 LEU -71.304 -37.2311 174.155 ARG -61.1418 -42.3399 175.093 ALA -63.5939 -35.6827 177.109 ALA -64.7146 -40.9529 179.315 ALA -67.7726 -47.8081 177.563 ILE -59.3057 -33.3905 176.188 ALA -62.4177 -38.8525 -178.052 SER -71.7521 -38.2312 -177.708 LYS -86.4934 -23.9845 178.342 GLU -113.699 -22.5421 -179.614 THR 73.5694 2.53065 -179.764 LYS -67.8834 153.08 -176.29 VAL -74.6491 166.289 177.444 PRO -119.096 112.456 173.947 ILE -91.9844 140.27 179.8 SER -127.149 162.818 169.744 THR 135 169 145 4kevD
-169.349 167.691 172.764 PHE -112.294 134.082 177.124 VAL -107.701 127.707 175.11 LYS -130.994 160.993 -172.273 VAL -139.074 152.52 166.115 ALA -154.846 150.573 -179.405 SER -145.241 -144.421 -179.579 ASP -45.7503 -43.3886 179.629 GLU -61.3013 -19.5062 -176.324 PRO 83.7781 -164.533 -179.994 GLY -83.252 82.9265 174.5 ILE -72.1253 166.43 -178.33 THR -53.0434 -46.806 -179.502 PRO -70.6827 -39.2936 172.432 ASP -57.6921 -45.2235 176.959 VAL -60.3959 -43.7098 176.951 GLU -55.4885 -45.6291 179.09 LYS -63.7723 -41.7753 177.418 VAL -59.1071 -44.6503 179.333 LEU -68.1301 -36.6602 175.685 ARG -62.523 -39.7808 177.352 ALA -61.4865 -42.7908 177.063 ALA -58.3611 -42.49 177.214 ALA -62.1642 -47.6414 -179.895 ILE -60.6136 -42.5147 179.344 ALA -64.9593 -43.8315 179.179 HIS -64.8176 -31.7718 176.997 LYS -82.9401 -33.2933 -173.856 GLU -115.655 -15.2699 -177.245 THR 67.7083 11.7842 179.554 LYS -72.7574 147.94 -177.512 VAL -70.7847 169.021 176.12 PRO -119.247 123.748 172.67 ILE -100.166 136.267 -179.245 SER -118.427 162.852 167.599 THR 135 169 164 4kezA
-170.06 167.935 173.717 PHE -113.294 135.586 178.145 VAL -109.162 127.51 174.364 LYS -128.333 161.998 -173.358 VAL -138.564 151.13 167.288 ALA -152.533 142.996 177.88 THR -138.214 -145.289 -174.963 SER -50.5752 -38.8771 179.138 GLU -77.8993 -11.7264 179.832 ASN 80.3043 -168.172 179.973 GLY -81.383 83.4561 176.832 ILE -72.4056 168.725 -179.324 THR -55.7048 -46.8705 -179.981 ASP -71.9827 -38.3674 173.824 ASP -59.5346 -43.0783 176.508 VAL -61.5741 -43.469 176.616 GLU -54.865 -45.355 -179.456 LYS -63.949 -41.396 177.916 VAL -60.6943 -46.1599 179.988 ILE -66.965 -35.0958 174.376 ARG -63.9565 -39.6813 176.098 ALA -60.3973 -41.8367 177.195 ALA -59.1049 -43.2674 176.566 ALA -60.8236 -47.543 179.189 ILE -61.2994 -42.4015 177.788 ALA -62.1461 -48.6489 178.874 SER -62.8039 -34.7711 177.181 LYS -76.4247 -41.5812 -171.578 GLU -108.64 -16.3381 -176.802 THR 69.2789 7.05008 171.877 LYS -69.1323 143.392 -175.298 ALA -77.7712 170.655 178.407 PRO -118.533 124.764 171.224 ILE -100.43 136.712 -179.411 SER -117.148 163.646 166.681 THR 135 169 142 4kezB
-169.75 167.257 173.566 PHE -112.257 134.815 178.554 VAL -110.284 126.138 175.249 LYS -128.597 158.662 -175.071 VAL -134.829 154.34 165.233 ALA -156.085 150.491 179.924 SER -144.311 -142.92 -178.721 ASP -48.6491 -41.6834 179.263 GLU -62.8373 -13.4505 -178.477 PRO 80.8823 -162.361 -179.438 GLY -86.3631 85.2564 178.274 ILE -73.9823 165.694 178.142 THR -46.4822 -43.5473 -178.327 PRO -71.5645 -39.5855 171.577 ASP -56.799 -45.5333 178.035 VAL -59.6267 -43.9931 178.034 GLU -56.6938 -45.0197 -179.432 LYS -65.182 -41.2048 176.825 VAL -59.9525 -45.2095 -179.533 ILE -69.358 -34.9039 173.723 ARG -63.5403 -38.9878 176.539 ALA -61.2726 -40.2891 178.291 ALA -61.2853 -44.1279 177.569 ALA -62.0094 -43.0358 178.2 ILE -63.4247 -43.6147 176.655 ALA -61.1891 -45.5505 177.984 HIS -61.569 -38.5869 178.996 LYS -77.1634 -37.0129 -171.481 GLU -111.287 -16.8627 -178.137 THR 71.0752 4.38956 174.34 LYS -68.7355 143.176 -175.665 ALA -77.4617 169.658 179.427 PRO -117.887 123.357 171.345 ILE -98.8985 138.927 -179.092 SER -120.478 163.797 167.791 THR 135 169 146 4kezC
-169.903 166.223 173.588 PHE -111.261 134.648 178.082 VAL -107.951 129.14 175.095 LYS -130.008 160.82 -173.2 VAL -140.027 148.107 168.166 ALA -154.499 146.231 -179.63 SER -144.909 -134.276 -174.083 SER -55.7506 -44.5529 177.476 GLU -62.1187 -13.6981 -178.713 PRO 82.2608 -159.018 -179.571 GLY -86.4422 84.7841 178.47 ILE -67.3139 166.901 179.171 THR -51.874 -49.1122 -177.813 PRO -71.5972 -37.2935 172.689 ASP -58.1148 -43.5844 178.531 VAL -64.3786 -41.4168 175.117 GLU -54.1073 -45.2743 -179.947 LYS -65.7814 -40.8919 176.433 VAL -59.9397 -46.1038 -179.937 LEU -67.8435 -32.8304 175.644 ARG -67.6059 -39.532 176.017 ALA -60.4669 -40.4202 177.399 ALA -59.8734 -45.0929 176.311 ALA -60.542 -45.8329 179.481 ILE -62.0239 -42.7286 177.764 ALA -61.7664 -47.6482 179.693 SER -64.3496 -33.702 176.686 LYS -78.0389 -40.9148 -172.253 GLU -106.04 -19.2256 -177.206 THR 73.4031 5.11894 174.758 LYS -70.6481 143.175 -176.559 ALA -76.285 170.926 179.676 PRO -119.283 123.744 170.415 ILE -98.0778 139.831 -179.717 SER -122.667 163.135 168.778 THR 135 169 145 4kezD
-169.374 166.771 171.795 PHE -109.778 137.229 176.726 VAL -110.824 130.456 176.92 LYS -135.233 160.378 -172.045 VAL -139.796 148.596 165.143 ALA -151.129 144.98 178.253 SER -137.544 -131.655 -173.553 ASP -59.8303 -41.5144 177.728 GLU -63.5189 -13.0949 -178.594 PRO 80.1139 -163.24 -178.236 GLY -81.5435 81.2434 176.793 ILE -69.6282 158.692 177.361 THR -53.4663 -49.5918 -179.296 ASP -70.0808 -37.9122 174.048 ASP -60.0211 -44.6843 175.72 VAL -59.4165 -42.9535 178.689 GLU -57.2183 -44.6151 -179.553 LYS -65.3668 -42.0337 178.106 VAL -60.4823 -42.0558 178.022 ILE -67.9107 -38.1547 175.126 ARG -62.8284 -38.2816 175.938 ALA -61.4791 -40.7757 177.436 ALA -60.7206 -44.4734 175.238 ALA -58.5479 -46.6496 179.586 ILE -61.2543 -46.4871 178.037 ALA -60.8294 -47.8096 179.286 SER -62.6788 -34.6539 178.085 LYS -79.7077 -38.1978 -172.488 GLU -110.851 -16.5476 -178.029 THR 69.3547 6.62369 170.673 LYS -67.7203 142.714 -175.169 ALA -76.6933 169.77 177.029 PRO -117.458 125.689 169.808 ILE -100.583 136.148 179.405 ILE -116.436 164.121 166.874 THR 135 169 146 4kf1A
-169.795 168.632 172.909 PHE -112.907 136.503 178.047 VAL -109.455 127.306 176.858 LYS -129.406 160.664 -173.768 VAL -140.654 148.331 165.348 ALA -150.974 152.45 -179.041 SER -147.665 -145.116 -177.62 ASP -45.8123 -40.3934 -179.338 GLU -69.0797 -10.6105 -179.483 PRO 79.9312 -163.78 178.728 GLY -81.9832 88.8736 179.156 ILE -69.7617 169.822 -178.818 THR -56.8594 -44.7843 -179.136 PRO -73.5288 -39.7224 171.536 ASP -55.8931 -43.9353 177.86 VAL -61.8415 -42.5948 176.477 GLU -56.731 -43.7796 -179.661 LYS -65.8282 -42.6046 176.86 VAL -58.7777 -45.2803 -178.276 LEU -69.6589 -34.8182 173.625 ARG -65.0258 -39.4513 174.162 ALA -58.2981 -42.6126 177.8 ALA -59.8526 -43.549 177.096 ALA -61.5648 -46.6653 179.054 ILE -60.626 -43.8991 178.384 ALA -62.644 -47.6881 178.808 SER -63.2876 -31.2562 177.332 LYS -80.6383 -37.6761 -172.321 GLU -112.938 -16.7617 -177.599 THR 69.846 8.26885 171.331 LYS -68.7596 141.385 -175.813 ALA -75.915 170.634 178.507 PRO -118.541 124.58 170.782 ILE -100.526 134.828 -179.223 ILE -116.208 164.171 167.302 THR 135 169 145 4kf1B
-169.763 165.77 177.86 PHE -120.079 134.544 178.941 ILE -110.347 130.721 171.024 LYS -136.565 150.025 172.476 VAL -120.561 157.684 156.356 ALA -142.429 149.544 -179.059 SER -137.727 -140.436 -174.763 ASP -53.1083 -36.9626 179.742 GLU -68.987 -11.9211 -178.942 PRO 79.8814 -160.185 -178.016 GLY -86.0515 81.2184 175.46 ILE -73.5568 176.212 -174.241 THR -60.3103 -52.7265 178.966 ASP -66.6214 -37.1982 174.405 ASP -58.4035 -46.9979 176.022 VAL -61.8323 -42.36 177.675 GLU -58.8853 -43.2361 179.841 LYS -66.3617 -39.5378 177.621 VAL -62.5101 -44.6087 179.29 ILE -68.4393 -35.1118 174.09 ARG -63.5364 -39.9399 177.208 ALA -62.6186 -39.2684 176.377 ALA -60.1771 -44.4488 177.169 ALA -60.8088 -43.9347 178.356 ILE -62.2061 -44.1964 179.111 ALA -61.7325 -49.2378 177.777 HIS -60.901 -31.0537 176.93 LYS -76.2867 -32.5143 -160.017 GLU -123.784 -10.1712 -172.802 THR 67.7219 0.342528 -179.906 GLY -71.0791 138.137 -176.075 ALA -79.1898 170.785 179.32 PRO -117.6 125.98 171.033 ILE -103.048 136.112 -178.386 ILE -118.555 163.955 168.1 THR 135 169 135 4kf1C
-169.453 169.177 172.327 PHE -113.284 134.124 177.767 VAL -108.397 128.761 177.269 LYS -131.875 163.706 -174.816 VAL -142.363 148.845 158.621 ALA -148.661 150.28 176.915 SER -137.476 -132.666 -174.046 ASP -60.5853 -39.2003 177.079 GLU -62.0671 -14.4593 -178.769 PRO 83.8208 -160.402 -179.751 GLY -86.8208 82.4455 176.192 ILE -72.4009 166.482 -179.401 THR -52.7485 -48.0924 -177.969 PRO -72.1836 -36.797 172.341 ASP -59.1607 -42.0005 177.026 VAL -63.9486 -42.4376 175.433 GLU -54.0003 -44.3648 -179.281 LYS -67.4214 -41.1118 175.975 VAL -59.2158 -45.0955 179.904 LEU -67.5438 -38.1234 174.874 ARG -61.2747 -41.0551 177.932 ALA -61.3315 -40.6116 177.467 ALA -59.7354 -44.6438 176.667 ALA -61.2165 -45.7784 179.552 ILE -61.2914 -45.3629 176.324 ALA -59.5149 -50.7181 179.769 SER -60.2265 -28.4723 179.099 LYS -83.2143 -30.0343 -160.382 GLU -121.869 -12.4529 -172.952 THR 74.0796 -6.68813 -177.529 GLY -69.5814 139.236 -179.791 ALA -76.3125 170.888 -179.422 PRO -119.406 123.735 170.525 ILE -99.2826 134.851 -179.722 ILE -115.041 163.997 166.486 THR 135 169 165 4kf1D
-160.508 161.914 157.847 VAL -94.3385 117.957 -171.519 ILE -165.755 -173.58 -48.1974 ALA -72.7282 99.0941 -168.836 GLU -86.1226 126.258 -147.822 ILE -114.35 141.547 158.416 ALA -111.358 164.023 -177.862 SER -76.8217 172.287 166.289 SER -75.5163 130.694 -179.7 GLU 93.6086 -34.3688 -156.454 GLY -154.253 161.792 162.357 LYS -109.47 128.587 -179.06 MET -83.1697 160.535 -177.361 SER -53.0674 -45.8066 -178.484 PRO -72.5979 -30.1766 172.256 ASP -63.8826 -46.1496 170.988 GLU -53.5165 -45.6325 177.736 GLU -57.9074 -46.6776 -179.317 LYS -62.8863 -43.1666 179.062 VAL -62.7381 -42.1667 175.852 ILE -62.9502 -41.6044 174.199 ARG -64.4851 -38.7568 176.145 ALA -60.5383 -44.4394 177.362 ALA -58.461 -41.6584 178.339 ALA -64.3859 -48.9628 177.307 ILE -60.1673 -38.3654 174.086 ALA -61.0012 -44.0261 -177.339 SER -75.1708 -13.2924 174.182 LYS -95.949 -29.1095 -175.86 GLU -110.539 -23.577 -173.683 THR 76.5162 1.62204 -179.886 GLY -69.7912 140.776 -176.008 ALA -70.3655 169.033 176.606 PRO -117.94 129.165 176.216 ILE -111.596 129.104 -171.66 ILE -110.989 164.181 164.4 THR 135 169 146 4lefA
-161.09 160.915 157.259 ILE -94.5802 114.725 -170.675 ILE -161.365 -177.513 -51.724 ALA -72.071 98.6068 -176.196 GLU -77.8833 128.16 -148.18 ILE -116.119 142.523 158.788 ALA -109.383 163.286 179.093 SER -71.1743 170.482 170.863 SER -78.8157 109.701 176.493 GLU 102.77 -15.3526 -166.489 GLY -157 157.2 159.571 LYS -107.862 127.915 179.447 ILE -88.7818 161.6 -175.731 THR -52.4135 -43.8144 -174.204 PRO -76.1212 -30.5039 171.952 ASP -63.3541 -45.6061 170.297 ASP -53.8429 -42.6889 178.054 GLU -62.0109 -44.0838 178.6 LYS -63.962 -42.6494 177.922 VAL -61.5972 -41.9429 175.967 ILE -63.9146 -41.7512 175.709 ARG -63.1403 -39.2389 176.715 ALA -61.1677 -43.6963 176.308 ALA -61.5717 -42.0601 177.587 ALA -61.2754 -46.7489 177.166 GLN -64.3736 -39.2485 173.899 ALA -59.351 -46.8825 174.788 SER -64.6384 -26.7686 178.661 LYS -82.9737 -33.542 -172.443 ALA -111.652 -28.3083 -177.488 THR 81.3975 5.30771 176.366 GLY -76.8013 143.003 -178.608 ALA -66.8846 171.236 178.349 PRO -119.005 130.84 176.981 ILE -119.071 130.471 -169.154 SER -109.753 166.694 162.821 THR 135 169 166 4lefB
-162.267 162.654 156.986 ILE -97.0113 114.925 -170.895 ILE -164.985 -179.848 -51.989 ALA -68.0971 104.885 -178.517 GLU -84.4207 123.304 -148.431 ILE -110.775 144.7 160.429 GLY -115.591 159.858 -179.151 SER -70.1233 168.683 163.924 SER -71.0437 113.704 169.849 GLU 105.755 -14.7418 -168.142 GLY -164.045 159.467 158.194 LYS -104.877 122.965 -179.595 ILE -81.5222 163.686 -173.981 THR -54.2462 -41.8171 -174.809 PRO -79.6569 -28.6369 171.078 ASP -63.9594 -44.4743 170.725 GLU -56.2347 -43.5369 178.258 GLU -59.6489 -44.9044 177.924 LYS -63.8028 -43.2911 179.866 VAL -64.12 -41.6604 175.763 ILE -64.6788 -38.1926 176.156 ARG -66.5983 -39.8254 175.152 ALA -60.811 -41.8422 176.861 ALA -60.6052 -43.7515 177.513 ALA -62.5598 -47.7773 177.043 GLN -61.7338 -40.0126 174.685 ALA -61.6213 -43.6508 174.564 SER -62.4707 -34.1599 178.937 LEU -79.6204 -31.3197 -171.848 GLU -110.387 -26.9586 -177.215 THR 81.0301 -0.146254 -179.158 GLY -73.2852 142.288 -178.971 ALA -61.348 170.299 176.615 PRO -120.43 130.828 177.864 ILE -119.117 130.733 -168.048 SER -111.07 167.459 164.149 THR 135 169 166 4lefC
-164.1 157.995 158.767 ILE -90.2017 117.541 -173.765 ILE -162.909 -176.107 -50.1663 ALA -72.8847 93.2359 -175.856 GLU -75.1888 123.962 -150.942 ILE -113.552 145.282 162.318 GLY -112.167 161.22 -178.37 SER -76.6052 -178.925 164.837 SER -65.5125 100.259 162.302 LYS 123.47 -0.458024 -145.988 GLY 165.38 137.136 155.747 LYS -85.2916 114.907 175.108 ILE -74.1952 160.508 -175.013 THR -50.7487 -46.2823 -177.994 PRO -72.4198 -31.7837 174.856 ASP -66.6643 -41.8865 170.576 GLU -57.4234 -44.6534 176.24 GLU -57.3477 -47.4148 179.429 LYS -61.4503 -42.1368 179.653 VAL -65.6193 -40.0426 176.097 ILE -64.8028 -42.0635 174.464 ARG -63.5403 -40.3227 177.205 ALA -61.3391 -40.7755 176.174 ALA -60.0898 -42.0891 177.909 ALA -64.8674 -46.038 179.166 ILE -63.3095 -40.8894 174.962 ALA -58.3768 -47.1317 176.919 SER -63.4972 -32.8617 176.947 LYS -73.221 -34.1708 -170.163 GLU -115.621 -25.2679 -172.992 THR 80.5973 -0.665303 179.974 GLY -66.8017 136.569 -176.821 ALA -67.6945 169.116 175.165 PRO -119.982 130.918 178.139 ILE -117.406 128.294 -168.72 SER -111.201 166.813 165.632 THR 135 169 141 4lefD
-164.874 156.531 159.128 ILE -89.4718 115.646 -172.147 ILE -162.187 -177.473 -51.152 ALA -70.8535 104.97 -172.141 GLU -83.0611 118.301 -150.927 ILE -107.529 139.868 158.54 ALA -108.646 165.118 179.19 SER -71.2225 169.89 162.234 SER -72.3203 114.053 171.499 GLU 107.326 -17.4595 -164.287 GLY -165.868 156.772 160.604 LYS -97.3319 129.579 -179.888 ILE -84.3299 162.953 -176.592 SER -52.3169 -46.1489 -179.735 ASP -71.6008 -30.4697 176.614 ASP -67.1694 -43.7328 169.81 GLU -53.8269 -44.1212 177.419 GLU -60.515 -43.1031 177.966 LYS -64.0561 -43.6766 179.165 VAL -62.3722 -42.5359 176.075 LEU -61.6375 -42.2244 175.41 ARG -64.685 -37.8932 177.583 ALA -62.2255 -41.1463 176.94 ALA -62.3023 -45.5195 176.933 ALA -59.966 -47.4501 178.496 ILE -62.8715 -40.8405 175.421 ALA -62.8016 -46.017 177.752 SER -61.1238 -32.3078 178.296 LYS -78.1224 -43.1312 -171.007 GLU -101.337 -24.7955 -175.222 THR 83.0723 -3.86426 178.896 GLY -67.5619 140.594 -173.837 ALA -68.8763 171.255 170.509 PRO -115.841 127.186 175.259 ILE -116.057 132.377 -165.093 SER -124.441 166.732 172.051 THR 135 169 146 4lefE
-161.304 162.171 158.088 VAL -95.3288 116.001 -173.443 ILE -161.361 -173.05 -52.9338 ALA -68.4289 99.9482 -172.012 GLU -85.4327 117.147 -146.787 ILE -109.54 145.311 160.738 GLY -111.447 163.776 -179.089 SER -73.2634 156.024 153.692 SER -70.2036 97.4369 -172.025 GLU 147.057 -37.1559 -163.589 GLY 169.048 167.535 153.329 ARG -86.1019 117.872 176.007 ILE -77.3084 163.02 -177.349 THR -50.3836 -43.6919 -175.918 PRO -76.1046 -32.8849 174.513 ASP -64.1759 -43.1313 171.219 GLU -56.5205 -42.4775 176.545 GLU -60.0114 -45.4863 178.953 LYS -63.7692 -42.9823 177.985 VAL -61.064 -41.2436 176.973 LEU -65.3872 -41.4679 176.012 ARG -63.5193 -39.6782 176.012 ALA -61.5685 -41.2019 176.138 ALA -61.3559 -46.1929 178.22 ALA -60.2388 -45.4064 177.281 ILE -64.4882 -39.304 173.069 ALA -61.4207 -45.7412 174.614 SER -59.9842 -34.7918 179.26 LYS -78.4334 -37.4493 -171.712 GLU -105.115 -26.618 -176.974 THR 81.6039 -1.92887 -179.685 GLY -69.6851 142.443 -178.995 ALA -61.5408 165.85 175.382 PRO -117.227 128.393 178.73 ILE -118.541 128.373 -168.102 SER -111.438 167.119 165.228 THR 135 169 166 4lefF
-160.118 161.411 156.976 ILE -93.5287 114.901 -176.123 ILE -160.07 -169.402 -49.4001 ALA -70.6832 101.275 -167.435 GLU -85.2262 118.235 -149.371 ILE -107.905 142.551 162.65 GLY -116.914 160.608 -173.589 SER -74.1097 167.77 159.775 SER -74.6151 96.0788 162.994 GLU 141.895 -11.3456 -153.379 GLY 174.47 159.548 157.464 LYS -96.1205 120.941 175.838 ILE -77.0626 157.724 -179.709 THR -50.0001 -41.8952 -176.701 PRO -77.4076 -33.6895 173.441 ASP -64.8279 -43.7291 170.936 GLU -56.4193 -44.2148 178.045 GLU -57.6841 -50.164 179.943 LYS -59.4361 -42.2061 177.982 VAL -63.1423 -40.7747 176.011 LEU -63.6189 -40.2112 176.27 ARG -66.8875 -39.7869 175.78 ALA -59.8524 -41.1083 177.378 ALA -62.4915 -43.5313 178.182 ALA -64.2276 -47.9381 175.769 ILE -59.9317 -38.994 173.256 ALA -60.5865 -45.826 176.07 SER -62.6449 -33.2715 -178.508 LYS -84.9026 -20.575 -177.063 GLU -118.149 -27.8352 179.464 THR 81.3183 2.21564 178.882 GLY -78.2956 147.165 -174.428 ALA -75.8736 169.128 -179.917 PRO -121.521 131.498 178.017 ILE -120.662 130.328 -168.714 SER -110.112 165.47 163.322 THR 135 169 167 4lefG
-164.277 158.377 159.335 ILE -92.2183 119.043 -171.012 ILE -165.387 -178.785 -46.779 ALA -74.3504 98.9181 -171.88 GLU -74.4554 119.376 -151.756 ILE -105.291 141.741 160.175 GLY -113.978 159.404 -176.562 SER -69.5593 166.43 166.004 SER -71.5183 112.814 172.263 GLU 106.103 -16.2499 -167.213 GLY -164.917 160.951 160.017 LYS -103.023 126.518 -179.966 VAL -80.354 153.444 179.589 SER -49.0202 -49.0525 179.394 GLU -69.1169 -33.7516 176.979 ASP -65.2296 -41.0964 170.881 GLU -56.0122 -46.2111 178.605 GLU -58.7425 -42.7274 179.724 LYS -66.1295 -43.7091 177.704 VAL -59.427 -38.4377 176.141 LEU -67.4654 -41.5616 173.119 ARG -59.078 -43.544 179.73 ALA -61.0329 -39.949 175.836 ALA -60.0095 -48.5028 177.645 ALA -60.2195 -46.6669 177.051 ILE -61.141 -41.3311 173.94 ALA -60.8979 -47.8071 178.093 SER -66.8445 -19.2963 177.736 LYS -89.4429 -33.4016 -174.267 ALA -111.897 -24.5307 -174.987 THR 79.894 -0.742096 175.464 GLY -67.1788 142.774 -176.104 ALA -70.1527 175.963 173.782 PRO -125.059 128.912 177.729 ILE -115.472 131.359 -169.637 SER -112.434 166.9 164.171 THR 135 169 147 4lefH
-166.57 169.743 172.397 PHE -116.582 124.877 175.907 ILE -94.3388 129.397 174.35 LYS -131.953 164.566 -170.064 VAL -149.545 145.049 166.248 ALA -134.77 158.613 178.426 THR -108.067 90.3771 -157.21 GLU 84.5611 -164.257 175.994 GLY -55.1326 134.174 -170.852 LYS -62.7158 132.484 166.372 ALA -73.7074 166.271 -174.406 THR -56.5823 -49.2148 174.689 PRO -59.8441 -41.8844 -179.377 GLY -60.6272 -41.0955 172.055 GLN -59.3046 -44.4462 173.155 GLU -57.0842 -45.0764 -179.442 LYS -64.2586 -44.2506 178.516 VAL -60.0221 -44.7243 179.951 LEU -68.4279 -42.0596 173.805 ARG -59.4033 -40.4521 176.68 ALA -61.0298 -44.7841 176.926 ALA -58.2563 -48.6194 -177.531 ALA -63.1141 -44.3121 176.218 GLN -62.4387 -41.3829 177.848 ALA -61.0601 -47.9939 177.611 SER -58.2608 -40.4578 179.637 ARG -69.74 -24.2254 -169.522 ALA -116.151 -25.6241 -162.694 THR 75.3746 -1.33113 176.684 GLY -68.1598 135.911 -169.975 ALA -82.4603 164.677 173.919 PRO -114.274 136.861 176.696 ILE -123.841 147.093 -168.461 THR -125.965 163.956 165.738 THR 135 169 140 4np7A
-166.51 165.624 168.35 PHE -107.962 124.793 175.184 VAL -101.552 126.382 178.55 LYS -127.342 160.687 -178.282 VAL -143.605 138.355 175.177 ALA -129.042 147.63 170.276 THR -134.812 140.298 176.424 THR 60.081 -123.802 172.849 GLY -89.8035 129.61 -176.564 LYS -52.2337 121.96 177.996 VAL -93.1556 167.908 -178.713 THR -57.1313 -49.365 179.501 PRO -60.9075 -41.5722 172.908 GLY -54.0155 -49.1514 175.435 VAL -58.3924 -45.8407 -179.437 GLU -58.461 -46.2314 178.834 LYS -64.2368 -40.7408 179.635 VAL -64.5425 -42.156 177.514 LEU -67.5267 -42.5023 174.744 ARG -60.1408 -41.6456 175.975 ALA -61.1632 -45.0424 175.961 ALA -53.4879 -51.6905 -173.831 ALA -65.9381 -40.4916 176.317 GLN -64.8453 -40.2833 175.022 ALA -62.9709 -50.2459 176.936 SER -54.7915 -38.6619 -173.585 ARG -78.8537 -19.9444 -170.727 ALA -123.241 -25.717 -173.751 THR 85.5079 -4.83425 175.576 GLY -70.1574 138.302 -176.427 ALA -74.5788 169.089 176.269 PRO -112.489 128.585 174.71 ILE -113.291 138.101 -171.154 THR -118.662 164.98 165.559 THR 135 169 164 4pbeA
-166.999 162.517 167.012 PHE -102.886 126.315 174.445 VAL -104.21 126.784 -179.292 LYS -129.357 162.88 -177.401 VAL -149.438 145.987 174.185 ALA -134.743 153.294 155.53 THR -75.9749 -174.251 -179.732 GLY -66.9124 -37.2882 171.512 GLY -106.891 106.402 -167.016 LYS -65.1772 132.083 177.964 ILE -92.8843 164.454 178.106 THR -51.3731 -42.6163 177.566 PRO -62.2763 -41.2343 174.246 GLY -54.9183 -52.2768 178.783 GLN -56.5262 -40.893 173.742 GLU -58.5299 -46.8274 -179.692 LYS -61.8265 -43.6908 -179.572 VAL -65.1741 -40.8103 175.941 LEU -65.1142 -43.7456 175.757 ARG -59.9086 -42.8622 178.634 ALA -61.92 -44.1716 177.136 ALA -57.1794 -50.5338 -177.837 ALA -64.7602 -39.4257 174.979 LYS -62.6838 -43.8788 178.456 ALA -63.5581 -43.3485 178.929 SER -65 -35.7515 179.81 VAL -76.7335 -21.8317 -172.028 GLU -121.182 -25.985 -176.196 THR 86.0834 -5.00366 176.156 GLY -69.9822 141.214 -170.376 ALA -81.7653 168.467 175.073 PRO -114.737 130.302 172.857 ILE -110.835 138.238 -173.768 THR -116.302 165.146 164.5 THR 135 169 145 4pbeG
-166.697 165.331 169.425 PHE -109.067 123.924 175.714 ILE -96.7529 127.214 178.605 LYS -126.956 168.3 -176.249 VAL -157.939 146.113 177.207 ALA -129.583 149.645 154.796 THR -55.7557 -174.037 161.475 THR -60.9788 -52.2787 160.274 GLY -96.7931 123.388 -178.293 GLU -60.6572 137.532 177.243 ILE -100.187 167.503 -171.681 THR -58.9101 -49.6025 179.267 PRO -62.2614 -36.3023 178.368 GLY -62.7834 -42.3765 172.412 VAL -57.1006 -44.0251 176.034 GLU -58.646 -41.5118 177.286 LYS -63.7736 -44.5819 178.141 VAL -61.3364 -43.8058 179.247 LEU -64.8557 -42.9676 175.601 ARG -63.5427 -41.5881 176.747 ALA -60.8026 -42.6335 174.471 ALA -58.3098 -50.7474 -179.431 ALA -61.4273 -40.6424 177.696 LYS -66.0515 -42.9693 177.044 ALA -61.5179 -46.5865 179.861 SER -61.9125 -29.3725 -179.304 VAL -87.5661 -11.5303 -173.583 GLU -127.877 -28.0161 -170.735 THR 83.8596 -1.43534 176.522 GLY -66.4674 134.631 -174.823 ALA -74.7046 166.527 173.65 PRO -116.489 125.71 172.82 ILE -103.388 138.665 -177.072 ILE -116.235 163.533 162.964 THR 135 169 143 4pbfA
-166.813 162.362 168.067 PHE -103.987 128.465 176.326 VAL -104.145 123.067 -179.964 LYS -122.768 168.105 -179.396 VAL -154.949 148.864 175.29 ALA -133.544 149.486 167.147 SER -80.5651 -171.1 174.146 SER -48.1172 -60.4428 163.458 GLY -101.067 113.323 -179.271 LYS -52.7051 134.311 -175.85 ALA -100.541 169.332 -171.41 THR -60.6866 -51.1827 -178.998 PRO -61.3223 -37.457 175.519 GLY -61.9149 -41.1962 171.191 VAL -57.3371 -46.0867 178.151 GLU -58.4636 -44.3725 176.714 LEU -61.6126 -42.136 178.286 VAL -62.8162 -42.7373 178.647 LEU -66.148 -42.4299 174.083 ARG -60.5818 -42.9614 177.6 ALA -62.1891 -39.9821 175.864 ALA -58.1436 -50.4548 -177.466 ALA -64.8998 -40.1632 175.641 LYS -62.9975 -42.5125 177.577 ALA -63.2948 -46.3854 177.168 SER -55.9766 -37.9057 -173.149 LEU -80.0401 -20.8088 -170.487 GLN -123.908 -23.7194 -173.82 THR 82.8483 -2.01346 177.521 GLY -71.2513 137.687 -177.206 ALA -72.0578 166.301 177.411 PRO -116.562 128.192 174.983 ILE -108.011 138.063 -175.835 ILE -115.87 162.935 163.531 THR 135 169 164 4pbfB
-166.721 163.705 171.078 PHE -108.055 130.758 175.189 VAL -97.8078 130.673 169.796 LYS -123.672 144.307 -179.554 VAL -131.224 134.61 174.481 ALA -132.407 130.358 162.015 THR -119.817 141.042 -174.418 ASP 65.2169 -147.358 -178.432 GLY -77.6704 141.663 -175.67 LYS -61.9452 131.771 -179.544 VAL -105.13 169.702 179.871 THR -55.344 -47.3265 -179.259 PRO -62.3346 -38.5178 175.219 GLY -58.7591 -49.7036 174.755 VAL -60.7386 -41.562 176.415 GLU -57.0744 -48.487 179.677 LYS -65.7207 -40.2623 176.834 VAL -57.9818 -47.8906 178.94 LEU -63.842 -40.2312 176.159 ARG -63.0035 -49.6075 173.398 ALA -56.7273 -38.8807 176.927 ALA -57.9423 -53.7555 -178.325 ALA -60.4518 -43.0744 179.558 GLN -62.9972 -41.8245 175.861 ALA -62.776 -45.3843 178.743 SER -59.348 -37.6089 -173.242 ARG -83.3242 -20.0875 -172.923 GLU -120.337 -24.2292 -174.761 THR 82.5801 -0.11188 179.987 GLY -74.3861 141.731 -172.191 ALA -81.4268 169.385 176.232 PRO -114.511 131.013 174.006 ILE -111.155 136.393 -176.804 ILE -116.5 163.851 165.175 THR 135 169 163 4pcnA
-159.221 165.256 162.986 VAL -107.011 130.964 174.541 VAL -101.42 135.339 175.52 LYS -135.499 134.514 -177.593 VAL -124.312 140.55 177.354 ALA -138.036 139.403 162.088 THR -135.216 154.837 -167.622 SER 68.799 -153.993 171.184 GLY -80.4902 146.333 -172.694 LYS -60.6886 133.022 176.963 VAL -97.1964 160.856 179.104 THR -48.5863 -41.581 179.612 PRO -68.2603 -43.0157 173.457 PHE -50.2457 -49.8758 175.207 HIS -58.1859 -42.1785 173.609 GLU -58.5803 -47.6574 -178.857 LYS -56.8204 -42.2417 -174.812 VAL -76.8119 -38.7862 171.391 LEU -55.9328 -42.9673 175.231 ARG -63.3003 -43.225 -179.986 ALA -61.1744 -46.3847 177.512 ALA -57.2452 -49.2212 179.098 ALA -60.3139 -43.0437 178.569 ARG -64.8931 -40.6729 175.804 ALA -63.5332 -43.6663 178.899 SER -63.3619 -36.4523 -179.468 VAL -77.0768 -23.724 -171.292 GLU -119.791 -24.9403 -171.694 THR 82.3187 5.12716 179.201 GLY -78.3456 136.506 -171.701 ALA -73.0977 167.556 171.47 PRO -116.002 131.872 176.65 ILE -113.657 136.79 -177.144 ILE -115.007 162.537 162.616 THR 135 169 145 4pcnB
-160.865 171.03 164.323 VAL -113.959 126.843 176.617 VAL -101.769 129.664 178.964 LYS -130.122 157.411 179.334 VAL -140.494 147.45 179.703 ALA -145.179 161.3 170.744 THR -103.955 109.564 172.571 THR 39.9395 -94.7515 169.844 GLY -78.6804 106.11 -173.229 LYS -56.267 123.586 177.673 ALA -76.9471 159.931 -178.987 THR -52.4652 -44.4049 177.504 PRO -65.4164 -42.252 -178.267 PHE -67.7578 -33.8309 171.44 GLU -60.7968 -41.0128 173.709 GLU -59.6995 -44.7509 178.789 LYS -61.4478 -45.2524 -179.611 VAL -61.7896 -42.2643 179.079 LEU -68.3112 -41.2849 175.303 ARG -61.7458 -42.3176 175.744 ALA -60.4407 -43.1744 177.088 ALA -57.7062 -49.6585 -178.074 ALA -64.5999 -41.8737 177.729 LYS -63.5961 -42.1047 175.621 ALA -62.221 -43.554 179.206 SER -63.2554 -35.168 179.644 ARG -77.598 -22.0752 -169.514 GLU -122.577 -22.0641 -173.136 THR 81.751 -2.97919 -179.568 GLY -69.2752 138.861 -172.509 ALA -74.279 163.427 170.923 PRO -114.812 133.115 179.178 ILE -122.657 142.064 -167.636 THR -122.696 164.477 165.547 THR 135 169 139 4pcpA
-167.669 165.807 170.085 PHE -109.669 123.719 173.777 ILE -94.2718 127.705 176.874 LYS -125.467 155.008 177.871 ILE -142.304 140.363 -178.782 ALA -130.878 145.421 155.155 ALA -71.5963 173.695 179.682 SER -42.8671 -69.5226 163.97 GLY -83.923 121.735 -175.233 ALA -64.8052 139.593 -177.181 ILE -83.0977 163.671 179.606 THR -53.8052 -43.9462 176.643 PRO -65.7372 -44.3383 178.061 ASP -61.3454 -38.5663 175.328 VAL -60.8839 -41.5785 172.234 GLU -57.392 -44.7562 -179.724 LYS -62.0133 -44.0855 -179.44 VAL -64.6294 -40.8286 177.583 ILE -66.4994 -42.4515 175.372 ARG -61.7487 -41.3875 178.279 ALA -61.5456 -47.5026 177.194 ALA -56.5108 -46.5744 -177.211 ALA -66.2388 -42.9087 175.429 LYS -63.2441 -41.0555 177.296 ALA -61.8971 -45.3408 177.813 SER -63.8431 -33.7385 179.703 VAL -77.9719 -25.5562 -172.486 GLU -118.031 -24.3048 -175.811 THR 84.5069 -3.46966 177.012 GLY -72.42 144.844 -168.411 ALA -83.4967 165.148 172.218 PRO -110.926 134.049 176.359 ILE -122.655 140.976 -167.482 THR -123.279 165.05 167.048 THR 135 169 144 4pcpG
-155.715 159.153 151.912 VAL -87.6368 125.06 177.518 ILE 138.173 171.466 7.1182 GLY -84.2376 127.063 179.662 GLU -85.7953 123.869 -165.895 ILE -77.1147 115.927 155.067 GLY -118.014 121.997 -167.461 THR -92.2607 173.908 165.596 SER -57.3871 -15.8681 179.19 TRP -101.071 -2.04784 -169.072 ASP 7.62952 85.1783 -171.89 LEU -86.5624 170.95 -178.482 THR -57.0309 -35.8516 179.71 PRO -60.0902 -45.8951 173.683 GLY -62.6439 -42.8604 176.922 GLU -58.924 -40.1493 173.936 GLU -60.9756 -48.1398 177.913 LYS -59.8588 -37.4809 175.403 VAL -60.2976 -46.364 177.489 ILE -62.0484 -40.4092 177.216 ARG -62.9208 -46.1595 173.727 ALA -58.3571 -38.4399 175.837 ALA -55.3419 -59.0278 -175.197 ALA -58.9076 -42.0145 177.094 ILE -59.8453 -47.6845 178.656 ALA -60.5165 -40.7047 179.299 SER -64.233 -17.9997 176.481 ASN -102.84 4.75427 -177.268 GLU -132.39 94.7233 -159.682 ASN -63.4967 -19.1869 -176.732 PRO -118.073 -2.9593 175.149 HIS -73.4741 122.19 166.26 VAL -85.1684 161.57 172.688 SER -112.544 118.175 176.182 ILE -95.3815 120.179 178.343 ASN -100.028 160.253 160.536 ILE 135 169 143 4qsfA
-169.153 172.396 177.211 PHE -125.708 140.524 178.909 VAL -100.781 137.812 167.572 LYS -126.849 143.989 -171.557 ALA -131.846 139.398 169.411 ALA -149.948 142.025 174.284 ALA -139.097 -140.527 -167.764 ASP -65.6119 -30.5817 177.481 GLU -72.4729 -7.8698 176.097 PRO 76.9349 -155.937 -171.519 GLY -90.213 80.1006 171.524 LEU -82.9484 170.189 -170.013 SER -58.8096 -52.9221 178.508 ASP -60.6075 -44.8208 174.063 GLY -53.515 -53.5831 179.55 VAL -55.5194 -42.9544 177.981 GLU -63.0051 -45.4908 179.626 LYS -65.2046 -40.4239 175.65 ALA -60.6674 -54.7721 -177.369 ILE -60.1295 -37.7636 178.076 ARG -64.474 -39.2114 175.06 ALA -59.5295 -42.2249 173.969 ALA -61.4502 -44.9793 -176.659 ALA -66.9582 -37.4377 176.191 GLN -68.0535 -41.2793 172.523 ALA -57.2184 -46.5313 177.16 SER -56.6127 -35.396 -178.817 LEU -77.3094 -24.5516 -158.566 GLU -124.972 -15.9727 -171.012 THR 64.8977 8.06929 176.444 GLY -73.0498 140.232 -178.799 ALA -71.7335 162.27 179.966 PRO -111.469 119.284 172.33 ILE -102.102 129.043 -172.611 ILE -116.751 165.308 170.348 THR 135 169 166 4rdyA
-168.824 171.333 175.678 PHE -125.369 145.59 -178.688 VAL -107.847 138.825 170.451 LYS -126.748 142.98 -169.14 ALA -133.026 135.907 171.894 ALA -148.423 141.674 175.303 ALA -139.609 -138.567 -168.796 ASP -71.0746 -21.8028 174.423 GLU -77.6625 -7.88694 178.756 GLN 78.3196 -164.467 -173.901 GLY -89.7689 79.3815 172.324 ILE -88.3978 171.996 -161.912 THR -60.4532 -50.6102 178.155 ASP -63.3784 -42.9019 172.937 GLY -52.5894 -54.3467 178.767 VAL -54.8814 -45.101 178.015 GLU -60.8958 -44.4641 179.636 LYS -66.1954 -39.2291 177.094 ALA -63.6419 -53.0851 -177.344 ILE -62.119 -34.7267 178.342 ARG -68.0055 -36.8488 173.411 ALA -60.6058 -44.1843 173.994 ALA -58.9751 -47.4949 -176.345 ALA -65.7917 -35.8083 175.996 GLN -68.2995 -41.1658 173.066 ALA -58.8567 -44.0955 176.951 SER -59.0675 -38.4373 -179.33 LEU -79.6555 -29.0409 -171.897 GLU -116.776 -19.3934 179.262 THR 69.8395 12.3326 172.949 ASP -74.17 149.367 -175.429 VAL -66.8273 157.871 170.607 PRO -106.554 118.129 175.998 ILE -108.715 122.919 -168.572 THR -114.745 166.723 171.35 THR 135 169 143 4rdyB
-168.132 172.16 177.699 PHE -126.905 140.95 -177.143 VAL -103.609 138.025 169.211 LYS -128.209 143.019 -170.541 ALA -134.565 139.245 168.721 ALA -150.059 142.893 173.59 ALA -138.201 -138.16 -167.243 ASP -69.3929 -21.6975 174.346 GLU -77.6858 -6.33848 177.37 SER 74.7989 -159.812 -171.722 GLY -88.8216 78.6601 172.838 ILE -81.3084 169.237 -178.763 SER -60.0888 -47.8796 177.961 GLU -65.2055 -39.8481 172.861 GLY -54.4099 -57.4136 177.588 VAL -54.5755 -43.4023 172.931 GLU -54.836 -50.7006 -175.508 LYS -67.0979 -38.3213 176.974 ALA -63.3662 -51.4848 -178.639 ILE -63.2748 -36.0506 172.703 ARG -57.3218 -45.6696 -179.251 ALA -62.9128 -41.8118 172.313 ALA -54.9915 -50.8457 -174.105 ALA -66.0899 -35.522 176.238 GLN -67.2608 -43.0092 172.825 ALA -57.4869 -43.3121 175.836 SER -60.4057 -37.7579 179.21 LEU -76.9016 -32.3621 -170.741 GLU -115.194 -19.7478 -178.33 THR 67.8273 13.4795 169.793 ASP -72.2658 147.291 -176.004 ALA -70.1174 156.912 173.54 PRO -106.006 120.851 173.701 ILE -107.451 130.057 -169.756 THR -118.608 166.073 170.987 THR 135 169 146 4rdzA
-170.185 167.91 177.694 PHE -120.655 144.468 -179.08 VAL -105.64 138.507 169.738 LYS -129.098 141.972 -169.676 ALA -132.976 138.575 172.466 ALA -151.499 142.353 176.926 ALA -141.543 -140.397 -168.218 ASP -70.9227 -18.435 171.573 GLU -78.2656 -8.37019 179.452 SER 74.0998 -156.248 -172.036 GLY -88.9284 78.0818 178.052 LEU -77.8093 172.15 -169.995 SER -60.8523 -53.1501 178.899 ASP -65.2721 -38.3363 174.428 GLY -55.5546 -57.586 177.187 VAL -54.7061 -43.1513 173.493 GLU -54.5422 -51.5734 -175.8 LYS -67.3716 -38.5534 177.727 ALA -63.9829 -46.3871 178.4 ILE -63.9522 -35.9506 175.319 ARG -62.0739 -41.1436 174.529 ALA -57.4078 -48.698 177.792 ALA -57.0582 -48.2867 -175.464 ALA -66.4481 -37.481 176.937 GLN -66.9048 -41.7789 173.049 ALA -58.5048 -43.6358 176.711 SER -60.613 -37.5801 178.709 LEU -74.8873 -33.3473 -169.914 GLU -116.424 -18.8377 -178.814 THR 67.6095 15.1545 171.079 ASP -73.6537 146.722 -177.929 ALA -65.8418 154.877 171.989 PRO -106.863 126.032 175.099 ILE -109.132 130.637 -173.209 ILE -110.907 163.705 164.898 THR 135 169 145 4rdzB
-169.46 171.784 176.524 PHE -125.763 147.296 -177.465 VAL -111.704 140.564 170.699 LYS -130.376 143.849 -166.958 ALA -134.773 138.303 168.111 ALA -158.114 132.016 161.809 THR -121.915 -130.752 -158.314 ASP -71.0973 -22.3065 176.485 GLU -77.146 -6.33735 176.168 SER 74.094 -154.667 -168.259 GLY -96.2548 78.977 170.216 ILE -84.1577 177.359 -163.443 SER -64.3842 -51.095 177.704 ASP -62.0532 -42.7268 172.605 GLY -51.5704 -56.1908 -178.926 VAL -56.4588 -43.4623 175.487 GLU -59.4682 -46.7037 -177.723 LYS -67.1606 -38.0035 178.557 ALA -68.0184 -51.5571 -176.482 ILE -60.8219 -36.5088 179.782 ARG -70.9242 -32.5849 172.57 ALA -60.937 -41.2775 171.428 ALA -59.006 -48.3438 -173.894 ALA -68.2143 -35.0464 174.212 GLN -65.5379 -42.3774 171.886 ALA -59.24 -43.5842 177.736 SER -54.6144 -39.7315 -177.797 LEU -79.2061 -27.2191 -158.094 GLU -122.657 -11.1747 -178.246 THR 72.1407 -3.88634 -176.613 GLY -70.6759 143.314 -179.644 VAL -68.9093 157.979 176.98 PRO -123.022 123.581 173.433 ILE -105.853 126.302 -171.826 ILE -113.272 164.985 169.697 THR 135 169 166 4re0A
-158.234 170.748 162.023 VAL -111.845 142.664 170.047 ILE -74.4333 153.792 156.17 LYS -132.083 144.717 174.529 VAL -152.345 134.821 178.981 ALA -129.67 155.25 175.844 SER -91.6976 -176.046 -175.863 GLY -65.0474 113.157 161.888 GLU 110.203 -33.3615 159.482 GLY -153.901 175.502 165.834 GLY -85.8019 117.635 -173.319 VAL -78.9373 167.038 -176.687 THR -58.8253 -43.1901 174.742 PRO -61.6586 -43.4983 -179.993 GLY -64.8463 -43.8333 -176.837 VAL -57.7755 -33.283 175.12 GLU -58.4883 -39.6406 179.82 LYS -76.2865 -32.3383 176.326 VAL -63.8458 -49.0403 177.711 LEU -66.0718 -41.6847 174.04 ARG -57.9651 -43.8308 -177.222 ALA -63.8931 -47.5477 -179.54 ALA -61.9072 -40.7393 174.432 ALA -59.3392 -50.1154 179.988 ILE -64.8966 -37.8025 177.502 ALA -61.9266 -44.4348 173.725 SER -57.7291 -39.0443 178.366 LYS -75.4712 -35.1196 -168.964 GLU -112.201 -24.8827 -167.702 THR 72.7341 15.7249 -177.679 GLY -63.2797 134.253 177.506 ALA -61.2336 147.49 175.434 PRO -114.598 129.866 177.919 ILE -116.036 134.155 -174.152 ILE -118.632 162.193 167.051 THR 135 169 165 4wvxA
-159.314 169.799 164.072 PHE -111.414 133.517 176.216 ILE -98.2474 129.18 175.589 LYS -123.85 157.545 -179.526 VAL -157.362 143.804 -178.833 ALA -126.706 157.101 -179.853 SER -93.4364 -173.494 179.694 GLY -63.9609 107.072 163.469 GLU 104.439 -24.7805 166.187 GLY -149.494 160.861 157.516 GLY -85.4746 108.265 -173.798 VAL -71.3181 161.554 -178.347 THR -55.8916 -36.6607 177.653 PRO -71.4811 -40.5564 172.498 ASP -61.717 -43.9852 -177.66 VAL -57.0846 -33.3631 173.606 GLU -56.1451 -41.8043 179.302 LYS -70.5915 -41.901 179.264 VAL -60.7066 -47.0456 178.14 LEU -66.4113 -41.2659 174.529 ARG -60.326 -41.1333 -176.099 ALA -65.8109 -45.5201 179.107 ALA -62.3357 -40.5308 175.078 ALA -60.0702 -49.2825 177.552 ILE -63.2344 -38.8816 179.337 ALA -61.9936 -43.4813 175.418 SER -60.0458 -37.0292 179.668 LYS -79.1218 -28.2885 -169.382 GLU -117.882 -23.9796 -167.939 THR 72.1272 19.5404 -176.327 GLY -63.9356 147.849 178.54 ALA -73.7912 144.321 175.091 ALA -111.846 128.342 175.617 ILE -114.822 136.125 -173.739 ILE -122.778 162.124 169.318 SER 135 169 165 4wvxB
-159.523 169.738 161.371 VAL -109.826 125.777 174.401 VAL -100.531 128.812 -179.702 LYS -129.884 152.247 174.015 VAL -136.724 146.418 -179.597 ALA -133.619 150.012 160.553 THR -117.309 164.156 178.123 SER 52.0148 -130.19 176.479 GLY -92.4801 15.0857 -174.832 LYS 84.8258 110.624 -178.585 ALA -74.6123 166.825 -179.739 SER -60.6858 -46.9493 173.808 ALA -65.2715 -50.3043 -173.814 PHE -51.7556 -31.7291 167.483 GLU -63.7056 -42.4802 174.618 GLU -59.9942 -41.1776 171.651 LYS -54.9789 -56.9637 -176.572 VAL -56.5889 -43.4993 179.588 LEU -66.2656 -43.4941 174.782 ARG -61.9099 -42.1141 177.509 ALA -61.5066 -46.6156 177.451 ALA -57.1867 -47.3027 -177.795 ALA -65.9602 -41.037 176.15 GLN -65.462 -40.0666 173.535 ALA -62.8501 -44.9614 178.888 SER -59.5155 -38.1843 -177.678 ARG -80.649 -19.5454 -171.548 GLU -122.136 -23.804 -175.709 THR 81.8618 -1.65254 177.109 GLY -71.4136 139.78 -170.457 ALA -74.9635 165.199 169.879 PRO -113.531 132.702 177.954 ILE -120.138 138.311 -170.342 THR -119.342 165.074 165.523 THR 135 169 145 4xafA
-167.232 165.956 169.883 PHE -109.888 124.943 175.603 ILE -97.374 127.926 179.068 LYS -127.203 152.336 175.864 VAL -137.752 143.043 -178.224 ALA -132.374 162.437 178.118 THR -119.599 86.6141 176.821 THR 57.3816 -83.0896 161.972 GLY -84.2772 112.54 -175.31 LYS -60.8524 125.287 -176.519 VAL -81.79 165.546 -174.762 THR -58.1675 -49.5621 178.196 PRO -61.4582 -44.6342 177.392 GLY -60.5722 -37.7448 173.602 GLN -61.1229 -44.5116 174.727 GLU -58.3597 -45.237 177.351 LYS -59.6541 -44.6744 176.906 VAL -60.092 -45.2458 179.57 LEU -65.3712 -40.0167 176.468 ARG -64.6745 -46.766 173.517 ALA -56.2454 -42.0355 176.948 ALA -55.5035 -52.9324 -176.158 ALA -64.3641 -39.9518 175.472 GLN -62.6623 -42.8411 179.282 ALA -63.5439 -47.4371 173.497 SER -54.1178 -41.3199 -173.097 ARG -76.9529 -28.2236 -172.772 ALA -116.867 -20.4871 -176.835 THR 81.0485 -0.643952 175.736 GLY -74.5356 141.977 -177.067 ALA -73.703 170.174 175.611 PRO -116.261 131.532 175.938 ILE -114.072 136.713 -174.964 ILE -114.773 163.464 163.425 THR 135 169 164 4xafG
-166.722 163.432 170.193 PHE -107.707 128.454 176.973 VAL -99.8267 131.118 176.886 LYS -129.8 164.479 -178.996 VAL -143.896 147.961 179.997 ALA -139.524 154.09 164.182 ALA -119.786 155.193 173.073 THR 59.8109 -122.575 175.622 GLY -102.184 16.0815 -179.859 LYS 81.8574 112.867 -178.252 ALA -79.4311 170.957 -176.622 THR -58.1591 -52.7473 176.774 PRO -60.5714 -40.9845 178.515 GLY -60.7123 -41.1547 174.076 GLU -61.2085 -43.9523 173.729 GLU -56.5073 -45.8911 178.867 LYS -63.2428 -42.4291 178.416 VAL -61.1141 -42.8834 177.551 LEU -65.8192 -42.4421 175.491 ARG -60.2263 -46.053 176.792 ALA -59.4142 -44.1022 174.009 ALA -53.7631 -51.735 -178.546 ALA -60.744 -43.7859 179.721 LYS -65.6047 -40.6514 174.934 ALA -60.7554 -45.7082 179.681 SER -61.1038 -33.3684 -178.025 ARG -84.2727 -17.132 -171.531 ALA -124.493 -24.8261 -175.143 THR 82.9496 -2.7819 177.559 GLY -72.305 141.337 -169.941 ALA -77.1289 166.69 170.4 PRO -114.125 133.981 179.374 ILE -124.991 141.97 -167.104 THR -122.829 165.062 165.639 THR 135 169 139 4xagA
-167.008 164.045 169.819 PHE -108.588 127.175 175.277 VAL -97.231 129.504 176.085 LYS -128.036 164.75 -177.001 VAL -149.947 149.872 -178.881 ALA -145.543 157.586 163.651 ALA -123.4 149.985 175.669 SER 51.9216 -125.032 -175.328 GLY -73.0066 -17.1325 -158.447 LYS 87.3844 112.136 -179.376 VAL -81.4083 168.11 -176.068 THR -55.9366 -49.6871 175.384 PRO -61.7001 -41.6946 179.417 GLY -61.6084 -41.6784 173.865 GLU -60.1426 -42.9142 174.192 GLU -58.2905 -46.2073 178.526 LYS -61.4713 -42.6497 -179.865 VAL -64.0756 -42.4568 177.228 LEU -66.0455 -42.0783 176.967 ARG -61.9602 -44.7287 175.265 ALA -58.7601 -43.097 174.832 ALA -56.0267 -52.2735 179.893 ALA -58.2088 -44.4927 178.849 GLN -63.2294 -43.7269 176.84 ALA -59.9161 -46.7824 176.663 SER -58.2834 -38.7291 -176.999 ARG -78.8694 -24.175 -171.385 ALA -119.936 -22.7441 -176.079 THR 82.4477 -1.9679 177.209 GLY -73.5389 143.5 -168.768 ALA -79.8772 166.501 171.621 PRO -113.969 138.074 -179.807 ILE -128.866 145.721 -167.131 THR -125.485 163.11 164.655 THR 135 169 139 4xagG
-162.872 163.801 164.15 ILE -105.821 130.37 175.939 VAL -105.828 131.596 179.4 LYS -130.333 145.479 175.116 VAL -122.399 145.451 -178.006 ALA -130.63 152.793 165.782 SER -130.835 151.906 -179.937 SER 57.5023 -117.62 175.049 GLY -99.3346 12.8554 -172.42 LYS 85.9119 114.013 -178.903 LEU -78.031 162.24 -179.716 ASP -56.7758 -46.509 178.19 ALA -61.5782 -40.988 -179.479 PHE -68.2705 -34.3298 170.693 GLU -61.0721 -40.5892 174.567 GLU -58.7763 -43.2933 178.248 LYS -66.7397 -42.5321 176.825 VAL -57.7696 -45.7362 179.598 LEU -63.6325 -43.5313 174.556 ARG -59.8306 -43.1892 178.623 ALA -61.5566 -47.2571 176.74 ALA -54.6885 -48.4867 -177.193 ALA -63.7637 -41.6769 176.707 LYS -66.3927 -41.945 174.613 ALA -60.6383 -44.8555 178.98 SER -60.9685 -35.8778 -176.437 ARG -79.0933 -23.8786 -168.302 ALA -119.128 -24.9856 -173.952 THR 86.3816 -7.36524 174.484 GLY -67.7879 134.208 -173.633 ALA -69.2344 172.831 177.925 PRO -123.142 130.086 175.457 ILE -119.405 140.349 -171.532 SER -119.549 165.531 164.483 THR 135 169 165 4xayA
-158.954 170.502 161.111 VAL -111.627 129.953 175.321 VAL -103.508 131.206 178.408 LYS -130.166 160.061 -178.288 VAL -144.341 146.005 178.108 ALA -138.078 167.337 -176.761 SER -115.749 -74.1121 173.698 THR -114.918 -101.791 160.241 GLY -76.3098 119.621 -179.421 LYS -42.0746 114.622 -177.219 ALA -67.3064 152.178 177.988 SER -49.3236 -37.8899 178.56 PRO -68.2568 -41.375 -179.266 PHE -68.7176 -31.0651 172.565 GLN -64.3362 -40.6087 170.041 GLU -55.8793 -46.2497 -179.067 LYS -63.638 -44.3516 178.669 VAL -59.9125 -43.8372 179.738 LEU -66.5218 -41.7232 175.874 ARG -61.4565 -45.8276 176.215 ALA -58.9871 -41.0102 176.825 ALA -60.8983 -49.4584 178.03 ALA -58.8911 -43.106 -179.601 GLN -66.1385 -44.4597 177.7 ALA -60.5963 -42.0406 177.202 SER -65.3895 -38.3978 179.867 LEU -74.5828 -24.3842 -171.664 ALA -121.875 -22.0315 -178.947 THR 81.9027 5.52178 179.174 GLY -78.8079 148.707 -171.429 VAL -73.2823 166.218 165.455 PRO -114.307 132.499 175.005 MET -115.709 136.831 -175.481 ILE -114.983 163.141 163.018 THR 135 169 145 4xayG
-165.852 163.579 168.895 PHE -107.012 128.057 175.833 VAL -98.4681 130.787 176.675 LYS -128.306 158.198 176.171 VAL -139.766 143.489 -177.881 ALA -130.369 150.642 161.166 ALA -126.446 164.047 -178.416 THR 52.6891 -121.765 176.676 GLY -104.21 12.1897 -177.641 LYS 84.5572 113.87 -179.948 ALA -82.1187 174.029 -175.937 THR -60.9078 -50.4899 175.081 PRO -61.0154 -42.9074 178.593 GLY -58.4266 -44.1108 174.215 VAL -58.669 -46.4449 174.88 GLU -56.1385 -47.1845 178.856 LYS -60.9936 -43.5593 178.364 VAL -60.6449 -43.7617 178.901 LEU -64.7281 -44.5521 174.108 ARG -58.1842 -41.5253 179.01 ALA -61.2334 -46.6983 177.358 ALA -56.5036 -47.1255 -177.475 ALA -66.7352 -40.595 176.289 GLN -66.2478 -40.4701 173.261 ALA -61.4728 -45.0416 178.421 SER -60.9121 -35.5914 -178.572 ARG -80.4022 -24.4074 -172.167 ALA -119.084 -24.0703 -175.997 THR 82.1282 1.10481 176.119 GLY -72.6054 143.665 -171.53 ALA -78.603 168.818 172.129 PRO -116.001 131.024 175.524 ILE -112.991 137.343 -176.114 ILE -115.207 163.733 163.366 THR 135 169 141 4xazA
-165.758 164.808 169.422 PHE -109.006 127.492 175.884 VAL -96.781 128.864 175.475 LYS -125.126 156.249 176.936 VAL -141.822 144.175 -175.78 ALA -126.169 147.988 167.163 ALA -110.193 105.153 177.706 SER 46.5131 -100.4 165.222 GLY -68.4153 109.206 175.545 ALA -49.7374 110.904 -175.564 VAL -73.0804 158.958 178.361 THR -51.9621 -43.5398 -179.569 PRO -67.4486 -41.7944 175.198 ASP -63.2007 -37.0514 173.866 GLU -60.5449 -43.1016 172.826 GLU -55.1739 -48.2826 178.823 LYS -60.4717 -44.087 -179.751 VAL -64.2722 -41.2262 178.69 LEU -65.7576 -43.7942 175.204 ARG -61.2289 -39.3507 178.203 ALA -61.479 -47.1921 175.265 ALA -52.8725 -52.2178 -173.939 ALA -65.2905 -39.5657 174.891 GLN -65.4256 -41.087 176.766 ALA -62.838 -45.8434 178.221 SER -59.2661 -37.0342 -177.65 VAL -76.9791 -29.8653 -171.399 GLU -109.725 -28.1263 -172.172 THR 86.5718 -5.521 175.248 GLY -73.5605 138.585 -171.917 ALA -81.3497 168.99 179.883 PRO -118.169 130.657 178.277 ILE -118.799 136.41 -175.021 ILE -115.921 162.999 163.845 THR 135 169 165 4xazG
-163.921 165.342 165.211 ILE -106.364 124.67 173.924 VAL -99.6205 128.683 178.741 LYS -128.406 157.35 175.614 VAL -140.849 143.194 177.81 ALA -130.209 149.324 162.189 THR -104.498 126.303 177.499 THR 35.6683 -114.884 170.825 GLY -69.1266 122.583 -176.469 LYS -56.5468 128.809 177.377 ALA -73.69 163.638 -174.975 THR -50.4807 -47.695 179.775 PRO -72.2267 -45.1937 178.486 PHE -49.9571 -36.6981 170.175 GLU -59.616 -45.8032 175.906 GLU -58.2902 -42.8891 176.959 LYS -60.4568 -47.3119 179.852 VAL -61.0247 -44.017 -179.76 LEU -67.3406 -41.9761 173.499 ARG -59.9693 -40.9828 177.23 ALA -61.5995 -46.0301 177.972 ALA -58.3493 -45.6337 -177.48 ALA -67.9399 -40.7343 175.966 GLN -65.2756 -40.7682 174.347 ALA -62.6587 -45.0951 178.387 SER -60.2666 -35.0114 -178.226 ARG -81.0286 -20.9993 -170.629 ALA -122.27 -23.3977 -175.96 THR 81.975 -1.47996 173.713 GLY -71.3752 140.504 -170.865 ALA -75.6405 174.987 167.522 PRO -119.645 133.471 176.957 VAL -118.79 138.73 -169.621 SER -117.978 165.135 164.146 THR 135 169 143 4xd3A
-160.639 172.261 163.659 VAL -114.628 125.54 175.16 ILE -98.2063 128.1 179.622 LYS -128.933 147.833 173.541 VAL -133.371 144.066 -179.992 ALA -132.049 154.625 159.442 THR -78.2189 177.057 -179.553 THR -48.7434 -61.4881 162.214 GLY -93.1655 111.986 -171.397 LYS -58.3392 125.397 179.816 VAL -81.0149 168.071 -174.619 THR -57.7552 -50.7272 176.255 PRO -63.1261 -40.5401 179.425 GLY -63.2104 -37.9181 172.107 GLN -62.8727 -40.9285 172.42 GLU -57.9106 -44.8149 -179.447 LYS -63.817 -44.07 177.189 VAL -59.3184 -44.9113 179.991 LEU -66.0362 -41.6325 174.455 ARG -61.4159 -40.7512 178.027 ALA -62.1427 -46.1255 176.304 ALA -55.4373 -50.5124 -176.805 ALA -64.5635 -42.2474 175.876 GLN -63.6809 -41.9513 176.213 ALA -61.7178 -46.1203 178.798 SER -63.6196 -32.7342 178.103 VAL -77.1533 -28.2084 -171.692 GLU -115.572 -24.5761 -173.338 THR 84.0745 -3.16292 179.446 GLY -71.2169 139.981 -171.731 ALA -73.1426 162.35 166.618 PRO -111.062 133.862 176.331 ILE -122.583 143.233 -166.602 THR -128.138 164.767 170.113 THR 135 169 141 4xd3G
-159.879 173.234 166.952 VAL -125.165 125.812 -168.84 VAL -114.494 132.295 -169.638 GLU -126.505 170.288 175.912 LEU -152.934 139.829 176.513 ALA -135.474 170.952 -168.095 THR -119.197 8.89707 -163.553 THR 118.208 -97.1954 161.8 GLY -69.3484 109.632 -178.635 LYS -59.9073 116.302 175.278 ALA -63.1194 146.899 179.302 ASP -47.6044 -42.2617 -178.11 PRO -71.6434 -36.5249 174.882 PHE -66.067 -35.9465 172.59 GLN -61.8038 -38.2533 174.055 GLU -57.406 -47.9497 -179.825 LYS -64.2886 -39.0197 179.321 THR -63.7454 -43.5361 179.689 ILE -68.1773 -42.1145 173.034 ARG -56.3892 -44.428 179.906 ALA -63.4729 -40.4518 171.998 ALA -53.2523 -51.2415 -175.468 ALA -65.9559 -43.1976 174.149 ARG -61.0753 -46.6994 178.805 ALA -61.3715 -45.6823 179.495 SER -63.9195 -34.9499 -179.99 VAL -74.3259 -28.9177 -169.577 ALA -117.435 -23.0805 -175.204 THR 82.6178 -1.62622 -179.811 GLY -71.6422 144.777 -170.875 ALA -79.6121 166.81 173.674 PRO -112.146 132.125 177.318 VAL -119.979 138.757 -170.022 SER -120.034 165.597 165.082 THR 135 169 163 4xd4A
-160.207 171.972 162.621 VAL -113.944 125.492 175.603 VAL -101.247 124.63 178.811 LYS -124.969 157.733 175.915 VAL -143.427 142.714 -178.036 ALA -129.677 147.247 153.589 THR -66.9718 169.618 173.721 SER -40.354 -62.759 166.255 GLY -89.3057 122.287 -177.016 GLU -57.1576 127.587 177.161 ALA -79.2156 162.728 -179.705 THR -53.5363 -44.032 176.626 PRO -66.3845 -43.1119 179.431 PHE -63.2848 -38.1699 173.81 GLU -62.2481 -38.8182 171.588 GLU -58.6904 -44.3543 179.948 LYS -64.128 -43.2975 177.906 VAL -60.8474 -44.6812 178.978 LEU -66.6913 -37.9562 174.823 ARG -63.9129 -46.6777 175.733 ALA -56.6798 -43.1273 178.169 ALA -55.9357 -51.6057 -175.119 ALA -68.5634 -37.0526 173.229 GLN -62.4468 -45.9308 176.415 ALA -60.0571 -46.0234 177.941 SER -59.9272 -39.4039 -177.733 ARG -78.022 -26.6173 -174.917 ALA -115.507 -20.9583 -176.678 THR 79.4582 2.30855 177.67 GLY -75.0511 142.922 -168.751 ALA -74.5295 165.964 169.104 PRO -115.341 131.695 177.003 ILE -118.36 141.297 -170.996 THR -120.822 164.578 165.09 THR 135 169 143 4xd4G
-168.633 166.005 172.593 PHE -112.003 130.262 -178.481 ILE -108.339 132.567 175.896 LYS -137.739 150.694 165.39 VAL -128.402 159.002 172.208 ALA -138.392 149.563 157.533 ALA -110.906 162.051 176.615 THR 58.6455 -132.411 178.124 GLY -99.9027 29.0853 -179.343 LYS 74.2039 114.634 179.516 VAL -81.3234 168.491 -174.73 THR -56.564 -52.2327 179.494 PRO -60.6246 -41.9604 178.335 GLY -61.0394 -39.3339 173.563 GLU -62.6583 -40.836 174.941 GLU -60.0121 -43.6167 178.678 LYS -65.7933 -43.2072 177.35 VAL -59.0036 -45.4504 179.855 LEU -66.1408 -42.2279 174.917 ARG -60.3929 -42.938 178.177 ALA -62.1537 -44.2512 176.674 ALA -57.4638 -48.1195 -178.69 ALA -62.9449 -42.9243 176.931 LYS -64.854 -40.6625 177.363 ALA -63.0376 -43.9146 179.771 SER -64.4054 -33.3674 -178.057 VAL -79.4597 -22.4041 -169.451 ALA -121.452 -23.674 -178.167 THR 85.6703 -7.21583 173.586 GLY -70.3791 141.069 -172.138 ALA -78.7993 163.944 178.204 PRO -118.975 131.163 176.462 ILE -122.756 141.29 -168.591 THR -121.42 164.822 165.313 THR 135 169 165 4xd5A
-167.86 167.569 170.468 PHE -112.002 124.101 174.961 ILE -96.343 129.082 178.846 LYS -128.436 158.752 -179.64 VAL -142.946 140.834 -177.332 ALA -132.631 150.352 171.531 THR -110.736 95.6009 177.82 THR 49.9641 -88.2752 167.652 GLY -81.8234 109.607 -174.913 LYS -57.9318 127.748 -178.771 ALA -77.73 166.28 -176.487 THR -56.0249 -50.4701 176.968 PRO -62.8102 -42.2589 178.62 GLY -60.1771 -42.0595 173.566 VAL -59.6539 -42.8717 173.374 GLU -57.5117 -44.8902 179.215 LYS -62.7786 -43.8388 -179.952 VAL -62.7059 -41.7484 178.815 LEU -68.4344 -41.0883 174.095 ARG -60.5079 -43.6232 178.529 ALA -59.8166 -46.4998 177.32 ALA -57.5456 -47.063 -178.318 ALA -64.4771 -43.4155 176.259 GLN -64.8853 -40.3087 175.786 ALA -63.1157 -44.2214 176.097 SER -61.2178 -34.8669 -177.048 ARG -81.9859 -21.5554 -173.869 ALA -121.935 -20.553 -176.392 THR 79.834 0.738154 175.968 GLY -73.4001 144.009 -168.888 ALA -81.0297 163.502 171.092 PRO -110.214 132.342 176.152 ILE -118.669 139.909 -170.244 THR -118.631 164.603 164.011 THR 135 169 144 4xd5G
-167.133 163.055 169.57 PHE -107.033 124.671 175.913 VAL -99.5386 129.482 178.497 LYS -129.576 161.552 178.882 VAL -147.068 141.276 -178.999 ALA -130.667 155.096 171.899 THR -114.853 94.8245 177.279 THR 58.7378 -98.1714 164.436 GLY -75.1099 111.087 -178.948 LYS -53.5642 126.685 -179.379 VAL -82.8459 165.766 -174.514 THR -55.4898 -52.0012 -179.428 PRO -62.6144 -41.1574 177.621 GLY -61.5299 -40.7529 172.413 GLN -58.2958 -44.2079 176.39 GLU -60.8894 -43.7517 177.031 LYS -60.2022 -45.9748 -179.451 VAL -63.4232 -42.9806 175.282 LEU -62.1128 -45.4922 175.294 ARG -58.6077 -44.3694 175.509 ALA -59.4747 -45.0628 177.103 ALA -54.8076 -51.3145 -177.705 ALA -62.0136 -44.7398 179.22 GLN -62.8591 -42.3981 176.215 ALA -63.0859 -45.8617 177.047 SER -55.5334 -38.9639 -175.236 ARG -81.5336 -23.7751 -171.964 ALA -117.664 -22.7024 -178.33 THR 81.3359 -0.868399 174.321 GLY -71.9194 143.254 -177.142 ALA -74.569 165.866 172.952 PRO -113.511 133.002 179.588 ILE -123.211 141.911 -167.835 THR -121.583 164.705 164.88 THR 135 169 164 4xd6A
-168.192 169.948 172.985 PHE -116.402 122.309 176.453 VAL -95.4589 126.864 177.019 LYS -128.422 162.414 -175.763 VAL -147.735 143.513 -179.234 ALA -145.304 157.211 173.377 THR -112.107 94.7353 178.289 THR 57.0014 -95.3721 167.482 GLY -75.9663 111.555 -178.378 LYS -59.9685 122.687 177.951 VAL -80.8999 166.615 -176.226 THR -55.8991 -49.7101 175.579 PRO -61.8026 -44.2907 -179.833 GLY -61.2914 -39.6674 172.086 VAL -59.0269 -45.3901 175.372 GLU -57.9068 -45.0118 -179.29 LYS -61.1121 -44.4101 -177.608 VAL -67.9688 -38.5312 172.836 ILE -62.3786 -43.2962 175.395 ARG -62.2252 -42.2554 176.659 ALA -60.2273 -40.9452 176.43 ALA -59.5146 -52.5256 -177.387 ALA -64.0072 -38.2924 175.956 GLN -64.2109 -40.6604 177.945 ALA -65.9107 -46.1982 176.569 SER -59.8461 -31.0618 -177.9 ARG -82.1445 -25.7696 -172.814 ALA -122.077 -21.6101 -176.189 THR 84.1414 -2.64751 178.78 GLY -70.4089 141.502 -173.421 ALA -74.9186 165.344 168.013 PRO -116.098 132.715 175.251 VAL -111.782 140.613 -174.941 THR -112.572 164.411 161.169 THR 135 169 139 4xd6G
-165.21 163.377 165.757 ILE -104.191 134 174.914 VAL -109.126 128.123 177.084 LYS -127.586 164.116 -174.349 VAL -147.201 141.382 168.75 ALA -133.028 151.062 169.113 THR -122.592 80.2536 -160.977 SER 84.0438 -159.348 177.7 GLY -49.5675 125.821 178.194 LYS -54.5154 131.91 172.001 ALA -74.234 169.832 -173.745 THR -51.326 -45.2502 -170.724 ALA -86.6625 -22.259 168.414 PHE -66.4076 -34.0896 169.308 GLU -59.128 -45.9085 178.127 GLU -61.2651 -44.4546 177.345 LEU -59.9352 -44.2693 -179.686 VAL -64.6208 -44.8876 176.814 ILE -62.5278 -43.575 178.196 ARG -61.8329 -42.0969 176.286 ALA -61.689 -43.1124 177.539 ALA -55.8874 -49.1894 -177.47 ALA -66.8561 -41.7065 176.372 GLN -59.9285 -46.8692 175.217 ALA -59.757 -44.0766 -179.834 SER -60.7823 -32.4408 -175.18 ARG -87.1744 -16.1086 -172.446 ALA -124.809 -26.0016 -172.662 THR 80.9113 5.35077 179.502 GLY -73.209 135.952 -169.2 ALA -73.5173 174.165 170.112 PRO -121.045 133.171 176.991 ILE -123.005 141.851 -168.012 SER -121.781 165.22 164.351 THR 135 169 163 4zstA
-161.733 172.04 165.092 VAL -115.045 131.045 174.856 ILE -101.57 126.558 174.241 LYS -124.297 171.178 -174.478 VAL -157.155 138.683 167.606 ALA -129.547 156.959 169.589 THR -131.841 79.9925 -159.741 SER 90.0109 -160.449 173.844 GLY -49.4921 132.714 -178.586 LYS -61.2121 134.551 171.542 ALA -70.883 167.267 -175.252 THR -51.4148 -41.8804 179.539 ALA -75.0849 -41.8536 179.316 PHE -56.7723 -32.0586 166.628 GLN -59.8858 -44.1555 176.226 GLU -57.1764 -48.2567 -172.527 LYS -70.2695 -34.0992 176.35 VAL -66.0959 -41.9771 176.707 LEU -65.9396 -44.6011 176.309 ARG -59.0171 -39.6242 179.535 ALA -63.859 -46.594 176.296 ALA -57.987 -44.594 -178.117 ALA -65.157 -47.4917 178.275 LYS -63.337 -40.2603 172.092 ALA -59.5578 -46.5354 179.996 SER -61.7021 -28.9908 -177.274 ARG -89.6941 -12.848 -173.02 GLU -126.393 -27.2085 -170.182 THR 81.2106 2.7897 173.996 GLY -73.5848 131.053 -171.078 ALA -73.4701 164.918 170.204 PRO -109.109 135.246 175.287 VAL -117.598 145.01 -170.853 SER -123.652 162.286 164.354 THR 135 169 143 4zstB
-158.855 171.786 160.59 VAL -113.045 137.316 175.47 ILE -109.593 128.372 174.489 LYS -124.567 169.249 -170.76 VAL -155.03 143.871 163.863 ALA -150.858 142.021 155.148 SER -102.073 89.0665 -177.707 GLY 92.5526 -162.325 -175.888 GLY -51.6591 130.963 -175.254 LYS -61.4458 141.189 -177.699 ALA -72.4616 166.197 176.207 SER -51.2496 -41.2416 178.697 ALA -71.5776 -38.0101 -179.325 PHE -67.2909 -31.3611 168.946 GLU -59.7477 -44.4472 173.661 GLU -56.2958 -48.2725 -175.455 LEU -64.4465 -43.5808 -179.947 VAL -63.7869 -41.0318 175.523 LEU -66.8384 -38.3042 176.661 LYS -64.4195 -44.8195 179.009 ALA -60.844 -43.8408 171.207 ALA -47.2095 -60.4812 -172.849 ALA -62.2118 -41.9772 177.174 GLN -62.2991 -38.8484 171.812 ALA -62.2351 -51.5193 179.845 SER -56.9417 -31.8425 -176.973 LEU -84.6857 -17.4272 -172.828 ALA -125.081 -27.6604 -170.261 THR 83.2647 5.57822 176.936 GLY -73.869 140.287 -172.831 ALA -70.9785 159.955 164.686 PRO -113.378 125.355 177.472 ILE -116.54 144.733 -167.772 SER -123.16 164.634 164.839 THR 135 169 144 4zsuA
-161.899 173.652 166.729 VAL -118.703 126.021 179.006 ILE -99.4675 126.375 -179.877 LYS -126.77 158.432 -175.465 VAL -142.885 141.292 169.48 ALA -136.202 150.669 168.341 THR -126.566 87.1889 -162.191 THR 77.3326 -155.941 177.981 GLY -46.7185 126.832 176.655 LYS -57.9519 135.253 -178.914 ALA -70.1071 163.567 176.893 SER -49.4924 -42.1883 175.013 PRO -63.6799 -50.8453 -174.31 PHE -60.2256 -34.1712 167.367 GLN -55.3933 -49.584 174.809 GLU -54.8863 -45.1694 -176.29 LYS -65.7537 -44.8756 179.674 VAL -62.5411 -43.1976 176.368 LEU -63.2742 -43.1668 175.35 ARG -59.4565 -42.1272 179.628 ALA -62.7156 -43.0593 178.542 ALA -60.3144 -46.7968 -178.216 ALA -67.6056 -41.404 175.643 GLN -63.9842 -43.1401 173.862 ALA -59.7874 -48.3469 178.921 SER -62.9737 -22.8149 178.795 VAL -85.05 -24.9541 -170.291 ALA -123.162 -15.1298 -170.51 THR 69.6048 10.0934 173.815 GLY -76.2153 137.334 -171.636 ALA -73.2412 166.248 169.101 PRO -116.4 128.768 176.01 ILE -114.805 147.082 -168.711 THR -130.331 163.281 169.139 THR 135 169 144 4zsuB
-158.452 166.902 162.548 PHE -105.732 138.354 176.724 ILE -103.583 125.315 178.589 LYS -121.212 152.63 173.258 VAL -147.873 150.348 -172.211 ALA -125.103 158.621 179.905 SER -79.7188 177.232 160.933 ASP -65.3189 102.67 164.306 GLU 108.712 -27.9228 158.379 GLY -150.675 169.779 162.64 GLY -90.0482 113.377 -171.873 VAL -71.885 160.843 177.709 THR -54.3299 -42.7221 172.115 PRO -56.7853 -49.1805 -179.091 ASP -65.3765 -40.2691 179.662 GLU -57.4862 -33.5838 171.246 GLU -52.4499 -45.3368 -179.969 LYS -68.4261 -39.9792 -178.414 VAL -66.3624 -45.085 174.212 LEU -63.358 -43.6674 171.111 ARG -53.1348 -47.2535 -170.14 ALA -67.9819 -43.6757 179.602 ALA -62.1753 -43.0828 174.976 ALA -57.5975 -50.5642 177.648 ILE -63.1745 -39.4126 176.762 ALA -59.4496 -43.1684 175.947 SER -61.0766 -39.2273 -178.865 LYS -77.2196 -33.072 -169.525 GLU -112.089 -27.982 -169.313 THR 76.2264 21.4428 -178.908 GLY -64.733 148.389 175.69 ALA -74.8146 147.703 169.755 PRO -111.485 127.265 174.815 ILE -110.877 137.485 -176.941 ILE -123.197 161.707 168.596 THR 135 169 164 5ch9A
-159.371 166.536 163.235 PHE -106.237 134.699 177.081 ILE -103.422 125.199 179.161 LYS -123.445 159.142 175.949 VAL -152.829 149.561 -176.069 ALA -127.039 160.737 -179.734 SER -90.4418 169.319 167.907 SER -64.9086 104.39 164.699 GLU 104.551 -30.0247 159.465 GLY -144.751 164.687 161.575 GLY -86.3631 113.697 -171.8 VAL -75.0417 172.487 178.466 THR -62.2046 -53.3889 173.513 ASP -50.4574 -42.5141 178.675 ASP -68.3309 -44.1612 -179.119 VAL -56.908 -34.0598 173.99 GLU -56.7966 -42.7933 179.295 LYS -69.8957 -40.1511 -178.955 VAL -65.908 -46.7378 175.023 LEU -63.9757 -40.3966 172.297 ARG -58.4118 -44.7409 -174.934 ALA -66.4056 -45.4263 178.184 ALA -60.1101 -45.7273 175.115 ALA -57.4468 -47.4976 179.468 ILE -67.2179 -36.3457 176.039 ALA -61.4286 -44.599 174.801 SER -57.1243 -43.2064 -179.665 LYS -71.0923 -36.2272 -167.622 GLU -114.163 -22.4409 -168.725 THR 70.3694 18.9166 -177.714 GLY -67.8959 143.907 176.839 ALA -70.6342 148.524 170.866 PRO -112.857 126.97 175.58 ILE -112.049 134.873 -176.7 ILE -118.938 162.764 167.354 THR 135 169 140 5ch9B
