# Supplementary material for: Highly active enzymes by automated combinatorial backbone assembly and sequence design
Source: Nat Commun. 2018 Jul 17;9:2780. doi: 10.1038/s41467-018-05205-5 (PMC6050298; doi:10.1038/s41467-018-05205-5)
Supplement: Supplementary file 18 — Supplementary Data 14 [file 41467_2018_5205_MOESM18_ESM.txt]

-127.153 96.5276 -152.543 THR -80.0843 136.642 -167.893 SER 50.7635 28.1474 174.541 ALA 57.9929 34.9703 176.126 SER -113.97 143.114 172.024 THR 82.1863 10.6671 179.202 MET -56.0341 -50.0119 178.674 GLY -63.235 -36.4268 177.484 LEU -64.4226 -40.4736 173.381 GLU -57.8592 -45.0385 -178.417 VAL -65.97 -43.8134 178.211 ILE -58.3532 -45.399 179.955 ASP -66.7741 -45.089 178.276 ILE -64.1778 -43.1194 179.407 LEU -65.7684 -39.8828 176.919 ALA -59.6034 -24.5345 179.875 ALA -104.647 21.0088 161.08 GLU 91.3265 13.284 176.167 GLY -81.2734 127.836 171.883 VAL -72.168 110.842 -178.3 ASP -60.8906 -18.356 172.926 ALA -66.9731 -11.1827 172.42 SER -100.964 19.6116 -173.671 ARG -116.404 125.791 175.183 VAL 171 195 190 1bf6A
-126.188 93.124 -151.197 THR -73.2921 137.655 -171.471 SER 48.8815 30.2755 175.536 ALA 59.7496 42.4825 174.536 SER -118.966 152.535 170.233 THR 70.3916 11.6599 178.124 MET -58.6786 -46.8888 177.268 GLY -65.7939 -39.2341 178.55 LEU -63.2437 -37.9217 173.764 GLU -61.0988 -44.6412 -179.937 GLN -62.9208 -46.0865 178.116 ILE -57.0129 -46.8589 -179.952 ASP -65.0212 -47.9161 176.493 ILE -60.6297 -43.5755 179.942 LEU -63.5276 -39.1051 179.374 ALA -63.2617 -23.8437 179.557 ALA -103.7 21.2195 162.683 GLU 88.4382 13.7613 175.486 GLY -78.0044 137.532 179.882 ALA -72.4304 109.307 -173.263 ASP -61.56 -18.0367 172.239 PRO -66.9781 -12.6391 171.967 SER -103.633 22.9905 -173.206 LYS -117.553 124.296 176.585 VAL 171 195 189 1bf6B
-120.437 172.228 162.77 THR -108.254 83.5823 -176.816 ASN -47.5672 -44.6811 173.29 ALA -48.1152 -47.0641 177.699 SER -80.8009 -1.09276 177.101 ASN 61.9935 33.7559 -176.173 ARG -58.6502 -27.1807 177.167 THR -49.0577 -39.8228 -178.519 GLY -60.2272 -48.7849 179.083 LEU -69.3286 -34.1284 174.909 GLU -60.3181 -53.1635 177.605 VAL -57.2938 -40.6203 178.872 LEU -56.9611 -48.3335 -177.711 ARG -70.7082 -41.4475 177.064 ILE -63.1776 -41.499 177.5 LEU -67.5345 -36.3386 175.148 GLU -62.7822 -16.6425 177.72 GLU -103.73 -1.27402 -179.668 GLU 85.9607 10.3158 179.023 GLY -71.4731 126.963 176.958 VAL -66.5842 132.719 178.003 ASP -54.566 -27.9092 177.981 PRO -68.1672 -7.22557 168.88 SER -101.958 11.9693 -169.734 HIS -119.607 123.348 171.823 VAL 171 195 190 1dpmA
-122.267 165.273 161.836 SER -99.1423 88.6315 -178.84 ASN -50.1089 -43.9326 -179.932 ALA -63.1478 -23.5194 174.169 SER -99.7181 2.51588 176.337 ASN 60.8289 33.9568 179.963 ARG -52.6913 -31.4172 178.54 ASP -49.9806 -39.3387 -178.65 GLY -61.869 -47.0058 178.037 LEU -67.0278 -37.7735 177.003 ASP -60.3929 -50.9906 -179.207 GLN -60.859 -40.7331 176.596 LEU -57.4577 -43.4907 -179.308 ASP -72.2211 -41.2018 -179.234 ILE -66.8089 -39.7906 178.521 LEU -66.991 -39.4928 177.352 GLU -59.7642 -26.4202 177.721 GLU -96.5373 4.19664 176.513 GLU 87.4963 16.2964 -176.167 GLY -94.0658 137.575 179.51 VAL -80.4999 125.853 -178.095 ASP -51.948 -30.0427 177.985 PRO -65.926 -8.65204 172.527 SER -99.2554 8.81461 -166.769 LYS -117.639 123.241 171.853 VAL 171 195 189 1dpmB
-127.279 157.487 166.563 SER -92.8616 87.2507 -173.998 ASN -53.1556 -40.898 -179.508 ALA -62.6048 -24.9408 172.886 SER -96.9768 2.95895 176.082 ASN 60.6752 35.836 179.016 ARG -52.7083 -30.0424 -179.399 ASP -52.2397 -40.5706 -177.906 GLY -61.7938 -43.9217 -179.536 LEU -72.7325 -37.7192 173.941 GLU -58.7815 -50.7017 -179.426 GLN -57.701 -46.0183 -179.488 LEU -57.1636 -43.4282 -179.938 ASP -70.1527 -45.5101 177.602 ILE -60.4263 -41.563 178.609 LEU -66.8287 -38.203 177.849 GLU -62.08 -23.7436 174.037 GLU -94.5105 -1.23165 177.389 GLU 84.3907 17.5361 175.589 GLY -73.3132 133.796 178.447 VAL -76.4076 128.294 -178.881 ASP -58.9806 -31.1704 179.841 ALA -67.2613 -9.23354 172.398 SER -99.8285 12.1504 -169.675 HIS -119.572 122.745 171.608 VAL 171 195 191 1eywA
-120.593 169.887 163.093 THR -105.938 85.4305 -174.615 ASN -49.1185 -41.9441 176.011 ALA -54.9902 -44.8208 175.311 SER -78.7512 5.64334 178.81 ASN 57.4786 29.1708 -178.987 ARG -61.301 -35.8173 -176.436 SER -52.623 -35.1553 -178.892 GLY -62.1929 -45.8202 -179.328 LEU -74.6992 -32.6573 174.026 GLU -62.8208 -49.5383 178.245 VAL -58.9407 -41.1139 178.451 LEU -57.2647 -50.1384 -178.12 ARG -66.7404 -41.9043 177.963 ILE -62.2565 -42.8655 177.906 LEU -66.8833 -37.0636 176.049 GLU -61.2712 -20.1951 177.019 GLU -102.133 -1.52327 175.312 GLU 89.5438 9.17115 179.959 GLY -73.3372 131.357 177.037 VAL -69.9756 130.068 177.884 ASP -56.2185 -26.648 176.668 PRO -66.3364 -12.3753 172.044 SER -97.5074 12.0849 -167.998 LYS -120.082 122.15 172.085 VAL 171 195 176 1ez2A
-124.632 161.727 165.183 THR -96.9168 84.6587 -175.519 ASN -48.8412 -42.503 179.884 ALA -60.9915 -29.0049 174.613 SER -95.671 8.16638 175.327 ASN 58.4634 30.6401 179.667 ARG -57.9691 -34.976 -175.891 SER -52.2604 -33.0746 -178.963 GLY -64.9515 -46.1289 178.465 LEU -71.6622 -34.4892 175.583 GLU -60.9487 -50.4404 -179.316 VAL -61.1366 -41.2089 177.439 LEU -57.7326 -46.9388 178.772 ASP -65.8441 -43.694 178.704 ILE -62.3668 -44.1522 -179.78 LEU -65.1911 -37.1067 178.292 ALA -61.1631 -26.0647 177.296 GLU -92.692 -14.5765 175.943 GLU 100.114 13.5962 178.618 GLY -75.9343 134.045 178.799 VAL -74.3137 127.538 179.106 ASP -50.9596 -30.7752 177.937 PRO -64.3247 -11.8684 172.349 SER -96.0073 9.19127 -167.097 LYS -118.408 123.086 172.094 VAL 171 195 176 1ez2B
-119.201 169.796 160.841 SER -105.078 86.2056 -174.612 ASN -54.2435 -35.3749 171.54 ALA -53.523 -47.0369 177.865 SER -83.031 -1.68738 176.145 ASN 62.7305 33.346 -179.165 ARG -53.9815 -26.7946 179.202 THR -52.268 -34.7789 -178.28 GLY -66.1873 -47.0572 178.571 LEU -68.9719 -34.924 175.312 GLU -61.9295 -48.1514 176.253 GLN -57.396 -44.6871 -179.966 LEU -58.7549 -48.1546 179.439 ARG -68.4182 -40.6316 171.119 ILE -53.2773 -54.4398 -174.913 PHE -66.9341 -33.4615 174.611 GLU -59.608 -22.5464 175.268 GLU -100.452 -1.8942 175.967 GLU 84.6994 18.3956 176.96 GLY -75.6147 134.826 176.526 VAL -70.9272 130.414 179.118 ASP -57.8537 -29.4464 175.911 PRO -65.5061 -12.7647 177.7 SER -96.7964 4.7172 -174.198 LYS -123.714 130.876 177.524 VAL 171 195 195 1hzyA
-127.469 156.296 166.37 THR -89.9983 83.0661 -172.741 ASN -53.0008 -41.0396 178.643 ALA -62.6683 -22.0129 172.431 SER -98.5757 0.227009 174.236 ASN 64.1839 35.8426 179.408 ARG -54.9722 -31.5719 -179.252 ASP -50.5101 -35.9955 -177.916 GLY -62.5027 -51.0657 179.211 LEU -68.0649 -37.6893 175.456 GLU -58.4919 -49.2814 178.697 VAL -60.6085 -43.9355 178.303 LEU -57.2175 -45.4797 -179.896 ASP -70.0992 -41.7059 171.927 ILE -54.1255 -50.082 -176.39 PHE -65.0012 -36.1159 177.862 GLU -62.0275 -19.653 177.299 SER -104.065 3.38077 174.817 GLU 81.9128 20.6182 178.205 GLY -82.9271 136.507 179.015 VAL -74.7608 129.261 178.368 ASP -61.5251 -28.736 177.813 ALA -66.5193 -10.6427 173.062 SER -96.9686 9.3483 -166.871 LYS -119.522 122.517 172.283 VAL 171 195 191 1hzyB
-127.637 158.028 167.289 SER -92.4186 86.339 -177.538 ASN -52.5776 -36.5969 171.808 ALA -51.1036 -52.2871 177.853 HIS -79.002 -5.7293 177.56 ASN 64.775 35.9888 178.86 ARG -60.0989 -30.8375 -175.751 GLU -53.9118 -33.5461 -178.25 GLY -66.6373 -45.9089 177.979 LEU -70.1805 -34.6967 174.619 GLU -61.596 -51.7842 177.638 GLN -59.0539 -40.1244 175.595 LEU -56.3374 -53.2652 179.919 ARG -62.7211 -41.2643 178.555 ILE -62.6443 -45.7873 -178.644 LEU -66.5808 -35.7282 178.008 GLU -64.3308 -16.1309 176.046 GLU -102.295 -5.84126 177.564 GLU 93.2436 14.1748 179.716 GLY -77.9495 135.06 178.947 VAL -77.6979 127.903 179.674 ASP -53.321 -28.5356 176.796 PRO -65.9952 -11.7327 171.73 SER -95.0419 6.76031 -165.445 LYS -118.153 122.985 172.363 VAL 171 195 176 1i0bA
-124.247 160.55 164.849 SER -94.6325 84.1283 -173.563 ASN -51.7037 -42.6299 179.806 ALA -60.7658 -24.741 174.964 SER -101.635 7.02853 172.517 ASN 58.3529 36.1871 179.876 ARG -61.4838 -24.2812 177.216 THR -55.4427 -32.7088 -179.761 GLY -64.4446 -49.548 179.027 LEU -68.1455 -37.2725 173.301 GLU -56.7975 -52.7718 178.796 GLN -56.4915 -45.9432 -179.288 ALA -58.2468 -42.83 178.92 ASP -70.8697 -42.2619 172.538 ILE -54.6911 -49.1314 -176.321 PHE -67.4096 -36.1217 175.997 GLU -63.1388 -15.6516 174.375 SER -106.728 4.91055 174.049 GLU 81.0295 13.3164 177.864 GLY -74.3827 137.437 179.437 VAL -75.7425 126.041 179.26 ASP -52.6112 -25.4316 177.589 PRO -68.4868 -12.0183 171.811 SER -93.5363 7.466 -164.995 LYS -119.29 122.137 172.156 VAL 171 195 191 1i0bB
-115.78 174.848 157.857 SER -109.983 86.8624 -176.217 ASN -53.0156 -34.7526 171.287 ALA -54.3491 -51.9791 176.05 SER -77.8838 -2.99175 175.19 ASN 64.6916 35.5092 177.877 ARG -58.353 -26.045 -177.983 GLU -55.6374 -36.4458 -178.49 GLY -64.1211 -46.5881 178.267 LEU -70.0593 -36.8793 175.364 GLU -60.0255 -49.7532 177.837 GLN -59.5534 -42.4576 179.59 LEU -57.5735 -48.799 -178.692 ARG -69.4442 -43.2874 171.393 ILE -52.4049 -51.8656 -175.306 LEU -66.7938 -31.9757 176.071 GLU -64.5407 -17.2643 173.784 GLU -102.303 -1.60384 176.305 GLU 85.3838 18.0376 177.413 GLY -76.7614 134.205 178.468 VAL -72.5828 129.719 179.915 ASP -56.5828 -27.9942 175.988 PRO -66.2963 -11.7762 171.997 SER -93.7596 6.42585 -166.075 LYS -118.103 122.819 172.19 VAL 171 195 176 1i0dA
-127.182 157.429 166.225 THR -91.4635 84.735 -171.62 ASN -56.035 -39.3255 176.847 ALA -61.6824 -25.0247 172.573 SER -96.0873 4.48948 177.009 ASN 59.8214 30.1256 179.318 ARG -61.8387 -29.1352 -178.347 SER -51.9571 -35.4107 -179.594 GLY -64.449 -47.5536 177.031 LEU -66.6652 -39.8142 174.969 GLN -58.86 -50.7572 178.244 VAL -55.8337 -45.9404 -179.407 ILE -59.6282 -46.1855 178.305 ASP -64.5607 -44.4101 179.563 ILE -63.5563 -41.3941 178.813 LEU -66.7557 -34.9667 179.379 ALA -63.1684 -23.6084 176.03 ALA -98.315 0.427789 175.817 GLU 83.3951 21.0214 176.254 GLY -77.7948 138.374 177.58 ALA -77.6364 127.785 -178.331 ASP -60.5311 -22.4865 171.072 LEU -65.8863 -10.994 172.861 SER -97.0048 8.33693 -165.729 LYS -119.917 122.296 172.679 VAL 171 195 176 1i0dB
-125.837 159.034 164.757 SER -93.4239 85.9535 -177.356 ASN -54.0026 -32.5096 168.428 ALA -48.7012 -61.6134 178.531 SER -75.0859 -0.952698 174.888 GLN 65.451 37.7286 -177.194 ARG -51.6375 -29.279 -176.019 ASP -52.621 -35.9172 -176.449 GLY -66.6178 -46.6725 176.869 LEU -68.6016 -34.5394 176.505 GLU -63.4485 -49.4916 176.304 GLN -59.1469 -41.7441 178.272 LEU -56.5453 -48.4016 -179.473 ASP -68.6724 -40.714 175.035 ILE -57.3074 -49.5352 -178.344 LEU -67.2711 -32.2431 175.516 GLU -61.8222 -21.3074 176.353 ALA -101.034 -11.4347 176.155 GLU 95.0391 17.0996 179.43 GLY -84.8721 136.279 178.646 VAL -75.6155 127.34 179.218 ASP -51.5385 -29.6367 176.809 PRO -65.4946 -12.4343 172.333 SER -92.4527 5.03227 -164.918 LYS -117.5 121.935 172.199 VAL 171 195 189 1jgmA
-122.836 160.877 161.795 SER -93.9059 84.9342 -173.874 ASN -53.949 -38.5337 179.082 ALA -64.8927 -24.697 172.335 SER -96.023 5.6002 176.785 ASN 60.1273 31.3728 179.028 ARG -61.4743 -28.5604 -177.945 GLU -54.5124 -32.7616 -179.457 GLY -64.2056 -50.0942 177.541 LEU -66.5717 -38.349 176.477 GLU -59.8306 -48.9503 178.297 GLN -59.4357 -43.8446 178.817 LEU -59.8898 -45.3142 176.958 ASP -64.1531 -46.2237 176.354 ILE -56.9834 -47.7806 -177.465 LEU -66.5669 -35.2011 176.952 GLU -60.9433 -22.1948 175.699 GLU -101.032 -1.1565 175.586 GLU 83.5419 21.4667 176.666 GLY -79.953 136.48 -179.746 VAL -74.675 127.564 178.67 ASP -51.5041 -29.101 177.497 PRO -67.158 -9.8258 172.9 SER -95.7717 6.65727 -164.579 LYS -119.139 121.848 172.833 VAL 171 195 176 1jgmB
-127.175 160.542 170.83 SER -95.1422 82.4146 -178.475 ASN -46.6664 -46.3877 178.884 ALA -47.4258 -44.7414 178.348 SER -94.8964 18.5462 175.088 GLN 55.2195 31.6654 179.862 ARG -51.755 -34.6066 -179.629 SER -49.9964 -34.7758 -179.059 GLY -60.8053 -48.7665 179.551 LEU -67.8954 -36.2058 178.937 GLU -63.8738 -46.6674 178.453 GLN -59.6402 -40.7649 178.139 LEU -58.976 -48.0801 -178.871 ARG -66.677 -44.6803 179.617 ILE -61.7927 -41.2062 178.366 PHE -65.9565 -37.3871 -179.993 ALA -68.3809 -16.2936 176.354 GLU -100.421 -2.73341 176.102 GLU 89.8054 14.8257 -178.885 GLY -84.6457 133.117 -179.781 VAL -75.604 128.037 177.752 ASP -49.1463 -28.7972 179.079 PRO -66.0445 -10.6265 173.436 SER -99.7686 8.84817 -166.424 HIS -119.273 124.034 172.304 VAL 171 195 176 1p6bA
-124.507 159.996 165.221 THR -94.715 87.4746 -178.385 ASN -50.6576 -41.0793 -178.964 ALA -63.1627 -24.2437 174.878 SER -99.5706 5.38476 177.794 ASN 60.8233 34.7942 -177.394 ARG -60.2922 -27.2686 -177.714 SER -56.778 -36.5519 -177.673 GLY -63.1075 -47.1923 179.225 GLU -68.9819 -33.8363 178.122 GLU -67.2797 -45.9983 177.902 VAL -58.6498 -43.1769 178.446 LEU -57.0784 -47.1332 179.701 ASP -66.3094 -45.5702 177.136 ILE -60.6915 -41.5002 179.123 LEU -64.9991 -38.3705 178.948 ALA -65.3417 -25.3257 177.83 GLU -91.068 -5.21516 177.29 GLU 87.6742 17.031 -179.754 GLY -82.5313 135.297 -179.194 VAL -77.4088 128.445 -178.242 ASP -54.5995 -28.6493 178.192 PRO -66.1566 -9.19524 171.601 SER -95.5592 7.13821 -164.341 LYS -118.752 123.011 172.047 VAL 171 195 176 1p6bB
-131.571 154.51 174.332 SER -89.9581 84.1132 -178.617 ASN -47.9782 -42.1637 178.256 ALA -51.6496 -39.7379 177.822 HIS -96.2387 9.55825 176.118 ASN 58.7885 37.6075 -179.289 ARG -51.57 -36.6514 -177.962 ASP -47.3574 -38.1401 -178.502 GLY -59.2446 -48.294 179.737 LEU -68.6839 -36.6321 178.051 GLU -61.4126 -48.4892 177.703 GLN -57.8044 -41.1012 178.186 LEU -56.763 -50.8131 -177.369 ARG -66.5044 -41.8144 179.106 ILE -60.8322 -46.9904 -179.353 LEU -66.3727 -35.4303 175.213 GLU -61.0643 -18.6547 177.705 GLU -103.969 -0.839896 176.498 GLU 89.2735 5.68363 -179.229 GLY -72.4081 130.574 177.742 VAL -70.9033 132.195 178.139 ASP -50.7984 -27.9179 178.521 PRO -69.895 -6.66565 171.188 SER -101.633 8.35956 -166.949 HIS -119.414 123.907 172.41 VAL 171 195 190 1p6cA
-130.144 158.462 172.045 SER -93.7486 82.8378 -178.571 ASN -44.0041 -46.475 -177.589 ALA -59.7447 -26.3527 172.788 SER -99.3075 4.95517 174.395 ASN 61.8672 30.4654 -178.859 ARG -47.4756 -35.0692 -178.766 ASP -49.0682 -36.9389 -176.159 GLY -63.2512 -47.1818 -179.391 LEU -72.8658 -31.6831 174.817 GLU -62.7912 -46.6579 178.509 GLN -61.5231 -45.8947 176.841 LEU -53.2486 -50.3612 177.146 ASP -62.9556 -47.9126 -178.947 ILE -60.6654 -41.6996 179.657 PHE -66.2453 -37.8098 179.485 ALA -65.4635 -25.4826 177.473 ALA -89.9662 -1.33886 177.699 GLU 91.7335 5.54621 -179.286 GLY -81.59 131.923 179.099 VAL -80.403 125.279 -178.274 ASP -52.2874 -26.1901 -177.886 PRO -68.3209 -7.21675 169.011 SER -111.182 20.4397 -177.112 LYS -118.313 125.385 172.724 VAL 171 195 189 1p6cB
-125.865 161.273 166.413 THR -96.3701 82.6353 -176.199 ASN -48.9645 -39.9092 175.506 ALA -55.3276 -39.9674 176.839 HIS -87.1483 4.12272 177.315 ASN 59.9027 33.5369 -177.806 ARG -51.9382 -33.1473 -176.641 ASP -54.3054 -30.6087 -178.703 GLY -65.1153 -49.7909 179.863 LEU -71.2359 -31.9836 174.052 GLU -62.1207 -50.3461 178.207 VAL -58.9432 -39.5202 179.482 LEU -59.8316 -48.9984 -179.104 ARG -67.6073 -40.7862 176.572 ILE -61.2191 -48.8681 177.048 PHE -61.6631 -35.2867 177.187 GLU -63.2317 -22.8721 177.734 GLU -99.646 -0.376405 178 GLU 87.9878 10.9242 179.169 GLY -72.7634 132.448 176.282 VAL -73.3809 128.068 178.365 ASP -52.7666 -30.9373 179.966 PRO -64.9315 -7.95915 179.071 SER -111.852 14.5195 177.739 LYS -124.235 134.896 178.64 VAL 171 195 195 1pscA
-125.448 158.413 162.141 SER -91.5867 87.5166 -177.622 ASN -54.1008 -40.4837 178.672 ALA -61.1678 -26.7217 174.46 SER -98.8226 5.66748 173.665 ASN 61.4465 32.1845 178.407 ARG -50.5214 -31.2642 -177.274 ASP -53.3992 -36.4273 -178.005 GLY -67.5822 -41.8702 178.761 LEU -71.4308 -35.3735 175.488 GLU -63.734 -49.9072 179.383 GLN -57.6304 -42.3852 176.826 LEU -57.999 -44.4614 178.537 ASP -67.7355 -45.0557 178.657 ILE -60.6255 -45.1974 -178.277 LEU -67.3519 -36.1574 176.26 GLU -62.0866 -21.4121 176.516 GLU -97.8352 -3.37639 177.138 GLU 88.6212 18.1685 -177.476 GLY -99.2019 133.86 -179.453 VAL -75.516 128.298 -179.477 ASP -52.1134 -29.2034 177.818 PRO -66.7811 -8.84378 171.949 SER -96.5764 8.14575 -166.144 LYS -119.594 123.436 171.593 VAL 171 195 189 1pscB
-116.146 -178.413 -121.459 SER -120.991 166.92 170.707 ALA -88.5079 -12.9248 156.375 ALA -51.578 148.442 -179.8 SER -77.5833 125.107 -175.294 GLN 51.8858 38.3695 -178.313 ARG -65.2465 -26.4931 176.57 ASP -57.6324 -34.0506 174.985 GLY -67.1596 -36.3491 171.415 LEU -65.0824 -37.4918 177.541 GLU -69.9532 -46.2979 176.612 VAL -54.5704 -43.1001 176.178 ALA -56.8992 -44.1099 -179.392 ALA -65.6924 -42.504 178.238 HIS -66.7938 -42.5579 178.537 PHE -64.1147 -40.5072 179.152 LEU -69.0615 -17.9656 175.554 GLU -92.3575 -5.53923 -179.244 GLU 82.5879 11.7992 -178.983 GLY -81.0748 129.053 176.351 VAL -62.2914 128.196 -179.204 ASP -55.805 -29.4441 176.164 PRO -64.5293 -11.3761 173.601 SER -90.3996 -0.523288 -164.655 LYS -118.931 125.143 171.24 VAL 171 195 176 1ptaA
-128.924 154.085 165.482 SER -86.1366 78.4451 -174.097 ASN -53.2595 -36.2286 175.098 ALA -63.6353 -24.3847 171.807 SER -99.0185 2.2722 171.534 ASN 65.2805 32.5889 177.893 ARG -52.2388 -31.4127 -177.869 ASP -51.3897 -36.4567 -178.59 GLY -62.717 -49.1319 179.513 LEU -68.2772 -36.9627 176.63 GLU -61.8826 -48.0686 175.692 GLN -57.0153 -50.812 -179.632 LEU -55.0399 -46.0547 -179.43 ASP -69.0937 -40.4601 177.213 ILE -65.9497 -39.2912 179.149 LEU -71.9235 -29.8579 175.958 GLU -69.853 -17.7613 173.093 SER -99.8585 0.653993 175.851 GLU 84.9087 14.6357 177.113 GLY -75.8427 133.836 177.966 VAL -74.3511 135.571 -179.465 ASP -61.9883 -28.292 175.822 PRO -66.5512 -9.05616 174.484 SER -96.4686 4.31796 -163.296 LYS -119.024 122.072 171.44 VAL 171 195 191 1qw7A
-129.357 153.963 170.041 SER -88.1186 80.1755 -169.129 ASN -58.042 -30.0502 170.33 ALA -58.3746 -40.7175 173.852 HIS -84.9581 -0.312657 174.619 ASN 62.0648 35.1562 -177.073 ARG -59.1916 -24.391 178.904 THR -53.3059 -32.2759 -178.436 GLY -66.2269 -52.3329 177.462 LEU -62.9023 -41.4008 173.665 GLU -52.6567 -52.4822 -179.477 GLN -60.6028 -38.7562 178.694 LEU -60.9625 -47.1482 179.495 ARG -67.9959 -46.6204 176.387 ILE -56.3184 -44.4921 179.06 LEU -68.1977 -32.5447 177.078 GLU -67.943 -18.8811 172.252 GLU -99.1991 0.909603 174.568 GLU 84.2468 18.7082 178.129 GLY -80.0518 135.358 179.414 VAL -71.2248 137.545 -179.856 ASP -62.7386 -24.5323 175.228 PRO -65.4951 -7.69451 173.034 SER -98.9092 7.62341 -164.651 LYS -121.105 122.433 171.903 VAL 171 195 191 1qw7B
-132.539 148.25 172.523 SER -82.8211 90.7601 -172.83 ASN -63.3568 -35.2756 172.436 ALA -59.9447 -27.4805 171.956 SER -100.233 -0.315435 171.806 ASN 61.0298 41.9925 -177.316 ARG -58.472 -28.4641 -176.166 ASP -50.5096 -34.687 -177.54 GLY -63.1771 -50.7452 175.739 LEU -65.0018 -41.8199 175.673 ASP -54.2078 -50.2168 176.374 GLN -56.7356 -47.0501 -179.475 LEU -57.0487 -46.3355 -179.926 ASP -66.6987 -44.8458 179.107 ILE -62.0777 -40.4837 179.841 LEU -69.4545 -36.8241 175.638 LEU -57.8843 -24.0286 178.564 GLU -101.298 4.13861 174.43 GLU 81.6789 20.8507 179.285 GLY -81.0959 132.403 179.005 VAL -65.7673 127.664 177.372 ASP -51.0161 -31.1635 177.113 PRO -66.3637 -10.1368 172.977 SER -92.3702 3.08666 -161.899 LYS -119.255 121.839 172.254 VAL 171 195 190 2d2gA
-133.094 147.061 173.343 SER -82.2676 87.1282 -170.734 ASN -63.449 -31.5524 171.905 ALA -61.6525 -26.6586 171.179 SER -99.1438 1.03847 173.673 ASN 61.3785 33.2003 179.646 ARG -62.9462 -26.6743 -176.816 ARG -51.9093 -34.7163 -177.994 GLY -61.8779 -51.0149 176.737 LEU -66.4516 -40.4793 174.401 ASP -53.7093 -52.528 176.387 GLN -54.3075 -48.0254 -179.508 ALA -55.352 -47.7465 -177.802 ASP -68.1995 -42.2513 176.15 ILE -61.2904 -43.0872 -179.898 LEU -67.8807 -33.9644 176.672 LEU -62.1137 -20.8263 175.849 GLU -100.946 -1.32859 176.334 GLU 83.6744 22.8409 176.842 GLY -81.07 133.719 178.975 VAL -70.4856 130.018 176.982 ASP -53.0364 -31.0895 176.838 PRO -64.397 -12.2613 174.582 SER -95.8614 7.36244 -165.072 LYS -120.637 121.885 172.465 VAL 171 195 176 2d2hA
-133.658 146.422 173.611 SER -81.3526 92.0041 -172.678 ASN -64.8283 -35.4826 172.248 ALA -59.178 -26.6097 172.765 SER -100.637 -1.44151 172.478 ASN 63.0467 40.4577 -176.12 ARG -58.7752 -27.8743 -175.309 ASP -52.1681 -34.5597 -177.813 GLY -61.8647 -50.5639 177.717 LEU -66.9716 -39.7864 175.399 ASP -55.1649 -50.382 177.309 GLN -56.2779 -46.9971 -178.05 LEU -57.7999 -45.3398 179.525 ASP -68.3086 -42.1405 172.916 ILE -53.8473 -52.0472 -175.589 PHE -66.2169 -32.5503 175.629 LEU -61.5421 -23.8296 177.413 GLU -100.615 2.18886 176.331 GLU 82.9651 20.326 178.35 GLY -78.1867 133.065 176.026 VAL -73.229 126.989 179.062 ASP -52.9115 -32.2547 -177.761 PRO -64.9156 -12.7473 178.406 SER -112.692 19.0609 173.151 ARG -122.519 135.021 177.851 VAL 171 195 195 2d2jA
-130.783 152.894 170.254 SER -88.6616 91.4378 -174.887 ASN -60.1526 -31.1201 174.268 ALA -61.4643 -28.1888 176.128 HIS -102.588 9.76471 175.955 ASN 53.6677 40.6661 -178.094 ARG -57.0961 -28.8698 -178.985 ASP -54.8216 -32.8284 -179.789 GLY -61.8081 -49.6667 179.58 LEU -71.373 -39.7884 176.292 GLU -56.1169 -51.3562 178.354 GLN -59.0937 -43.6688 178.608 LEU -58.5139 -46.4788 179.525 ASP -65.9488 -45.6753 177.808 ILE -60.5087 -40.875 179.032 LEU -66.9633 -36.8275 178.172 ALA -63.0576 -23.1347 176.435 GLU -97.7022 2.32748 174.753 GLU 83.8651 17.0661 -179.57 GLY -81.2267 133.196 176.733 VAL -66.8496 134.361 179.802 ASP -67.6231 -27.6722 176.261 MET -69.797 -6.69811 171.362 SER -94.0965 3.47561 -162.762 LYS -119.247 121.58 172.821 VAL 171 195 191 2o4mA
-124.078 164.773 166.662 SER -100.356 91.0935 -172.709 ASN -59.7662 -33.5308 176.469 ALA -65.3501 -26.3902 174.667 SER -99.2178 3.8623 172.958 GLN 60.9738 34.8743 -175.417 ARG -60.7954 -23.3589 178.538 THR -53.9956 -35.6905 -178.695 GLY -64.4424 -46.6679 177.746 GLU -67.3513 -39.3116 177 GLU -59.6501 -49.3714 176.582 GLN -57.7127 -45.1845 179.153 LEU -56.9718 -47.2807 -179.227 ASP -69.5784 -41.0872 175.424 ILE -60.1178 -45.6173 -179.498 PHE -67.4931 -33.3924 175.721 ALA -61.2862 -22.2843 176.934 SER -98.9574 -7.83015 176.427 GLU 89.8373 22.2537 177.343 GLY -80.9736 135.526 175.936 VAL -67.3229 127.666 179.494 ASP -52.9345 -29.3835 175.774 PRO -66.4012 -9.06317 172.353 SER -91.9295 1.33814 -160.759 LYS -119.616 122.67 172.748 VAL 171 195 191 2o4mB
-117.174 174.405 160.654 SER -109.574 94.2536 -176.101 ASN -56.4756 -38.1213 177.482 ALA -65.4594 -19.1799 175.677 SER -105.296 5.08324 176.06 ASN 56.2196 35.0014 -175.135 ARG -63.0285 -21.8838 173.144 THR -50.8773 -39.3797 -178.616 GLY -61.6669 -46.8834 178.047 LEU -68.3606 -40.9586 175.783 GLU -56.1712 -51.7012 -179.84 GLN -57.9583 -46.6706 178.396 LEU -56.0269 -47.5461 179.777 ASP -66.5848 -42.1776 174.647 ILE -59.3557 -45.539 -177.482 PHE -67.6946 -36.3191 176.792 ALA -59.0611 -25.1782 178.31 GLU -95.3353 -5.24276 177.648 GLU 88.5897 19.9351 179.353 GLY -82.0219 135.282 177.269 VAL -69.5005 127.691 179.013 ASP -52.2267 -27.2659 177.25 PRO -69.944 -9.4457 170.885 SER -90.6942 1.41242 -160.752 LYS -119.078 121.777 172.512 VAL 171 195 191 2o4mC
-124.232 168.196 164.311 SER -103.117 93.2246 -173.315 ASN -62.5913 -36.5344 175.654 ALA -65.0568 -21.4061 172.316 SER -101.257 9.4253 178.266 ASN 53.5539 34.1023 179.66 ARG -59.513 -27.4113 -179.715 SER -57.323 -32.5354 -179.086 GLY -64.1615 -48.4807 176.762 LEU -67.0511 -41.3184 176.548 GLU -58.2048 -48.4378 176.4 GLN -55.8338 -45.4331 -178.15 ALA -60.738 -43.8669 -179.439 ASP -69.8504 -43.7533 176.55 ILE -60.1334 -41.1235 179.305 LEU -67.5292 -37.6718 175.756 ALA -58.4381 -24.4073 177.908 GLU -97.7641 -0.68581 176.117 GLU 83.1532 17.1049 178.64 GLY -77.3148 134.192 178.569 VAL -71.6971 128.21 177.878 ASP -50.0033 -31.4824 178.917 PRO -68.9624 -6.47895 170.672 SER -92.3712 0.513166 -160.779 LYS -117.742 121.682 172.535 VAL 171 195 176 2o4mP
-127.726 152.98 166.346 SER -87.4864 86.2479 -175.526 ASN -54.2288 -35.5898 177.194 ALA -64.8721 -23.3857 173.263 SER -100.596 6.81543 177.165 ASN 58.7095 30.1739 -179.598 ARG -55.2009 -33.7304 -178.145 SER -54.4856 -33.0146 -177.57 GLY -64.9251 -49.0283 178.701 LEU -70.3037 -39.8434 173.306 GLU -52.9695 -53.0547 178.086 GLN -57.2136 -46.095 -179.211 LEU -57.8798 -42.634 -179.762 ASP -70.9603 -42.1099 177.326 ILE -63.2788 -41.0551 178.546 LEU -69.1715 -36.1944 175.04 GLU -57.0995 -25.1534 177.071 ALA -99.5973 -0.243406 175.312 GLU 83.0226 19.7616 174.001 GLY -76.4901 135.131 179.374 VAL -75.6604 127.943 -179.391 ASP -50.0767 -30.5358 176.18 PRO -64.3342 -7.96953 172.774 SER -91.5822 -2.53734 -159.262 LYS -116.533 122.864 172.382 VAL 171 195 176 2o4qA
-131.288 146.421 169.432 SER -81.5285 90.6447 -177.337 ASN -57.1956 -34.6464 176.233 ALA -62.8034 -21.0152 173.105 SER -108.292 8.99144 177.438 GLN 52.0674 39.3544 -179.139 ARG -52.0851 -31.0672 -177.086 ASP -54.538 -32.4054 -179.362 GLY -63.4746 -50.1854 177.503 LEU -67.5025 -39.257 175.564 GLU -55.7823 -50.4659 179.816 GLN -59.9505 -44.0464 176.493 ILE -56.4112 -47.6308 -179.606 ASP -65.4365 -45.8378 177.782 ILE -60.8402 -40.9234 -179.487 PHE -70.6551 -30.3971 174.731 ALA -63.086 -19.9739 176.104 ALA -105.595 7.45281 175.518 GLU 76.1692 22.7355 179.087 GLY -80.3576 135.116 -179.932 VAL -78.2926 129.792 -179.907 ASP -53.041 -29.1146 176.139 PRO -69.4576 -6.9923 170.511 SER -93.5459 4.4115 -163.344 LYS -119.882 123.346 171.449 VAL 171 195 190 2o4qB
-128.785 152.059 166.502 SER -86.4077 85.3332 -178.192 ASN -51.2234 -35.6466 178.552 ALA -66.8104 -23.0324 172.053 SER -103.281 10.229 175.441 GLN 54.6793 37.456 179.803 ARG -54.0709 -32.2412 -177.157 ASP -54.7769 -30.149 -176.388 GLY -68.7463 -47.1742 177.453 LEU -71.5613 -36.3271 174.138 GLU -57.3481 -49.7957 177.206 GLN -59.6477 -45.0869 178.236 ALA -56.6118 -44.4357 -178.382 ASP -71.7125 -39.1059 176.262 ILE -63.623 -40.7929 -178.763 PHE -72.9331 -33.2436 175.624 GLU -58.0006 -24.252 177.135 ALA -98.4622 -4.9021 178.154 GLU 85.9595 20.7772 176.111 GLY -77.346 134.091 179.717 VAL -75.5021 128.471 178.293 ASP -50.0718 -32.6932 176.891 PRO -64.304 -9.55752 173.155 SER -90.527 -0.813306 -159.732 LYS -117.576 122.999 172.903 VAL 171 195 190 2o4qK
-130.919 147.792 168.285 SER -82.6555 84.89 179.79 ASN -51.9898 -32.1341 174.952 ALA -60.9956 -26.7917 174.501 HIS -109.31 13.9606 173.465 GLN 52.5517 41.2546 -175.458 ARG -59.6166 -27.2243 -178.646 ASP -57.3264 -29.2435 179.889 GLY -64.6872 -51.6177 175.743 LEU -64.4106 -39.7167 178.319 GLU -57.7276 -49.5357 179.123 GLN -60.9541 -42.1793 178.604 LEU -61.0627 -42.2008 178.573 ASP -70.267 -44.1451 174.953 ILE -59.9551 -42.2844 179.879 PHE -68.0566 -33.9867 176.98 ALA -63.8144 -16.3839 173.03 GLU -106.274 2.65995 176.041 GLU 78.4492 23.4803 175.375 GLY -76.227 142.057 -178.447 VAL -81.9843 133.05 178.904 ASP -56.8031 -26.6261 175.689 PRO -71.0204 -5.99132 170.655 SER -93.9523 2.13846 -161.727 ARG -117.414 122.829 171.191 VAL 171 195 190 2o4qP
-127.014 155.906 164.579 THR -89.3958 87.3465 -172.203 ASN -60.328 -36.0256 179.274 ALA -63.6832 -27.4778 171.965 SER -97.1373 1.54556 171.773 GLN 65.9726 39.6325 178.934 ARG -57.2001 -30.4006 -178.931 ASP -52.8212 -33.3088 -179.056 GLY -64.0523 -49.488 178.313 LEU -68.3026 -38.9174 175.69 GLU -58.9632 -49.1665 177.153 VAL -59.545 -45.1508 179.9 LEU -58.7247 -46.2913 178.654 ASP -66.4556 -44.1279 177.584 ILE -59.8653 -43.0499 -179.414 LEU -69.3877 -33.9281 174.036 GLU -63.0705 -22.1503 174.966 GLU -96.5338 -0.977894 179.169 GLU 83.719 12.9132 179.91 GLY -80.2508 130.72 176.453 VAL -72.8437 127.078 176.334 ASP -52.6111 -27.8177 176.159 PRO -64.5167 -10.0623 173.948 SER -106.465 15.844 -169.889 HIS -122.802 122.039 172.18 VAL 171 195 189 2ob3A
-129.713 152.789 169.635 SER -88.9315 89.0615 -175.754 ASN -56.364 -36.033 175.055 ALA -60.3672 -26.9486 175.725 SER -98.7886 2.04425 177.484 ASN 59.3359 37.4898 -177.336 ARG -57.7632 -30.0867 -179.022 ASP -52.842 -34.6372 -178.61 GLY -63.0287 -48.5776 179.108 LEU -70.9229 -37.6949 174.059 GLU -56.3963 -50.1746 177.591 GLN -58.9904 -45.9105 -179.83 LEU -57.1722 -48.2601 -179.864 ARG -66.6201 -42.8315 177.116 ILE -60.3623 -43.401 -179.793 LEU -67.8842 -34.8881 175.386 GLU -62.956 -20.1173 176.338 GLU -101.377 1.40865 176.983 GLU 84.8109 12.4951 -179.146 GLY -71.1316 129.614 178.364 VAL -67.5838 131.887 175.722 ASP -53.0716 -28.0739 175.632 PRO -63.8454 -10.0666 174.135 SER -107.193 16.4071 -169.766 HIS -123.555 120.494 172.544 VAL 171 195 190 2ob3B
-130.245 156.133 170.295 SER -91.5591 90.6729 -176.417 ASN -56.6706 -35.8156 175.244 ALA -61.1982 -25.6402 174.822 SER -98.4618 1.1405 -179.408 ASN 56.775 38.8419 -178.496 ARG -54.4181 -28.1661 -178.734 ASP -51.7916 -36.7233 -177.934 GLY -63.8304 -48.7778 178.216 LEU -68.0168 -37.3728 174.922 GLU -60.0862 -51.2073 178.063 GLN -57.1603 -46.0725 -178.856 LEU -60.0862 -46.4233 178.098 ARG -66.2006 -45.0257 176.132 ILE -58.0482 -44.5394 -178.002 LEU -69.0437 -34.4428 176.38 ALA -65.4687 -17.0091 173.982 GLU -99.8732 0.376421 179.847 GLU 85.2363 9.72618 -179.475 GLY -79.3299 128.411 173.996 VAL -70.4051 126.75 174.602 ASP -52.0747 -26.8626 176.471 PRO -65.1661 -11.1321 172.651 SER -106.132 17.1122 -170.459 HIS -122.96 121.622 171.953 VAL 171 195 189 2oqlA
-132.789 151.91 172.769 SER -88.982 91.1305 -175.488 ASN -60.3766 -24.5189 172.355 ALA -67.743 -34.8995 173.813 HIS -91.3673 6.66807 178.953 ASN 53.7952 37.0582 -173.883 ARG -57.4548 -32.9131 -179.188 ASP -51.8604 -30.8969 -178.926 GLY -64.0637 -47.2298 178.835 LEU -73.3262 -35.2408 172.499 GLU -56.8205 -51.8051 177.322 GLN -57.7945 -46.2315 179.979 LEU -54.6903 -47.1437 -179.041 ASP -70.2733 -46.1726 174.375 ILE -52.5838 -48.9962 -177.854 LEU -67.0887 -32.4717 174.362 GLU -61.4903 -21.7188 178.671 GLU -101.683 1.00362 179.312 GLU 83.7673 14.1961 178.987 GLY -71.4422 126.875 175.531 VAL -66.294 124.912 178.481 ASP -52.5097 -28.0167 176.128 PRO -62.1466 -13.1106 175.709 SER -110.422 20.3632 -173.507 LYS -125.786 123.477 173.787 VAL 171 195 191 2oqlB
-132.93 150.438 176.706 SER -81.7517 96.9282 -174.777 ASN -51.4584 -50.6819 -175.15 ALA -62.8343 -26.2004 176.317 SER -99.8865 5.30686 169.055 GLN 57.5688 37.0586 179.592 ARG -60.0332 -29.4114 -177.047 ARG -51.6287 -36.3711 -175.592 GLY -64.3043 -45.8425 176.185 LEU -69.204 -39.4571 174.917 ASP -55.0797 -49.6125 178.769 GLN -59.011 -45.5167 179.039 LEU -57.5062 -47.4901 -179.918 ASP -65.9828 -42.4456 177.263 ILE -63.5007 -40.5303 -179.05 LEU -69.5545 -37.1959 174.964 ALA -57.1305 -23.0342 178.259 GLU -99.9289 0.370407 176.882 GLU 81.059 21.746 178.018 GLY -81.168 131.177 179.858 VAL -70.5005 127.61 -179.726 ASP -52.5033 -28.9982 177.917 PRO -69.1748 -8.37776 170.893 SER -93.6603 3.9208 -163.952 LYS -117.932 121.774 172.31 VAL 171 195 176 2r1kA
-132.676 149.811 172.468 SER -84.1223 92.925 -172.102 ASN -65.4726 -36.5116 172.211 ALA -59.1422 -29.5216 172.24 SER -95.8594 -2.11665 172.928 ASN 63.7903 35.4392 179.837 ARG -58.7152 -28.6963 -177.409 ASN -51.0752 -35.8459 -177.852 GLY -61.7848 -49.1684 175.767 LEU -67.6066 -40.4781 174.248 ASP -54.0491 -51.2023 177.051 GLN -56.4936 -45.6352 -179.589 LEU -58.8095 -46.0145 179.35 ASP -66.3236 -44.8756 178.478 ILE -62.1144 -41.0323 179.465 LEU -68.5575 -36.8443 176.173 ALA -59.6443 -21.2681 177.022 GLU -101.141 2.17267 176.515 GLU 79.4008 22.3984 176.469 GLY -81.6765 136.478 -179.122 VAL -75.7206 128.122 179.166 ASP -51.2385 -30.2628 177.209 PRO -68.3239 -8.69036 171.652 SER -92.2102 2.08889 -160.714 LYS -119.082 121.799 172.763 VAL 171 195 176 2r1lA
-133.019 144.442 172.836 SER -78.0684 99.5021 -172.629 ASN -65.1567 -35.3475 176.527 ALA -62.5337 -26.7266 177.578 SER -104.283 4.751 170.142 ASN 59.0822 41.5703 -176.83 ARG -59.9771 -25.0684 -173.454 ASP -55.4156 -33.0218 -175.099 GLY -70.3588 -49.4469 171.482 LEU -58.2053 -47.5373 176.161 ASP -50.5419 -50.5842 -177.661 GLN -62.5021 -40.9118 177.878 LEU -61.2354 -48.7842 177.385 ASP -60.6575 -43.921 176.725 ILE -63.8733 -43.0276 179.161 PHE -63.241 -40.9605 177.819 ALA -58.6439 -18.5974 -178.522 GLU -105.386 5.13943 176.843 GLU 83.8683 13.4164 -179.264 GLY -84.6428 127.487 178.102 VAL -68.6767 123.402 -178.742 ASP -51.9768 -32.4271 178.301 PRO -72.8007 -2.01882 167.219 SER -98.3507 7.17412 -168.86 LYS -118.809 123.736 173.968 VAL 171 195 189 2r1mA
-131.043 153.237 171.469 SER -87.6568 89.4938 -173.166 ASN -63.9687 -33.8663 171.662 ALA -61.0489 -26.0487 172.18 SER -101.156 -0.651211 171.377 ASN 62.8167 37.5125 -175.359 ARG -63.6542 -20.9918 178.476 THR -52.2755 -34.4322 -177.765 GLY -64.0227 -49.7465 176.903 LEU -66.425 -39.2907 174.325 ASP -55.0308 -52.7004 176.625 GLN -54.3865 -46.9466 -178.673 ALA -58.3734 -47.6343 -178.506 ASP -67.9557 -41.6208 175.654 ILE -61.2724 -42.6822 179.643 LEU -67.2816 -35.5369 176.05 ALA -58.7396 -25.2162 178.906 GLU -100.216 2.94912 176.007 GLU 82.5777 20.4526 -179.541 GLY -90.4591 134.643 178.881 VAL -73.2049 126.281 177.228 ASP -49.8815 -31.501 178.284 PRO -67.7765 -10.3227 172.402 SER -95.5962 6.94855 -164.908 LYS -119.626 121.805 173.176 VAL 171 195 189 2r1nA
-133.141 148.401 172.581 SER -83.274 89.5501 -172.134 ASN -65.0461 -31.9875 171.419 ALA -60.9881 -26.7495 172.347 SER -100.854 2.2088 172.289 ASN 62.5572 33.5251 179.802 ARG -64.85 -27.4091 -177.501 ARG -51.4853 -34.493 -176.89 GLY -63.1419 -51.0352 175.822 LEU -65.4804 -40.084 176.678 GLN -56.0046 -49.9292 175.822 GLN -56.3624 -47.5319 -179.267 LEU -58.5559 -44.6174 178.654 ASP -66.4211 -44.7283 177.023 ILE -62.0942 -42.3238 179.787 LEU -66.8775 -35.914 177.566 ALA -61.5285 -22.0663 176.636 SER -100.843 0.673222 175.622 GLU 83.0756 21.5378 177.478 GLY -78.8783 135.05 178.626 VAL -72.5277 125.609 177.213 ASP -49.9815 -31.4778 178.047 PRO -67.5193 -10.4159 172.402 SER -95.4745 7.02884 -164.497 LYS -119.998 121.599 173.342 VAL 171 195 176 2r1n_W_lig
-129.629 151.296 170.221 SER -84.5399 91.5609 -173.895 SER -62.7594 -39.9969 173.357 ALA -57.3048 -26.9995 173.692 SER -102.425 1.10915 170.655 GLN 61.5519 41.2911 -177.662 ARG -57.3681 -26.6735 -174.592 ASP -50.9932 -39.3635 -175.801 GLY -62.0726 -46.7245 177.978 GLU -68.7697 -40.5952 174.626 GLN -57.6409 -48.052 176.007 GLN -57.2448 -48.7718 -179.747 LEU -55.2827 -46.9093 -179.686 ASP -68.5492 -43.9107 172.118 ILE -51.2921 -50.7443 -174.553 PHE -67.6801 -34.7073 176.02 LEU -61.419 -24.2014 177.972 GLU -98.6256 1.8027 174.67 GLU 83.3764 18.6602 178.792 GLY -80.5319 134.23 177.704 VAL -71.1516 127.169 179.8 ASP -53.2244 -27.0665 177.527 PRO -68.518 -10.8365 172.18 SER -95.3708 7.46105 -165.105 LYS -119.588 121.753 172.772 VAL 171 195 191 2r1pA
-139.31 161.024 176.494 SER -95.4394 126.029 -168.873 ASN -74.7933 -15.8914 -165.367 ALA -113.756 13.2007 -175.849 HIS -146.259 20.5567 166.201 ASN 69.7843 7.38603 -178.286 ARG -60.4458 -35.7493 176.212 THR -62.0236 -48.2531 176.398 GLY -59.9396 -40.7432 -179.265 LEU -66.2788 -38.3337 174.514 GLU -60.9258 -47.8181 176.792 GLN -59.3386 -46.194 177.289 ALA -54.9206 -56.3402 -176.936 ASP -62.3036 -45.1014 -176.914 ILE -63.4605 -46.8894 -178.823 LEU -67.0838 -42.6685 171.871 GLU -53.2731 -36.8605 -178.191 GLU -93.2162 23.3674 164.929 GLU 95.3665 0.700585 -178.36 GLY -76.3836 131.899 174.456 VAL -62.8525 121.042 -179.32 ASP -49.8167 -35.6485 179.062 PRO -72.4032 -4.48712 177.435 SER -104.06 14.5314 -177.904 LYS -117.101 128.2 172.087 ILE 171 195 191 2vc5A
-140.849 162.011 178.144 SER -93.4601 120.292 -173.549 ASN -63.6752 -29.9374 -173.577 ALA -98.4445 -3.90588 -171.855 HIS -91.1007 -35.2711 -167.664 ASN 92.4206 1.2052 179.504 ASN -61.966 -33.9938 177.104 SER -61.7911 -45.5242 177.477 GLY -64.2664 -41.9632 -179.987 LEU -62.8353 -40.6933 175.493 GLU -57.096 -52.2542 178.09 GLN -56.5396 -47.4587 179.795 ALA -59.4267 -52.322 -178.44 ARG -62.2378 -41.399 178.428 ILE -65.5656 -49.1315 179.551 LEU -58.3812 -44.7853 176.06 GLU -54.3 -38.2144 179.397 GLU -86.4852 18.8901 172.069 GLU 83.6966 31.4392 176.387 GLY -100.314 112.458 171.437 VAL -49.743 121.593 -176.031 ASP -52.5105 -34.6354 -178.472 PRO -70.6669 2.63354 176.882 SER -110.909 9.11408 178.119 LYS -118.19 133.585 179.211 VAL 171 195 195 2vc5B
-140.07 161.858 -179.673 SER -93.114 123.756 -171.257 ASN -65.5993 -30.9871 -166.808 ALA -99.8191 -27.4959 -175.636 HIS -97.6072 19.3013 167.727 ASN 65.4916 13.481 -176.151 ARG -66.2493 -33.1691 179.427 THR -65.5632 -35.8622 174.254 GLY -67.368 -43.1627 177.178 LEU -61.5091 -41.0909 176.14 GLU -58.1057 -46.1467 178.14 GLN -63.0874 -45.6751 179.473 GLN -58.0394 -48.109 -177.058 ARG -67.523 -43.9714 179.189 ILE -66.4605 -42.5665 177.325 LEU -58.9226 -51.7362 179.256 ALA -57.2104 -31.2125 -176.805 GLU -84.5438 -3.51879 172.365 GLU 103.073 14.721 175.153 GLY -80.9549 128.806 177.7 VAL -63.2448 124.199 -176.97 ASP -53.0833 -33.5611 179.652 PRO -70.9247 -9.23239 174.238 SER -97.769 14.4778 -175.256 LYS -117.399 125.283 170.405 ILE 171 195 190 2vc5C
-137.686 165.097 178.721 THR -100.69 126.085 -171.261 ASN -70.7436 -21.5281 -158.817 ALA -115.234 18.9554 -175.409 HIS -149.638 10.1704 169.782 ASN 74.1822 9.874 -179.161 ARG -66.0303 -28.316 177.517 SER -64.2251 -49.9961 176.637 GLY -61.7396 -36.5391 177.597 LEU -64.7647 -36.6908 174.234 GLU -60.2964 -50.9765 177.004 VAL -59.074 -45.9962 -175.933 ALA -58.4244 -51.6002 179.4 ARG -62.7483 -47.3724 179.417 ILE -58.6844 -47.211 -179.654 LEU -65.3752 -39.43 174.267 GLU -63.9121 -29.9538 174.171 GLU -96.2399 29.5969 177.361 GLU 74.3937 20.2314 171.88 GLY -83.5675 130.247 176.107 VAL -61.2629 117.794 -177.654 ASP -50.2194 -33.831 -179.566 PRO -77.4783 -2.83076 176.15 SER -102.42 9.70064 -178.228 LYS -112.142 129.263 170.336 ILE 171 195 188 2vc5D
-141.218 154.726 -178.628 SER -89.6386 115.173 -170.969 ASN -59.9706 -23.3421 -170.251 ALA -105.478 7.69269 -170.332 HIS -110.773 -27.4573 -170.322 ASN 85.3583 7.35266 178.277 ASN -62.571 -33.7836 175.46 THR -62.9149 -44.1142 176.661 GLY -65.823 -38.9919 178.675 LEU -68.7304 -40.5572 174.273 GLU -56.4909 -50.3842 177.896 GLN -59.5898 -44.4633 179.883 ALA -60.8144 -51.4201 179.861 ARG -60.739 -43.6227 -178.492 ILE -65.7523 -41.6707 179.542 LEU -69.9591 -39.6846 173.676 GLU -58.4502 -35.0605 177.873 GLU -78.4262 -10.802 177.215 GLU 102.626 30.943 -179.244 GLY -94.6671 131.506 173.239 VAL -61.1034 119.178 178.485 ASP -49.1265 -38.0055 -178.599 PRO -72.6393 -3.44229 171.173 SER -106.004 21.5974 -179.002 LYS -120.949 125.21 171.59 ILE 171 195 189 2vc7A
-141.083 159.854 -178.029 SER -93.818 119.339 -170.264 ASN -67.5345 -14.1285 -170.382 ALA -109.845 2.07876 -175.591 HIS -102.587 -43.0391 -160.479 ASN 94.6718 12.5825 174.539 ARG -60.3564 -35.8544 174.956 SER -65.285 -43.6447 174.402 GLY -58.2911 -40.8028 -179.286 LEU -73.9275 -37.6505 174.925 GLU -59.6195 -47.3282 178.047 GLN -61.8715 -45.6783 -179.095 ALA -59.848 -52.7873 -178.424 ARG -60.1183 -44.7673 -178.224 ILE -63.5329 -43.6528 -178.256 LEU -68.5396 -38.5941 174.944 GLU -63.5592 -32.0253 175.004 GLU -75.7908 -12.3549 175.659 GLU 108.003 20.0931 -179.149 GLY -88.7291 130.292 173.315 VAL -62.7313 121.76 178.561 ASP -48.1929 -38.409 179.703 PRO -70.145 -6.02241 174.554 SER -100.175 12.8187 -174.353 LYS -116.807 124.556 170.97 ILE 171 195 189 2vc7B
-140.136 157.189 -179.716 SER -91.298 116.125 -169.54 ASN -63.2262 -19.9582 -163.957 ALA -110.947 9.09523 -171.097 HIS -143.386 17.0659 165.636 ASN 69.4968 9.55718 -179.559 ARG -63.0334 -34.8555 176.824 THR -64.1741 -43.0119 175.708 GLY -63.0774 -41.0838 178.533 LEU -67.4716 -38.0882 173.841 GLU -59.8918 -48.7245 175.993 GLN -60.9669 -41.739 178.89 ALA -59.5021 -50.6546 -178.683 ARG -66.6967 -44.1616 177.921 ILE -54.484 -54.865 -172.159 LEU -68.832 -33.4998 175.784 ALA -67.9667 -23.449 176.53 GLU -90.2087 7.10534 179.64 GLU 94.3442 5.04149 -179.43 GLY -78.9132 124.816 168.939 VAL -55.5274 115.964 -179.933 ASP -51.7843 -29.6091 176.939 PRO -73.1925 -3.19601 171.423 SER -101.711 17.7749 -173.72 LYS -120.348 123.706 169.998 VAL 171 195 188 2vc7C
-137.892 166.711 178.864 SER -100.683 123.192 -169.244 ASN -72.9196 -15.0493 -176.31 ALA -113.397 21.9348 -168.506 HIS -118.777 -31.4162 -163.696 ASN 81.1574 2.95483 177.901 ARG -59.0209 -37.1858 174.635 SER -64.8127 -41.6105 172.862 GLY -64.7386 -37.4047 176.901 LEU -67.4428 -43.0884 175.978 GLU -56.9225 -49.238 178.546 GLN -61.9277 -42.5863 179.294 GLN -60.7598 -53.8475 -177.477 ARG -63.1869 -40.9746 -179.048 ILE -65.6209 -43.3103 -178.012 LEU -71.7638 -34.6411 171.557 ALA -63.5214 -30.8198 177.186 GLU -85.302 -2.98148 172.117 GLU 99.9923 17.9019 175.985 GLY -79.9073 129.284 172.487 VAL -57.9094 119.128 178.832 ASP -53.1158 -34.4049 177.978 PRO -72.6465 -4.9524 171.815 SER -100.108 13.2765 -174.612 LYS -116.301 125.268 171.018 ILE 171 195 190 2vc7D
-127.907 96.8691 -145.711 THR -78.282 152.862 168.114 GLN 50.9066 30.8394 172.648 ALA 67.3843 27.6375 177.175 GLY -131.987 145.182 162.458 THR 91.0219 6.54632 179.89 MET -68.3271 -43.6396 169.461 GLY -58.3903 -45.1831 176.402 LEU -60.6725 -39.088 174.976 GLU -66.7799 -45.9028 179.616 GLN -63.2414 -46.0436 177.731 ALA -61.1025 -50.1612 -177.286 ARG -63.8392 -48.0458 -178.91 LEU -62.2711 -45.3321 178.218 LEU -67.1417 -40.1865 177.935 ILE -63.0549 -28.8963 177.761 ALA -85.0932 -0.89976 168.421 GLU 99.7957 9.33945 174.204 GLY -73.7526 140.956 -173.177 ALA -76.9346 119.695 -175.47 ASP -62.2467 -30.9483 176.887 PRO -69.9824 -7.80633 175.172 SER -117.537 16.6624 -178.878 LYS -116.565 132.614 178.867 ILE 171 195 194 2zc1A
-126.958 149.724 -177.623 SER -52.125 167.28 159.555 ASN -85.9154 107.778 -164.246 ALA 28.8354 71.8254 132.347 GLY -47.0379 -52.2111 -6.81133 ASN -87.2905 125.056 -157.325 LYS -78.1962 -21.8431 -173.347 GLY -59.8386 -35.9899 -175.991 GLY -65.1592 -44.6757 177.359 LEU -67.3618 -37.5653 173.718 ASP -59.9958 -48.9022 176.186 GLN -57.1747 -43.0703 179.984 ALA -57.6318 -48.4464 -179.936 GLU -67.2829 -44.9363 176.811 ILE -57.3194 -43.4952 178.608 LEU -65.0744 -40.1968 177.721 ALA -60.4425 -25.9149 177.125 GLU -94.0063 0.133816 176.201 GLU 82.2698 19.7118 179.266 GLY -80.2989 131.738 178.047 VAL -68.3309 129.778 179.463 ASP -61.0898 -29.1699 177.044 MET -68.7596 -8.60725 171.159 SER -95.0492 4.2152 -164.22 LYS -117.958 122.295 172.041 VAL 171 195 191 3a3wA
-139.372 125.449 -165.695 THR -65.5757 171.915 179.332 ASN -85.1244 108.103 -162.765 ALA 24.1078 93.0978 68.7791 GLY -15.2709 -108.774 49.636 ASN -119.693 119.819 -151.486 LYS -75.0572 -21.0181 -179.15 GLY -54.4336 -40.3435 -175.293 GLY -61.0012 -46.713 -178.445 LEU -69.4636 -35.2655 176.278 GLU -66.1666 -45.7132 175.082 GLN -56.9762 -43.8426 176.633 LEU -56.3199 -50.293 -178.987 ARG -65.5402 -45.6816 176.104 ILE -57.4634 -42.3833 178.805 LEU -66.6757 -37.5114 176.547 ALA -61.7553 -25.0456 177.914 GLU -95.3975 0.0391025 177.555 GLU 82.1434 20.0452 179.592 GLY -82.7068 131.547 177.433 VAL -71.7769 125.805 177.951 ASP -50.3481 -32.1037 -179.846 PRO -68.2779 -10.2512 171.067 SER -98.4197 10.7602 -168.96 LYS -120.107 122.918 173.041 VAL 171 195 189 3a3xA
-136.994 153.665 173.592 SER -86.803 100.988 -179.864 ASN -61.0254 -39.536 178.067 ALA -63.115 -26.5683 171.529 SER -96.1754 5.61656 -178.749 ASN 51.8728 39.3366 -169.924 ARG -66.5656 -18.2747 -177.04 SER -73.8941 -26.5905 -177.687 GLY -62.6933 -46.3786 178.413 LEU -72.1835 -34.7856 173.225 ASP -58.0523 -50.7031 178.225 GLN -57.8929 -42.4362 179.618 LEU -57.1667 -47.8692 -179.53 ASP -69.4698 -42.0211 177.86 ILE -63.0932 -40.3432 177.483 LEU -65.4674 -40.2636 178.859 ALA -62.6951 -23.1137 175.267 GLU -94.5053 -0.939017 176.31 GLU 81.9846 21.2304 178.345 GLY -79.9962 134.528 178.651 VAL -71.6018 128.501 -179.329 ASP -54.166 -32.0489 178.354 PRO -76.8931 4.28976 162.32 SER -98.1548 4.32374 -165.162 LYS -117.482 122.569 172.55 VAL 171 195 177 3a4jA
-133.325 145.536 172.733 THR -80.3223 90.5177 -172.05 ASN -65.9741 -31.017 171.849 ALA -61.3229 -27.712 172.655 SER -101.174 2.17178 172.213 ASN 62.9002 34.9936 179.204 ARG -63.161 -23.59 -176.686 ARG -54.781 -34.2277 -177.807 GLY -62.9624 -48.113 176.424 LEU -66.917 -40.7049 177.142 GLU -57.2115 -48.1321 177.316 VAL -58.9828 -45.9017 178.825 LEU -56.2508 -46.2786 -179.091 ASP -69.2055 -42.8208 176.248 ILE -60.5779 -42.7828 -179.294 LEU -68.9583 -35.2906 175.334 GLU -59.8148 -23.4886 177.475 GLU -99.0135 -0.163868 175.755 GLU 83.8459 19.9689 177.916 GLY -79.7441 133.771 178.113 VAL -72.256 127.612 179.352 ASP -53.0843 -28.891 176.877 PRO -66.9481 -11.1161 172.589 SER -94.833 6.6848 -164.779 LYS -120.238 122.142 173.012 VAL 171 195 176 3c86A
-127.678 153.063 166.042 SER -87.455 86.4839 -170.872 ASN -58.1825 -39.6707 178.06 ALA -58.8483 -29.7602 172.929 SER -92.6207 -1.36835 176.545 ASN 62.6826 39.5238 177.286 ARG -52.7893 -29.0997 -177.588 ASP -55.0659 -34.7872 -177.905 GLY -63.6276 -48.6103 177.773 LEU -69.7521 -35.7216 173.326 GLU -58.5153 -51.4457 177.454 GLN -58.143 -46.3933 179.679 LEU -57.4032 -45.9658 178.726 ASP -68.6515 -41.8769 175.568 ILE -58.9935 -47.878 -178.306 LEU -67.5665 -34.3015 174.795 GLU -59.7101 -22.177 176.968 ALA -101.734 0.0161341 177.129 GLU 85.6432 16.7144 179.183 GLY -73.4723 130.383 -179.976 VAL -72.7022 124.475 177.257 ASP -53.1086 -27.2746 175.653 PRO -63.0424 -10.9011 173.503 SER -106.846 18.799 -170.464 LYS -124.32 122.258 172.834 VAL 171 195 190 3cakA
-134.092 142.62 173.814 SER -80.8117 88.7515 -175.022 ASN -54.2019 -32.5246 173.626 ALA -64.2786 -27.425 172.767 HIS -90.7149 0.0492506 -176.839 ASN 53.0857 33.2353 -179.927 ARG -57.5288 -31.6892 -176.763 ASN -54.2434 -33.0915 -178.364 GLY -64.4634 -49.3405 179.451 LEU -71.4054 -35.9326 174.034 GLU -57.9463 -49.5458 176.547 GLN -58.2275 -44.9942 179.346 LEU -56.6286 -46.7004 -178.672 ASP -70.7019 -42.0916 175.682 ILE -59.3809 -44.2871 -179.916 LEU -68.8711 -33.8825 175.683 GLU -61.5505 -22.6063 174.666 ALA -99.1858 1.26446 178.151 GLU 80.5731 18.3629 176.587 GLY -72.205 130.821 175.979 VAL -70.9573 125.942 176.313 ASP -53.0419 -26.6483 175.995 PRO -64.0694 -12.955 174.659 SER -104.901 17.3413 -169.945 HIS -123.423 121.439 172.336 VAL 171 195 176 3cakB
-130.311 149.051 167.839 SER -83.9676 87.2391 -174.28 ASN -55.3913 -34.9195 177.141 ALA -64.1125 -23.3059 173.648 SER -102.497 8.88908 174.829 GLN 57.6664 33.4847 -178.693 ARG -50.9223 -30.8792 -176.879 ASP -56.7283 -31.8652 -178.046 GLY -65.0688 -48.5581 179.398 LEU -72.051 -38.1794 173.978 GLU -56.4183 -50.3886 176.617 GLN -57.5549 -46.2592 -179.71 LEU -57.1894 -43.956 -179.307 ASP -70.3064 -42.6843 175.589 ILE -59.8132 -43.8233 -179.926 PHE -65.9592 -36.0492 178.542 GLU -61.8374 -19.4498 176.659 GLU -104.956 8.17766 175.09 GLU 78.2748 17.0585 176.064 GLY -75.7506 132.416 178.84 VAL -74.3886 129.826 -177.917 ASP -52.4776 -29.5289 177.53 PRO -68.0706 -6.47671 175.853 SER -94.3977 -4.21312 -168.356 LYS -120.603 131.746 178.102 VAL 171 195 195 3cs2A
-131.256 146.773 170.543 SER -82.1831 88.6896 -176.248 ASN -55.1643 -35.2666 176.778 ALA -62.8949 -21.4841 173.914 SER -107.077 8.09775 178.114 ASN 53.3015 34.6356 -179.633 ARG -59.8767 -32.434 -178.567 SER -52.7385 -33.0435 -179.966 GLY -62.7085 -51.64 177.29 LEU -66.69 -40.0776 175.239 GLU -54.2301 -50.2938 -179.806 GLN -60.8795 -42.9131 178.238 LEU -57.6257 -48.9661 -178.601 ASP -67.0156 -43.0259 176.042 ILE -60.9254 -42.0519 179.007 LEU -69.5155 -30.48 174.73 ALA -63.5264 -17.6337 177.063 ALA -107.537 6.80722 176.944 GLU 76.7121 22.8262 179.052 GLY -81.5839 135.997 -179.193 VAL -76.0764 124.549 179.811 ASP -50.9449 -28.7025 176.18 PRO -69.964 -6.96254 170.297 SER -94.4171 5.557 -164.397 LYS -119.432 123.484 171.196 VAL 171 195 176 3cs2B
-122.202 162.414 162.729 SER -97.161 85.5068 -177.106 ASN -52.4908 -36.0571 176.925 ALA -64.9776 -23.3 172.966 SER -103.292 9.18449 176.887 ASN 54.0924 35.0067 179.05 ARG -57.7376 -30.9556 -177.726 SER -53.754 -34.1215 -176.321 GLY -66.1606 -45.8418 177.428 LEU -72.541 -37.1986 172.693 GLU -55.199 -51.842 178.503 GLN -60.063 -43.7305 178.763 LEU -57.5228 -45.2249 -178.862 ASP -69.1786 -41.5029 178.099 ILE -64.7733 -40.1468 -179.704 LEU -71.3442 -34.7121 174.042 GLU -58.3065 -23.555 177.044 ALA -100.816 2.07842 175.204 GLU 80.4666 20.2659 176.77 GLY -80.1504 136.603 -178.528 VAL -74.2589 127.086 178.534 ASP -50.5691 -31.5132 175.894 PRO -63.5034 -10.0388 174.058 SER -92.1893 1.14522 -160.29 LYS -118.632 122.48 173.098 VAL 171 195 176 3cs2K
-130.275 147.504 167.451 SER -82.2273 85.5432 -179.009 ASN -53.143 -33.7131 174.867 ALA -62.22 -23.4619 173.971 SER -108.656 11.3291 174.495 ASN 52.5976 40.4478 -177.935 ARG -57.1822 -28.1047 -178.097 ASP -57.5651 -29.8059 179.986 GLY -64.7429 -52.0647 177.161 LEU -66.8979 -38.6537 176.038 GLU -55.9708 -50.4231 -179.735 GLN -61.6578 -41.6555 178.168 LEU -61.3789 -42.4617 178.627 ASP -69.3888 -43.6345 174.331 ILE -59.208 -44.6844 -179.141 LEU -66.0259 -35.4153 176.452 ALA -61.8363 -17.5552 174.798 GLU -105.886 3.10977 177.074 GLU 76.9087 25.873 179.369 GLY -82.7983 135.626 179.025 VAL -74.0055 125.801 178.073 ASP -49.8848 -30.1455 176.336 PRO -69.9143 -5.05187 170.269 SER -93.1278 0.123444 -161.689 ARG -116.338 123.25 171.104 VAL 171 195 189 3cs2P
-127.274 159.14 167.979 SER -93.2838 79.8869 -175.629 ASN -47.9515 -44.2376 -179.917 ALA -57.9074 -26.3837 173.445 SER -102.606 5.72759 171.032 ASN 63.1167 34.3182 177.24 ARG -50.1963 -33.8558 -177.833 ASP -48.7806 -39.0074 -176.98 GLY -60.3789 -48.6578 179.611 LEU -69.8059 -36.7208 174.232 GLU -57.4818 -48.0853 -179.609 GLN -62.3155 -42.0396 177.551 LEU -58.4049 -47.0376 178.119 ASP -66.2602 -42.3648 175.025 ILE -56.0109 -50.6064 -172.867 PHE -72.0701 -28.9833 174.8 GLU -64.4661 -19.8325 175.681 GLU -102.31 0.128906 177.096 GLU 83.3536 20.6732 179.654 GLY -79.906 126 178.41 VAL -70.713 124.388 178.982 ASP -52.0258 -27.3276 -179.735 PRO -66.2746 -14.1886 172.687 SER -105.173 18.0808 -178.22 LYS -115.665 124.386 172.416 VAL 171 195 189 3e3hA
-124.051 167.546 168.747 SER -100.963 82.036 179.536 ASN -35.0202 -55.6272 -176.081 ALA -53.7556 -37.9345 177.547 HIS -87.8947 6.46287 177.267 ASN 55.1518 34.9808 -179.81 ARG -59.6161 -32.4178 -177.928 SER -48.2157 -36.1001 -175.829 GLY -65.6902 -46.1204 176.22 LEU -66.5188 -39.9435 177.177 GLU -60.1029 -47.045 178.328 GLN -61.0377 -43.6629 177.384 LEU -56.6353 -47.9983 179.107 ASP -63.9373 -49.2795 -179.824 ILE -58.4554 -44.1919 -179.267 LEU -68.6328 -32.4598 175.076 GLU -64.4206 -18.0509 175.388 GLU -103.625 0.966884 176.168 GLU 84.6108 15.4349 178.482 GLY -76.9512 132.88 -179.568 VAL -74.8208 127.334 179.157 ASP -51.7237 -28.963 176.814 PRO -64.9491 -12.0545 172.793 SER -97.2767 8.5153 -166.26 LYS -119.004 121.155 172.849 VAL 171 195 176 3e3hB
-128.349 95.964 -144.545 THR -77.7285 144.858 167.801 SER 51.4862 39.5831 170.06 ALA 70.4175 25.224 179.203 GLY -127.27 148.753 157.567 THR 85.0385 5.30759 178.284 MET -63.1151 -48.9125 171.97 GLY -60.5039 -39.1531 176.782 LEU -64.652 -42.0778 174.158 GLU -61.3358 -49.4671 178.363 GLN -55.3917 -50.2197 -179.455 ALA -60.3249 -50.7834 -177.635 ARG -63.1078 -41.1811 177.689 ILE -65.3018 -49.4127 176.8 LEU -60.7069 -37.2367 177.869 ILE -57.7338 -31.8512 -177.141 GLU -101.006 14.2512 164.401 GLU 95.7058 6.59825 173.071 GLY -66.0838 148.131 -174.267 ALA -98.1391 122.984 -173.452 ASP -60.7676 -30.3888 179.474 PRO -73.9582 -6.293 169.133 SER -121.215 27.6704 178.799 LYS -119.594 134.559 -179.838 ILE 171 195 194 3f4cA
-127.782 96.1282 -145.227 THR -79.0502 146.359 168.412 SER 52.5571 31.3261 170.963 ALA 76.1847 25.7663 -178.263 GLY -125.288 144.885 156.98 THR 82.9727 9.33839 175.704 MET -61.9714 -50.613 170.982 GLY -57.5483 -45.1715 177.647 LEU -59.8495 -43.0157 174.285 GLU -61.9138 -50.967 -179.538 GLN -57.5704 -49.4306 176.908 ALA -61.2029 -48.9679 -178.188 ASP -62.2043 -42.8899 176.903 LEU -66.3728 -49.8486 177.401 LEU -58.1217 -43.1831 177.193 ILE -55.4234 -25.3313 -176.426 ALA -103.713 13.7025 167.002 GLU 95.5205 10.4753 176.772 GLY -75.1394 143.495 -175.037 ALA -88.0861 112.471 179.561 ASP -51.7869 -30.9565 178.658 PRO -73.5041 -2.96453 169.878 SER -119.684 21.9464 -177.92 LYS -114.147 122.665 172.771 VAL 171 195 190 3f4cB
-128.372 96.7661 -144.677 THR -79.9019 147.182 172.364 SER 50.1792 38.8571 171.531 ALA 65.6513 23.2044 179.487 GLY -124.91 140.48 160.907 THR 90.5212 13.3701 -179.873 MET -71.3505 -51.7109 167.64 GLY -51.8245 -44.3159 177.587 LEU -60.819 -46.0094 175.555 GLU -57.938 -48.2286 179.742 GLN -58.1619 -49.7478 179.73 ALA -59.1615 -51.7479 -179.459 ASP -60.0567 -44.9114 179.203 ILE -65.663 -43.117 178.156 LEU -67.5228 -40.0269 177.445 ILE -58.5744 -22.3493 179.679 ALA -104.028 12.3552 165.599 GLU 91.0786 11.8415 173.039 GLY -65.3733 148.437 -174.11 ALA -90.9749 110.841 179.894 ASP -50.3768 -31.8378 178.163 PRO -70.3638 -7.52433 178.173 SER -120.051 21.1748 -176.282 LYS -116.299 121.486 174.332 ILE 171 195 190 3f4dA
-127.895 95.9527 -145.611 THR -75.5782 154.286 167.595 GLN 50.7647 33.6013 171.677 ALA 67.5354 28.6368 177.999 GLY -137.281 156.933 161.682 THR 91.3825 -9.40945 -177.731 MET -65.2037 -38.3229 169.228 GLY -57.9882 -43.252 176.435 LEU -65.0596 -41.592 177.283 GLU -64.93 -44.273 175.058 GLN -58.9972 -48.3233 176.908 ALA -58.65 -52.4091 -176.725 GLU -61.7905 -49.8805 -176.926 ILE -64.8665 -41.2154 179.969 LEU -69.0836 -40.2143 178.259 THR -66.6012 -19.0769 177.629 SER -91.1353 2.48663 171.056 GLU 93.7912 6.54089 174.618 GLY -65.8912 137.697 179.183 VAL -69.3072 115.469 -174.847 ASP -70.4656 -17.9976 173.191 PRO -77.5247 -5.8517 174.43 SER -123.56 24.2891 176.242 LYS -119.286 135.047 178.255 VAL 171 195 194 3fdkA
-127.292 96.3987 -147.043 THR -77.4723 157.613 169.905 HIS 46.4213 35.1391 171.499 ALA 62.3626 32.8114 178.818 GLY -139.63 146.263 164.125 THR 96.0869 -1.99967 -176.619 MET -62.401 -49.7412 171.535 GLY -55.6144 -44.5969 173.92 LEU -60.3291 -35.6995 177.212 GLU -71.4626 -44.4656 178.267 GLN -63.5333 -46.188 178.676 ALA -61.0049 -49.9149 -178.556 GLU -62.9057 -47.8701 -179.387 LEU -61.1261 -48.4485 -179.198 LEU -65.9144 -38.3675 177.607 GLU -64.9365 -28.3168 177.279 ALA -85.0347 0.592791 170.148 GLU 96.8432 11.8361 172.298 GLY -70.643 135.643 -176.531 VAL -71.9397 113.001 -179.446 ASP -59.8892 -27.3562 176.445 PRO -69.4946 -2.76711 178.343 SER -124.237 19.58 -174.552 LYS -117.616 120.039 177.048 VAL 171 195 190 3gtfA
-127.692 95.7538 -144.933 THR -75.1426 151.659 168.18 GLN 48.4113 36.2 169.774 LEU 67.0012 28.4227 178.882 GLY -136.307 145.793 163.468 ARG 91.1601 5.50973 -177.662 MET -68.4504 -43.5164 171.737 GLY -59.802 -43.424 174.541 LEU -61.0435 -38.3988 173.67 GLU -66.4901 -44.9456 178.932 VAL -63.0803 -48.8899 175.415 ALA -57.9878 -55.4186 -179.472 ARG -54.4284 -51.5936 -176.792 LEU -61.1622 -46.7683 177.315 LEU -64.9596 -44.7429 175.904 THR -52.6125 -34.6644 -177.571 ALA -85.4361 0.346318 172.52 GLU 94.1651 15.3557 172.184 GLY -76.893 139.871 -177.556 ALA -81.0519 112.061 -179.729 ASP -55.4875 -25.8829 175.076 PRO -69.1194 -4.91044 178.449 SER -127.881 21.7471 -175.718 LYS -115.729 119.902 176.706 ILE 171 195 189 3gthA
-127.218 96.9238 -145.18 THR -79.1597 155.688 167.433 HIS 50.9433 30.8546 175.563 ALA 62.7764 32.14 176.638 GLY -135.374 146.117 159.601 THR 91.9847 4.99333 -177.199 MET -70.5854 -40.3769 170.683 GLY -62.8039 -42.7085 170.713 LEU -58.4566 -41.5646 173.724 GLU -64.0322 -47.2283 178.671 GLN -60.6164 -49.302 177.571 ALA -56.6408 -50.2391 -174.439 GLU -66.5435 -45.3209 -179.64 LEU -63.462 -45.8205 179.519 LEU -69.2026 -43.7333 174.436 THR -55.8647 -29.7712 -179.801 ALA -86.8321 -0.81026 169.168 GLU 95.3573 11.1815 170.472 GLY -66.704 140.324 -177.946 VAL -71.2442 110.304 -179.338 ASP -54.5332 -19.0511 175.429 PRO -75.1871 -6.72579 174.502 SER -122.542 30.2037 -178.901 LYS -120.471 119.834 177.369 VAL 171 195 190 3gtxA
-125.941 93.939 -146.218 THR -73.6413 153.39 166.438 HIS 50.107 32.2444 172.456 ALA 67.457 31.3191 -179.749 GLY -139.414 143.145 164.393 ARG 92.8099 7.57896 -177.988 MET -70.1542 -45.3541 170 GLY -59.8614 -42.3589 174.687 LEU -61.0284 -38.9962 173.972 GLU -66.7704 -44.8193 178.977 GLN -61.1457 -48.1023 177.36 ALA -60.3954 -50.9634 -177.938 GLU -58.4718 -52.5665 -176.765 LEU -62.9611 -45.8613 178.553 LEU -65.5972 -37.7632 176.915 ILE -65.3949 -23.803 178.611 ALA -89.7265 2.20374 172.578 GLU 93.3048 11.5982 174.265 GLY -77.5899 143.41 -174.371 ALA -71.2148 114.014 -179.831 ASP -52.344 -31.6345 -179.325 PRO -73.2437 -4.24568 176.239 SER -123.927 24.9507 -177.606 LYS -117.896 120.272 176.692 VAL 171 195 189 3gu1A
-125.355 138.86 -159.426 THR -44.3444 150.707 137.007 GLU 4.80397 49.9814 173.751 ALA 64.0942 41.3364 171.345 GLY -158.416 156.623 177.977 ARG 86.5244 3.5128 -179.352 MET -61.4938 -52.465 176.256 GLY -63.0133 -41.0728 175.384 LEU -57.6833 -43.9501 172.49 GLU -60.8228 -46.7898 -177.415 GLN -65.1739 -45.4839 175.618 ALA -58.3015 -54.7112 -179.46 GLU -55.5983 -58.3256 -173.603 ILE -58.4934 -43.9084 -179.705 LEU -69.073 -40.1285 174.245 ILE -60.8161 -28.2949 -179.463 ALA -83.9819 -1.59518 173.103 LEU 96.2035 14.8898 173.402 GLY -78.4567 134.043 -178.543 VAL -66.0258 116.917 179.76 ASP -58.7077 -27.4165 -179.07 PRO -77.2884 -7.27296 172.359 SER -125.36 30.6257 173.896 LYS -122.77 134.633 179.706 VAL 171 195 194 3gu2A
-127.558 96.7859 -147.029 THR -77.3637 149.047 167.904 HIS 52.0434 34.5073 171.898 ALA 66.8601 29.0137 177.245 GLY -132.472 150.206 163.215 THR 89.1293 -1.13142 -179.525 MET -58.4292 -52.0104 174.422 GLY -61.136 -39.4282 174.26 LEU -59.6926 -41.8185 176.146 GLU -68.4208 -44.6261 177.815 GLN -61.3739 -46.3612 177.542 ALA -61.8628 -52.6203 -178.543 GLU -60.9397 -46.7535 -177.667 ILE -65.9184 -43.4424 177.424 LEU -65.5603 -43.6933 178.684 THR -60.9199 -26.879 179.474 ALA -87.1613 0.604094 169.137 GLU 96.4068 10.8203 172.693 GLY -75.8565 140.648 -171.666 ALA -78.5522 118.803 -175.211 ASP -62.2556 -28.801 176.842 PRO -70.4752 -9.3156 173.947 SER -122.2 25.0305 176.494 LYS -118.408 133.826 179.758 ILE 171 195 194 3gu9A
-126.139 138.715 -157.806 THR -44.9948 149.518 134.275 GLU 8.51777 47.6858 170.978 ALA 69.9188 32.1245 173.566 GLY -154.189 161.427 179.101 ARG 83.2798 1.6309 179.116 MET -62.999 -51.3968 176.703 GLY -58.7111 -45.4425 175.839 LEU -57.0736 -42.9712 177.949 GLU -63.7949 -52.4487 178.805 GLN -56.7007 -51.0342 176.272 ALA -56.2874 -54.8371 -177.814 GLU -57.3803 -48.8238 -179.092 LEU -61.1654 -48.1028 -178.45 LEU -66.947 -38.8357 177.03 ILE -65.6727 -25.0021 176.635 ALA -87.3741 2.04912 175.221 GLU 91.7949 13.2966 176.062 GLY -72.637 138.469 179.478 VAL -69.515 112.731 -177.267 ASP -61.7912 -23.4366 175.603 PRO -73.573 -4.84899 177.519 SER -124.815 28.356 -176.97 LYS -121.222 119.644 178.059 VAL 171 195 176 3htwA
-127.229 94.9891 -145.48 THR -74.7882 151.488 166.801 GLN 48.782 32.3145 174.431 ALA 67.6417 29.9734 178.312 GLY -128.172 137.264 156.998 THR 95.7793 1.27538 -176.717 MET -60.0838 -45.3873 172.023 GLY -60.4823 -41.3676 176.105 LEU -64.4997 -36.4646 174.466 GLU -64.3001 -49.1213 179.54 VAL -59.1592 -49.9045 -176.531 ALA -63.9927 -39.9027 -178.696 ASP -71.8368 -43.0071 174.066 LEU -60.9268 -43.4502 178.834 LEU -67.245 -37.068 172.095 ALA -52.6463 -38.4647 -175.661 GLU -96.0988 13.0815 163.338 GLU 94.3957 12.4755 174.029 GLY -69.2218 150.915 -176.764 ALA -96.1019 116.366 -174.529 ASP -56.257 -35.049 179.564 PRO -71.4772 -7.21707 172.322 SER -114.629 18.9626 -178.765 LYS -121.788 134.766 178.245 VAL 171 195 194 3ojgA
-125.491 157.926 167.905 THR -91.4126 88.8329 -172.81 SER -62.4464 -36.0974 174.589 ALA -60.2108 -26.981 172.382 SER -108.009 10.0238 164.994 GLN 61.8205 38.0644 -176.898 ASN -56.7277 -26.6128 -177.986 GLN -52.2427 -35.2208 -179.009 GLY -62.3192 -49.7006 179.552 GLU -68.5283 -41.2022 176.303 GLN -58.3092 -48.6355 174.408 GLN -54.2155 -47.426 -179.621 ALA -58.4621 -46.484 -178.879 ALA -69.2108 -40.9399 176.57 ILE -63.6069 -41.6938 177.608 LEU -68.5574 -34.8622 175.271 LEU -59.198 -23.1481 174.87 ALA -102.768 11.0325 176.226 GLU 72.0214 26.9761 178.984 GLU -84.8125 136.17 175.178 LEU -72.3888 127.508 175.811 SER -51.62 -31.1386 176.641 PRO -64.573 -13.6911 172.182 ALA -92.2465 3.21638 -164.784 ARG -116.145 121.825 171.265 VAL 171 195 189 3oodA
-108.142 -174.007 153.482 THR -113.662 101.461 176.273 ASN -44.0225 -55.1261 -173.19 ALA -68.224 -25.8483 174.755 SER -95.6393 1.84535 171.218 ASN 58.6811 38.9836 -179.31 ARG -60.3794 -26.6183 -177.111 SER -53.0338 -35.0243 -177.41 GLY -59.3682 -48.5611 -176.264 LEU -81.9077 -27.8444 167.51 GLU -58.2727 -52.1078 177.567 VAL -57.0308 -47.425 -178.925 LEU -56.3528 -46.7772 -178.868 ASP -68.8767 -42.9115 175.693 ILE -60.2598 -43.0793 179.413 LEU -66.9189 -34.2148 176.623 GLU -62.3168 -19.6002 175.846 GLU -102.084 2.77247 177.612 GLU 77.9627 22.8262 174.58 GLY -77.2208 133.28 175.934 VAL -71.128 127.102 177.963 ASP -53.3686 -28.2006 176.222 PRO -66.1894 -10.0081 172.771 SER -96.8085 7.00157 -165.004 LYS -119.068 121.789 172.167 VAL 171 195 176 3oqeA
-127.616 95.6112 -145.798 THR -77.8499 148.702 168.406 SER 51.8109 32.8293 170.698 ALA 72.1914 26.5835 178.6 GLY -125.224 146.781 154.865 THR 90.2897 -5.31316 178.359 MET -53.9067 -46.799 171.54 GLY -58.148 -47.3892 -179.824 LEU -63.4321 -29.4969 176.558 GLU -73.0083 -47.8942 176.473 VAL -57.7809 -48.0842 177.207 ALA -60.3976 -47.2294 -177.598 ASP -68.1608 -36.1272 178.616 LEU -70.4489 -48.3544 178.237 LEU -63.8343 -32.5228 178.424 ALA -66.4105 -20.4405 174.384 ALA -106.151 16.0777 163.82 GLU 88.2938 20.6151 174.868 GLY -75.6645 146.55 -178.725 ALA -90.7348 114.039 -169.775 ASP -67.1845 -25.082 174.472 LEU -67.3297 -8.85853 171.665 SER -123.479 29.742 176.194 LYS -120.877 134.705 179.294 VAL 171 195 194 3orwA
-118.26 148.07 -168.009 THR -47.3318 146.04 137.767 SER -0.496456 50.0714 178.332 ALA 67.4355 37.8566 176.936 GLY -141.95 151.729 167.957 ARG 83.0194 5.78835 175.604 MET -49.671 -58.0014 -179.224 GLY -63.1269 -43.0073 -174.228 LEU -65.3358 -36.2679 171.946 GLU -64.58 -50.0686 175.971 VAL -53.2431 -49.7522 -176.604 ALA -66.5154 -44.4606 -177.841 ASP -64.7395 -41.0513 177.545 LEU -67.372 -42.4336 -178.145 LEU -70.5406 -29.0522 177.35 ALA -73.2483 -22.395 173.654 GLU -97.5999 13.8143 166.549 GLU 83.7496 18.2123 168.538 GLY -72.3139 148.762 -174.224 ALA -93.9108 115.902 179.93 ASP -51.6463 -27.6047 178.419 PRO -72.3785 -5.99583 172.248 SER -122.429 33.2494 -179.194 LYS -123.208 120.742 174.631 VAL 171 195 190 3orwB
-130.365 91.9151 -139.332 THR -60.5036 137.561 -178.156 GLN 47.4001 27.0016 -179.421 ALA 76.0337 13.499 175.698 GLY -88.9337 142.673 171.196 THR 67.8673 18.5222 175.93 MET -59.4585 -40.4793 175.803 ALA -60.7398 -45.3063 -177.429 LEU -69.0609 -42.4544 171.079 GLU -56.054 -48.7237 175.862 VAL -54.0582 -53.4699 -176.766 ALA -61.006 -44.3311 -178.732 ASP -62.4882 -51.041 174.855 ILE -52.469 -49.0367 178.572 LEU -66.1603 -34.6924 -178.021 GLU -62.0302 -32.4065 176.493 GLU -80.4055 -14.6977 178.629 GLU 110.448 11.962 -179.994 GLY -70.6812 149.547 177.508 ALA -79.0936 117.909 177.256 ASP -48.6422 -32.2506 -179.589 PRO -67.6354 -10.878 -176.252 SER -104.038 8.39856 -162.668 LYS -107.605 123.679 168.624 VAL 171 195 188 3ovgA
-130.07 91.0152 -142.14 THR -58.4643 134.819 179.929 GLN 51.5431 23.3905 -179.953 ALA 77.68 14.8596 175.562 GLY -90.0604 141.807 171.702 THR 68.9304 17.8715 174.882 MET -57.6693 -42.359 176.949 ALA -59.9715 -44.3322 -177.625 LEU -70.3373 -43.5553 171.203 GLU -54.188 -50.0127 174.695 VAL -53.3606 -51.8083 -174.823 ALA -62.4603 -42.5138 -176.706 ASP -68.7366 -45.621 173.546 ILE -54.8011 -52.6441 174.061 LEU -59.4463 -38.5879 -179.469 GLU -54.9264 -37.495 -176.99 GLY -86.3258 -9.59424 175.879 GLU 113.04 8.06232 179.23 GLY -70.7802 150.662 179.691 ALA -82.4474 116.872 176.842 ASP -46.9208 -33.375 179.855 PRO -65.2245 -12.2222 -175.49 SER -105.482 5.49824 -163.775 LYS -104.172 123.886 169.734 VAL 171 195 188 3ovgC
-130.708 92.7143 -140.825 SER -60.0352 131.805 179.424 GLN 51.5723 27.4344 179.546 ALA 80.4996 7.63182 -179.933 GLY -87.2046 134.074 169.613 GLN 68.4033 26.6492 172.17 ASP -67.4001 -35.3222 174.097 GLY -60.3674 -45.1908 177.686 LEU -67.9598 -44.6214 171.823 GLN -50.3746 -51.8312 177.969 VAL -59.4257 -48.685 -178.353 ALA -56.9167 -45.7328 -176.44 ALA -71.9603 -42.6646 171.581 ILE -52.4836 -53.6698 178.092 LEU -63.4608 -38.5545 -176.875 GLU -56.3469 -34.764 -179.787 ALA -82.2297 -24.5795 174.528 GLU 126.886 9.09511 -179.592 GLY -69.9165 148.966 177.043 ALA -80.6551 118.458 176.781 ASP -50.4267 -33.4412 177.532 PRO -61.5252 -15.3101 -173.267 ALA -106.718 11.5106 -164.88 LYS -108.259 123.092 169.812 VAL 171 195 188 3ovgE
-132.765 144.482 -165.427 LEU -52.6022 86.543 -164.67 PRO -55.1106 -35.9735 169.671 GLY -84.5236 3.42888 -179.495 TRP -115.384 -171.47 179.969 GLN -131.055 69.2977 -172.889 LYS -97.8005 8.96873 -176.489 ARG -53.1428 -46.9865 -176.245 GLY -59.4022 -45.8937 -177.234 GLU -70.5645 -37.0963 173.553 GLU -65.3168 -42.2083 -178.21 VAL -73.7457 -31.3519 173.575 LEU -57.7829 -35.0738 176.257 ASP -82.442 -49.2671 -179.073 ILE -63.0973 -49.3452 -168.079 LEU -95.2867 -55.3966 -174.137 LEU -70.6018 -49.8849 -174.625 ALA -75.0608 -57.6606 -167.78 ALA -102.755 -6.3374 164.543 GLU 72.4914 36.5593 178.11 GLY -72.3027 155.081 173.076 ALA -75.872 113.102 -178.16 ASP -54.9872 -31.4356 -177.64 PRO -71.4536 -8.08262 172.498 SER -110.68 25.5573 -178.011 LYS -117 124.618 173.182 VAL 171 195 174 3rhgA
-132.146 151.002 172.083 SER -84.7361 95.8009 -175.052 ASN -60.9393 -39.2856 176.205 ALA -60.2434 -28.8028 174.657 SER -98.9752 1.80547 173.773 GLN 58.1452 44.4687 -175.107 ARG -61.4461 -29.2981 -175.333 ASP -55.4243 -28.8068 -177.496 GLY -66.3737 -46.3695 174.977 LEU -70.7706 -40.4743 174.773 ASP -52.402 -51.1783 179.009 GLN -59.0712 -45.9857 179.443 LEU -57.3109 -47.0347 178.389 ASP -65.0419 -42.6495 177.531 ILE -63.3094 -40.2821 -177.717 PHE -72.315 -35.9372 173.845 LEU -60.1865 -19.6231 177.177 GLU -101.856 2.47516 176.566 GLU 81.3464 18.4895 -179.482 GLY -91.7042 125.912 177.446 VAL -68.9782 127.681 178.939 ASP -54.4492 -28.2119 176.216 PRO -64.2497 -13.1314 173.667 SER -97.8083 7.5989 -168.061 HIS -117.36 122.032 172.306 VAL 171 195 189 3so7A
-118.305 150.694 -166.542 THR -50.8279 144.781 137.242 SER 3.41516 50.8354 179.068 ALA 66.6271 35.3644 176.732 GLY -142.247 146.449 154.385 GLN 97.251 -3.05573 -177.868 MET -62.6859 -46.5862 171.153 GLY -56.3683 -43.2153 177.071 LEU -64.7151 -41.2893 175.464 GLU -61.8055 -47.0367 178.028 VAL -59.1415 -48.1353 -178.452 ALA -62.9114 -46.0525 -177.874 ALA -66.918 -42.8543 176.555 ILE -62.8646 -43.1766 177.952 LEU -66.4202 -35.7311 174.773 GLU -56.9473 -35.0465 -178.168 ALA -96.0567 12.7423 164.4 GLU 91.9869 12.9566 174.917 GLY -67.8156 149.154 -175.893 ALA -90.0963 112.817 179.722 ASP -51.0261 -33.0182 178.235 PRO -69.878 -3.40327 176.519 SER -119.997 17.7412 -175.189 LYS -115.012 122.074 174.64 ILE 171 195 190 3tn3A
-128.424 98.1851 -147.474 THR -80.8645 152.032 167.41 GLN 53.9394 28.6928 174.055 ALA 68.7035 27.9564 178.464 GLY -129.722 140.292 158.732 THR 95.0931 3.55544 178.532 MET -61.9196 -49.8088 172.558 GLY -59.0085 -41.0114 176.507 LEU -64.93 -39.9516 174.021 GLU -61.0711 -49.0978 179.837 GLN -59.2527 -49.8443 179.95 ALA -60.9744 -46.1504 -176.837 GLU -66.8515 -43.6997 175.028 LEU -62.5011 -43.1868 -178.308 LEU -65.9765 -37.3836 178.57 ALA -66.588 -20.564 178.04 ALA -101.714 11.1685 164.09 GLU 95.8795 11.7038 174.819 GLY -69.0086 146.264 -179.861 VAL -89.5104 116.748 -175.21 ASP -56.1268 -36.5248 -179.395 PRO -69.8474 -6.0416 173.926 SER -114.85 16.5795 -178.876 LYS -119.432 133.508 178.234 VAL 171 195 194 3tn4A
-128.781 98.6 -147.655 THR -80.9999 152.199 169.4 GLN 51.5468 30.3989 172.978 ALA 66.7178 31.3922 178.595 GLY -131.769 139.964 160.509 THR 92.2164 6.15553 177.28 MET -62.4172 -49.2791 173.559 GLY -60.2995 -41.3017 174.45 LEU -62.32 -42.8223 175.423 GLU -59.6106 -48.502 177.542 GLN -57.7539 -49.3301 179.585 ALA -60.2833 -48.0468 -178.107 GLU -63.6503 -45.8334 176.92 ILE -59.9324 -47.6946 179.817 LEU -65.723 -36.6638 174.679 ALA -57.6237 -33.0354 -179.09 ALA -96.276 10.6486 164.102 GLU 96.0314 13.1411 175.713 GLY -71.2772 145.737 179.281 VAL -86.4744 120.58 -173.795 ASP -62.6962 -32.1054 177.159 PRO -71.9979 -3.50212 172.954 SER -115.868 16.0984 -178.324 LYS -119.697 133.682 178.542 VAL 171 195 194 3tn4B
-118.295 152.009 -166.344 SER -53.7567 142.154 141.853 SER 0.811871 53.8347 178.885 ALA 67.2135 33.5527 176.825 GLY -140.027 150.581 165.701 GLN 85.7038 10.9178 178.626 MET -57.4111 -66.6443 176.548 GLY -57.063 -38.6472 -179.891 LEU -60.0193 -43.2187 172.759 GLN -60.9686 -49.7831 -179.255 GLN -59.8834 -47.8323 -177.386 ALA -63.1733 -45.647 -177.963 ALA -67.2317 -41.545 178.268 ILE -65.6932 -41.3055 -177.031 LEU -69.4079 -36.0711 179.103 GLU -71.1585 -16.5678 174.995 ALA -100.115 11.7341 169.769 GLU 93.668 9.83284 179.818 GLY -71.9765 151.723 -177.85 ALA -89.3868 115.597 -179.44 ASP -53.121 -36.8124 178.053 PRO -69.8481 -3.29915 178.235 SER -116.421 13.3201 -171.866 LYS -114.765 122.038 174.516 ILE 171 195 188 3tn6A
-128.921 98.7603 -146.214 SER -79.312 146.983 167.416 ASN 54.0422 31.9617 173.623 ALA 69.1935 32.2263 178.309 GLY -128.283 149.314 157.342 THR 82.0499 6.87828 -179.866 MET -67.4578 -46.4723 171.623 GLY -62.8693 -37.8115 174.601 LEU -66.3524 -38.7428 173.042 GLU -61.1225 -50.1782 -179.832 GLN -59.4206 -48.963 179.553 ALA -60.0983 -46.8014 -175.952 ARG -66.8789 -41.6957 177.679 LEU -65.8319 -43.9821 179.972 LEU -66.7676 -33.6361 176.825 GLN -65.5781 -26.5375 178.122 SER -98.4103 9.38939 162.969 GLU 97.3757 13.072 176.567 GLY -72.4608 147.68 -178.091 ALA -84.9351 123.579 -174.529 ASP -65.4468 -34.8623 177.12 PRO -71.4404 -4.57604 176.368 SER -114.685 10.0841 -178.709 ARG -115.951 134.623 178.51 VAL 171 195 194 3tn6B
-128.148 97.7455 -144.978 THR -81.8821 152.727 168.111 SER 51.3342 30.3586 172.791 ALA 68.9014 31.4734 177.368 GLY -133.735 141.326 157.016 THR 95.1402 5.91401 -179.13 MET -65.7065 -46.8062 170.127 GLY -58.8525 -41.7913 177.136 LEU -64.4873 -39.0807 172.866 GLU -61.645 -49.9646 -179.807 VAL -58.3648 -49.0004 -179.574 ALA -63.2593 -44.5587 -179.446 ASP -65.8133 -44.8877 174.962 LEU -59.6993 -46.9755 -179.628 LEU -65.1594 -35.8523 174.475 ALA -55.3204 -35.6193 -176.519 GLU -98.0934 13.7852 163.52 GLU 92.4184 15.5127 174.907 GLY -70.9127 147.789 -178.704 ALA -89.1618 116.979 -175.583 ASP -57.0476 -37.3852 178.807 PRO -69.069 -4.73615 173.543 SER -115.819 16.4646 -178.596 LYS -120.08 136.296 -178.495 VAL 171 195 194 3tnbA
-118.071 153.34 -164.642 THR -55.3385 144.812 139.968 SER 0.815384 51.6443 -179.817 ALA 66.0451 37.6635 176.55 GLY -143.851 149.357 158.357 ARG 93.8079 -8.40203 -177.576 MET -52.9258 -54.3246 177.366 GLY -58.5534 -43.052 176.688 LEU -62.7145 -38.166 173.143 GLU -62.9123 -48.9395 177.818 VAL -59.0885 -49.41 179.097 ALA -58.6904 -48.6688 -175.683 ARG -66.3297 -41.924 177.889 ILE -64.3583 -45.551 178.488 LEU -66.0409 -35.9582 177.64 ALA -63.5527 -25.6451 177.897 GLU -99.4084 13.6077 168.966 GLU 94.5106 5.78683 179.764 GLY -72.5273 152.002 -177.419 ALA -90.3545 115.905 -178.804 ASP -53.2085 -35.4458 177.982 PRO -71.1926 -2.04848 175.064 SER -119.742 20.4998 -175.12 LYS -117.701 122.211 174.231 ILE 171 195 188 3tnbB
-141.697 158.433 -177.732 SER -90.9664 123.354 -172.208 ASN -68.0282 -33.3612 -167.152 ALA -107.632 35.0269 -173.75 HIS -160.069 9.83431 171.738 ASN 68.6263 7.99346 -177.857 ARG -60.8688 -24.4773 177.88 THR -75.4582 -46.3068 177.205 GLY -56.2365 -38.7607 178.76 LEU -65.6362 -43.328 175.225 ASP -54.0604 -46.1595 177.845 GLN -62.8577 -48.6362 173.763 GLN -48.4973 -64.2168 -175.074 GLU -57.6717 -45.7243 -177.797 ILE -62.4092 -48.3886 179.264 LEU -65.1123 -41.3384 174.991 ALA -56.2678 -38.1508 177.378 GLU -79.0349 3.55623 179.235 GLU 94.0398 15.8252 177.549 GLY -87.2821 120.03 173.779 VAL -55.5351 118.872 179.907 ASP -52.8859 -25.0734 175.589 PRO -69.6488 -14.9578 177.961 SER -98.9202 12.3078 -176.05 LYS -114.34 126.973 169.04 ILE 171 195 188 3uf9A
-141.224 154.842 178.085 SER -87.3423 126.4 -169.341 ASN -71.4848 -19.6763 -164.469 ALA -114.826 16.2698 -170.532 HIS -138.501 -2.61513 177.814 ASN 75.999 13.5291 177.464 ARG -60.0036 -34.7853 176.834 THR -70.4191 -40.6354 177.158 GLY -64.5329 -44.9784 178.534 LEU -65.3454 -37.8901 174.887 GLU -58.6283 -44.758 179.489 GLN -64.094 -44.3362 179.519 GLN -61.9603 -50.8907 179.985 ARG -60.1682 -46.707 -176.256 ILE -65.1922 -43.0147 178.464 LEU -64.2663 -44.713 176.953 ALA -58.2436 -37.4145 175.617 GLU -72.3348 -6.1639 179.729 GLU 96.198 16.8798 -177.586 GLY -84.4026 128.933 175.261 VAL -64.0959 113.204 -177.425 ASP -51.4398 -35.4967 174.713 PRO -65.2947 -7.99316 172.794 SER -104.971 20.2257 -178.09 LYS -120.503 125.328 172.134 ILE 171 195 188 3uf9B
-142.282 160.328 -176.779 SER -95.2463 117.728 -171.183 ASN -67.8101 -19.6662 -169.362 ALA -110.112 8.89495 -169.346 HIS -136.025 -6.05613 169.973 ASN 88.2628 4.19755 -179.3 ASN -57.644 -36.3654 177.896 THR -62.236 -46.3109 176.8 GLY -62.4682 -37.3671 178.783 LEU -67.42 -43.3453 177.484 ASP -58.1199 -48.4933 174.365 GLN -60.799 -46.2358 -176.24 ALA -61.624 -39.143 -179.694 ALA -77.0822 -49.8441 179.921 ILE -56.7967 -43.2338 178.422 LEU -61.9169 -43.6385 -178.785 GLU -70.9818 -11.6574 175.653 SER -94.8751 2.23883 176.63 GLU 101.335 7.76521 177.697 GLY -82.0301 127.448 170.958 VAL -62.3729 125.13 -179.721 ASP -51.2028 -34.9113 -177.706 PRO -64.8461 -12.5036 -178.849 SER -104.064 11.9964 178.383 ARG -120.225 132.761 -179.676 VAL 171 195 195 3uf9C
-140.22 159.574 -179.181 SER -93.8462 122.239 -169.103 ASN -69.2053 -21.8111 -166.288 ALA -114.259 15.4811 -172.073 HIS -130.256 -20.8458 175.727 ASN 100.007 -2.01296 -179.007 LYS -50.2926 -40.9583 179.258 THR -59.3417 -45.9463 175.406 GLY -60.699 -45.2626 -178.185 LEU -65.6646 -40.4944 174.438 ASP -55.7064 -45.9115 178.28 GLN -65.5132 -48.8266 173.903 ALA -45.5279 -47.1834 -174.963 GLU -72.6486 -51.6607 -175.05 ILE -57.5745 -43.2824 179.512 LEU -69.5871 -37.943 172.219 GLU -58.7346 -39.3647 175.674 GLU -72.2252 -15.4392 176.677 GLU 108.134 19.4481 179.237 GLY -82.5142 138.091 175.628 VAL -67.5625 119.317 179.82 ASP -46.65 -35.0004 178.792 PRO -75.0836 -6.40904 174.903 SER -98.777 12.4164 -175.674 LYS -116.538 126.188 170.335 ILE 171 195 189 3uf9D
-122.302 171.452 167.091 SER -107.603 87.2546 -174.664 SER -55.5625 -33.3397 174.411 ALA -66.1654 -27.5537 173.604 SER -98.3766 1.78801 173.942 GLN 61.5126 36.568 -176.031 ARG -57.5663 -28.8648 -175.867 ASP -54.9683 -38.1564 -174.341 GLY -62.655 -43.7139 -174.4 GLU -89.2566 -24.9649 163.507 ASP -59.872 -47.4941 177.668 GLN -59.6165 -41.093 -179.456 ALA -63.9224 -40.4193 178.897 ASP -69.7398 -40.6377 176.554 ILE -63.3766 -41.095 -178.48 LEU -71.1331 -31.8753 176.168 ALA -65.7724 -17.2616 174.2 SER -100.539 -1.40211 176.317 GLU 87.9191 15.2976 -179.785 GLY -79.0545 131.822 178.641 VAL -64.9875 134.02 177.704 ASP -54.0032 -29.4849 179.686 PRO -67.0918 -8.47784 174.34 SER -102.965 13.8221 -167.853 HIS -122.284 121.403 171.4 VAL 171 195 190 3upmA
-122.34 169.712 168.867 THR -106.205 90.3313 -178.735 ASN -55.6171 -32.1294 179.4 ALA -70.3208 -22.2602 176.122 SER -108.702 8.54317 174.038 GLN 60.9593 39.0802 -175.467 ASN -61.4282 -29.6308 -175.71 MET -56.7507 -30.6886 -178.764 GLY -67.4747 -44.8527 179.353 LEU -71.3833 -38.5596 176.509 GLU -61.6008 -44.211 177.434 VAL -58.7863 -44.3453 -178.569 ALA -62.0061 -41.4118 -178.984 ALA -71.7738 -43.1734 177.251 ILE -62.4442 -39.5572 178.996 LEU -68.051 -41.0471 178.211 LEU -61.4228 -25.8496 176.669 GLU -88.7707 -11.4226 176.783 GLU 99.2363 15.3232 -179.019 GLY -82.7925 128.283 176.098 VAL -67.1513 126.26 179.435 ASP -53.9111 -25.7485 176.916 PRO -67.8442 -9.94287 172.805 ALA -101.459 14.3088 -169.287 HIS -122.326 121.009 172.155 VAL 171 195 188 3upmB
-127.12 159.221 166.169 SER -92.6183 87.2701 -178.364 ALA -55.9417 -33.3516 177.829 ALA -64.9604 -29.7259 170.628 SER -101.639 9.24805 170.512 ASP 59.8757 42.107 -175.967 ARG -61.148 -23.8813 -178.364 ASP -55.6867 -30.5243 -176.462 GLY -71.3827 -45.1783 177.433 GLU -70.2436 -36.7611 174.543 GLU -63.0927 -47.0944 179.296 GLN -60.8642 -43.1038 -179.574 ALA -62.2935 -42.1686 179.162 ASP -69.025 -42.0742 178.55 ILE -63.3892 -39.2618 -177.995 LEU -74.9664 -30.6714 173.965 GLU -64.7709 -21.38 175.491 GLU -96.1391 -2.07061 178.905 GLU 86.9229 14.472 -179.841 GLY -81.6162 134.207 -179.385 VAL -76.0334 130.322 178.426 ASP -50.776 -31.1284 -179.827 PRO -65.6578 -10.1673 174.447 SER -102.294 14.1556 -168.854 HIS -122.156 122.54 171.746 VAL 171 195 189 3ur2A
-122.314 167.408 166.665 SER -103.939 82.2398 -172.99 ASN -51.7213 -36.7543 -179.881 ALA -63.758 -28.3567 174.717 SER -99.8064 11.6239 176.444 GLN 53.2216 44.9876 177.731 ARG -70.2152 -24.9728 -175.346 MET -61.0244 -27.8553 177.211 GLY -73.8389 -39.1368 175.721 GLU -71.1156 -40.4915 174.848 GLU -60.8442 -42.1822 179.845 GLN -61.186 -46.2609 -179.585 ALA -61.3779 -35.2453 179.337 ALA -75.8333 -41.2368 179.359 ILE -68.8582 -38.9619 -178.979 LEU -70.9365 -34.2783 177.998 GLU -66.4604 -20.5151 176.974 GLU -94.006 -9.81271 -179.168 GLU 92.0203 22.5947 -179.797 GLY -85.4399 128.97 178.719 VAL -68.978 126.31 177.782 ASP -53.2881 -25.6421 -178.996 PRO -68.9943 -15.9425 174.371 ALA -105.458 20.9014 -178.007 LYS -119.94 124.257 173.511 VAL 171 195 176 3ur2B
-125.406 164.401 168.908 SER -100.66 89.5495 -173.267 ASN -55.5606 -34.5778 178.501 ALA -66.6078 -28.7501 171.193 SER -99.0801 -3.19923 168.344 GLN 65.1565 44.3532 -179.909 ARG -59.0958 -25.54 -179.477 GLY -52.1696 -36.8244 -178.587 GLY -66.5763 -45.3738 177.742 LEU -71.7387 -37.7539 174.632 ASP -59.5258 -48.3856 179.806 GLN -60.5287 -43.308 -178.458 LEU -63.7761 -38.8957 177.908 ASP -72.1328 -40.0911 173.837 ILE -57.7779 -46.8722 -174.642 PHE -72.4437 -28.1002 175.642 ALA -68.0425 -17.6413 175.175 SER -100.109 -6.10086 177.967 GLU 91.2535 16.3518 179.296 GLY -79.2527 133.039 179.338 VAL -71.1827 133.816 179.066 ASP -54.8433 -30.6201 179.395 PRO -65.6967 -8.7235 175.674 SER -103.985 14.7065 -169.334 LYS -123.085 121.378 172.555 VAL 171 195 190 3ur5A
-122.453 169.434 166.208 THR -105.91 89.4784 -175.669 ASN -56.349 -35.0084 177.963 ALA -66.8885 -24.8431 171.44 SER -100.718 4.43779 174.068 ASN 58.3574 36.6702 178.866 ARG -66.2774 -18.5097 -178.792 GLN -60.1767 -31.941 -179.837 GLY -65.9927 -45.9706 179.611 GLU -71.7933 -37.7804 174.813 GLU -61.6242 -46.2014 176.657 VAL -59.5822 -45.4469 -179.088 ALA -60.2566 -43.315 -178.57 ALA -70.7291 -42.2999 177.837 ILE -62.9335 -40.7973 179.669 LEU -67.9836 -37.2195 177.132 GLU -62.2139 -23.1583 177.982 GLU -94.6053 -4.85605 179.228 GLU 87.545 18.3091 179.232 GLY -80.8619 132.093 178.918 VAL -71.3349 128.423 179.212 ASP -53.3795 -30.0223 179.368 PRO -67.4546 -9.10659 174.176 ALA -101.001 12.3828 -167.969 LYS -121.882 121.711 173.84 VAL 171 195 176 3ur5B
-128.609 157.562 171.502 SER -93.5562 86.2428 -172.175 ASN -57.2521 -33.7183 174.897 ALA -63.8872 -30.1401 171.477 SER -92.4357 -2.14964 176.557 ASN 59.6191 37.6621 -176.207 ARG -61.1157 -22.6025 178.535 SER -54.348 -32.5604 -178.283 GLY -66.5928 -45.2267 177.633 LEU -71.1423 -36.8145 173.308 GLU -57.6243 -51.0555 -179.688 GLN -60.0269 -42.6965 178.578 LEU -58.4311 -46.9117 -178.804 ARG -68.9418 -39.3985 178.271 ILE -65.2174 -41.797 179.402 LEU -71.0556 -30.1 174.918 ALA -64.7517 -21.3223 176.386 GLU -100.202 1.12734 175.84 GLU 85.5064 16.6266 179.274 GLY -80.4395 131.755 179.608 VAL -66.6522 131.353 178.212 ASP -52.6423 -30.7924 179.526 PRO -64.8209 -13.8309 175.952 SER -97.1619 8.28543 -167.172 LYS -118.847 122.765 172.332 VAL 171 195 190 3uraA
-139.143 145.729 -175.934 THR -87.1326 90.6192 -166.917 ASN -66.3156 -27.8465 175.306 ALA -67.2341 -20.8375 170.676 SER -104.977 -1.80338 173.717 GLN 60.3059 56.9996 -179.459 ARG -75.4355 -20.8691 -172.242 MET -62.9494 -21.7123 -179.876 GLY -77.7815 -37.9801 176.055 LEU -73.598 -39.1411 175.69 GLU -62.3429 -42.0045 178.007 VAL -63.0799 -40.4245 -179.534 ALA -67.6515 -31.9329 178.31 ALA -78.2686 -40.0553 179.793 ILE -67.5728 -36.5731 -179.942 LEU -73.2799 -28.7765 177.289 LEU -73.1111 -19.9292 178.065 SER -91.8135 -12.102 -179.805 GLU 94.101 20.452 -178.325 GLY -87.6056 131.72 178.959 VAL -70.8883 136.52 -177.516 ASP -67.8806 -21.6997 176.756 PRO -68.6468 -9.13849 177.781 SER -102.764 8.08633 -167.991 HIS -116.979 123.275 172.036 VAL 171 195 191 3uraB
-130.47 153.033 172.942 SER -89.3008 85.0403 -172.399 ASN -58.6717 -30.5987 175.808 ALA -65.6225 -26.2214 172.899 SER -101.312 2.69753 173.214 ASN 63.531 40.9016 -178.259 ASN -59.3991 -28.4039 -175.768 ASP -56.1933 -30.7817 -178.536 GLY -67.4241 -45.1576 178.617 LEU -72.2878 -35.271 175.073 GLU -62.5925 -43.905 177.725 GLN -60.6802 -45.5473 -178.76 ALA -61.6779 -42.3834 179.566 ALA -68.7765 -42.7307 178.032 ILE -64.0959 -41.8414 -179.824 LEU -67.4846 -35.8314 178.11 GLU -64.8394 -21.5254 177.657 SER -95.6985 -3.35432 178.21 GLU 88.1098 16.9148 179.788 GLY -80.5573 130.988 178.963 VAL -65.8277 126.43 179.529 ASP -52.5508 -29.6733 179.125 PRO -67.4056 -9.72603 173.885 ALA -100.138 11.7426 -168.076 LYS -121.178 122.055 172.594 VAL 171 195 190 3urbA
-117.862 174.435 163.293 SER -110.366 86.1989 -175.413 GLN -51.1777 -39.8932 178.928 ALA -64.2668 -25.492 172.615 SER -100.504 2.03746 172.701 GLN 62.5302 41.551 -176.212 ARG -61.6195 -26.4756 -176.283 MET -54.8895 -32.8105 -177.061 GLY -70.5782 -41.651 176.615 LEU -71.3943 -37.816 172.272 GLU -59.6954 -48.5677 -178.031 GLN -60.8863 -43.4065 -179.607 ALA -62.7486 -40.5136 178.424 ALA -68.9238 -39.8443 179.965 ILE -67.8618 -38.3417 -179.733 LEU -73.7868 -29.4499 176.099 LEU -68.1705 -18.3385 175.049 SER -99.4219 -0.807516 178.181 GLU 83.2748 21.8977 178.909 GLY -84.4798 132.842 -179.914 VAL -69.8759 137.354 -178.76 ASP -62.513 -24.1299 178.373 PRO -66.9915 -10.7635 177.513 SER -100.245 7.79679 -165.45 LYS -118.223 122.209 173.186 VAL 171 195 191 3urbB
-122.396 168.845 165.826 THR -104.478 87.4541 -173.198 ASN -57.2571 -33.0702 176.499 ALA -68.2676 -26.0585 170.631 SER -96.4597 1.46052 174.493 GLN 58.5905 38.1236 -176.701 ARG -63.2756 -22.8406 177.67 SER -51.9139 -36.7645 -177.446 GLY -66.0131 -42.2897 177.72 LEU -70.941 -37.5575 174.938 ASP -61.6796 -46.283 -179.499 GLN -60.7108 -44.9323 179.885 LEU -62.6928 -40.5049 177.405 ASP -68.913 -40.3493 173.893 ILE -59.0422 -45.9023 -174.31 PHE -73.68 -27.7246 174.366 ALA -68.2108 -18.8343 174.541 SER -99.8726 -1.54437 177.967 GLU 85.2534 18.4129 -179.805 GLY -85.4057 130.831 179.691 VAL -74.7115 130.749 179.236 ASP -53.6671 -29.5227 -179.808 PRO -66.9318 -12.2208 175.596 SER -102.818 16.3559 -171.79 LYS -121.928 123.122 172.019 VAL 171 195 189 3urnA
-118.339 172.23 163.52 THR -108.478 83.364 -171.186 ASN -51.6315 -35.8572 -179.551 ALA -65.9484 -26.0538 173.438 SER -92.9646 -0.188816 -179.043 ASN 59.3727 36.2139 178.038 ARG -61.1183 -31.1704 -176.643 SER -56.107 -32.7024 -179.419 GLY -68.5765 -39.8016 176.114 LEU -72.0064 -39.9354 175.275 GLU -60.5258 -46.2085 178.594 GLN -58.9741 -44.4245 -179.307 LEU -63.5678 -39.8086 178.422 ASP -69.9176 -41.8147 178.846 ILE -67.5234 -41.3949 -179.667 LEU -66.2453 -33.817 177.045 ALA -65.7637 -21.2536 -178.458 GLU -98.3861 -0.465632 -179.933 GLU 86.9198 17.1402 -178.368 GLY -82.442 129.682 178.835 VAL -71.8367 127.626 -179.456 ASP -54.0312 -29.3929 179.656 PRO -67.4819 -11.5036 174.643 SER -99.8861 12.3815 -169.972 LYS -120.2 122.048 173.856 VAL 171 195 176 3urnB
-123.023 167.265 167.178 SER -103.288 87.587 -171.807 ASN -59.8487 -28.3841 175.934 ALA -69.8698 -25.8344 172.02 SER -101.79 6.86722 172.256 GLN 57.8988 39.0225 -175.993 ARG -64.087 -24.2454 178.594 THR -53.8056 -32.9198 -177.05 GLY -69.0878 -41.9666 177.29 LEU -71.333 -36.4985 176.032 ASP -63.6202 -44.8984 178.426 GLN -60.5824 -43.5982 -179.294 LEU -62.7801 -40.7344 179.021 ASP -70.6003 -42.2612 177.003 ILE -62.6331 -39.9829 -177.952 LEU -72.2933 -31.4711 175.613 ALA -67.8383 -17.0421 174.039 SER -99.1192 0.213053 177.174 GLU 84.5492 17.3996 -179.728 GLY -85.7047 134.179 -178.928 VAL -74.144 133.555 178.929 ASP -54.7269 -28.1762 179.726 PRO -67.883 -8.86631 174.213 SER -101.382 8.46293 -168.094 HIS -117.059 121.861 172.143 VAL 171 195 189 3urqA
-115.953 172.898 158.441 SER -106.57 92.5857 175.661 ALA -56.1689 -33.3244 179.421 ALA -71.3415 -26.6514 174.757 SER -98.7617 -0.89887 172.87 GLN 60.9706 48.2377 179.388 ARG -62.1505 -25.2702 -172.107 MET -56.8031 -31.5977 -179.854 GLY -71.0298 -42.8203 177.499 LEU -71.3137 -35.8447 175.041 GLU -65.6063 -43.5779 177.713 GLN -60.1918 -45.477 -179.258 ALA -60.3747 -41.9094 -179.583 ALA -71.1072 -41.9231 177.601 ILE -63.4988 -44.8472 178.757 LEU -63.5442 -39.9871 179.001 GLU -62.9846 -23.1347 176.948 SER -91.8672 -6.44635 178.725 GLU 89.2115 18.5918 -179.392 GLY -84.4182 125.963 178.566 VAL -63.3245 130.033 178.731 ASP -56.0156 -26.9609 179.013 PRO -68.7473 -9.84134 174.806 SER -100.652 9.49278 -167.978 LYS -119.02 121.969 173.612 VAL 171 195 173 3urqB
-127.354 153.645 168.448 THR -87.1668 91.4012 -171.534 SER -62.538 -39.2344 174.495 ALA -59.2698 -27.9874 172.757 SER -96.9639 -0.525585 173.005 GLN 60.2904 42.5742 -178.217 ARG -57.427 -26.5096 -175.222 ASP -53.6341 -36.3668 -179.279 GLY -61.8101 -49.9402 178.618 GLU -67.4712 -40.6296 176.897 ASP -58.564 -46.9555 178.012 VAL -61.2104 -43.3526 179.54 LEU -58.1561 -45.4889 179.348 ASP -68.8224 -43.7441 175.994 ILE -57.9463 -46.1241 179.828 LEU -66.3277 -34.4987 176.176 GLU -59.0077 -24.3966 -179.338 ALA -103.552 5.73762 175.84 GLU 83.8667 17.6299 -179.925 GLY -75.5495 131.508 179.656 VAL -72.7736 132.903 177.827 ASP -54.7485 -28.4209 178.136 PRO -66.2198 -14.3644 173.533 SER -98.5017 15.8969 -168.999 LYS -123.193 121.234 173.469 VAL 171 195 190 3wmlA
-144.733 153.858 -179.814 SER -83.3618 128.977 179.865 ASN -68.7438 -34.4359 -173.558 ALA -98.1069 9.32823 -171.284 HIS -100.711 -35.1892 -167.873 ASN 91.1644 -5.23147 177.579 ASN -52.8883 -31.2721 174.262 SER -60.8828 -53.6031 175.101 GLY -56.7855 -44.5641 177.183 LEU -58.4148 -42.2516 177.637 GLU -62.8572 -46.085 178.496 GLN -60.9396 -45.0339 -179.746 ALA -64.4179 -52.7571 -177.34 ARG -61.2865 -29.7057 174.18 ILE -76.4949 -44.4582 -178.358 LEU -58.492 -43.6919 -176.882 ALA -67.6274 -13.0597 -179.471 GLU -108.313 29.2422 178.693 GLU 67.9445 32.453 176.704 GLY -96.3099 130.735 -179.397 VAL -70.4803 112.809 177.34 ASP -47.1686 -46.0503 172.539 PRO -64.6511 -1.7793 170.177 SER -112.363 24.253 177.619 LYS -124.607 126.988 172.972 VAL 171 195 172 4g2dA
-120.701 145.232 -166.294 THR -43.4927 145.571 141.419 SER -2.2325 52.867 179.893 ALA 66.6679 37.2069 175.253 GLY -142.025 149.691 159.374 GLN 91.9638 -6.27293 -177.805 MET -56.476 -46.456 175.351 GLY -59.7962 -44.5452 176.072 LEU -63.3932 -39.0263 175.013 GLU -61.0382 -48.5205 178.989 VAL -61.2701 -46.8714 -179.168 ALA -61.4901 -47.7477 -177.83 ARG -64.8192 -44.963 176.015 ILE -60.9934 -44.7244 178.149 LEU -65.356 -38.7504 179.338 GLU -64.9451 -22.3533 176.519 SER -103.685 15.5134 161.115 GLU 95.236 8.71302 176.662 GLY -71.3854 149.115 -178.325 ALA -86.3452 114.733 -179.509 ASP -51.1517 -37.1863 177.402 PRO -69.7669 -2.19487 177.723 ALA -121.263 19.1464 -174.67 LYS -117.356 124.043 174.511 ILE 171 195 189 4h9tA
-120.325 145.7 -166.84 SER -44.1915 144.739 141.717 SER -0.746164 53.0605 -178.749 ALA 64.3236 38.9206 174.074 GLY -141.456 147.262 156.013 GLN 90.9799 3.1988 179.285 ASP -64.5656 -43.1736 171.095 GLY -56.0843 -47.4611 177.215 LEU -64.6392 -38.1413 173.391 GLU -58.6675 -51.7038 179.647 GLN -59.5562 -46.7941 -178.318 ALA -61.2499 -48.5566 -178.558 ARG -64.6682 -42.7909 174.959 ILE -60.73 -48.3144 179.862 LEU -65.545 -38.449 177.959 GLU -60.7811 -26.0744 178.58 GLU -102.355 20.0564 168.156 GLU 91.4564 4.9231 179.982 GLY -72.5806 150.152 -176.016 ALA -90.0221 114.299 -178.994 ASP -51.2219 -35.8514 178.544 PRO -71.9676 -2.28533 175.5 ALA -120.375 21.2897 -175.056 LYS -117.4 122.631 174.387 ILE 171 195 188 4h9tB
-120.685 145.849 -164.265 THR -43.9972 150.397 136.777 SER -4.40318 52.4695 177.858 ALA 65.2378 36.8042 173.075 GLY -141.03 150.241 164.529 ARG 89.0677 5.13267 177.363 MET -53.7458 -59.6562 178.749 GLY -62.2105 -38.6627 177.585 LEU -59.7233 -43.9561 176.322 GLU -62.8678 -47.4154 179.778 VAL -59.7818 -47.5392 -179.777 ALA -61.3372 -50.0999 -177.475 ARG -62.1924 -44.8123 177.674 ILE -62.9454 -42.2458 177.631 LEU -66.8179 -39.6395 174.797 ALA -52.8737 -33.0039 175.817 GLU -95.3431 20.4093 177.793 GLU 83.2461 12.3233 175.271 GLY -68.2574 149.344 -174.84 ALA -93.7084 111.692 -176.063 ASP -53.1339 -33.8274 176.486 PRO -70.89 -2.81361 174.959 SER -118.813 19.3861 -174.266 LYS -116.429 122.225 174.185 VAL 171 195 187 4h9uA
-127.161 94.5572 -145.024 THR -77.0313 149.223 171.342 SER 47.1433 37.188 174.095 ALA 65.0586 31.4843 174.434 GLY -120.183 146.761 153.98 THR 83.9243 7.25876 176.423 MET -57.7564 -54.2008 173.997 GLY -56.9549 -44.5534 176.785 LEU -60.0082 -44.485 175.783 GLU -60.0537 -46.1825 179.069 VAL -61.7363 -47.4872 179.678 ALA -61.2348 -49.9305 -178.179 ASP -61.7842 -42.5781 178.003 ILE -65.9679 -43.2777 178.657 LEU -67.4087 -40.0694 173.885 GLU -53.8438 -34.0921 -179.177 GLU -96.8279 14.3259 164.269 GLU 89.0161 15.0526 172.018 GLY -71.4462 146.369 -174.812 ALA -91.4464 119.033 -172.94 ASP -60.5525 -33.0302 -179.767 PRO -71.7714 -6.51175 171.266 SER -123.129 26.6854 173.695 LYS -118.249 135.379 178.008 ILE 171 195 194 4h9uB
-123.027 142.716 -160.78 THR -40.6329 150.961 138.051 SER -8.34143 52.8937 176.788 ALA 70.1179 33.8457 173.022 GLY -139.042 152.814 163.976 GLN 85.0865 5.36021 177.267 ASP -55.0068 -52.2178 179.419 GLY -67.209 -40.9088 178.339 LEU -59.7725 -45.9055 176.264 GLU -58.7463 -50.1591 177.626 VAL -55.268 -49.6995 -174.966 ALA -64.8928 -42.859 -178.724 ALA -68.7169 -42.4762 174.828 ILE -60.0456 -46.5476 179.915 LEU -65.6698 -39.2267 173.386 GLU -50.4734 -39.2683 -174.951 GLU -95.4172 13.2532 165.022 GLU 91.9014 15.1028 172.276 GLY -70.7706 148.934 -178.357 ALA -85.2814 116.534 -176.974 ASP -53.2135 -32.4897 177.311 PRO -70.0024 -5.17408 176.518 SER -117.681 18.1607 -172.142 HIS -116.586 122.241 174.278 VAL 171 195 189 4h9vA
-122.152 144.368 -161.632 THR -42.7018 147.613 139.014 SER -5.00059 53.7512 178.259 ALA 69.4293 31.4708 175.871 GLY -138.84 148.545 162.969 GLN 88.7879 5.13481 177.41 ASP -54.2441 -58.1298 178.383 GLY -58.7921 -44.2633 -179.416 LEU -59.5347 -45.3141 176.287 GLN -59.1822 -49.1097 176.384 VAL -54.6278 -49.472 -174.045 ALA -65.7892 -44.0448 -179.94 ALA -66.3742 -43.5773 176.156 ILE -59.8035 -45.5161 179.637 LEU -67.0426 -38.1871 173.086 GLU -50.5461 -40.3396 -175.753 GLU -93.0066 14.2889 169.708 GLU 90.2491 11.3267 179.582 GLY -72.499 152.353 -177.8 ALA -94.2003 116.426 -179.385 ASP -53.0077 -32.4761 176.525 PRO -67.7093 -7.83443 179.282 ALA -117.973 18.1363 -171.768 LYS -117.591 122.158 174.502 ILE 171 195 188 4h9vB
-119.596 147.911 -166.06 THR -47.7822 146.912 140.951 SER -5.06271 54.0889 177.962 ALA 66.892 34.403 174.803 GLY -138.465 151.55 165.367 GLN 86.4046 -0.374396 177.713 MET -45.1326 -58.3146 -177.064 GLY -67.0835 -41.8538 178.447 LEU -57.5063 -44.5146 174.876 GLU -59.2307 -50.201 179.575 VAL -60.2593 -50.273 -179.511 ALA -59.2628 -47.3148 -176.911 ARG -66.8609 -42.1978 175.216 ILE -61.1457 -41.016 179.455 LEU -67.6706 -38.2439 173.603 GLU -51.9488 -34.464 -175.803 ALA -90.3952 12.9609 -178.565 GLU 90.52 8.94013 176.497 GLY -70.7786 152.465 -176.191 ALA -97.7931 115.322 -176.912 ASP -53.685 -33.8669 176.902 PRO -67.9786 -10.6891 175.397 SER -113.049 24.2862 -174.174 LYS -120.575 121.271 174.803 VAL 171 195 187 4h9xA
-128.262 97.5065 -145.545 SER -77.4072 147.886 168.646 ASN 48.1417 37.6586 172.703 ALA 65.1225 32.2995 175.286 GLY -127.016 146.507 153.656 GLN 92.1832 -9.50222 -175.243 MET -56.4373 -43.3281 172.427 GLY -60.6971 -42.2567 174.631 LEU -64.1805 -41.3062 175.617 GLN -60.3736 -48.6895 178.548 VAL -59.5532 -46.7547 -178.621 ALA -61.9118 -45.7182 -176.252 ALA -69.4524 -41.7756 174.75 ILE -61.0712 -42.4577 177.872 LEU -65.7315 -38.225 175.87 GLN -52.1269 -38.9143 -177.499 ALA -96.753 16.0201 161.546 GLU 90.7681 15.6719 170.447 GLY -68.5768 151.374 -175.632 ALA -97.3439 117.424 -174.033 ASP -55.4465 -37.283 -178.087 PRO -67.2967 -13.6729 172.96 SER -116.57 28.7073 174.469 LYS -124.36 132.928 179.548 VAL 171 195 194 4h9xB
-120.929 145.046 -165.033 THR -44.2048 147.697 139.93 SER -3.65795 54.4423 -179.37 ALA 62.4188 42.5385 173.25 GLY -144.553 153.603 167.1 GLN 84.8054 4.04503 178.054 MET -50.5179 -62.1191 179.275 GLY -59.632 -42.0258 -178.929 LEU -59.5649 -43.127 176.693 GLU -62.5059 -50.2925 178.79 VAL -57.1374 -51.9513 -179.175 ALA -58.9996 -48.5567 -177.823 ARG -63.068 -41.5841 176.229 LEU -63.0868 -47.563 179.735 LEU -63.2232 -38.211 172.509 GLU -48.9444 -45.679 -177.291 GLU -91.0348 23.6327 177.985 GLN 87.6584 7.42648 176.465 GLY -68.1204 150.141 -177.647 ALA -94.1817 117.619 -176.063 ASP -61.6302 -27.4168 171.306 PRO -66.9504 -7.21627 179.429 ALA -117.973 18.0303 -172.102 LYS -117.046 121.806 174.207 VAL 171 195 187 4h9yA
-120.521 146.878 -164.745 THR -45.5501 148.238 140.959 SER -5.09589 54.4347 -179.656 ALA 64.0795 43.0567 172.882 GLY -145.709 147.579 154.46 GLN 94.1334 -0.303236 179.963 ASP -61.4098 -46.2376 171.94 GLY -55.9861 -44.8583 176.418 LEU -63.1151 -42.9255 176.343 GLU -60.2395 -50.3486 178.219 VAL -56.5077 -50.1502 -178.613 ALA -61.4747 -48.2403 -178.764 ALA -62.1726 -41.3746 178.291 ILE -66.937 -45.3644 177.842 LEU -62.0168 -39.0597 173.444 THR -50.3676 -45.0405 -176.669 GLU -88.9108 16.0498 163.992 GLU 92.7983 5.79161 175.679 GLY -62.3539 147.394 -175.662 ALA -91.5902 111.301 179.775 ASP -52.0859 -28.9921 175.014 PRO -66.6597 -7.92987 177.706 ALA -119.322 22.559 -174.941 LYS -117.688 121.641 174.507 VAL 171 195 190 4h9yB
-122.303 148.315 -167.453 THR -47.7213 148 146.955 GLN -10.79 60.1814 175.963 ALA 67.7357 32.2985 177.722 GLY -135.833 147.051 165.555 ARG 84.7145 7.14611 174.884 MET -49.2845 -65.4795 -179.896 GLY -55.6993 -46.7275 -179.839 LEU -55.2787 -40.9485 176.611 GLU -64.7803 -52.2529 174.314 VAL -51.1797 -54.8093 -177.739 ALA -56.6463 -48.2927 -175.502 ASP -68.1486 -35.2178 176.542 ILE -71.5124 -44.5059 176.189 LEU -62.3573 -34.2718 177.714 ALA -57.6295 -33.7897 -171.727 GLU -98.9896 5.23461 171.518 GLU 102.001 7.59308 179.169 GLY -71.2821 155.136 -176.618 ALA -103.053 113.139 -174.966 ASP -51.2427 -31.2628 176.964 PRO -69.3811 -9.15035 171.37 SER -118.423 39.4649 -175.929 LYS -132.071 120.039 176.472 VAL 171 195 188 4h9zA
-125.263 144.149 -162.364 THR -53.1795 145.886 139.758 GLU 7.61724 49.3356 172 ALA 69.0446 35.7617 170.671 GLY -147.331 158.389 166.305 ARG 89.6962 -2.8079 176.081 MET -51.9782 -60.4356 178.644 GLY -53.6831 -46.6491 -179.756 LEU -61.166 -36.8685 175.263 GLU -66.1792 -52.4556 174.75 VAL -51.1975 -56.921 -179.806 ALA -54.4062 -46.6429 -174.076 ARG -70.5592 -34.6845 175.672 LEU -72.4293 -44.5428 176.037 LEU -60.9917 -34.9218 178 ALA -56.8188 -32.6098 -171.588 GLU -100.716 5.36567 171.078 GLU 103.033 6.49395 179.245 GLY -71.8316 154.358 -176.874 ALA -101.737 112.762 -175.116 ASP -51.2577 -30.6423 177.614 PRO -69.3471 -10.9655 170.303 SER -118.202 42.1403 -178.176 LYS -132.134 120.606 176.73 VAL 171 195 188 4h9zB
-128.374 96.7277 -144.045 THR -79.3725 150.175 169.353 SER 49.5816 34.4635 174.409 ALA 65.287 35.4136 178.751 GLY -135.292 136.306 156.378 THR 95.6865 5.48808 -177.163 MET -71.3126 -35.6896 165.988 GLY -61.9488 -43.0766 175.001 LEU -62.2458 -42.8726 176.333 GLU -59.8734 -49.2561 178.891 VAL -55.3293 -49.4196 -174.506 ALA -67.7764 -39.9422 -178.833 ASP -70.3785 -42.2824 174.54 ILE -62.7424 -45.3779 177.491 LEU -65.1721 -35.3795 176.043 ALA -61.2498 -25.3629 -178.608 GLU -107.204 14.9266 163.561 GLU 89.9658 21.4854 168.75 GLY -73.6506 142.73 175.163 ALA -85.6354 119.803 -173.894 ASP -66.863 -28.9736 176.225 LEU -68.6847 -6.34621 171.561 SER -126.306 34.2101 173.884 LYS -126.277 137.701 178.755 VAL 171 195 194 4ha0A
-128.192 96.9289 -144.925 THR -80.124 149.937 169.491 SER 50.2821 32.2028 173.14 ALA 67.6489 33.7669 177.69 GLY -134.148 138.531 159.395 THR 94.6691 5.01947 -179.653 MET -63.9277 -41.5098 172.001 GLY -66.511 -40.8742 173.584 LEU -60.3264 -43.6109 175.109 GLU -59.2794 -51.3402 179.348 GLN -54.2812 -49.5714 -174.089 ALA -69.1713 -39.1032 179.814 ASP -69.4372 -42.3692 174.606 ILE -63.0231 -46.1887 178.817 LEU -65.198 -37.7486 176.093 ALA -58.315 -22.2498 -175.475 ALA -113.908 15.7569 162.081 GLU 94.7332 14.463 171.265 GLY -71.0194 140.472 177.461 VAL -86.4729 118.524 -172.305 ASP -65.3242 -29.0107 177.218 PRO -70.3426 -6.19136 170.747 SER -124.388 35.034 176.04 LYS -127.952 137.044 179.995 VAL 171 195 194 4ha0B
-126.247 168.125 167.341 THR -103.972 105.313 179.418 ASN -66.5002 -38.8685 178.422 ALA -59.9886 -41.7907 170.302 GLY -80.2062 -1.68626 174.413 ASN 55.1469 47.9287 -173.707 ARG -76.1476 -7.3905 172.394 THR -59.1415 -45.0674 178.57 GLY -59.6515 -37.3424 -178.778 LEU -71.9577 -36.8911 175.095 GLU -65.2572 -45.5813 177.995 GLN -57.5796 -42.1388 177.054 LEU -58.3418 -52.1114 179.199 ASP -63.2998 -42.7903 177.406 ILE -61.6 -42.4196 178.613 LEU -61.5899 -42.0357 177.581 ALA -63.167 -23.6197 176.065 GLU -91.856 -3.05664 179.393 GLU 82.0133 25.4502 179.582 GLY -76.7712 135.445 166.01 VAL -69.5802 106.118 -172.555 ASP -67.1791 -15.6064 172.39 LEU -74.0695 -13.9275 169.137 SER -91.5522 21.3746 -172.098 ARG -121.486 132.329 173.331 VAL 171 195 172 4if2A
-120.486 149.915 -161.156 THR -50.5797 148.113 138.026 SER 2.02106 51.3764 178.888 ALA 65.6561 30.724 179.99 GLY -142.693 154.324 167.375 GLN 84.9097 5.0779 179.477 MET -60.686 -46.8009 176.979 GLY -64.5946 -39.9132 178.912 LEU -63.1396 -42.1682 172.83 GLU -61.0607 -50.9856 179.108 VAL -57.6876 -46.5239 178.858 ALA -59.3511 -53.4369 -177.206 ARG -60.476 -49.2446 -177.349 ILE -64.3155 -44.415 177.751 LEU -67.1978 -38.8841 176.886 ILE -60.2119 -30.6331 179.752 ALA -86.0262 4.24925 175.039 GLU 83.1073 18.6081 178.933 GLY -74.9002 150.061 -176.247 ALA -74.2644 112.748 -176.687 ASP -63.4793 -23.9521 172.745 PRO -74.5659 -2.41179 178.778 ALA -123.805 22.3783 -176.098 LYS -117.735 120.208 177.807 ILE 171 195 188 4j2mA
-128.266 98.8107 -141.215 SER -83.3793 153.313 173.617 SER 48.5468 34.9525 174.517 ALA 65.0666 29.3541 179.36 GLY -129.319 151.032 156.141 THR 85.1307 5.48667 -179.259 GLN -70.2127 -40.7486 169.603 GLY -56.598 -41.5934 176.17 LEU -66.6253 -39.5121 173.878 GLU -63.1458 -46.7258 -179.692 VAL -64.4267 -43.9421 178.168 ALA -64.7818 -43.5046 179.964 ALA -64.3313 -52.1289 -178.872 LEU -62.4542 -43.2392 177.73 LEU -64.9778 -42.4208 177.657 GLN -60.6461 -29.7861 178.307 ALA -85.0799 3.33313 170.349 GLU 88.0607 12.3902 172.876 GLY -70.341 144.879 -177.75 ALA -76.1841 110.81 -176.97 ASP -57.3732 -28.088 175.909 PRO -73.3566 -1.9818 177.091 SER -125.44 25.4105 -176.875 LYS -119.89 120.169 177.789 ILE 171 195 189 4j35A
-129.716 99.7963 -145.253 THR -82.4844 155.026 169.403 GLN 53.3518 29.6176 174.379 ALA 64.531 27.3058 178.197 GLY -134.723 151.56 164.445 THR 88.3929 10.9508 -176.631 MET -75.023 -46.3362 171.401 GLY -58.981 -42.1946 172.437 LEU -57.9963 -41.0074 173.782 GLU -66.8376 -46.0703 179.735 GLN -62.8928 -44.7008 176.97 ALA -61.905 -50.3379 -179.452 GLU -58.8297 -52.5358 -175.453 LEU -64.0981 -40.1697 -179.86 LEU -70.3128 -38.1639 178.131 ILE -65.4828 -26.6885 179.669 ALA -86.6136 2.75133 170.811 GLU 89.7968 15.1703 172.94 GLY -75.9728 140.984 -177.912 ALA -67.6867 110.626 -178.421 ASP -59.274 -26.026 175.59 PRO -77.4235 -2.22313 177.959 SER -122.77 23.3936 -176.179 LYS -118.345 119.644 177.799 ILE 171 195 189 4j5nA
-141.098 157.991 -177.29 SER -91.9919 116.418 -171.788 ASN -61.4834 -17.7744 -163.99 ALA -114.54 1.54119 -175.128 HIS -135.214 23.8337 168.191 ASN 60.6167 14.6587 -179.516 ARG -65.7913 -37.3127 176.621 THR -63.4741 -45.7595 173.345 GLY -56.8813 -45.5338 178.492 LEU -63.2769 -37.244 177.842 GLU -64.0065 -48.7112 177.355 GLN -59.6493 -41.2352 179.15 ALA -61.9914 -52.9226 -177.886 ARG -62.5814 -45.2584 177.549 ILE -58.9542 -50.9385 -175.076 LEU -68.0254 -30.6009 173.757 ALA -67.5642 -35.2474 172.89 GLU -66.2344 -20.5649 -176.486 GLU 106.978 15.6255 173.019 GLY -76.2405 126.56 176.249 VAL -60.0502 117.928 -178.862 ASP -50.1916 -31.0968 179.503 PRO -70.4288 -6.31539 168.321 SER -108.03 25.9945 175.817 LYS -119.017 126.928 170.271 VAL 171 195 191 4kerA
-143.633 163.273 -175.599 SER -97.4311 117.83 -171.27 ASN -65.8288 -18.007 -167.25 ALA -111.063 7.62869 -175.374 HIS -141.49 24.4909 167.773 ASN 60.8126 11.7237 -179.48 ARG -63.6936 -38.5184 175.738 THR -61.1373 -39.5066 177.278 GLY -67.1387 -40.7096 176.625 LEU -65.0031 -40.2201 176.259 GLU -57.7133 -49.9334 176.325 GLN -59.5541 -48.9293 179.473 ALA -56.5426 -50.2809 179.823 ARG -62.7605 -46.5875 -176.455 ILE -64.2178 -46.1433 178.871 LEU -63.4681 -37.5028 177.459 ALA -63.2842 -35.2415 177.912 GLU -78.9737 -0.0979841 174.838 GLU 103.229 8.56593 -179.59 GLY -76.4917 131.561 -179.604 VAL -66.5409 116.773 -178.152 ASP -51.702 -34.8332 178.104 PRO -73.125 -1.90447 173.094 SER -104.07 16.2173 -174.797 LYS -118.558 125.33 170.42 ILE 171 195 190 4kerB
-137.808 169.572 178.526 SER -102.203 122.5 -172.775 ASN -70.6012 -16.319 -169.951 ALA -111.18 -16.878 -173.849 HIS -104.495 2.34915 172.94 ASN 75.3284 9.02099 -178.524 ARG -62.8763 -33.4339 176.637 THR -56.396 -51.3055 178.323 GLY -62.5567 -38.3295 177.118 LEU -61.0356 -45.9891 179.505 GLU -61.2992 -39.7129 176.686 GLN -62.0403 -46.8747 -179.527 ALA -60.3102 -48.6981 -178.995 ARG -64.2093 -47.7145 -178.709 ILE -60.2379 -44.3324 179.14 LEU -67.1152 -40.4013 175.936 GLU -58.9735 -33.4721 174.899 GLU -80.1771 -4.91282 -178.404 GLU 97.6613 8.20234 177.226 GLY -71.5172 136.921 176.656 VAL -71.5646 118.737 179.036 ASP -50.1601 -37.2733 -178.063 PRO -71.2116 -9.07286 170.547 SER -109.96 29.5833 173.434 LYS -119.142 126.983 172.55 ILE 171 195 188 4kerC
-143.572 165.532 -174.495 SER -99.95 112.848 -173.417 ASN -64.85 -17.652 -170.251 ALA -104.779 -13.9234 -175.01 HIS -115.021 3.98387 170.48 ASN 75.4504 15.4489 -178.986 ARG -66.0818 -33.8958 177.608 THR -56.6479 -51.4125 178.719 GLY -58.1174 -40.9268 178.517 LEU -64.6884 -37.0177 176.8 GLU -63.1341 -41.6594 179.868 GLN -65.7305 -51.1639 -179.738 ALA -56.4859 -51.9175 -179.302 ARG -59.8832 -49.638 -179.484 ILE -59.1796 -47.8971 179.827 LEU -63.0376 -40.7484 176.511 GLU -61.5129 -37.0436 176.645 GLU -74.8403 1.72254 -178.892 ASN 102.37 7.88593 177.679 GLY -80.7678 127.023 173.534 VAL -60.0837 128.059 179.864 ASP -55.4512 -38.6288 179.042 PRO -68.3666 -6.76272 176.459 SER -107.73 22.3236 179.975 LYS -122.283 125.909 171.66 ILE 171 195 188 4kerD
-140.167 158.954 179.998 SER -92.4125 117.809 -171.683 ASN -64.341 -16.3727 -163.415 ALA -113.672 -5.26015 -174.877 HIS -127.457 12.564 174.367 THR 82.607 -0.47006 -175.811 ARG -58.696 -35.4969 178.076 THR -63.4035 -49.254 174.501 GLY -58.039 -41.8811 -179.703 LEU -66.7574 -38.676 175.453 GLU -60.3054 -50.5528 176.959 GLN -57.6387 -44.1024 -179.924 ALA -59.6126 -54.3915 -179.458 ARG -60.3862 -45.5816 -178.944 ILE -61.0857 -46.4861 -177.547 LEU -67.7126 -37.8837 174.548 GLU -63.005 -31.0131 177.5 GLU -84.7602 5.12431 173.034 GLU 97.3669 12.5376 177.573 GLY -79.482 127.131 173.455 VAL -58.0247 120.066 178.905 ASP -47.9817 -39.198 -178.016 PRO -73.7386 -5.63349 173.076 SER -101.482 17.5084 179.671 LYS -115.971 127.563 169.861 ILE 171 195 175 4kesA
-138.49 158.779 179.001 SER -93.1637 110.77 179.424 ASN -62.1361 -14.5841 -165.249 ALA -112.53 0.256703 -173.126 HIS -133.673 19.5579 167.061 ASN 67.51 9.1146 -178.704 ARG -63.2145 -33.6349 176.271 THR -63.9306 -47.1628 175.999 GLY -61.3779 -41.2019 177.213 LEU -64.4872 -40.6647 175.264 GLU -58.8585 -50.2089 178.385 GLN -59.3623 -44.9701 178.956 ALA -59.7493 -51.1623 -178.797 ARG -63.1375 -44.4838 179.651 ILE -62.0923 -45.7943 -179.232 LEU -66.4793 -40.9984 174.982 ALA -60.8304 -30.3483 176.015 GLU -79.1491 -7.66108 178.198 GLU 100.568 16.7455 175.436 GLY -80.2775 127.777 173.644 VAL -59.7328 117.285 -178.226 ASP -51.7815 -32.4958 176.02 PRO -71.6729 -6.508 171.707 SER -99.531 14.9648 -175.783 LYS -117.396 124.986 169.914 ILE 171 195 172 4kesB
-140.746 162.453 -176.657 SER -95.9915 112.543 -174.172 ASN -62.9273 -14.9949 -179.623 ALA -114.173 1.49792 -173.065 HIS -130.402 9.16718 169.338 ASN 75.6449 6.36995 179.864 ARG -58.5303 -32.8666 178.288 SER -65.2668 -49.1609 174.924 GLY -55.9223 -45.277 178.284 LEU -60.0796 -45.7216 175.529 GLU -53.51 -49.7319 178.104 GLN -60.6533 -45.7131 177.736 ALA -56.2346 -59.1494 -177.847 ASP -58.132 -48.4247 178.253 ILE -54.7886 -55.1964 -178.955 LEU -59.2617 -38.4801 178.415 GLU -66.3422 -18.7589 177.446 SER -96.5897 4.81864 175.012 GLU 96.3869 13.3715 176.454 GLY -79.4753 127.599 173.488 VAL -60.7821 118.743 -179.295 ASP -50.8741 -34.1362 178.586 PRO -72.1772 -9.0414 171.154 SER -96.6682 14.5989 -176.365 LYS -115.962 124.802 169.3 ILE 171 195 173 4kesC
-139.196 159.476 -179.074 SER -92.2044 114.218 -171.669 ASN -61.2602 -16.01 -165.307 ALA -118.474 15.2376 -175.937 HIS -150.492 25.846 164.591 ASN 62.6967 10.8029 179.104 ARG -63.4083 -34.8614 176.411 THR -65.1742 -47.4336 174.12 GLY -55.8538 -44.5972 177.764 LEU -63.0276 -43.8249 177.397 GLU -55.8482 -48.8949 178.564 GLN -60.0697 -49.5475 178.444 ALA -54.5011 -56.0881 -176.612 ASP -61.3741 -41.3305 179.933 ILE -65.3626 -46.3584 179.981 LEU -65.0445 -46.9383 178.062 GLU -60.4176 -26.4499 173.07 GLU -82.1339 2.16179 179.252 GLU 101.843 0.485641 -179.662 GLY -74.296 132.411 174.859 VAL -68.6047 123.356 -179.282 ASP -50.6835 -38.9675 177.923 PRO -65.9973 -8.95802 175.67 SER -102.573 14.8007 -177.704 LYS -117.935 126.029 171.715 ILE 171 195 188 4kesD
-139.617 159.587 -179.386 SER -93.2764 118.699 -170.532 ASN -66.3079 -14.5513 -165.104 ALA -112.325 -5.74882 -172.458 HIS -129.741 20.3235 167.859 ASN 66.5968 11.1599 -178.42 ARG -63.6548 -35.9972 176.184 THR -61.2359 -46.7025 177.135 GLY -61.4971 -40.6892 177.77 LEU -65.4311 -42.2738 174.565 GLU -56.1227 -50.4279 178.868 GLN -59.049 -45.4375 -179.465 ALA -61.7426 -48.9946 -179.552 ARG -62.8948 -45.7334 179.06 ILE -61.8599 -46.0923 -179.59 LEU -65.4589 -40.8554 175.928 ALA -62.2028 -31.753 174.463 GLU -76.575 -9.8386 177.68 GLU 100.158 17.1439 172.09 GLY -75.9695 130.747 173.838 VAL -62.1505 119.169 -179.561 ASP -50.1437 -31.9674 177.92 PRO -70.6604 -7.76048 172.239 SER -98.8665 14.5037 -176.161 LYS -116.561 125.331 170.331 ILE 171 195 191 4ketA
-137.891 158.336 178.021 SER -92.3876 117.428 -170.809 ASN -65.8442 -13.1053 -164.15 ALA -115.667 1.77967 -172.897 HIS -138.383 20.4678 166.642 ASN 67.9615 8.49478 -179.419 ARG -60.8746 -35.4291 176.815 THR -63.631 -47.8489 175.934 GLY -58.4303 -42.5218 177.628 LEU -63.6913 -41.7795 176.902 GLU -58.1782 -51.8382 177.936 GLN -57.6268 -44.5443 -179.998 ALA -59.9983 -51.9258 -179.87 ARG -61.0309 -47.038 -179.203 ILE -61.5417 -46.974 -178.896 LEU -66.6138 -39.1508 172.498 ALA -59.0451 -35.3852 178.099 GLU -81.4471 4.51784 175.071 GLU 91.5068 19.5338 179.725 GLY -84.5339 130.022 169.58 VAL -60.2971 116.845 -178.834 ASP -52.5551 -31.3774 176.445 PRO -73.0219 -5.99334 169.432 SER -99.3073 14.642 -177.825 LYS -114.578 126.186 169.717 ILE 171 195 189 4ketB
-137.693 162.195 179.112 SER -96.2264 115.891 -170.339 ASN -65.7371 -13.3325 -165.046 ALA -114.492 -0.654761 -171.792 HIS -134.835 18.9501 166.912 ASN 70.3452 8.18152 -177.28 ARG -63.4848 -35.8195 177.36 THR -61.7873 -47.5472 177.352 GLY -60.7799 -40.0321 177.867 LEU -66.3579 -42.5146 175.583 GLU -57.3597 -48.8311 177.863 GLN -59.2342 -47.134 179.667 ALA -58.5254 -50.7499 -177.997 ARG -63.9675 -44.2752 178.245 ILE -60.1711 -46.7301 -177.954 LEU -67.8174 -38.7827 173.83 GLU -60.2333 -36.8256 176.077 GLU -75.5008 -4.4434 174.609 GLU 99.4037 14.7634 174.506 GLY -75.771 133.508 176.122 VAL -63.2551 123.001 -179.017 ASP -53.3352 -34.1064 -176.8 PRO -74.1244 -6.08585 170.239 SER -110.449 28.3274 172.707 LYS -118.634 127.235 172.258 ILE 171 195 191 4ketC
-137.694 162.356 178.522 SER -95.8258 107.184 179.355 ASN -68.0821 -6.37658 -165.815 ALA -116.372 -2.89294 -171.192 HIS -134.291 21.5124 167.816 ASN 65.2097 8.91338 178.683 ARG -62.208 -35.8318 174.525 THR -61.0041 -46.9369 176.456 GLY -61.8712 -40.6254 179.87 LEU -66.4665 -40.3705 175.242 GLU -58.0051 -50.088 177.568 GLN -57.246 -48.0833 -179.471 GLN -57.682 -53.0093 -178.408 ARG -61.838 -45.3281 179.914 ILE -61.4348 -46.5823 179.38 LEU -65.7174 -37.6684 172.848 ALA -58.653 -34.483 -179.445 GLU -89.3032 12.1405 172.295 GLU 88.64 15.4227 174.068 GLY -78.8698 127.901 172.715 VAL -60.513 118.462 -178.781 ASP -54.1697 -31.5882 176.423 PRO -71.3106 -9.46872 173.287 SER -102.045 19.7756 179.88 LYS -118.129 127.047 170.471 ILE 171 195 172 4ketD
-140.7 159.686 -178.795 SER -93.3506 115.402 -171.756 ASN -63.8232 -16.2955 -165.31 ALA -114.122 2.35617 -172.908 HIS -132.935 9.10014 170.162 ASN 74.9483 9.78647 177.9 ARG -59.5617 -39.5839 179.281 ALA -60.6217 -48.4451 175.897 GLY -57.1021 -42.8309 -179.783 LEU -67.7334 -38.9307 176.281 GLU -59.4408 -50.2218 178.703 GLN -60.0487 -44.5751 178.889 ALA -60.153 -51.9301 -179.813 ARG -61.3394 -46.3268 179.899 ILE -60.7013 -48.6768 -175.824 LEU -68.8917 -34.3534 173.25 GLU -64.7269 -29.2163 176.008 GLU -86.9113 9.68929 172.425 GLU 93.7053 8.19678 176.449 GLY -73.8638 127.307 172.909 VAL -59.242 118.747 -179.328 ASP -50.8562 -35.6761 179.656 PRO -74.2017 -3.96749 171.634 SER -103.685 19.317 179.972 LYS -117.473 127.188 170.332 ILE 171 195 176 4keuA
-140.679 160.192 -177.791 SER -93.1365 112.755 -173.259 ASN -59.5039 -19.7415 -179.613 ALA -113.741 7.51206 -174.18 HIS -134.052 14.5085 170.507 ASN 68.7658 14.3366 179.153 ARG -62.8042 -34.5913 177.62 THR -64.395 -45.7654 175.167 GLY -60.4466 -41.4214 177.136 LEU -64.0886 -43.4151 176.689 GLU -58.7507 -48.6413 177.162 GLN -59.7995 -46.1174 179.907 ALA -60.8803 -49.043 -179.883 ARG -62.0481 -45.6985 -179.406 ILE -62.597 -41.9702 -179.614 LEU -67.6433 -43.344 174.612 GLU -58.9633 -31.3247 176.119 GLU -80.1816 -5.43668 175.612 GLU 95.8573 22.0602 173.943 GLY -84.282 128.268 174.334 VAL -56.998 120.423 -178.567 ASP -52.6504 -36.5534 176.709 PRO -68.0012 -7.77805 174.969 SER -98.8674 16.0768 -174.643 LYS -120.881 124.87 170.455 ILE 171 195 173 4keuB
-137.429 167.803 -179.977 SER -103.152 115.857 -169.891 ASN -65.4398 -13.1387 -166.417 ALA -117.453 3.06194 -172.736 HIS -131.028 6.15045 171.293 ASN 73.1627 9.18799 178.12 ARG -60.6721 -34.5489 175.002 THR -60.8462 -50.1131 177.586 GLY -59.9878 -38.7309 178.105 LEU -66.4214 -47.8996 173.353 GLU -49.7617 -53.3138 179.476 GLN -57.5857 -42.1912 -179.877 ALA -63.5085 -54.5562 -179.26 ARG -58.8781 -45.0967 -179.608 ILE -61.4822 -48.6194 179.251 LEU -62.7091 -41.5978 173.81 ALA -55.6917 -36.2737 -179.098 GLU -83.7091 2.6046 176.962 GLU 97.3602 10.5009 179.986 GLY -87.8021 125.335 172.737 VAL -56.8874 116.331 -178.782 ASP -52.8337 -35.0791 177.18 PRO -70.757 -5.56399 171.842 SER -103.508 17.3592 -178.876 LYS -115.746 127.009 170.67 ILE 171 195 189 4keuC
-139.801 162.551 -178.502 SER -95.3159 113.452 -175.205 ASN -62.2487 -22.716 179.004 ALA -102.923 -1.79574 -171.984 HIS -129.308 11.0095 168.035 ASN 74.1881 11.3218 -178.675 ARG -63.8089 -34.0302 177.804 THR -62.4474 -46.6887 177.503 GLY -57.5343 -38.4184 -176.496 LEU -76.8304 -34.1154 170.317 GLU -56.6092 -48.9013 179.054 GLN -60.8833 -47.5561 179.325 ALA -57.6337 -53.9598 -178.071 ARG -61.4037 -44.7976 179.435 ILE -61.2943 -45.2349 -179.289 LEU -66.2735 -41.9822 175.31 GLU -59.6463 -36.4557 175.901 GLU -77.3672 1.65112 172.425 GLU 97.3043 13.9687 175.699 GLY -76.8575 132.313 173.611 VAL -65.636 120.681 179.684 ASP -48.5981 -36.7204 177.888 PRO -69.0116 -8.55875 175.379 SER -100.457 15.8502 -172.963 LYS -121.507 122.641 172.574 ILE 171 195 173 4keuD
-132.718 156.294 178.2 SER -85.1358 117.423 -170.679 ASN -66.0937 -5.22183 -170.516 ALA -114.214 -8.06849 -177.44 HIS -122.419 18.9654 171.974 ASN 56.6408 17.2124 178.517 ARG -63.873 -31.4423 176.261 THR -65.573 -46.2391 177.16 GLY -60.6335 -36.2146 177.74 LEU -70.274 -42.3844 174.466 GLU -56.4216 -38.8487 177.573 GLN -68.7624 -46.619 178.935 GLN -57.4523 -49.604 -178.015 ARG -66.4238 -48.7796 179.818 ILE -59.5896 -42.4919 177.511 LEU -64.337 -45.6382 175.962 ALA -56.8626 -36.1354 -179.307 GLU -82.6582 4.03236 172.52 GLU 98.9476 5.17639 178.269 GLY -71.0315 137.334 176.311 VAL -73.4689 116.678 179.959 ASP -47.6925 -37.2589 176.925 PRO -65.2506 -14.4466 174.878 SER -100.74 19.6286 179.914 LYS -117.78 126.801 170.869 ILE 171 195 171 4kevA
-140.591 165.489 -173.55 SER -100.851 114.382 -172.654 ASN -74.8874 3.19139 -173.268 ALA -121.478 1.05478 179.79 HIS -142.229 32.2257 178.566 HIS 59.3818 9.90866 178.851 ARG -59.1113 -29.7632 176.308 THR -67.0736 -48.7519 176.473 GLY -59.1471 -42.0946 174.28 LEU -54.8987 -53.4468 178.042 GLU -53.5512 -36.0465 179.839 GLN -69.4362 -44.2838 -178.826 ALA -77.275 0.529189 -178.787 ASP -111.787 -26.3238 -177.99 ILE -84.5865 -48.6233 -178.326 LEU -56.4883 -41.0312 -179.265 THR -61.918 -30.4835 -179.07 GLU -84.4631 13.1138 177.07 GLU 100.827 -21.6247 -176.916 GLY -57.6993 134.738 174.943 VAL -72.326 121.082 -179.972 ASP -47.4557 -37.9274 174.718 PRO -66.4417 -7.26807 172.79 SER -98.8724 12.6977 -176.345 LYS -116.303 123.419 169.704 ILE 171 195 175 4kevB
-139.563 171.203 179.231 SER -95.868 132.637 -172.065 ASN -76.0799 -42.6274 -177.193 ALA -63.1056 -49.0897 172.846 SER -78.6109 -172.309 -171.117 ASN -103.278 8.01585 -178.036 ARG -52.7085 -37.0903 179.139 SER -64.069 -53.5142 178.486 GLY -61.9588 -39.7022 176.188 LEU -57.2686 -51.6545 178.061 ASP -49.5145 -52.523 179.164 GLN -53.6012 -50.4641 178.098 ALA -54.8544 -57.929 -178.298 ASP -55.0262 -43.0636 -179.943 ILE -66.7388 -52.665 175.803 LEU -60.0746 -40.7557 176.522 GLU -63.9016 -27.969 175.791 GLU -86.0523 1.37321 -179.771 GLU 90.3837 34.6439 175.245 GLY -99.4568 129.602 178.006 VAL -60.3538 120.389 178.512 ASP -52.0527 -36.3755 176.713 PRO -70.1687 1.65364 177.764 SER -116.112 16.7227 -178.934 LYS -118.431 126.633 171.511 ILE 171 195 171 4kevC
-145.558 154.8 -172.762 THR -89.9836 119.849 -177.289 ASN -67.0261 -36.788 -177.033 ALA -87.8356 58.7907 179.02 HIS 166.427 -157.414 178.519 THR -68.7451 -74.0353 -176.948 ARG 18.3646 -89.3836 -173.58 SER -29.8306 -71.908 -176.132 GLY -44.4447 -47.1669 -178.484 LEU -60.5061 -41.2063 175.112 GLU -55.5218 -44.9245 177.807 VAL -65.5476 -37.4485 178.68 ALA -64.9397 -57.9539 179.606 ARG -55.0126 -41.119 177.368 ILE -67.8872 -46.3732 177.195 LEU -59.3233 -38.7881 179.171 ALA -84.521 15.0265 175.286 GLU -125.552 15.6186 179.705 GLU 86.2009 4.2584 -179.96 GLY -82.2879 118.109 179.857 VAL -68.0489 129.593 -179.478 ASP -49.122 -42.1768 178.452 PRO -56.6275 -17.2732 177.772 SER -103.154 22.7436 -175.879 LYS -129.189 123.108 173.819 VAL 171 195 175 4kevD
-138.5 158.884 179.882 SER -93.0344 115.568 -170.583 ASN -63.3086 -17.0361 -164.599 ALA -113.196 -0.00504466 -173.379 HIS -135.734 21.1734 165.33 ASN 70.0687 8.3343 -176.416 ARG -63.4193 -35.1003 177.629 THR -65.9131 -44.7381 175.144 GLY -60.1592 -41.498 177.999 LEU -65.7728 -41.0712 175.475 GLU -57.5747 -51.388 177.59 GLN -57.4462 -45.0808 179.471 GLN -58.7114 -53.9562 -178.236 ARG -61.9629 -43.348 179.619 ILE -62.9724 -48.7992 -178.768 LEU -64.7642 -38.2193 174.335 ALA -61.4152 -33.8776 178.195 GLU -81.4434 0.435384 173.843 GLU 98.0264 12.3993 173.862 GLY -74.8078 129.091 172.4 VAL -59.4807 120.263 -178.748 ASP -52.6714 -28.2131 177.623 PRO -73.6522 -5.07814 170.389 SER -98.974 15.1665 -175.831 LYS -116.783 125.951 170.144 ILE 171 195 191 4kezA
-140.395 157.99 -179.593 SER -92.193 117.938 -169.675 ASN -68.6981 -12.1035 -167.11 ALA -113.36 -3.178 -172.817 HIS -130.957 18.3516 168.122 ASN 69.0953 9.51577 -177.365 ARG -63.1347 -35.9518 177.917 THR -62.9981 -46.0042 177.373 GLY -62.7672 -39.8022 175.101 LEU -61.9409 -45.497 175.875 GLU -54.626 -52.6699 177.612 GLN -56.4986 -45.8037 179.159 ALA -58.9155 -50.6465 -176.198 ARG -67.6154 -38.7112 178.092 ILE -66.399 -45.8414 179.76 LEU -65.9605 -39.997 175.818 GLU -61.3455 -35.5182 174.874 GLU -75.4312 -7.98678 174.518 GLU 101.681 18.1419 175.077 GLY -77.6863 135.625 177.37 VAL -65.7536 122.15 -179.694 ASP -53.6205 -33.5686 177.632 PRO -71.3972 -7.41442 173.842 SER -100.13 15.6016 -175.661 LYS -118.546 125.174 170.455 ILE 171 195 190 4kezB
-139.703 160.343 -179.493 SER -93.7134 116.696 -171.743 ASN -63.8953 -14.6449 -164.147 ALA -115.196 0.741961 -174.039 HIS -137.102 22.4563 166.819 ASN 66.5408 9.47218 -178.454 ARG -62.184 -34.5247 177.701 THR -64.9951 -45.4267 176.495 GLY -61.3718 -40.7166 177.783 LEU -65.2376 -42.5731 174.778 GLU -56.0395 -52.3464 178.289 GLN -57.1569 -45.2396 179.324 ALA -59.7272 -52.2587 -177.836 ARG -63.942 -42.0522 178.18 ILE -62.6613 -45.6139 -179.023 LEU -68.478 -36.4792 173.903 GLU -61.073 -37.1605 177.109 GLU -79.4238 -2.38278 170.417 GLU 103.012 21.274 -179.003 GLY -86.666 131.185 172.842 VAL -62.4586 120.856 -179.067 ASP -51.1333 -35.9615 178.883 PRO -72.8705 -5.19674 172.532 SER -103.329 19.0916 -179.483 LYS -118.77 126.421 170.339 ILE 171 195 189 4kezC
-140.044 160.413 -179.247 SER -94.8987 117.069 -170.194 ASN -65.9092 -13.2868 -165.215 ALA -115.666 0.391762 -175.489 HIS -134.899 23.9138 168.02 ASN 63.3009 10.2363 179.887 ARG -63.1964 -34.0557 175.862 THR -62.7547 -46.8248 177.92 GLY -62.8299 -40.8044 177.923 LEU -63.7432 -43.2216 173.793 GLU -54.1257 -52.0232 -179.622 GLN -59.438 -42.4985 179.26 ALA -61.6149 -51.9786 179.69 ARG -61.5713 -47.7219 175.886 ILE -51.6045 -51.6638 -174.299 LEU -70.3931 -36.6862 172.441 GLU -56.3872 -35.1394 179.907 GLU -90.5337 9.71053 -179.502 GLU 92.8195 8.35944 175.6 GLY -74.9568 130.363 173.054 VAL -63.149 118.938 -179.855 ASP -51.8668 -33.6302 179.176 PRO -73.9849 -7.41907 171.998 SER -102.836 21.0127 179.958 LYS -118.787 126.665 170.878 VAL 171 195 188 4kezD
-139.728 157.141 -179.299 SER -91.3407 115.676 -170.424 ASN -65.2253 -14.343 -165.595 ALA -111.913 0.732015 -171.365 HIS -139.251 19.4567 164.84 ASN 69.9956 10.3013 -178.934 ARG -64.0625 -33.1948 177.631 THR -66.4298 -46.101 174.119 GLY -59.3904 -43.098 179.211 LEU -65.0501 -40.3566 174.427 GLU -58.3501 -49.512 177.323 GLN -57.1008 -47.5026 -178.754 GLN -60.4792 -49.1141 -178.444 ARG -64.1602 -45.2827 179.617 ILE -61.818 -45.5591 -179.029 LEU -69.5649 -37.2759 172.55 ALA -59.7242 -36.8698 175.494 GLU -75.0603 -11.0035 175.094 GLU 103.999 22.2999 174.06 GLY -86.441 115.932 167.383 VAL -42.829 119.09 -178.329 ASP -54.3277 -31.5611 -178.821 PRO -71.2069 -3.37001 176.493 SER -109.018 16.7125 176.371 LYS -120.704 135.604 179.137 VAL 171 195 195 4kf1A
-141.104 157.614 -175.901 SER -93.1237 116.837 -170.409 ASN -68.0053 -19.7228 -169.131 ALA -103.782 -9.57167 153.122 HIS -110.538 -173.066 -172.489 ASN -93.4709 16.5326 -179.209 ARG -57.2771 -37.0405 177.626 SER -63.191 -49.7215 175.762 GLY -58.9829 -41.6733 178.39 LEU -65.8814 -40.3477 174.243 GLU -57.1214 -53.2025 176.128 GLN -54.1223 -46.6887 -178.288 GLN -60.2966 -52.452 -178.504 ARG -62.4607 -45.9474 179.184 ILE -58.9127 -46.8386 -177.201 LEU -69.0171 -36.8588 174.476 ALA -64.3387 -28.9477 176.071 GLU -87.6993 6.83891 171.027 GLU 93.9444 15.1355 173.418 GLY -78.7235 129.237 170.382 VAL -60.0066 116.234 -178.86 ASP -51.4749 -30.2582 177.647 PRO -75.0636 -5.35785 170.045 SER -98.0141 13.2094 -175.671 LYS -113.834 126.562 168.941 ILE 171 195 176 4kf1B
-139.393 161.032 -178.244 SER -96.2621 114.363 -173.002 ASN -67.6397 -16.3083 -170.669 ALA -101.848 -13.4297 154.575 HIS -109.011 -172.089 -172.532 ASN -97.1476 19.8024 -177.054 ARG -61.1052 -39.3406 176.643 SER -61.2149 -50.8294 175.796 GLY -59.2851 -41.3951 -179.918 LEU -66.4596 -41.6525 174.062 GLU -56.3408 -49.6947 176.999 GLN -57.5435 -46.6489 -179.466 ALA -59.7807 -50.6357 -177.192 ARG -65.3767 -43.9037 177.83 ILE -60.4218 -46.2768 -178.358 LEU -66.688 -39.8227 175.864 ALA -62.6509 -31.6415 178.765 GLU -86.6058 2.22665 168.32 GLU 106.363 12.1667 175.097 GLY -83.0777 121.856 167.242 VAL -55.6122 124.229 -178.232 ASP -50.7567 -31.6388 -176.728 PRO -73.393 -3.79515 175.804 SER -108.66 18.1281 176.839 LYS -122.605 135.215 179.381 VAL 171 195 195 4kf1C
-138.534 164.105 -178.686 SER -98.276 115.724 -169.199 ASN -67.3221 -13.7616 -169.436 ALA -110.388 -2.2725 -177.031 HIS -131.008 21.2164 167.084 ASN 74.9594 4.23975 -179.879 ARG -60.4264 -34.5168 176.369 THR -63.6481 -50.1808 174.168 GLY -56.0544 -41.0698 -177.84 LEU -69.2446 -41.552 173.804 GLU -56.8201 -47.9834 179.303 GLN -62.0884 -43.0086 177.831 ALA -59.7517 -53.0309 -177.66 ARG -62.6958 -47.2761 179.611 ILE -58.583 -48.5952 179.228 LEU -66.5473 -37.4084 170.502 ALA -54.0501 -37.3805 -177.758 GLU -87.5035 4.03596 173.059 GLU 96.4041 11.8704 172.302 GLY -73.3297 126.764 169.259 VAL -58.2032 117.816 -178.995 ASP -54.35 -28.4456 177.611 PRO -74.9179 -8.62683 169.311 SER -97.3972 15.8379 -177.08 LYS -114.688 125.086 169.656 VAL 171 195 174 4kf1D
-127.381 95.3064 -152.183 THR -78.3044 143.474 -166.976 SER 46.723 29.4745 179.072 ALA 54.5478 37.2609 174.95 SER -109.799 153.688 171.59 THR 71.3277 7.29759 178.761 MET -55.2629 -47.2986 -179.466 GLY -62.3852 -37.3013 178.351 LEU -70.0021 -35.2742 173.958 GLU -61.8689 -44.9813 179.907 VAL -61.4394 -48.9214 179.028 ILE -57.4493 -44.1053 179.403 ASP -64.1384 -44.8459 -179.926 ILE -65.2222 -43.263 178.827 LEU -64.315 -36.5789 177.026 GLU -64.1989 -20.2263 178.135 GLU -112.759 27.3856 162.412 GLU 91.1221 5.01941 -179.091 GLY -81.5538 121.224 168.08 ALA -64.0662 117.942 -171.542 ASP -67.5286 -15.8621 169.936 PRO -66.7184 -13.1615 172.375 SER -99.4205 15.2232 -173.576 LYS -111.346 124.735 173.412 VAL 171 195 176 4lefA
-126.438 92.4192 -151.907 THR -69.7125 142.654 -169.517 GLN 38.3698 35.4245 172.515 PHE 59.5739 36.7613 175.827 SER -119.605 142.573 172.803 THR 85.0808 7.1159 -179.698 MET -55.6785 -49.1993 179.862 GLY -63.6821 -35.8657 177.959 LEU -66.6967 -38.1307 172.306 GLU -60.4031 -45.1646 -179.858 GLN -59.0554 -49.3218 -178.428 LEU -59.0787 -44.8261 178.241 ASP -63.3301 -48.4813 179.166 ILE -62.2892 -44.0582 176.218 LEU -63.7242 -40.0849 179.79 ALA -61.7202 -26.1073 179.271 ALA -110.83 29.1372 154.69 GLU 89.9623 19.0313 173.499 GLY -97.2135 129.267 -177.389 ALA -67.0752 127.434 -170.253 ASP -69.6119 -14.2093 167.482 LEU -62.1297 -17.2156 175.121 SER -99.0326 17.7321 -172.574 LYS -116.237 124.435 171.892 VAL 171 195 189 4lefB
-116.711 141.258 -179.54 THR -40.0567 160.919 144.143 SER -3.22613 48.4791 -167.634 PHE 38.6442 60.5648 164.37 SER -135.947 157.994 170.255 THR 81.3886 6.10959 178.77 MET -55.3262 -58.7583 -179.402 GLY -56.9118 -35.7428 179.768 PRO -67.95 -40.4475 170.483 GLU -58.0881 -45.8959 -179.63 GLN -60.6423 -48.2035 -179.317 LEU -59.4496 -44.6092 179.021 ASP -64.7811 -47.7042 179.921 ILE -63.748 -41.8861 179.463 LEU -66.786 -39.7777 179.296 GLU -60.85 -27.8637 179.484 GLU -104.064 26.8179 164.19 GLU 93.8855 4.90108 -179.747 GLY -86.4251 124.703 167.949 ALA -64.3729 124.046 -169.931 ASP -71.304 -14.0633 167.289 PRO -64.2049 -12.3521 173.792 SER -102.558 19.108 -171.244 LYS -117.803 123.106 173.583 VAL 171 195 188 4lefC
-119.411 138.703 -176.726 THR -38.9203 157.085 145.876 SER 0.612654 48.7641 -165.738 PHE 38.3315 62.7873 162.633 SER -140.944 156.935 169.314 ARG 84.4336 3.68248 179.387 MET -59.0856 -46.9308 -179.797 GLY -63.8555 -38.5264 177.063 LEU -65.2332 -42.4147 171.732 GLU -55.2835 -47.2128 -178.199 VAL -61.6167 -46.3583 -179.636 ILE -60.3476 -43.4274 179.013 ASP -65.2287 -46.85 179.564 ILE -64.4622 -42.0162 -179.996 LEU -66.263 -40.7065 179.231 ALA -61.3923 -27.6381 179.397 GLU -102.47 23.9487 163.64 GLU 94.2441 4.64651 -179.991 GLY -82.2891 128.803 171.492 ALA -70.7113 121.034 -171.364 ASP -67.5948 -12.2677 167.43 PRO -67.0648 -11.7817 173.227 SER -105.787 23.5162 -172.633 LYS -119.581 122.864 173.792 VAL 171 195 188 4lefD
-126.889 95.2422 -153.047 THR -78.8871 145.098 -165.481 SER 45.8454 31.4018 -179.562 PHE 51.2832 41.1843 175.484 SER -113.449 151.956 166.438 THR 78.7545 9.12455 -178.076 MET -54.1858 -55.1557 179.72 GLY -61.606 -34.8506 178.14 LEU -66.1189 -37.3849 169.994 GLU -60.9664 -47.7231 179.313 VAL -57.1994 -48.6992 -177.743 LEU -60.617 -43.6319 179.157 ASP -65.0226 -44.7178 177.142 ILE -64.4124 -45.1181 175.626 LEU -59.9439 -36.097 -177.079 ALA -67.0304 -11.8092 179.381 ALA -123.594 24.8553 163.487 GLU 95.8176 7.76363 179.726 GLY -80.3667 126.234 162.507 VAL -64.1799 116.434 -171.728 ASP -70.0091 -15.0444 168.62 LEU -64.0417 -14.2081 171.89 SER -100.854 21.6813 -175.753 LYS -116.484 125.245 173.895 VAL 171 195 188 4lefE
-127.149 94.0508 -152.259 THR -74.2135 141.316 -169.646 SER 47.7492 30.9394 177.972 ALA 54.8901 38.097 171.849 SER -110.884 150.765 164.418 THR 81.5386 2.54432 -178.591 MET -55.4204 -47.8414 179.431 GLY -61.7369 -38.1137 -178.561 LEU -72.6041 -34.1022 170.181 GLU -59.1773 -43.8916 -179.643 VAL -62.832 -46.6615 179.1 LEU -59.1587 -43.6559 178.791 ASP -64.6905 -47.7334 177.157 ILE -61.7895 -42.1012 175.891 LEU -59.5528 -38.652 -174.727 ALA -70.7501 -8.44484 175.336 SER -124.814 25.5459 153.873 GLU 100.34 17.3103 -177.243 GLY -94.0879 106.035 159.484 VAL -45.4795 116.781 -169.068 ASP -75.0046 -15.642 173.605 LEU -63.6001 -16.4307 171.336 SER -106.243 22.5836 171.299 LYS -118.215 136.422 178.837 VAL 171 195 194 4lefF
-127.645 96.3365 -152.396 THR -80.0232 144.619 -166.56 SER 48.1513 27.6971 -178.152 ALA 53.6363 40.6865 176.545 SER -112.7 152.805 170.849 THR 69.9726 7.48022 179.398 MET -56.3475 -44.9266 -179.219 GLY -66.4784 -36.4082 175.898 LEU -67.7516 -39.3882 174.859 GLU -58.7428 -45.9465 179.883 VAL -62.8649 -45.6337 178.456 ILE -59.4623 -46.3589 178.805 ASP -63.7178 -45.734 177.92 ILE -62.8813 -48.2216 179.672 LEU -62.4526 -32.0918 176.66 ALA -66.9825 -20.0407 -178.709 ALA -114.548 28.7618 164.481 GLU 89.2677 7.85573 177.831 GLY -77.4399 125.619 163.434 VAL -66.5301 111.399 -174.35 ASP -61.5174 -17.7155 171.401 PRO -67.6146 -11.9726 172.668 SER -101.829 20.8596 -173.331 LYS -116.785 124.625 174.284 VAL 171 195 176 4lefG
-127.42 94.9645 -152.171 THR -73.9281 145.416 -170.459 GLN 42.0697 32.0604 177.66 PHE 57.3316 40.666 175.2 SER -114.238 149.914 167.433 THR 73.8522 7.93014 176.364 MET -51.268 -51.3231 178.175 GLY -61.4005 -40.1833 -178.655 LEU -64.9353 -39.2309 170.815 GLU -60.1049 -44.6823 179.5 VAL -59.0239 -48.8175 -178.788 ILE -59.2543 -47.5714 179.207 ARG -62.4759 -46.4315 178.748 ILE -61.7346 -44.2871 177.262 LEU -61.5095 -39.5504 -178.478 ALA -63.0089 -25.6471 177.237 GLU -105.311 30.0702 160.371 GLU 78.2305 25.2648 172.542 GLY -92.2247 134.602 -177.481 ALA -68.0814 116.095 -171.776 ASP -62.499 -21.3549 169.074 LEU -65.0189 -8.57954 172.655 SER -102.898 21.3683 -172.32 LYS -119.452 124.681 173.484 VAL 171 195 189 4lefH
-126.388 159.614 167.154 THR -93.4471 90.6626 -171.993 SER -62.22 -34.986 175.357 ALA -65.8372 -24.4008 170.255 SER -99.7702 -0.683025 169.07 GLN 63.715 42.5407 -175.827 ARG -59.0877 -27.3835 -174.306 ASP -55.9105 -32.6197 179.096 GLY -62.2246 -48.701 177.014 GLU -67.4067 -44.2363 177.658 ASP -57.62 -45.6116 178.345 VAL -58.9371 -45.0923 -179.26 ALA -61.469 -44.7121 179.531 ASP -66.3343 -44.1478 176.196 ILE -62.3183 -41.9902 177.38 LEU -65.3459 -37.8134 176.066 ALA -58.0352 -35.4894 179.066 ALA -90.2016 4.08487 173.135 GLU 84.6717 14.2164 179.527 GLY -85.837 135.993 175.402 VAL -72.011 131.26 178.913 ASP -55.8376 -26.6954 176.711 PRO -66.251 -11.7814 172.571 SER -95.2198 4.95595 -165.065 LYS -116.838 121.25 173.451 VAL 171 195 189 4np7A
-142.788 135.771 -166.575 SER -88.46 83.2516 -165.712 ASN -38.9551 -32.694 -173.68 ALA -50.6651 -35.6238 178.535 HIS -103.856 16.7388 -177.009 ASN 49.873 45.1333 -171.817 ARG -61.1886 -23.4504 178.529 GLY -57.6898 -39.0274 179.676 GLY -61.277 -45.542 178.061 LEU -64.7625 -39.903 178.651 GLU -65.9903 -46.6423 178.396 GLN -56.1954 -44.8301 -179.821 LEU -58.3312 -45.3737 178.698 ASP -67.0615 -44.3281 178.916 ILE -61.2765 -41.6838 179.474 LEU -67.2129 -37.8564 175.854 ALA -60.8345 -26.9763 178.547 GLU -90.7561 -2.76224 179.393 GLU 85.5066 19.015 -179.508 GLY -83.9817 130.878 176.55 VAL -69.5591 126.419 176.918 ASP -51.9978 -27.995 176.371 PRO -66.2966 -12.1271 172.723 SER -95.6164 6.6822 -166.798 LYS -118.526 123.709 170.362 VAL 171 195 189 4pbeA
-132.583 149.112 171.652 THR -84.4998 81.5896 -176.262 ASN -57.6099 -28.4761 171.633 ALA -62.9327 -24.5591 169.955 SER -104.286 16.5892 179.369 ASN 50.5665 37.2914 -179.118 ARG -71.314 -19.1908 -179.926 GLY -55.3733 -36.0512 -174.873 GLY -66.0728 -44.9104 -179.633 LEU -73.9775 -32.4728 173.128 GLU -64.7772 -49.1926 -178.433 VAL -60.1911 -40.0918 178.912 GLN -58.2487 -43.9728 178.588 ASP -72.5306 -40.7633 174.15 ILE -57.3993 -45.3691 -179.518 LEU -70.1045 -32.0911 177.124 ALA -63.7821 -21.4739 178.445 SER -99.7249 1.59589 175.813 GLU 89.1538 15.2246 -177.594 GLY -83.9385 126.349 176.722 VAL -66.0504 131.905 178.075 ASP -55.5528 -27.4205 176.917 PRO -66.8682 -7.03389 172.359 SER -97.5513 7.98477 -163.478 LYS -119.955 123.293 169.405 VAL 171 195 176 4pbeG
-134.776 119.218 -159.896 SER -130.892 167.562 179.624 HIS 89.8671 -169.464 -178.688 GLY -108.673 -3.5148 -172.406 SER -93.3441 26.4425 175.321 ASN 52.9762 60.5543 -174.987 ARG -56.6432 -38.0536 -178.015 GLY -53.722 -38.1811 -179.584 GLY -65.7117 -44.7249 177.198 LEU -65.24 -37.0081 177.121 GLU -66.4811 -48.5329 179.057 GLN -56.4647 -40.9635 177.242 LEU -58.3219 -45.407 178.977 ASP -66.8413 -44.6998 179.563 ILE -60.0319 -43.0351 179.479 PHE -69.2163 -32.647 175.615 ALA -61.7648 -30.4488 176.272 ALA -93.9146 6.97204 177.932 GLU 74.3417 28.7126 179.949 GLY -89.8521 133.379 -177.15 VAL -73.3706 128.945 178.266 ASP -51.9715 -30.69 178.104 PRO -68.2348 -8.92309 171.821 SER -99.899 9.72086 -168.691 LYS -119.404 124.233 170.674 VAL 171 195 189 4pbfA
-134.82 120.316 -161.732 SER -131.281 173.963 -174.873 ALA 85.0335 -171.126 178.49 GLY -113.705 -1.5966 -178.775 SER -91.6483 32.9054 170.351 GLN 51.431 55.9504 -175.863 ARG -56.3461 -30.0796 -178.38 GLY -59.9452 -36.9965 176.904 GLY -65.0182 -43.4095 178.691 GLU -68.1516 -36.6509 173.392 GLU -62.5401 -50.3969 -179.42 GLN -54.8779 -42.4993 179.497 ALA -58.7557 -43.8835 -179.745 ALA -66.995 -47.45 179.468 ILE -57.6577 -47.9105 -178.606 PHE -65.192 -36.7082 178.329 GLU -64.1069 -25.9913 175.067 SER -90.3485 -14.0751 175.942 GLU 99.7039 19.5834 179.97 GLY -87.3012 132.262 179.329 VAL -71.3836 130.001 175.526 ASP -52.7902 -29.6441 174.838 PRO -64.1963 -10.8937 172.509 SER -100.766 12.2428 -167.129 LYS -123.011 122.892 170.8 VAL 171 195 189 4pbfB
-134.749 99.5441 -163.933 SER -122.747 171.602 166.109 ALA 67.7781 -101.777 -172.536 GLY -58.7244 138.12 -178.33 HIS -51.0821 126.576 169.356 GLN 62.8762 41.6796 -174.752 ARG -68.1987 -13.4442 177.656 GLY -69.871 -30.3698 179.579 GLY -67.027 -41.2231 176.93 LEU -64.6952 -42.0294 174.549 GLU -61.321 -47.99 -177.418 GLN -58.2516 -44.2658 -179.568 ALA -59.9057 -42.1546 179.1 ASP -70.194 -47.7171 175.717 ILE -55.4126 -43.8936 179.908 LEU -64.9754 -39.9041 178.55 ALA -59.914 -30.3941 179.388 GLU -88.1541 -5.01359 179.685 GLU 87.7353 11.4584 179.162 GLY -79.2982 130.455 176.41 VAL -70.7964 129.129 175.192 ASP -51.0458 -29.1483 177.623 PRO -66.8343 -10.1571 173.546 SER -97.8046 9.10304 -165.227 LYS -120.504 122.817 170.946 VAL 171 195 188 4pcnA
-132.161 91.1351 -158.594 SER -114.805 175.088 -16.0053 ALA -90.1291 -33.1545 147.112 ALA -137.39 21.8538 -168.696 SER -73.1036 2.37963 170.015 ASN 59.7453 52.0806 -171.334 ARG -83.0321 1.54506 -175.459 GLY -58.6504 -38.8051 -178.762 GLY -67.3782 -36.8962 177.323 LEU -71.9983 -36.5325 176.911 GLU -68.8508 -46.6367 -179.366 GLN -58.4867 -41.5934 176.598 LEU -53.589 -46.2373 -179.46 ASP -71.3532 -44.5108 173.936 ILE -51.7321 -49.7003 -175.676 PHE -67.914 -33.6646 177.176 ALA -63.2025 -23.6768 178.507 GLU -97.3056 -0.28922 177.308 GLU 85.1863 16.6816 179.55 GLY -79.4144 132.755 -178.874 VAL -73.6026 136.857 174.889 ASP -57.0086 -25.3943 176.433 PRO -66.8139 -11.1177 173.877 SER -101.44 12.1568 -168.198 HIS -121.162 122.855 170.891 VAL 171 195 190 4pcnB
-130.144 156.62 169.616 THR -91.086 95.5701 -177.886 ASN -63.0671 -33.381 179.267 ALA -67.0753 -22.8791 170.685 SER -102.516 12.1564 179.578 GLN 54.575 39.5217 -167.083 ARG -65.7981 -17.6776 -179.159 GLY -63.1966 -31.7877 -176.197 GLY -61.3661 -47.9555 179.549 LEU -69.3568 -36.1563 176.155 GLU -61.4794 -47.2697 178.907 VAL -60.3126 -43.5347 179.816 LEU -57.918 -43.5628 179.2 ASP -69.597 -39.5877 174.428 ILE -58.7993 -48.9434 -177.65 PHE -63.137 -37.6516 178.467 ALA -62.5188 -22.9153 -179.902 GLU -96.6403 -1.25364 179.052 GLU 82.2469 19.7659 179.937 GLY -85.3589 133.08 179.121 VAL -70.3596 132.94 177.12 ASP -56.7215 -28.1291 178.157 PRO -68.8182 -8.33004 176.53 SER -98.9813 2.9619 -170.021 LYS -119.777 132.113 178.653 VAL 171 195 195 4pcpA
-131.808 159.356 173.55 THR -95.254 94.8679 -173.892 ASN -63.5719 -34.3108 174.442 ALA -65.2755 -22.6992 171.262 SER -98.4856 10.4527 -174.317 ASN 47.5295 44.3466 -170.727 ASN -59.8955 -25.1903 -173.477 GLY -63.2842 -29.9821 -174.803 GLY -66.4022 -45.7265 178.928 LEU -70.8311 -33.9394 174.641 GLU -63.5082 -48.8854 179.791 VAL -58.3758 -43.0377 179.779 ALA -58.7002 -45.6686 179.64 ALA -66.9772 -43.7092 178.821 ILE -61.1681 -41.1533 -179.149 LEU -70.8353 -33.0554 175.016 GLU -62.5706 -20.7769 178 GLU -99.4316 0.725575 178.387 GLU 83.5298 16.848 -179.356 GLY -85.7776 130.407 177.438 VAL -70.5188 127.634 176.194 ASP -51.2808 -28.1472 176.757 PRO -63.639 -11.935 175.667 ALA -99.5097 8.8995 -165.041 LYS -120.121 122.232 172.097 VAL 171 195 189 4pcpG
-135.793 171.778 -176.967 SER -123.848 106.914 178.433 ASN -70.6322 -24.4833 -171.09 PRO -61.9001 -32.9409 175.111 HIS -110.969 16.5461 176.515 ASN 63.2057 31.8511 -171.825 ARG -69.8568 -24.3688 173.933 SER -55.68 -33.3694 -178.591 GLY -67.5479 -33.3853 178.659 LEU -72.503 -34.3076 171.154 GLU -59.2112 -46.8225 178.181 GLN -60.3434 -46.5188 -179.698 ILE -60.409 -50.7593 -179.23 ARG -62.807 -42.4517 177.359 ILE -61.1095 -39.2175 174.902 LEU -61.292 -45.6557 177.219 ALA -59.7639 -34.668 -178.673 GLU -86.3615 -1.11792 179.048 GLU 74.8328 26.3901 179.16 GLY -78.6283 130.878 169.938 VAL -68.3135 110.041 -171.727 ASP -65.3367 -19.97 171.676 LEU -64.068 -15.3206 172.285 SER -99.0147 14.6137 -171.168 ARG -120.549 126.332 176.275 VAL 171 195 172 4rdyA
-137.457 172.82 -174.112 SER -126.352 114.349 -177 ASN -73.9664 -26.7599 -171.406 ALA -61.1863 -34.1554 174.312 GLY -109.591 18.3325 179.287 ASN 58.4363 35.8721 -175.022 ARG -67.6725 -24.5328 175.213 SER -54.457 -35.3185 -177.958 GLY -67.4532 -36.3498 176.338 LEU -64.0507 -37.2699 174.595 GLU -61.0932 -48.7754 179.758 GLN -61.9667 -45.1153 179.219 ILE -59.0062 -50.6859 178.303 ASP -62.1005 -45.8193 178.146 LEU -55.4655 -43.7915 175.085 PHE -58.4267 -47.1081 179.423 ALA -58.9536 -34.7823 -177.262 GLU -90.3705 3.44372 177.207 GLU 74.9384 22.6669 178.508 GLY -76.7144 132.239 169.192 VAL -71.3489 112.523 -172.785 ASP -65.1782 -19.5562 171.938 PRO -66.209 -12.8666 175.353 SER -100.722 12.8916 -175.514 HIS -125.037 141.471 178.918 VAL 171 195 195 4rdyB
-138.567 168.43 -171.119 SER -121.777 125.392 -174.958 ASN -80.3012 -29.7567 -168.716 ALA -66.6364 -21.969 176.499 GLY -121.455 16.3105 179.057 ASN 59.213 38.8011 -171.169 ARG -70.4577 -25.6564 176.86 SER -63.5656 -26.8597 175.228 GLY -67.466 -35.212 173.624 LEU -65.7228 -39.0557 175.269 GLU -60.7409 -49.8456 177.952 GLN -56.2665 -51.0362 -177.581 ALA -58.3907 -46.4377 -177.837 ASP -70.5301 -39.8687 176.259 LEU -61.2736 -38.6281 173.429 LEU -62.3262 -46.5311 177.34 ALA -56.4589 -37.4904 -177.435 GLU -91.9045 1.14149 178.205 GLN 78.9666 23.1311 -179.185 GLY -82.0453 134.11 170.345 VAL -71.8549 109.136 -172.859 ASP -62.9925 -22.8665 171.185 LEU -65.1641 -13.5302 169.912 SER -98.4825 14.1184 -170.204 LYS -120.84 126.54 176.496 VAL 171 195 188 4rdzA
-138.406 166.322 -171.849 SER -119.813 121.997 -174.932 ASN -77.4668 -29.3925 -169.798 ALA -63.3803 -29.7223 178.493 GLY -114.991 17.847 178.663 ASN 58.9768 35.826 -173.839 ARG -70.0034 -24.2022 174.41 SER -57.4493 -35.0896 -179.676 GLY -66.1446 -35.9766 178.812 LEU -69.3406 -36.2186 170.964 GLU -58.2465 -49.0434 177.214 GLN -56.6826 -48.5404 -178.759 ILE -59.7025 -48.0646 -179.834 ASP -66.7334 -41.5652 175.779 ILE -56.5318 -43.3743 179.073 PHE -63.9196 -44.3219 178.348 ALA -60.9142 -33.9413 177.74 GLU -87.5753 3.23054 178.43 GLU 78.6129 22.2433 -179.895 GLY -81.6432 132.995 170.461 VAL -72.4138 111.657 -171.315 ASP -66.5571 -19.2781 171.192 LEU -65.9863 -13.41 170.16 SER -100.499 14.8828 -172.478 LYS -119.127 126.545 175.952 VAL 171 195 188 4rdzB
-138.468 175.786 -169.843 SER -121.037 121.316 177.956 ASN -82.3236 -13.8986 179.92 ALA -83.8746 -5.7969 166.176 HIS -135.687 -158.139 -174.892 ASN -97.0628 27.7537 -164.291 ARG -68.1295 -41.3049 177.724 SER -62.2461 -32.9955 176.372 GLY -71.4784 -34.7284 171.583 LEU -61.4967 -42.3568 176.857 ASP -62.9577 -46.257 178.649 GLN -58.2245 -50.4362 179.039 ILE -55.4447 -47.6195 -177.825 ASP -66.9945 -46.1599 177.361 ILE -58.1904 -37.1596 174.56 PHE -65.8523 -45.2113 176.928 ALA -56.8386 -34.5201 -175.873 GLU -94.8475 4.63215 176.167 GLU 74.6447 26.6247 178.756 GLY -79.1384 134.139 170.735 VAL -71.9665 114.015 -174.094 ASP -64.0407 -22.808 173.752 LEU -68.9734 -9.3196 168.826 SER -100.481 15.7363 -168.879 LYS -122.372 124.682 176.281 VAL 171 195 173 4re0A
-128.163 96.5088 -145.012 THR -78.8162 151.329 169.612 SER 48.5388 30.5568 168.667 ALA 72.9232 29.4204 177.697 GLY -133.645 145.81 161.471 THR 95.7133 -5.7948 -176.049 MET -59.1752 -43.6358 171.258 GLY -59.9626 -44.3829 177.718 LEU -64.9299 -37.3169 173.715 GLU -62.0431 -49.3561 179.029 VAL -58.4025 -50.6103 -179.907 ALA -60.4947 -45.9372 -177.019 ASP -65.6372 -41.5644 176.869 ILE -65.3728 -48.4427 179.681 LEU -64.2885 -34.7309 176.011 ALA -61.5144 -25.7426 -179.221 ALA -103.39 12.9822 164.394 GLU 96.5702 13.1045 174.591 GLY -71.6942 147.705 -179.626 ALA -91.7807 119.023 -175.229 ASP -56.0963 -37.7204 179.991 PRO -68.4831 -5.13191 174.395 SER -116.462 18.0001 -179.039 LYS -121.703 135.887 -179.861 VAL 171 195 194 4wvxA
-128.66 97.5299 -144.44 THR -80.927 150.724 169.809 SER 51.2365 33.724 174.37 ALA 67.1799 30.7075 178.203 GLY -127.134 145.383 154.742 THR 88.6475 3.01114 177.716 MET -60.4441 -49.1759 171.237 GLY -56.0698 -44.3616 177.735 LEU -63.7857 -41.2267 174.288 GLU -60.5771 -48.7711 179.784 VAL -61.0203 -45.8258 -179.699 ALA -62.9283 -47.9389 -177.152 GLU -66.9851 -42.9828 176.503 ILE -62.0107 -44.981 177.208 LEU -64.0703 -39.5203 176.025 ALA -56.4513 -31.2545 -179.536 GLU -98.1603 13.9332 163.436 GLU 89.575 15.655 174.358 GLY -73.1982 150.41 -178.583 ALA -94.7893 113.643 -176.405 ASP -53.2332 -33.7216 176.377 PRO -68.0245 -4.83605 178.336 SER -117.643 16.6573 -171.486 LYS -117.731 121.396 174.97 VAL 171 195 189 4wvxB
-132.895 148.906 175.284 SER -85.9857 92.1515 -175.795 ASN -63.1345 -29.025 174.751 ALA -66.1416 -18.3751 171.306 SER -108.527 12.4731 -174.585 ASN 46.5047 44.5356 -169.563 ARG -65.207 -20.7763 -177.977 GLY -61.1234 -32.0353 -178.545 GLY -59.918 -46.5839 -179.919 LEU -71.7051 -33.2385 172.755 GLU -61.3676 -49.2004 -179.575 GLN -60.414 -42.1752 177.129 LEU -55.3677 -47.8741 -178.664 ASP -69.1724 -41.4511 174.183 ILE -56.1433 -50.9619 -177.171 PHE -64.6826 -36.5699 175.581 GLU -58.4949 -27.1107 -178.244 GLU -95.2358 -2.2438 -179.613 GLU 83.2783 17.9778 179.357 GLY -82.7745 127.937 175.594 VAL -70.6158 129.142 179.356 ASP -53.9195 -27.2134 179.344 PRO -70.69 -6.90557 169.495 SER -100.547 10.631 -168.706 HIS -119.838 123.431 171.815 VAL 171 195 189 4xafA
-133.845 150.987 175.347 SER -86.1452 86.0949 -175.538 ASN -65.9334 -30.8939 167.244 ALA -61.7432 -17.512 172.109 SER -119.261 16.8158 172.819 ASN 60.1303 38.6561 -172.04 ARG -56.1372 -29.5353 -169.036 GLY -64.2923 -32.5349 -174.695 GLY -64.9306 -41.9261 -179.881 LEU -74.5563 -35.2919 171.752 GLU -59.2712 -51.8116 -177.084 GLN -57.866 -43.0566 179.081 LEU -57.7871 -46.4902 178.536 ASP -66.6964 -42.0354 177.147 ILE -59.5381 -43.7937 -177.284 PHE -71.5156 -33.0975 175.082 GLU -60.3308 -23.9185 178.123 GLU -100.546 4.1084 175.097 GLU 82.3286 14.7515 178.283 GLY -76.4847 124.977 174.608 VAL -62.1445 130.36 175.02 ASP -54.0737 -26.9272 177.549 PRO -68.8622 -7.04165 177.364 SER -102.119 4.75909 -170.996 LYS -126.548 131.814 177.96 VAL 171 195 195 4xafG
-127.1 92.6088 -169.262 SER -105.962 64.5015 168.474 ALA -120.442 148.477 169.685 ALA -83.3873 11.0591 -168.622 SER -142.591 71.546 174.485 ASN 43.4796 56.5057 -162.024 ARG -74.2523 -5.11191 -173.445 GLY -93.7247 -19.4939 179.838 GLY -59.6746 -44.9773 178.576 LEU -69.9869 -35.3727 176.04 GLU -62.8095 -47.7192 177.07 GLN -59.9971 -43.2131 179.225 LEU -59.3445 -46.5374 179.923 ASP -66.5447 -44.8596 179.228 ILE -63.1582 -40.697 179.67 LEU -67.31 -38.613 176.509 ALA -59.2266 -26.9108 -179.291 GLU -91.2941 -3.98409 179.805 GLU 84.3683 18.2685 178.992 GLY -82.8941 132.83 176.355 VAL -68.3632 130.423 179.41 ASP -52.1592 -25.2648 177.151 PRO -67.8548 -8.72947 172.324 SER -96.7306 5.81773 -163.447 LYS -121.307 121.155 172.491 VAL 171 195 191 4xagA
-127.728 80.8682 -170.058 SER -100.306 70.8021 162.667 ALA -128.327 152.862 158.172 ALA -76.5378 11.4967 -167.698 HIS -117.809 40.5089 -178.64 GLN 42.0719 55.4839 -160.801 ARG -71.0026 -10.9456 179.643 SER -67.4156 -33.0547 -174.947 GLY -60.0653 -45.6677 179.034 LEU -68.6975 -37.5505 173.538 GLU -58.9536 -51.7381 -178.891 GLN -59.8308 -42.5146 178.012 LEU -57.537 -46.6307 178.815 ASP -67.4384 -45.0554 178.83 ILE -58.5781 -44.8682 -178.741 LEU -68.1185 -38.1829 175.87 GLU -57.0912 -28.8954 -178.78 GLU -91.2194 -3.66756 -179.914 GLU 84.8103 18.7729 179.202 GLY -84.1276 131.964 177.813 VAL -69.6544 136.375 -179.125 ASP -61.4855 -24.0357 176.806 PRO -66.4874 -12.4651 173.197 SER -97.2768 8.60722 -167.568 LYS -119.031 123.003 170.802 VAL 171 195 191 4xayA
-126.088 96.8953 -168.276 SER -104.014 169.876 -179.583 ASN 87.9336 -166.341 178.553 GLY -123.742 20.2647 -179.38 SER -96.3426 32.4617 -178.427 ASN 41.346 56.6779 -164.478 ARG -60.1878 -21.8982 -179.274 GLY -59.4256 -41.1106 -177.448 GLY -65.3662 -43.1295 175.134 LEU -63.4314 -41.1228 178.32 GLU -64.5655 -46.3585 -178.714 GLN -60.36 -43.7574 179.187 LEU -59.9511 -44.8431 178.299 ASP -66.7917 -47.1568 178.488 ILE -59.7929 -42.7787 -179.604 LEU -65.9097 -39.146 178.09 ALA -59.573 -27.5529 179.424 GLU -89.2755 -4.987 179.887 GLU 87.1644 17.118 -179.035 GLY -81.2253 133.676 -179.407 VAL -68.968 132.736 175.787 ASP -51.3267 -29.7591 178.584 PRO -67.1619 -10.2561 173.241 SER -96.6699 7.99129 -165.086 LYS -120.393 122.604 171.047 VAL 171 195 190 4xazA
-122.582 88.7192 -129.626 SER -61.7309 154.1 141.524 SER 78.8679 -98.3135 156.133 GLY -146.77 14.6804 -173.662 SER -85.4553 19.198 174.061 GLN 64.061 -106.733 170.569 GLN 92.2978 -12.8438 -175.656 GLY -57.2673 -41.3115 -177.92 GLY -65.3349 -39.9699 178.787 LEU -71.7713 -35.6686 174.93 GLU -65.8999 -47.0162 -177.587 GLN -61.2928 -40.3745 176.285 ALA -55.3175 -46.8649 -179.972 ALA -67.471 -45.211 179.35 ILE -60.736 -42.7974 -178.326 LEU -69.2566 -34.8785 176.135 LEU -61.4638 -24.5438 178.465 GLU -96.142 1.10722 178.166 GLU 83.9957 16.8071 179.842 GLY -81.3535 130.104 177.224 VAL -73.7708 128.013 176.181 ASP -50.315 -28.9171 178.517 PRO -65.5831 -10.9101 173.9 ALA -103.651 14.1247 -169.372 HIS -122.585 123.1 172.062 VAL 171 195 189 4xazG
-132.766 154.259 173.23 THR -90.1672 91.3002 -179.334 SER -60.0126 -32.7404 176.219 ALA -65.9403 -18.1996 169.079 SER -106.654 8.92577 -176.521 GLN 51.2828 43.2811 -168.465 ARG -68.5455 -18.676 -179.834 GLY -61.5532 -29.9735 -178.509 GLY -61.9614 -47.9517 178.96 LEU -68.1694 -35.3868 175.703 GLU -62.3237 -48.1611 178.931 VAL -59.1871 -43.4122 178.001 LEU -56.9173 -45.4728 178.815 ASP -65.7364 -45.4872 -179.753 ILE -62.2202 -44.1518 -179.684 PHE -65.2992 -36.6635 177.02 GLU -60.8612 -24.8674 -179.12 GLU -96.4332 0.954221 -178.98 GLU 81.7539 18.8801 177.742 GLY -78.7561 130.827 175.665 VAL -71.9159 128.111 177.579 ASP -53.4106 -30.4948 179.068 PRO -67.1127 -7.8928 177.279 SER -108.025 10.8373 -178.333 LYS -125.235 133.2 178.417 VAL 171 195 195 4xd3A
-130.711 161.707 172.126 SER -96.8354 89.5929 -176.645 ASN -63.5632 -32.7361 173.641 ALA -62.8834 -24.5857 169.231 SER -105.943 16.2333 178.975 GLN 51.1508 45.4635 -172.43 ARG -61.5227 -25.0405 -172.826 GLY -63.6391 -29.7795 -174.917 GLY -66.557 -45.3154 178.211 LEU -69.5992 -34.9875 176.212 GLU -62.9273 -49.6241 179.646 GLN -58.2968 -43.2606 179.45 LEU -56.4219 -44.3387 179.234 ARG -70.1102 -45.2691 177.149 ILE -56.3858 -45.0096 -178.649 LEU -69.0331 -34.3221 176.419 GLU -61.2202 -22.8138 177.934 GLU -96.8218 -3.28627 178.754 GLU 88.4069 15.907 179.78 GLY -77.7198 130.701 178.604 VAL -71.9144 132.649 176.194 ASP -53.2647 -29.3098 177.69 PRO -65.6766 -9.97492 173.346 SER -99.5831 8.73418 -164.834 LYS -121.082 122.375 172.282 VAL 171 195 190 4xd3G
-132.783 147.011 173.043 SER -83.0495 89.7347 -175.323 ASN -63.3798 -28.7651 174.207 ALA -65.0909 -24.9286 170.232 SER -101.649 11.9042 -178.288 ASN 50.9329 39.4777 -170.331 ARG -60.0006 -24.4209 -175.975 GLY -60.3325 -26.1369 -179.641 GLY -64.4433 -49.0056 178.156 LEU -66.1097 -33.0542 176.305 ASP -63.3904 -52.0949 -177.946 GLN -58.5455 -43.2693 -179.855 LEU -58.2439 -46.9182 177.762 ASP -64.972 -45.4624 178.344 ILE -59.5643 -42.6465 -179.428 LEU -67.1594 -38.7485 176.285 GLU -59.2357 -26.7943 -178.729 GLU -93.4987 -2.72921 179.501 GLU 85.2209 21.5573 -179.55 GLY -89.2104 131.468 176.538 VAL -73.0976 125.824 179.257 ASP -51.9767 -28.7562 176.654 PRO -66.5951 -9.94269 170.797 SER -96.8956 8.04372 -165.771 LYS -120.282 123.3 172.594 VAL 171 195 189 4xd4A
-134.493 150.371 175.212 THR -85.5529 93.3517 -173.81 ASN -70.4682 -27.4059 170.244 ALA -64.7464 -21.6799 169.739 SER -109.945 17.1513 178.459 GLN 48.957 37.6749 -179.163 ARG -67.6171 -15.7042 -177.472 SER -60.7202 -35.0586 -177.474 GLY -61.1482 -44.4401 179.749 LEU -70.912 -35.0585 175.061 GLU -63.6033 -49.7335 179.218 VAL -55.9299 -44.3665 179.596 LEU -58.5494 -45.0896 177.559 ASP -66.288 -42.5425 179.045 ILE -60.9906 -46.9327 -177.6 LEU -68.9304 -30.3654 174.975 GLU -63.4211 -20.0289 177.641 ALA -101.352 9.88103 177.689 GLU 78.4164 13.1303 -177.67 GLY -80.4854 137.509 -179.983 VAL -76.9252 130.301 175.298 ASP -54.3311 -26.4573 177.038 PRO -68.0044 -12.6754 172.81 SER -94.4068 6.34966 -163.831 LYS -118.282 122.447 171.193 VAL 171 195 176 4xd4G
-126.572 167.182 168.803 THR -102.446 93.2162 -178.512 ASN -59.9793 -36.3866 176.694 ALA -64.3835 -20.8567 172.128 SER -104.599 10.9549 -176.025 ASN 52.1493 41.2174 -170.229 ARG -60.6401 -25.6943 -176.279 GLY -61.9778 -30.9306 -176.662 GLY -60.8678 -48.9779 -179.333 LEU -71.3175 -31.6609 174.733 GLU -63.9074 -49.1889 177.891 VAL -58.1183 -44.3456 178.216 LEU -55.4388 -48.9814 -179.874 ARG -65.4388 -42.8532 178.116 ILE -62.1375 -42.2019 -179.815 LEU -67.7134 -36.6316 175.563 GLU -59.4349 -27.2367 -179.078 GLU -94.8463 1.93275 178.836 GLU 79.5672 20.3296 177.581 GLY -82.5885 130.045 178.364 VAL -69.9057 129.54 -179.837 ASP -53.6958 -24.9134 177.349 PRO -67.3231 -9.1925 171.662 SER -96.746 6.12089 -164.879 LYS -118.799 122.217 172.252 VAL 171 195 191 4xd5A
-132.648 159.792 173.444 SER -95.7416 89.259 -177.791 ASN -61.7169 -30.4272 171.299 ALA -61.3779 -28.3004 172.2 HIS -106.283 17.763 178.376 GLN 49.6498 44.7781 -172.814 ARG -60.207 -28.6623 -174.294 GLY -59.6589 -31.2217 -176.724 GLY -65.9896 -44.5635 176.082 LEU -65.7739 -40.2249 178.959 GLU -62.7625 -49.9851 -178.802 GLN -58.0532 -42.3866 177.865 LEU -56.9231 -46.4643 178.69 ASP -65.9106 -43.7803 179.457 ILE -60.5194 -43.1678 -177.522 LEU -69.9696 -35.7258 175.848 GLU -59.6143 -22.5889 179.375 GLU -101.42 3.6911 175.183 GLU 84.699 13.496 178.516 GLY -77.5663 130.982 176.179 VAL -71.8322 135.528 -179.834 ASP -61.7198 -21.7321 178.829 PRO -66.3528 -14.5105 170.711 SER -109.094 26.9212 -178.386 LYS -123.36 123.634 172.443 VAL 171 195 191 4xd5G
-132.881 157.987 170.127 SER -93.0921 94.7908 -175.716 ASN -65.5705 -32.3062 173.834 ALA -62.7641 -24.6239 173.066 SER -102.392 14.7867 -179.03 GLN 51.7133 39.8168 -169.931 ARG -60.8929 -26.4102 -177.784 GLY -60.4439 -30.2175 -176.852 GLY -62.5766 -47.0309 177.942 LEU -68.8644 -36.0547 176.326 GLU -62.1188 -48.7769 -179.75 GLN -60.7963 -42.7413 -179.648 LEU -60.034 -45.6276 178.914 ASP -68.0356 -43.5422 176.148 ILE -59.4688 -41.925 -179.705 LEU -69.2886 -34.4683 176.216 ALA -61.3894 -24.5298 179.073 GLU -98.4877 4.1122 178.522 GLU 76.048 27.1242 179.549 GLY -89.278 133.719 175.809 VAL -70.4589 126.077 179.383 ASP -54.1408 -28.7541 177.934 PRO -69.5314 -5.86585 170.944 SER -95.8251 6.25224 -163.301 LYS -119.182 122.145 172.307 VAL 171 195 189 4xd6A
-130.785 169.089 173.87 SER -106.276 91.4577 -176.809 ASN -61.4072 -28.2327 171.005 ALA -60.0885 -39.4069 173.443 HIS -93.9657 14.0832 -179.473 GLN 50.4243 46.8714 -169.313 ARG -62.303 -28.0104 -174.845 GLY -61.8916 -32.4825 -178.769 GLY -61.9029 -44.4551 178.821 LEU -70.133 -39.3656 176.509 GLU -60.9017 -47.0961 -177.9 GLN -58.2461 -43.3364 -177.83 LEU -62.2961 -40.7423 177.445 ASP -70.5175 -42.2844 172.662 ILE -53.5389 -52.7386 -174.31 PHE -65.8128 -32.2459 177.394 ALA -63.4246 -20.7281 178.402 GLU -101.988 5.90005 177.513 GLU 84.8213 14.3224 -177.633 GLY -80.5159 119.611 173.489 VAL -62.5065 130.725 179.622 ASP -59.131 -21.2285 178.102 PRO -69.082 -6.25737 178.65 SER -112.639 13.9738 -177.673 LYS -127.921 130.843 179.566 VAL 171 195 195 4xd6G
-135.643 144.967 176.009 SER -81.242 94.7239 -176.339 ASN -53.7711 -38.4355 177.234 ALA -65.6833 -27.1503 172.956 HIS -91.8668 -0.339487 -178.303 ASN 52.0513 44.7339 -175.9 ARG -62.1423 -29.3054 -179.573 ASP -54.6768 -37.4285 -174.629 GLY -58.4046 -46.2571 -173.633 LEU -94.5663 -19.6379 163.858 GLU -60.5542 -43.9146 174.041 GLN -61.1452 -43.1316 -178.668 LEU -60.8254 -43.7084 173.874 ALA -63.289 -50.666 -178.685 ILE -58.9863 -41.9695 179.715 PHE -68.86 -36.6935 174.54 GLU -60.8101 -28.4945 175.628 GLU -90.4982 -1.71416 176.409 GLU 80.7727 19.9197 179.599 GLY -86.9513 133.687 179.276 VAL -68.8299 126.555 175.118 ASP -53.3385 -23.9781 175.502 PRO -68.4129 -9.4215 173.66 SER -104.682 15.3669 -166.833 HIS -123.148 120.866 172.459 VAL 171 195 189 4zstA
-116.667 173.106 159.568 SER -109.724 88.1716 -177.617 ASN -53.5265 -34.2576 179.05 ALA -66.2151 -25.3452 172.005 HIS -105.394 10.2745 172.273 GLN 58.3792 38.9484 -179.514 ARG -54.2423 -32.8125 -177.572 ASP -54.1424 -30.8669 -179.563 GLY -66.2044 -48.8814 177.878 LEU -70.8111 -38.6301 173.587 GLU -54.8641 -53.7253 -178.076 GLN -61.888 -42.3731 177.373 LEU -58.1716 -42.6775 177.575 ASP -69.4978 -44.5776 178.483 ILE -59.9846 -43.0026 -178.35 LEU -67.6527 -37.3099 175.448 GLU -57.2608 -28.6799 179.679 GLU -92.3921 5.24584 179.036 GLU 78.3132 17.3146 179.69 GLY -77.3468 134.081 178.904 VAL -73.3643 132.949 176.095 ASP -52.116 -29.2525 178.623 PRO -66.5267 -7.77016 171.829 SER -106.698 19.5037 -169.703 HIS -125.849 120.744 172.539 VAL 171 195 190 4zstB
-105.864 -171.339 151.135 SER -126.858 94.4533 -179.16 ASN -47.7801 -37.3909 175.88 ALA -66.4735 -33.113 172.977 HIS -87.6954 0.632005 -177.595 ASN 49.6996 48.3337 -179.842 ARG -59.8749 -30.8813 -173.122 SER -55.0376 -35.3842 -177.639 GLY -61.7781 -37.6953 -179.613 LEU -86.0266 -36.0519 170.524 GLU -56.6248 -47.1697 177.87 GLN -61.5861 -44.498 -178.466 LEU -60.3072 -41.1669 178.729 ALA -71.0727 -41.5559 -179.333 ILE -66.3725 -40.2424 -178.842 LEU -72.843 -30.8081 174.049 GLU -68.9984 -19.022 174.159 GLU -96.0314 -4.22514 177.909 GLU 82.6056 21.9728 177.515 GLY -83.5562 132.507 178.402 VAL -68.1252 128.215 174.771 ASP -54.18 -27.9196 175.117 PRO -64.4246 -9.82341 174.869 SER -105.799 13.6201 -168.377 LYS -122.88 121.578 173.835 VAL 171 195 176 4zsuA
-132.341 152.598 171.263 SER -87.687 86.2214 -172.845 ASN -55.0471 -39.0692 177.252 ALA -62.7502 -22.9434 170.915 SER -96.5082 4.06948 177.87 ASN 56.2412 40.8262 -178.611 ARG -59.3763 -29.723 -179.976 ASP -53.2609 -31.5232 -177.573 GLY -68.1252 -45.4297 178.344 LEU -72.2536 -40.1875 175.666 GLU -56.3769 -50.7516 -179.448 GLN -60.6212 -43.843 179.223 LEU -59.7541 -42.7628 174.558 ASP -66.878 -47.6412 177.348 ILE -55.338 -43.3493 -177.62 LEU -71.6416 -34.3226 175.556 ALA -61.5415 -26.3908 177.108 GLU -92.2794 -1.45548 177.684 GLU 82.8995 18.9707 179.124 GLY -82.8299 131.423 179.517 VAL -67.494 133.3 177.165 ASP -55.5168 -25.4085 178.572 PRO -70.2783 -6.27822 170.37 SER -107.004 22.0707 -169.363 HIS -128.004 120.103 172.246 VAL 171 195 190 4zsuB
-118.609 149.867 -168.851 THR -51.4647 145.509 139.577 SER 0.853122 52.0166 176.041 LEU 67.7616 31.9087 179.714 GLY -140.883 143.153 161.386 ARG 91.3582 5.81389 179.763 MET -65.7461 -49.6915 170.943 GLY -53.8875 -42.1136 178.449 LEU -67.0908 -38.828 171.759 GLU -56.9118 -52.7223 -176.89 GLN -61.5192 -48.4066 -179.896 ALA -59.5855 -46.0493 -177.473 ARG -67.0339 -45.6407 174.505 LEU -60.5779 -43.4528 -179.97 LEU -66.5747 -37.8616 172.3 ALA -51.5199 -38.5409 -174.42 GLU -95.8875 11.6171 163.64 GLU 93.2309 10.8892 173.791 GLY -67.1031 148.573 -178.2 ALA -81.4059 119.855 -179.965 ASP -53.0896 -34.5774 176.53 PRO -71.1543 -2.23718 175.231 SER -117.238 15.4862 -173.34 HIS -114.504 121.48 173.717 ILE 171 195 189 5ch9A
-128.143 96.8895 -145.746 THR -80.1164 147.808 171.078 SER 49.7759 38.109 170.08 LEU 64.0616 28.5501 175.412 GLY -128.299 140.67 158.249 THR 92.2893 9.07577 177.53 MET -64.539 -48.7171 171.452 GLY -55.5683 -43.8618 176.776 LEU -63.5299 -44.8941 173.788 GLU -56.0464 -50.2541 179.376 VAL -59.0682 -50.8677 178.314 ALA -58.1753 -48.0569 -177.481 ARG -62.1387 -46.5435 178.78 ILE -62.7357 -46.6218 179.02 LEU -63.7039 -42.0085 177.13 ALA -57.4073 -19.9599 -176.47 GLU -112.743 16.6796 162.849 GLU 98.5725 7.50023 176.962 GLY -71.7215 144.916 179.916 ALA -90.1203 118.914 -175.192 ASP -56.1753 -36.8659 -179.9 PRO -67.6096 -9.61093 175.31 SER -112.523 16.4239 -178.727 LYS -119.898 133.611 178.462 VAL 171 195 194 5ch9B
