# Supplementary material for: Highly active enzymes by automated combinatorial backbone assembly and sequence design
Source: Nat Commun. 2018 Jul 17;9:2780. doi: 10.1038/s41467-018-05205-5 (PMC6050298; doi:10.1038/s41467-018-05205-5)
Supplement: Supplementary file 19 — Supplementary Data 15 [file 41467_2018_5205_MOESM19_ESM.txt]

-87.9388 117.518 -178.286 ILE -85.2448 151.767 174.483 GLY 56.7831 50.2002 179.557 HIS -98.2569 -1.86996 -170.68 MET -122.583 47.4473 168.031 ASP -105.934 3.07153 173.208 ASP -165.281 175.24 170.262 SER -60.1246 93.5539 -165.496 ASP -129.945 21.5603 -175.201 ASN -57.5274 -47.5603 -179.689 LEU -53.44 -52.5975 179.807 ASP -63.6473 -42.7024 -179.469 ASN -58.7868 -46.8314 176.104 ILE -60.0836 -42.5612 175.305 LYS -64.5537 -43.0662 178.428 GLU -60.1369 -44.9966 177.525 VAL -63.192 -40.0476 178.916 ALA -63.2272 -32.314 176.879 ASP -75.3638 -14.1841 176.915 ALA 106.956 6.77361 -174.962 GLY -96.768 148.646 178.112 ALA 197 217 199 1bf6A
-90.7694 118.056 -175.987 ILE -88.3979 157.473 169.392 GLY 63.282 54.181 -172.171 HIS -95.1108 -9.8431 174.841 MET -109.94 56.0258 162.104 ASP -105.601 -0.573331 167.522 ASP -163.085 -179.527 170.983 SER -63.5849 97.9873 -163.009 ASP -132.965 17.8473 -175.688 ASN -55.779 -48.5965 -177.741 LEU -55.7146 -45.5483 179.896 ASP -72.0142 -38.2203 -179.948 ASN -60.6927 -46.0928 175.309 ILE -62.0947 -40.766 174.589 ARG -63.8095 -36.3153 175.713 LYS -65.8694 -42.9502 177.957 ILE -63.8902 -40.7067 178.44 ALA -59.5284 -36.6714 177.174 ASP -68.5946 -12.5658 -178.851 ALA 102.021 3.62651 -175.674 GLY -90.6744 158.066 177.598 ALA 197 217 217 1bf6B
-90.7542 107.56 -171.843 ILE -85.1983 163.157 179.488 GLY 57.5037 33.8268 -173.575 HIS -77.1958 -20.6594 174.808 SER -75.3777 6.04891 176.188 ASP -83.3677 -4.48509 172.035 ASP -125.702 156.529 179.743 SER -94.7114 -11.4206 177.204 ASP -70.0481 83.1881 -179.399 ASP -64.8464 -23.1316 173.717 LEU -66.4968 -41.492 171.418 ASP -59.3876 -52.1918 -172.326 TYR -62.4104 -52.2115 -176.908 LEU -64.5462 -30.3955 169.724 LYS -60.3873 -51.4246 179.164 ALA -60.5935 -45.196 179.351 VAL -62.3068 -43.7886 177.283 ALA -56.9184 -31.1801 -172.884 ALA -85.4189 -19.4506 171.409 LYS 118.858 1.89817 174.068 GLY -83.7341 148.406 173.795 TYR 197 217 204 1dpmA
-92.5187 109.371 -171.331 ILE -87.9616 168.995 -178.746 GLY 55.7736 29.7914 -170.446 HIS -70.8499 -26.8613 178.818 SER -76.7311 6.1341 172.828 ASP -81.1097 2.67344 171.13 ASP -126.767 154.43 -179.973 SER -99.0371 0.149392 176.677 THR -82.0107 81.1366 175.44 ASP -63.2436 -28.5103 177.622 VAL -66.5389 -28.2601 174.669 ASP -67.9916 -49.2571 178.616 PHE -70.1875 -38.9446 176.598 LEU -57.1115 -39.4734 178.103 LYS -72.229 -34.9291 178.012 ALA -68.669 -48.5944 -179.111 VAL -60.1842 -38.043 178.813 ALA -60.3253 -29.2592 -174.832 ALA -87.4842 -9.46515 173 ARG 116.746 -12.9547 177.924 GLY -70.7759 144.804 171.847 TYR 197 217 205 1dpmB
-92.1424 107.634 -172.23 ILE -84.0833 169.58 177.291 GLY 58.6879 34.8815 -166.545 HIS -79.0286 -15.5883 175.691 SER -72.9978 -15.5713 -176.954 ASP -65.0918 -8.04833 170.872 ASP -120.642 150.937 178.958 SER -95.2864 -2.47189 -179.927 THR -76.6297 85.9384 -177.822 ASP -63.9707 -30.536 175.556 LEU -59.4224 -40.5992 172.913 ASP -60.5032 -48.7836 -174.746 TYR -66.0399 -50.741 -179.1 ILE -64.1954 -33.5975 172.504 LYS -60.3292 -44.1692 177.747 GLU -66.6802 -46.1568 -179.681 VAL -59.2302 -40.7759 178.652 ALA -59.2415 -24.0548 -175.865 ALA -93.7797 -6.03886 170.942 LYS 108.021 -8.66873 172.349 GLY -67.6622 144.54 170.649 TYR 197 217 203 1eywA
-91.7967 107.92 -171.986 ILE -85.5057 165.395 179.833 GLY 56.6921 29.9589 -172.933 HIS -75.035 -20.3076 175.607 SER -77.7361 3.71916 174.164 ASP -79.1041 -3.37462 171.998 ASP -127.865 148.723 179.105 SER -92.7754 -6.64574 -177.703 ASP -67.3906 82.5105 -177.658 ASP -62.825 -25.1672 174.985 LEU -65.5652 -41.2148 171.796 ASP -59.4623 -49.4861 -172.733 TYR -65.2512 -52.7095 -179.244 LEU -62.5845 -30.9156 171.269 LYS -58.7068 -53.6941 175.862 GLU -58.3859 -49.2867 179.714 LEU -55.1385 -45.3882 178.844 ALA -60.6869 -31.9693 -175.104 ALA -83.2674 -15.8108 170.304 LYS 116.956 -1.87935 174.631 GLY -77.9634 147.856 171.128 TYR 197 217 203 1ez2A
-91.8405 107.624 -172.319 ILE -84.8499 168.58 -179.921 GLY 56.7098 29.0184 -171.036 HIS -73.7782 -19.9774 175.404 SER -79.5997 7.16493 174.275 ASP -81.4842 -4.36092 172.901 ASP -121.916 157.749 175.641 SER -99.8064 -1.07182 179.338 THR -79.3179 84.336 -177.302 ASP -61.414 -29.3371 178.138 LEU -67.1077 -37.5015 170.064 ASP -60.233 -48.3806 -177.077 TYR -64.9566 -48.1747 -177.659 LEU -66.4315 -32.7084 174.047 LYS -64.1917 -38.0594 175.802 GLU -68.7943 -47.9851 -179.742 VAL -57.3652 -42.9779 -179.818 ALA -59.7839 -27.2218 -177.382 ALA -90.0467 -6.43108 168.213 LYS 111.3 -8.81764 174.343 GLY -70.0161 145.755 171.738 TYR 197 217 204 1ez2B
-89.7185 107.446 -171.967 ILE -82.5391 162.672 179.425 GLY 56.0406 30.052 -175.963 HIS -66.1644 -24.6798 179.511 SER -77.5106 3.85632 173.83 ASP -75.9233 -9.19263 173.789 ASP -127.713 152.783 176.792 SER -92.4879 -3.1663 179.32 ASP -72.8045 92.4434 179.85 ASP -63.3872 -34.4424 175.185 LEU -58.64 -42.8599 174.467 ASP -58.164 -53.756 -177.911 TYR -61.0504 -50.7609 -177.321 ILE -62.7702 -38.7925 175.491 LYS -62.7945 -39.8129 174.976 GLU -65.3148 -48.8019 179.228 VAL -57.6876 -39.442 178.888 ALA -60.0478 -27.7194 -174.563 ALA -91.4911 -8.71973 171.169 LYS 115.085 -7.87948 177.181 GLY -73.3948 146.161 170.253 TYR 197 217 204 1hzyA
-90.513 106.496 -172.008 ILE -82.8003 166.193 -179.729 GLY 54.2381 30.6277 -174.433 HIS -69.6654 -21.2397 179.03 SER -79.273 4.96566 175.718 ASP -80.4527 -9.99751 171.869 ASP -116.136 160.399 175.565 SER -104.62 8.98244 177.052 ASP -81.4044 80.26 -174.969 ASP -65.9234 -30.509 172.86 LEU -58.1659 -45.6196 173.532 ASP -56.1734 -47.8544 -175.751 TYR -66.9321 -50.4565 -177.058 ILE -65.1744 -34.5785 174.74 LYS -65.0701 -38.4794 172.292 GLU -63.3682 -48.2075 -179.912 LEU -61.1821 -39.0355 177.44 ALA -58.8508 -30.0645 -178.438 ALA -85.4746 -3.04798 177.858 ARG 102.838 5.12858 -177.165 GLY -84.2606 151.769 178.425 HIS 197 217 217 1hzyB
-89.1653 105.074 -172.446 ILE -80.7418 159.538 178.453 GLY 60.0988 30.9532 -177.708 HIS -67.0459 -24.3402 179.118 SER -78.8762 8.16179 172.442 ASP -81.5987 -8.32658 173.656 ASP -131.599 150.856 -176.125 ASN -92.0724 -3.90586 178.319 THR -66.1805 82.1552 175.726 ASP -63.4396 -20.9599 172.717 LEU -65.0934 -47.5662 173.234 ASP -55.1421 -52.7377 -173.91 TYR -63.1758 -48.4181 -178.611 ILE -68.8613 -32.8345 172.619 LYS -61.3752 -39.5568 178.631 GLU -72.0877 -45.618 179.853 VAL -60.5438 -36.3006 179.375 ALA -61.7267 -35.5808 -175.505 ALA -84.6751 -14.8787 166.748 ARG 121.492 -0.168111 176.671 GLY -77.5652 149.101 171.316 TYR 197 217 205 1i0bA
-89.8394 105.462 -173.676 ILE -80.8826 166.483 -179.515 GLY 55.3194 30.169 -174.761 HIS -69.1607 -22.2025 179.385 SER -79.739 4.83583 176.109 ASP -80.8431 -11.0514 173.357 ASP -117.529 155.79 177.364 SER -99.3518 4.84471 177.091 ASP -80.1764 82.8477 179.852 ASP -64.7085 -31.8749 174.328 LEU -59.9703 -43.5702 172.86 ASP -56.8803 -47.9212 -174.766 TYR -67.9041 -51.5202 -179.098 LEU -63.1434 -34.5326 173.072 LYS -63.2401 -38.8314 173.335 GLU -65.6762 -51.255 179.706 VAL -57.731 -35.4016 179.568 ALA -62.4624 -29.9952 -176.242 ALA -92.9019 -3.20054 167.082 ARG 111.678 -1.55398 176.157 GLY -77.6348 146.659 171.403 TYR 197 217 205 1i0bB
-90.61 109.127 -171.996 ILE -84.0641 167.881 178.679 GLY 59.0258 29.3595 -178.986 HIS -73.5685 -27.2298 173.358 ALA -73.5274 0.0680866 174.485 GLY -69.5357 -13.6552 173.478 ASP -129.602 154.408 -178.171 SER -95.7739 -2.74852 178.289 THR -65.3348 81.0889 -175.694 ASP -62.7762 -31.5707 173.035 LEU -58.9579 -46.2878 172.978 ASP -53.5671 -55.5367 -174.564 TYR -63.4941 -48.4165 -176.791 LEU -66.8219 -35.1557 173.863 LYS -62.8495 -38.626 175 GLU -67.4174 -48.5329 179.824 ILE -55.6972 -40.7447 -178.186 ALA -61.4089 -28.102 -173.971 ALA -91.9721 -5.37151 170.182 ARG 114.585 -8.49343 178.223 GLY -74.5161 145.916 170.935 TYR 197 217 199 1i0dA
-90.6295 104.954 -172.402 ILE -81.5598 165.64 -179.235 GLY 55.0179 30.4298 -173.746 HIS -70.1032 -22.7638 178.25 SER -80.9507 7.98507 173.029 ASP -80.7052 -8.24674 171.895 ASP -116.437 158.273 172.436 SER -98.3221 1.43559 179.375 ASP -79.0741 85.5946 -178.566 ASP -61.6181 -32.5418 176.228 LEU -57.8787 -45.2984 174.37 ASP -58.6994 -46.5761 -175.959 TYR -65.3818 -50.8119 -178.109 LEU -65.9509 -35.7164 174.331 LYS -62.9561 -37.4388 173.608 GLU -67.0644 -49.3455 -179.106 VAL -59.1552 -39.1403 178.135 ALA -60.2061 -25.2889 -176.714 ALA -93.8438 -8.03622 168.443 ARG 114.556 -5.07191 176.791 GLY -75.0617 146.521 171.019 TYR 197 217 204 1i0dB
-89.0907 106.073 -172.4 ILE -82.0217 161.847 -179.989 GLY 56.4303 31.4898 -175.801 HIS -69.0775 -20.4976 177.846 SER -81.8983 6.01169 173.298 ASP -74.9475 -13.2575 175.241 ASP -128.014 155.778 -178.39 SER -93.9966 -4.07042 178.715 THR -61.6661 85.2582 -178.316 ASP -65.5365 -28.2359 175.913 LEU -59.5882 -49.4806 173.457 ASP -52.5426 -54.5967 -174.001 TYR -58.037 -53.617 -173.876 LEU -68.2406 -32.514 175.077 LYS -63.3355 -40.1869 173.981 GLU -64.9313 -48.5215 -178.642 LEU -56.695 -39.7716 179.446 ALA -63.5901 -27.8153 -176.124 ALA -88.1737 -11.5433 171.308 LYS 116.253 -6.92701 177.044 GLY -73.8448 146.59 170.445 TYR 197 217 205 1jgmA
-90.5013 105.007 -172.607 ILE -81.8991 167.765 -179.55 GLY 54.7947 27.48 -179.062 HIS -75.9992 -24.9279 174.921 ALA -76.7333 2.22093 174.025 ASP -70.7774 -20.3896 178.243 ASP -113.558 160.553 176.781 SER -104.625 6.18292 176.586 ASP -77.4386 79.7931 -174.389 ASP -65.1512 -32.9634 174.146 LEU -58.7037 -43.6104 172.267 ASP -56.0495 -47.3905 -174.555 TYR -69.7873 -48.4154 -177.258 LEU -66.6047 -36.1723 173.596 LYS -61.8083 -36.9971 173.255 GLU -67.4935 -49.4444 178.789 ILE -56.4726 -39.8305 179.403 ALA -60.0425 -28.906 -174.522 ALA -93.062 -9.62045 166.801 ARG 115.742 -0.410415 175.784 GLY -78.2858 147.263 171.59 TYR 197 217 199 1jgmB
-90.0589 106.468 -172.611 ILE -81.503 165.409 177.428 GLY 56.3361 31.4682 -175.602 HIS -75.636 -22.0498 177.716 SER -75.5398 4.22281 177.323 ASP -86.7104 -1.02293 171.043 ASP -124.894 156.65 -178.43 SER -96.8884 -9.64194 -178.242 ASP -67.6867 78.6259 177.137 ASP -59.1692 -23.967 178.489 LEU -67.3173 -37.3079 170.702 ASP -61.2182 -52.7475 -172.272 TYR -61.6351 -48.8466 -179.47 LEU -66.8421 -29.6158 170.358 LYS -59.6965 -44.8619 179.055 GLU -69.5764 -46.0385 -178.561 VAL -59.3268 -38.648 -178.782 ALA -63.8889 -22.7869 -173.567 ALA -93.7295 -15.0682 171.297 LYS 119.222 -7.67295 175.769 GLY -73.3191 147.723 170.685 TYR 197 217 205 1p6bA
-89.2635 100.823 -175.21 ILE -74.9979 162.522 174.754 GLY 62.418 41.8829 -170.45 HIS -88.7228 -17.4133 171.658 SER -73.8508 0.449014 -179.95 GLY -83.4613 -4.54228 168.964 ASP -122.886 159.978 174.745 SER -101.245 -2.87848 179.43 THR -79.0289 87.171 -176.43 ASP -64.2832 -31.7847 177.798 LEU -64.1215 -33.5829 172.006 ASP -63.378 -46.3817 -175.223 TYR -69.2686 -47.3065 -178.009 LEU -65.2659 -33.8885 171.587 LYS -60.2347 -41.4294 176.079 GLU -68.8052 -48.3304 -179.68 ILE -55.9428 -40.4803 -179.649 ALA -61.4962 -29.1278 -172.559 ALA -91.2037 -9.50036 166.885 LYS 118.185 -3.14375 178.053 GLY -79.831 148.113 172.358 TYR 197 217 204 1p6bB
-92.8099 105.321 -170.839 ILE -85.2976 171.179 -179.511 GLY 55.3689 30.2583 -174.9 HIS -72.4072 -27.5726 178.363 SER -73.0673 3.5126 176.23 ASP -84.3971 -1.10925 171.374 ASP -128.724 152.743 -176.759 ASN -93.5091 -12.514 178.949 THR -61.6005 83.7101 -178.779 ASP -62.626 -27.1172 176.96 LEU -64.43 -37.7005 174.998 ASP -63.9943 -48.9825 -173.643 TYR -62.347 -50.4947 -179.778 LEU -64.4416 -30.863 171.322 LYS -59.183 -45.0049 177 GLU -69.0513 -47.6688 -179.294 LEU -54.8517 -44.0807 -176.468 ALA -64.7418 -23.9411 -175.785 ALA -87.79 -5.1154 177.357 LYS 104.919 3.81787 -177.422 GLY -87.2763 156.033 179.458 HIS 197 217 217 1p6cA
-90.0935 106.665 -173.474 ILE -83.6031 166.671 -178.591 GLY 55.5686 27.9608 -177.596 HIS -66.8691 -22.7852 178.92 SER -78.391 4.29056 176.94 ASP -85.7502 0.132242 170.425 ASP -122.379 163.109 176.584 SER -105.383 -0.607884 -179.295 ASP -77.5536 83.8582 -178.948 ASP -61.8106 -31.4357 178.269 LEU -66.254 -34.1029 169.977 SER -60.45 -45.9885 -174.947 PHE -69.3785 -49.1833 -176.487 ILE -66.0956 -31.683 172.467 THR -62.703 -40.8302 176.543 ALA -68.6922 -46.0048 178.588 ILE -56.9679 -44.2767 179.426 ALA -56.7808 -37.5064 -173.645 ALA -79.1759 -21.5034 167.752 LYS 126.314 -3.70064 177.737 GLY -76.0195 150.271 171.578 TYR 197 217 205 1p6cB
-91.6367 107.035 -171.653 ILE -84.902 167.347 178.408 GLY 59.8593 39.5808 -168.273 HIS -81.376 -26.0799 173.59 SER -74.196 5.55036 172.62 GLY -72.8189 -18.2114 176.64 ASP -126.422 154.694 -175.29 ASN -96.3415 -4.24138 -177.386 THR -71.3922 94.3821 -175.91 ASP -81.6768 -24.6107 173.892 LEU -65.5895 -38.4159 170.969 ASP -60.5243 -49.2064 -172.524 TYR -68.1536 -48.3965 -179.545 LEU -68.2334 -27.4116 170.589 LYS -62.7037 -47.595 177.639 GLU -64.9536 -46.279 -179.425 ILE -59.138 -39.9893 179.478 ALA -64.9284 -23.3118 -175.511 ALA -91.4067 -15.1276 168.865 LYS 117.584 -1.85675 175.139 GLY -79.9598 148.892 173.012 TYR 197 217 205 1pscA
-92.6304 109.034 -170.399 ILE -86.1752 168.176 177.576 GLY 59.0408 36.9873 -169.028 HIS -76.5688 -27.1105 177.296 SER -70.8496 -0.450822 177.492 GLY -77.0463 -9.40099 171.223 ASP -116.415 160.341 177.072 SER -105.34 -2.92001 178.781 THR -77.5166 86.8683 -174.255 ASP -69.6733 -23.1072 175.165 LEU -66.1687 -37.1249 171.677 ASP -63.856 -45.3683 -179.425 TYR -61.5702 -56.2039 -174.104 ILE -66.1056 -29.0158 172.443 LYS -62.3459 -42.5333 175.941 GLU -66.9098 -46.7988 -179.634 LEU -56.4958 -42.3258 -178.951 ALA -65.4007 -23.8614 -179.207 ALA -83.7293 -12.4601 178.675 LYS 106.829 -2.90147 178.774 GLY -72.4536 140.775 171.298 HIS 197 217 216 1pscB
-95.3566 114.126 -179.269 ILE -87.1906 139.317 177.078 GLY -122.807 144.722 -171.188 HIS -88.1611 -17.2726 -178.198 SER -153.58 169.619 163.909 ASP -106.667 25.6166 171.542 GLY -73.2399 -15.088 179.549 LYS -67.7065 148.835 173.093 ASP -63.2135 118.748 178.053 ASP -50.6603 -34.5486 173.348 PRO -61.8038 -40.2565 175.068 ASP -64.3035 -51.3354 -178.675 TYR -58.9873 -50.2747 -179.025 ILE -64.4482 -34.8417 174.713 THR -63.6503 -40.8056 176.95 ALA -64.4625 -47.0293 179.611 VAL -62.5895 -37.3612 175.745 ALA -57.7091 -26.8587 -175.656 ASP -87.3348 -12.1436 174.501 LYS 116.136 -14.6317 176.14 GLY -70.9026 146.105 171.135 ALA 197 217 200 1ptaA
-89.6578 105.528 -171.931 ILE -82.047 167.185 -177.566 GLY 52.9457 30.763 -176.194 HIS -67.1371 -27.3827 175.238 SER -75.4902 6.96745 173.956 ASP -82.0825 -5.16083 170.486 ASP -122.692 168.18 174.854 SER -108.987 1.74395 177.966 ASP -74.6009 78.2394 177.743 ASP -59.1074 -34.4126 174.381 LEU -59.5143 -44.9676 172.87 ASP -55.1119 -49.0082 -174.219 TYR -68.3792 -51.2214 -179.52 LEU -58.1697 -42.0102 177.827 LYS -63.1803 -33.0789 173.311 LYS -69.0191 -49.3654 178.401 VAL -56.7539 -41.0549 179.37 ALA -59.385 -28.7615 -176.93 ALA -89.0971 -5.99583 169.933 LYS 108.974 -0.445564 174.253 GLY -77.6463 147.119 170.396 TYR 197 217 205 1qw7A
-88.0879 100.846 -173.15 ILE -77.138 166.158 -177.636 GLY 48.1751 33.6237 -178.105 HIS -65.1183 -15.2339 -174.734 SER -100.475 11.5819 163.942 ASP -78.5737 0.252969 167.06 GLY -137.18 161.05 -176.671 ASN -102.214 4.3544 179.191 ASP -71.4683 97.1473 -177.683 ASP -66.7831 -27.3941 173.844 LEU -59.2946 -48.5965 172.334 ASP -55.9639 -55.2103 -172.694 TYR -60.6232 -48.8342 -179.336 LEU -70.742 -30.7527 170.276 LYS -60.6725 -39.5336 177.185 GLU -71.0282 -48.4923 -176.55 VAL -60.176 -38.6128 179.227 ALA -61.1877 -30.9855 -175.705 ALA -88.0239 -7.6943 166.622 LYS 115.099 -0.24048 177.249 GLY -82.1139 149.745 172.305 TYR 197 217 204 1qw7B
-91.4943 108.664 -168.591 ILE -87.7273 169.025 -179.683 GLY 56.6862 36.4326 -172.23 HIS -80.2062 -22.8369 172.632 SER -75.7502 -0.694946 171.619 GLY -75.8076 -7.6811 169.235 ASP -131.665 157.497 179.851 SER -105.833 11.2411 178.646 THR -72.7221 88.3789 -172.656 ASP -75.5486 -21.7011 168.655 LEU -62.3158 -46.2597 171.391 ASP -58.6559 -49.966 -170.796 PHE -69.9151 -49.2049 179.593 ILE -66.8937 -33.6746 168.925 LYS -55.8318 -45.3685 176.049 GLU -63.8329 -49.6066 -176.066 ILE -60.1858 -41.8067 179.283 ALA -58.1435 -29.4366 -174.187 ALA -92.3564 -4.74811 168.644 LYS 110.908 -8.39426 175.779 GLY -72.0061 147.833 170.941 TYR 197 217 203 2d2gA
-90.5571 106.871 -168.74 ILE -83.3886 165.157 176.592 GLY 58.4087 38.2435 -172.779 HIS -80.7267 -20.5902 171.524 SER -73.8321 -0.330011 171.035 GLY -67.7626 -22.6757 177.354 ASP -126.093 155.632 176.657 SER -100.367 8.7772 176.535 ASP -71.2531 83.8368 -174.655 ASP -71.8202 -23.3904 169.457 LEU -59.4957 -48.97 172.105 ASP -58.2379 -49.5482 -171.459 PHE -67.7418 -50.5283 178.989 ILE -65.0416 -31.8056 170.404 LYS -56.931 -48.4593 176.715 GLU -62.0091 -47.9116 -175.902 LEU -60.974 -43.025 178.717 ALA -60.5564 -31.6014 -179.83 ALA -81.773 -2.25595 176.235 ARG 97.3208 8.14682 -179.483 GLY -85.8643 156.258 -179.736 HIS 197 217 217 2d2hA
-91.588 107.161 -168.758 ILE -86.8181 166.876 178.521 GLY 60.5122 36.3608 -171.217 HIS -80.7582 -22.1157 173.994 SER -76.6291 1.77755 171.556 GLY -73.9767 -13.7156 174.124 ASP -128.414 153.608 179.626 SER -98.874 10.5097 -179.942 ASN -71.8624 85.6837 -173.002 ASP -73.2499 -22.6498 169.243 LEU -62.1856 -48.1046 170.717 ASP -55.328 -51.7298 -169.725 PHE -69.0104 -48.263 179.683 ILE -66.8949 -32.5882 170.684 LYS -56.2241 -45.1271 177.397 ALA -64.7749 -50.1577 -176.661 MET -58.3691 -40.0437 178.491 ALA -59.5328 -30.3004 -174.623 ALA -90.043 -10.4254 170.144 ARG 113.987 -4.05719 175.217 GLY -74.1854 148.19 169.825 TYR 197 217 203 2d2jA
-89.8723 109.551 -168.595 ILE -87.8352 168.84 -179.479 GLY 53.068 37.088 -170.005 HIS -81.6166 -20.2599 174.796 SER -69.9691 1.58098 176.296 GLY -75.6492 -22.4962 179.526 ASP -98.5268 157.644 168.978 SER -108.847 -4.27664 174.849 THR -71.876 80.0864 -172.763 ASP -62.1014 -29.0988 175.22 LEU -61.7187 -42.6932 171.976 ASP -52.7527 -48.0717 -175.259 TYR -70.1018 -47.2313 -179.804 LEU -65.058 -34.8943 173.531 LYS -59.6318 -41.8437 176.486 GLU -68.7491 -48.5106 -177.691 LEU -59.6811 -38.599 178.061 ALA -62.4678 -36.3154 -178.029 ALA -75.6602 -17.8822 174.98 LYS 116.455 -3.58173 177.174 GLY -78.9476 143.747 171.396 HIS 197 217 216 2o4mA
-91.0497 107.281 -169.004 ILE -87.8361 171.381 -177.395 GLY 53.3664 37.1826 -169.567 HIS -83.4351 -16.4025 171.355 SER -73.7774 5.48827 173.613 GLY -76.5646 -28.5597 176.883 ASP -93.8474 150.11 164.726 SER -105.866 4.91876 171.729 THR -75.1711 82.2999 -167.457 ASP -62.6147 -36.4699 -178.528 LEU -65.5327 -34.0073 171.277 ASP -55.3349 -48.4946 -178.141 TYR -69.5308 -47.8572 -179.159 LEU -61.2155 -39.3487 175.339 LYS -60.8509 -39.6441 175.823 GLU -68.0673 -46.8594 179.998 ILE -58.2503 -42.9354 -179.759 ALA -63.6331 -24.5783 -178.418 ALA -86.9602 -9.77146 174.55 LYS 111.518 -11.9937 178.522 GLY -80.3294 143.508 172.347 HIS 197 217 216 2o4mB
-89.646 106.509 -170.185 ILE -86.9942 164.342 -176.821 GLY 54.8484 30.9164 -176.2 HIS -72.4884 -17.8098 177.253 SER -76.3549 8.07523 173.488 ASP -89.4024 -5.09465 167.873 ASP -105.652 155.146 167.072 SER -110.913 -0.214946 -179.492 THR -81.9468 91.9765 -172.32 ASP -65.7899 -33.3672 177.821 LEU -61.142 -33.7801 170.373 ASP -57.9928 -50.6458 -177.184 TYR -67.4682 -46.2462 -177.12 LEU -66.6038 -39.3161 173.752 LYS -59.8017 -35.8822 177.05 GLU -72.5569 -47.9999 -178.567 ILE -59.0816 -39.5855 -178.638 ALA -65.4743 -22.4618 -178.445 ALA -93.7514 -3.23068 168.61 ARG 111.813 -8.83818 176.882 GLY -74.7228 145.491 172.08 TYR 197 217 204 2o4mC
-90.4248 109.417 -170.722 ILE -86.107 166.877 179.051 GLY 58.2169 35.9208 -168.276 HIS -81.6203 -17.3964 173.583 SER -69.9056 0.314878 172.186 GLY -89.2556 -0.316466 -172.596 ASP -60.7244 143.122 175.023 SER -86.0446 -16.387 -159.756 THR -151.591 109.337 -177.632 ASP -57.8986 -32.0996 177.794 LEU -60.9324 -36.8267 170.28 ASP -52.9555 -46.8309 -175.82 TYR -73.0578 -51.7096 -179.472 LEU -62.0875 -33.9892 171.918 LYS -61.7738 -41.1605 175.406 GLU -66.467 -49.8634 -178.902 LEU -57.2641 -41.2626 -179.196 ALA -63.7883 -24.4609 -179.432 ALA -86.3398 -12.7457 175.645 LYS 112.671 -11.0095 178.936 GLY -74.8346 140.21 169.07 HIS 197 217 216 2o4mP
-92.0458 109.929 -168.076 ILE -89.1042 169.067 179.898 GLY 52.7287 44.4447 -167.247 HIS -85.5095 -23.3431 173.237 SER -69.0834 -3.61693 176.347 GLY -66.3821 -23.2531 178.117 ASP -103.73 160.99 172.206 SER -101.98 -6.38704 178.571 THR -73.0677 83.969 -176.079 ASP -61.57 -38.1943 -176.853 LEU -67.5235 -32.7194 170.104 ASP -58.596 -43.7305 -178.812 TYR -70.744 -48.8677 -177.706 LEU -62.8499 -37.1825 172.998 GLU -58.514 -45.0682 176.747 GLU -61.7139 -46.4271 179.503 LEU -60.7605 -42.6326 176.628 ALA -58.9536 -35.7393 179.799 ALA -76.0669 -9.95654 176.673 ARG 106.208 6.47117 -178.908 GLY -85.864 153.94 179.744 HIS 197 217 217 2o4qA
-91.9469 108.14 -169.395 ILE -89.3874 167.93 -176.928 GLY 53.252 32.3378 -172.988 HIS -74.6681 -17.7411 175.109 SER -80.8852 3.86376 170.002 ASP -68.4677 -24.7896 175.195 ASP -105.933 160.58 172.871 SER -107.142 2.79932 173.881 THR -69.193 78.5366 -172.701 ASP -61.6112 -32.5835 179.176 LEU -65.289 -41.9711 169.763 ASP -52.0797 -44.9136 -173.107 TYR -73.183 -51.3483 -178.941 LEU -63.5607 -36.8906 173.832 LYS -60.4961 -37.2088 177.94 GLU -70.4609 -44.6151 179.753 ILE -64.1796 -36.6612 177.661 ALA -60.4983 -30.2049 179.476 ALA -80.3961 -6.14013 179.761 ARG 104.554 0.767979 -177.747 GLY -80.043 146.463 178.635 VAL 197 217 217 2o4qB
-91.9753 107.942 -169.292 ILE -89.067 168.635 -176.356 GLY 52.8689 34.1911 -169.882 HIS -76.1865 -22.627 177.309 SER -76.3877 4.58838 175.064 ASP -74.2475 -18.1036 177.075 ASP -107.438 155.647 178.835 SER -97.9044 -7.54132 178.235 THR -72.0058 85.3935 -174.171 ASP -65.8069 -35.3567 177.209 LEU -64.33 -34.2245 172.319 ASP -59.6158 -41.2989 -177.591 TYR -75.022 -49.7014 -176.92 LEU -63.181 -35.1521 175.165 LYS -62.5008 -41.3741 173.241 GLU -62.1193 -48.6314 179.345 LEU -58.0017 -40.475 176.181 ALA -58.2424 -35.1358 -173.477 ALA -86.6565 -11.6709 169.475 ARG 117.35 -3.68677 176.827 GLY -76.928 146.305 170.801 TYR 197 217 203 2o4qK
-91.6872 108.754 -169.93 ILE -88.898 165.033 179.786 GLY 59.202 41.9741 -167.153 HIS -83.2309 -23.0898 173.838 SER -75.7735 3.76393 171.56 GLY -69.1359 -23.4327 173.535 ASP -114.073 155.6 176.451 SER -100.956 4.42395 176.232 THR -76.4938 84.4897 -178.369 ASP -64.9926 -31.9252 177.145 LEU -63.8955 -39.447 171.673 ASP -56.6071 -46.8325 -174.668 TYR -71.3225 -48.5696 -178.363 LEU -63.6517 -36.1492 175.431 LYS -64.103 -39.6361 174.525 GLU -63.5957 -47.8938 179.836 LEU -60.3538 -39.3284 175.534 ALA -58.4242 -36.7519 -177.521 ALA -78.8969 -19.1094 167.011 ARG 122.285 -0.758912 177.614 GLY -79.7673 149.705 173.48 VAL 197 217 205 2o4qP
-91.2151 108.247 -168.709 ILE -87.3124 167.171 177.866 GLY 58.7655 29.7802 -179.978 HIS -81.1916 -20.8909 170.738 GLN -71.2287 1.73019 176.842 GLY -75.5185 -16.0438 171.708 ASP -112.33 166.641 174.094 SER -107.913 3.6101 -178.733 ASP -77.5457 84.349 -171.342 ASP -71.9253 -29.8121 170.025 ILE -59.3907 -46.8138 172.174 ASP -51.5526 -48.3904 -172.792 TYR -71.3634 -48.8083 -177.022 LEU -68.7486 -32.6717 172.404 THR -62.7046 -41.9793 174.182 GLU -64.2548 -46.9346 -179.775 ILE -58.0504 -41.9678 -179.232 ALA -65.5143 -25.5096 -179.668 ALA -85.9541 -7.42038 169.873 LYS 110.962 -3.74394 175.207 GLY -77.1395 147.038 171.031 TYR 197 217 199 2ob3A
-90.9765 107.741 -170.544 ILE -86.307 165.943 178.203 GLY 58.002 38.6081 -163.678 HIS -79.4751 -16.368 -179.228 SER -91.7149 2.02809 165.189 ASP -59.5448 -14.1889 171.623 ASP -119.466 156.355 175.422 SER -99.9412 3.13508 178.996 THR -74.588 83.385 -174.403 ASP -61.5177 -36.797 178.376 LEU -60.1309 -37.9815 171.646 ASP -57.2385 -46.3742 -175.586 TYR -70.6205 -48.2987 -177.275 LEU -64.6488 -37.9243 174.584 LYS -62.1764 -38.9192 176 GLU -67.6946 -44.6086 179.649 ILE -62.0157 -40.4213 -179.376 ALA -64.7088 -24.3272 178.799 ALA -85.7294 -3.16248 175.742 ARG 100.796 4.7401 179.939 GLY -83.6533 153.221 179.125 HIS 197 217 217 2ob3B
-89.3796 104.035 -171.542 ILE -83.4378 165.619 -176.608 GLY 52.1823 44.1135 -172.369 HIS -91.8102 2.99772 172.84 SER -74.09 -31.0606 -170.257 ASP -72.6203 37.4622 171.967 ASP -152.267 158.906 174.174 THR -102.049 -1.97934 178.757 ASP -78.0691 86.7277 -177.276 ASP -64.1769 -33.0234 176.137 LEU -65.0585 -37.9459 171.077 ASP -58.4162 -49.0507 -175.685 TYR -69.8436 -48.813 -177.144 LEU -66.9469 -37.0016 171.591 LYS -57.5707 -43.4323 175.781 GLU -63.9064 -50.872 -178.982 ILE -55.3548 -43.9912 -179.679 ALA -61.6383 -26.6824 -178.209 ALA -84.9293 -8.02826 172.585 LYS 113.058 -9.27826 176.619 GLY -72.7036 145.286 170.031 TYR 197 217 204 2oqlA
-90.5726 106.33 -171.006 ILE -85.4765 166.848 -179.033 GLY 55.7759 43.3275 -170.182 HIS -86.4919 -19.8471 177.337 SER -76.1296 3.89244 179.12 GLY -81.9884 -9.02857 173.948 ASP -109.795 160.378 174.402 SER -108.904 4.27454 177.251 THR -86.7364 89.8986 -178.523 ASP -65.9338 -33.5849 179.376 LEU -61.403 -34.4857 172.794 ASP -60.122 -46.8032 -177.971 TYR -68.8713 -47.9802 -178.19 LEU -63.8566 -39.7191 173.693 LYS -59.3934 -41.7405 174.153 GLU -64.3404 -47.9977 179.988 ILE -57.3597 -41.5693 -179.043 ALA -61.7532 -23.9587 -174.882 ALA -93.0711 -4.67965 170.1 LYS 107.36 -5.00535 175.682 GLY -76.3695 148.382 171.029 TYR 197 217 205 2oqlB
-91.5737 108.312 -169.131 ILE -87.5368 168.297 -177.337 GLY 52.8226 33.1856 -175.549 HIS -75.6111 -19.9351 176.156 SER -84.8419 6.9831 166.729 ASP -77.4839 -7.63964 171.434 ASP -126.335 152.027 178.224 SER -108.085 13.9276 176.429 THR -73.0406 87.9835 -171.992 ASP -74.865 -19.9095 170.098 LEU -64.074 -45.011 171.391 ASP -60.3935 -50.1487 -170.628 TYR -67.1405 -50.3545 179.832 ILE -67.6223 -29.4979 170.523 LYS -58.3331 -45.8939 175.323 GLU -62.8551 -54.1736 -177.98 LEU -53.0597 -42.4892 179.826 ALA -59.863 -31.2852 -175.598 ALA -87.7339 -8.82582 172.324 LYS 109.939 -3.55765 174.5 GLY -74.9422 146.972 170.672 TYR 197 217 203 2r1kA
-91.2476 107.879 -169.09 ILE -86.9508 168.221 -177.72 GLY 53.099 33.4345 -175.685 HIS -76.886 -16.6873 175.235 SER -84.7644 2.83045 168.328 ASP -75.329 -7.6308 171.438 ASP -130.691 153.402 173.535 SER -98.7533 10.7466 178.972 ASP -76.6721 90.7778 -173.824 ASP -72.8161 -19.1476 170.547 LEU -65.5789 -47.2325 170.132 SER -56.2627 -50.4941 -169.576 PHE -68.1871 -47.9952 179.838 ILE -71.2231 -28.4366 167.544 THR -56.7628 -46.8605 175.677 ALA -63.4709 -53.2219 -177.133 LEU -54.4829 -43.4057 -179.652 ALA -59.9532 -29.8894 -176.737 ALA -87.9509 -8.28205 171.763 LYS 108.38 -2.16368 173.302 GLY -73.8999 147.038 169.987 TYR 197 217 204 2r1lA
-91.6194 106.324 -168.512 ILE -86.5988 167.995 179.156 GLY 58.3746 32.3664 -171.799 HIS -73.8704 -22.5879 172.25 SER -75.0912 4.58671 167.567 GLY -64.1134 -30.2959 179.437 ASP -123.888 157.263 176.968 SER -104.439 29.1398 176.446 ASP -92.3845 89.8878 -174.967 ASP -76.4674 -20.0061 164.931 LEU -58.6506 -52.3783 170.058 ASP -55.4354 -51.3669 -168.484 TYR -67.4725 -48.7432 179.199 ILE -71.2072 -28.0068 168.415 LYS -55.4181 -49.2551 175.137 GLU -62.0432 -54.7534 -175.527 LEU -55.3071 -42.3409 -179.341 ALA -61.3005 -34.1213 -179.818 ALA -79.7159 -10.5663 173.937 ARG 108.432 -2.49482 178.996 GLY -70.5055 142.806 170.726 HIS 197 217 216 2r1mA
-89.9687 107.844 -169.09 ILE -85.9611 166.06 -178.103 GLY 54.4325 31.1576 -175.238 HIS -71.956 -20.2186 177.435 SER -82.7939 2.96063 169.402 ASP -75.72 -8.57129 169.952 ASP -129.069 153.878 173.643 SER -98.3884 9.15103 178.1 ASP -64.2648 90.3985 -175.508 ASP -68.3393 -25.6849 171.67 LEU -61.9336 -46.7139 171.44 SER -58.7507 -50.5379 -171.198 TYR -66.5862 -50.3866 178.896 LEU -68.0715 -29.1039 170.363 THR -58.9628 -43.8607 174.525 ALA -65.6891 -50.5515 -176.638 LEU -56.528 -42.8862 -179.433 ALA -60.3682 -30.1084 -175.112 ALA -91.2333 -4.79023 168.937 LYS 111.012 -9.22114 175.338 GLY -70.1544 147.126 170.042 TYR 197 217 204 2r1nA
-89.9702 107.009 -169.781 ILE -84.8881 165.299 -178.74 GLY 56.0077 30.4617 -175.28 HIS -71.7644 -20.1572 176.618 SER -82.4607 5.2014 169.245 ASP -76.0868 -11.4451 172.012 ASP -127.829 154.048 176.66 SER -101.44 10.8954 173.772 ASP -70.0567 82.5409 -174.707 ASP -70.1519 -23.1315 170.57 LEU -62.042 -47.9729 170.68 SER -58.1781 -50.4984 -171.897 PHE -65.1558 -51.1121 -179.643 ILE -68.3338 -28.4874 170.784 THR -59.791 -45.7973 175.531 ALA -64.2624 -48.3174 -178.376 LEU -58.8675 -42.4832 179.814 ALA -60.5767 -32.7698 -179.23 ALA -82.1007 -2.71608 176.535 LYS 100.319 6.02267 -179.748 GLY -83.9025 153.116 179.822 HIS 197 217 217 2r1n_W_lig
-90.727 109.052 -168.511 ILE -87.3918 167.213 179.918 GLY 56.8185 40.7211 -169.901 HIS -84.4588 -22.8631 172.472 SER -76.9983 2.05407 171.26 GLY -76.4439 -8.4373 168.492 ASP -130.474 154.163 178.765 SER -106.365 14.9832 176.562 THR -72.6299 87.9837 -171.749 ASP -75.8549 -21.8336 168.325 LEU -62.3896 -47.0574 172.934 ASP -59.8064 -48.4537 -171.44 TYR -69.4 -49.1079 179.245 LEU -67.8731 -30.7077 169.651 LYS -57.0943 -47.6544 174.987 GLU -60.9396 -51.7966 -176.793 LEU -57.2426 -40.9104 178.448 ALA -59.0313 -33.7854 -174.409 ALA -86.065 -9.6695 171.383 LYS 110.814 -2.82414 173.984 GLY -74.5061 148.199 170.286 TYR 197 217 203 2r1pA
-91.4148 112.482 -174.243 ILE -78.8074 155.209 166.566 GLY 68.1429 26.6874 174.96 HIS -76.6499 -18.5136 175.454 LEU -74.9111 1.03882 177.959 GLY -84.7335 -8.13407 -174.452 ASP -113.502 152.509 176.727 SER -82.8923 -30.8959 -176.59 THR -61.2151 105.487 -176.435 ASP -80.182 -30.8616 177.507 LEU -62.4035 -41.1686 179.968 ASP -64.2405 -46.6663 -179.592 TYR -60.4441 -45.0053 175.375 ILE -62.1402 -30.1923 175.432 LYS -59.8603 -42.1576 179.138 GLU -70.5036 -41.5854 -179.435 ILE -67.3885 -38.5273 -179.204 ALA -67.7769 -26.7991 175.439 ASP -85.2679 -3.21134 178.276 ARG 99.015 18.667 178.473 GLY -106.921 158.318 177.207 ALA 197 217 215 2vc5A
-92.1444 113.442 -170.875 ILE -85.2602 159.552 172.841 GLY 61.2236 29.7767 175.417 HIS -77.9056 -13.6931 176.017 LEU -81.7219 3.31086 178.091 GLY -84.4289 0.0501385 -179.903 ASP -127.159 152.744 170.564 THR -69.7773 -36.0219 -169.982 ASP -55.4716 87.9196 -178.922 ASP -69.0191 -26.5675 179.849 ILE -66.156 -44.3241 174.982 ASP -63.7448 -44.5937 178.768 TYR -59.8205 -44.1618 -177.653 ILE -64.1378 -42.3943 -177.437 LYS -64.6523 -32.7485 174.035 LYS -67.4477 -38.5019 175.223 ILE -70.2504 -34.6246 178.049 ALA -67.3947 -38.9176 175.85 ASP -64.9493 -17.4089 169.675 ALA 116.473 9.85877 -175.535 GLY -108.964 154.922 -179.719 ALA 197 217 217 2vc5B
-83.9477 106.011 -176.738 ILE -66.1443 147.463 -171.197 GLY 55.836 -152.993 -173.33 HIS 77.1791 -1.29556 144.319 SER -66.9643 -3.75084 177.711 GLY -86.3409 2.86736 177.538 ASP -138.971 149.629 178.595 SER -96.4636 14.6726 171.545 ASP -67.3837 88.8739 -166.87 ASP -67.9721 -32.5039 -178.459 LEU -71.5334 -40.0449 174.096 ASP -57.8952 -48.8802 -177.073 TYR -66.4898 -42.8618 175.029 LEU -61.9944 -38.5164 174.383 LYS -55.9604 -46.9007 178.26 GLU -61.1415 -46.0335 -173.85 ILE -68.775 -38.8089 -179.834 ALA -66.3767 -27.6645 177.352 ASP -77.6849 -2.99658 170.075 ALA 110.403 1.42543 -173.756 GLY -102.731 154.87 175.578 ALA 197 217 203 2vc5C
-93.644 116.773 -172.145 ILE -90.7964 159.919 169.593 GLY 66.8838 21.3029 174.694 HIS -84.9783 2.83395 168.02 SER -89.1822 16.2072 176.665 GLY -98.5739 3.80055 -178.007 ASP -125.415 158.632 175.454 THR -84.6086 -34.1561 -176.341 THR -56.6509 87.0875 -177.672 ASP -68.7873 -26.817 177.151 LEU -62.2726 -42.6013 174.528 ASP -60.5164 -48.7255 179.986 TYR -60.0843 -44.4037 177.689 ILE -59.0586 -45.6462 -177.333 LYS -60.0631 -37.839 175.774 LYS -67.4265 -39.3183 178.631 ILE -69.3773 -41.8875 -178.765 ALA -63.661 -22.3012 -179.786 ASP -93.0338 8.79028 170.136 ALA 106.725 -13.6645 -173.887 GLY -86.1837 149.712 178.447 ALA 197 217 217 2vc5D
-90.8378 110.851 -172.094 ILE -80.7384 157.004 168.536 GLY 67.7176 23.8132 174.641 HIS -73.5619 -16.6476 176.348 LEU -73.2114 -4.47212 -178.137 GLY -82.45 0.154762 -177.512 ASP -129.44 155.959 177.737 THR -82.9458 -32.4296 -172.72 ASP -55.8136 89.5034 -178.167 ASP -65.9817 -28.662 177.96 LEU -65.6173 -41.7038 176.107 ASP -64.6697 -45.1004 -179.695 TYR -63.4717 -48.4318 176.767 ILE -59.2638 -37.2184 175.244 LYS -52.575 -46.842 179.037 GLU -66.3351 -39.9421 -179.551 ILE -64.9424 -41.3023 -178.326 ALA -63.1669 -27.0252 -177.995 ASP -85.3762 -1.88532 169.716 LYS 105.472 3.86125 -179.857 GLY -98.8554 160.674 179.91 ALA 197 217 216 2vc7A
-93.3968 114.724 -173.348 ILE -83.4161 156.844 167.404 GLY 69.9467 23.9543 172.273 HIS -69.9251 -22.0628 178.919 SER -76.9324 2.81108 175.147 GLY -82.7896 -4.59594 179.146 ASP -131.8 160.537 -178.985 THR -94.7397 -27.5247 -177.264 THR -54.8917 82.5067 -174.711 ASP -67.6091 -21.7938 175.839 LEU -65.0793 -41.6251 175.145 ASP -68.2187 -42.9037 -176.235 TYR -64.5628 -42.1198 175.061 ILE -66.2724 -33.5698 177.417 LYS -57.2993 -39.4179 178.065 GLU -71.62 -41.9088 -179.929 ILE -66.6715 -37.558 179.561 ALA -65.0616 -21.6518 -179.105 ASP -91.445 -4.53366 167.827 ALA 112.63 3.59346 -174.742 GLY -101.661 157.421 175.005 ALA 197 217 203 2vc7B
-91.5671 109.138 -173.283 ILE -79.2595 160.798 171.156 GLY 62.6577 26.6759 172.758 HIS -73.054 -21.0303 177.515 SER -74.8738 -5.87826 176.666 GLY -74.53 -8.70583 174.31 ASP -125.622 154.162 179.715 THR -96.7518 -10.4068 170.687 THR -56.9473 85.9039 -170.26 ASP -72.5934 -27.894 179.754 ILE -64.0396 -42.1208 175.275 ASP -65.3308 -42.6173 178.194 TYR -61.7183 -48.3412 175.318 ILE -58.7251 -38.908 177 LYS -55.9105 -44.3243 179.288 GLU -67.2925 -44.5979 179.624 ILE -62.767 -40.0749 -178.306 ALA -65.331 -26.8601 179.786 ASP -81.8735 -1.172 170.32 ALA 110.555 -11.5228 178.85 GLY -85.3543 156.677 175.681 ALA 197 217 216 2vc7C
-89.6501 114.638 -174.356 ILE -80.7778 156.335 169.626 GLY 62.1334 29.1794 173.663 HIS -73.8382 -17.977 177.983 SER -78.4201 -2.60567 176.124 GLY -73.6706 -17.2777 174.543 ASP -117.101 158.213 178.378 SER -105.693 4.20589 169.807 THR -64.9771 89.0583 -165.984 ASP -71.3232 -31.7089 -179.552 LEU -70.3547 -34.3447 174.13 ASP -64.9983 -49.3815 178.974 TYR -60.8156 -45.7152 178.13 ILE -60.7203 -40.9858 -178.505 LYS -60.3763 -41.5896 175.873 GLU -64.3202 -42.4711 -179.322 ILE -65.5884 -39.5993 178.485 ALA -69.8386 -28.9521 178.682 ASP -73.7033 -10.257 171.427 ALA 123.611 -7.90719 -176.147 GLY -110.301 162.023 177.294 SER 197 217 216 2vc7D
-92.754 118.95 -170.135 ILE -90.5947 170.446 176.519 GLY 50.2525 33.0254 -179.549 HIS -68.6971 -24.6879 175.678 SER -74.9407 5.05183 166.049 ASP -76.3778 -5.71243 173.239 GLY -121.213 134.335 -177.605 ASN -103.184 -4.02445 176.604 THR -92.0273 106.556 -171.041 ASP -59.0181 -25.2518 177.468 ILE -64.1171 -32.5637 174.131 ASP -64.1349 -45.2333 176.494 PHE -61.8062 -46.7271 175.486 HIS -58.8306 -43.6804 174.704 LYS -58.9195 -39.8116 176.306 GLU -66.4224 -45.2212 -173.206 LEU -66.814 -26.2897 -179.727 ALA -56.0265 -27.4972 -175.962 ASP -77.6178 -7.54954 -177.166 THR 89.0081 5.93921 -178.157 GLY -92.3946 159.694 176.592 VAL 197 217 203 2zc1A
-89.667 105.91 -172.424 ILE -78.9066 167.485 -179.92 GLY 49.412 34.9776 179.634 HIS -87.1896 -12.6223 176.126 ALA -89.5541 -1.62896 171.231 ASP -56.7514 -24.6484 170.708 ASP -134.981 160.37 -178.141 SER -100.277 31.7392 174.33 ASP -78.3144 85.6223 -171.321 ASP -69.0556 -31.0819 172.417 LEU -61.1045 -46.1692 172.892 ASP -57.5252 -50.8891 -173.834 TYR -65.6888 -50.9996 179.551 ILE -66.9457 -28.1026 170.068 THR -61.1146 -48.8264 174.461 GLU -60.8858 -48.3973 -177.079 LEU -60.1685 -43.4532 178.424 ALA -59.1458 -27.6256 -176.375 ALA -90.0088 -5.26496 174.542 LYS 108.258 -10.5715 176.653 GLY -71.2874 144.786 169.243 SER 197 217 199 3a3wA
-90.8792 106.678 -170.184 ILE -81.417 166.616 178.307 GLY 54.4251 41.8513 -171.74 HIS -87.4998 -11.3633 168.884 SER -84.2169 3.82275 169.738 GLY -55.2769 -37.1675 168.395 ASP -130.437 164.162 -179.496 SER -99.969 36.2889 175.628 ASP -80.7879 83.593 -169.844 ASP -69.5773 -29.0212 172.523 LEU -62.4601 -44.8433 172.698 ASP -61.7058 -49.8211 -175.593 TYR -64.235 -49.4427 176.741 ILE -64.0118 -32.4653 173.778 LYS -60.1274 -48.8489 176.265 GLU -61.543 -48.6647 -175.689 LEU -62.0896 -40.9378 178.039 ALA -62.3119 -29.1686 178.815 ALA -83.1992 -6.7851 177.583 LYS 107.319 -4.33295 178.813 GLY -72.0735 146.923 177.952 SER 197 217 217 3a3xA
-90.8379 106.828 -170.615 ILE -82.252 165.66 178.347 GLY 56.5357 30.5648 -176.946 HIS -71.5481 -19.3032 176.391 SER -83.6533 5.52808 165.989 ASP -68.7863 -16.0599 176.684 ASP -126.152 156.42 168.712 THR -97.9083 9.42158 178.853 ASP -73.2928 89.3674 -174.512 ASP -72.3563 -22.4014 169.965 LEU -63.6501 -45.5595 171.093 SER -58.7742 -50.2367 -172.583 TYR -67.2696 -51.1957 -179.798 ILE -67.8594 -30.0132 170.444 THR -59.7334 -41.8992 177.274 ALA -70.2346 -46.2971 -177.348 ILE -61.3569 -41.8586 178.898 ALA -59.7894 -26.1459 -175.407 ALA -93.5291 -6.17768 169.009 LYS 111.375 -7.60164 176.041 GLY -74.7342 148.188 171.715 TYR 197 217 204 3a4jA
-91.4036 109.023 -168.885 ILE -87.0925 169.08 -179.895 GLY 56.7194 39.2275 -169.883 HIS -83.861 -22.1379 172.073 SER -78.2251 1.77769 171.927 GLY -77.0514 -9.16929 166.172 ASP -128.856 162.365 176.587 SER -107.583 12.7121 178.057 THR -76.8408 85.3798 -178.668 ASP -78.1699 -22.5129 167.262 LEU -61.2124 -46.9662 172.036 ASP -56.5585 -49.8184 -169.223 TYR -73.4583 -45.9356 177.895 LEU -67.5174 -31.3507 169.23 LYS -55.8929 -48.4786 175.813 GLU -60.8597 -53.6694 -175.776 LEU -57.0035 -40.5777 177.97 ALA -59.1957 -32.9113 -176.158 ALA -85.3992 -10.0533 171.931 LYS 109.769 -3.60603 172.603 GLY -71.7856 147.605 169.771 TYR 197 217 205 3c86A
-90.1532 103.406 -170.975 ILE -86.0805 169.125 -176.054 GLY 54.0229 27.355 -178.607 HIS -77.4352 -20.8572 174.352 ALA -76.0082 7.54767 178.905 ASP -83.9133 -10.6802 174.591 ASP -114.49 167.898 173.387 THR -106.054 -5.17608 -178.407 THR -69.617 79.3189 -177.516 ASP -64.6901 -30.9059 172.172 LEU -57.1331 -45.532 173.62 ASP -59.3659 -49.1104 -172.303 TYR -67.0317 -46.0018 -178.023 LEU -71.7437 -31.6738 170.648 THR -63.9193 -41.0557 171.749 ALA -60.6732 -51.8845 -175.311 VAL -59.6965 -42.6641 -179.137 ALA -63.1128 -27.6777 179.907 ALA -81.856 -8.10331 172.14 LYS 111.848 -4.28791 177.492 GLY -78.3663 146.362 171.429 TYR 197 217 199 3cakA
-88.9225 105.848 -173.067 ILE -80.7946 163.723 179.46 GLY 55.6226 28.9684 -174.525 HIS -68.8244 -20.0862 176.834 SER -78.4839 7.45536 173.006 ASP -74.6224 -20.3109 178.236 ASP -104.921 159.421 170.261 SER -102.953 -2.15638 177.633 THR -74.4673 85.5198 -172.437 ASP -65.4258 -33.2084 -178.918 LEU -66.5827 -34.44 169.692 ASP -57.8051 -49.4665 -178.215 TYR -65.9132 -50.7101 -179.176 ILE -61.036 -37.4455 176.219 LYS -63.1017 -40.152 173.339 GLU -64.4802 -46.4341 -179.865 LEU -60.2564 -39.295 178.627 ALA -62.2996 -27.9283 -179.673 ALA -87.5699 -0.263919 176.4 ARG 96.8917 6.06227 179.09 GLY -80.7567 149.114 179.422 HIS 197 217 217 3cakB
-90.5954 107.984 -169.808 ILE -86.2466 167.411 -177.598 GLY 50.6498 35.3134 -171.933 HIS -74.155 -21.2483 176.666 SER -76.5936 3.47778 173.691 ASP -68.515 -22.6592 -177.942 ASP -103.565 163.169 172.164 SER -102.662 -6.77384 178.506 THR -72.8137 82.9745 -175.964 ASP -61.8505 -37.5321 -177.938 LEU -67.0974 -34.2377 169.272 ASP -56.7165 -44.9214 -178.445 TYR -70.0612 -49.549 -178.148 LEU -62.3745 -37.4496 173.786 LYS -58.4715 -46.0235 176.601 GLU -61.144 -46.5628 179.494 LEU -59.7501 -42.6241 177.669 ALA -60.1027 -34.564 179.304 ALA -75.5534 -10.3178 178.285 ARG 106.133 6.44324 -178.226 GLY -85.6618 151.992 179.511 HIS 197 217 217 3cs2A
-91.2391 106.31 -170.315 ILE -86.2245 166.928 -177.455 GLY 54.2264 31.4098 -172.607 HIS -72.605 -24.6201 177.444 SER -78.104 3.93649 169.988 ASP -67.9137 -24.8737 175.67 ASP -106.841 160.535 175.174 SER -107.55 1.51795 172.591 THR -67.6005 77.2643 -172.177 ASP -61.8752 -32.2839 177.135 LEU -62.4169 -44.4967 169.456 ASP -49.3765 -47.3557 -172.198 TYR -71.5793 -52.4031 -178.088 LEU -64.6657 -33.889 173.246 THR -60.4699 -40.1391 175.479 GLU -66.1914 -49.2429 -178.09 LEU -61.3611 -36.0669 175.556 ALA -61.5083 -33.5817 178.746 ALA -80.6042 -15.4071 176.761 ARG 125.112 -5.02634 176.916 GLY -80.535 148.967 172.892 VAL 197 217 215 3cs2B
-91.5807 107.233 -169.774 ILE -87.7662 168.323 -176.514 GLY 53.1258 33.6345 -170.2 HIS -74.8457 -23.6561 176.718 SER -75.5659 7.67278 175.694 ASP -77.2901 -16.8183 178.237 ASP -109.153 162.684 174.873 SER -102.627 -8.16007 177.472 THR -69.1579 79.7377 -174.108 ASP -62.4685 -31.9755 179.601 LEU -68.3617 -36.9813 170.04 ASP -55.3534 -43.3428 -176.666 TYR -73.2071 -51.3588 -179.466 LEU -59.384 -37.3195 175.673 LYS -61.0218 -44.1597 174.187 GLU -60.1553 -46.8743 179.345 LEU -58.9268 -42.8002 177.022 ALA -57.8922 -34.5457 -175.999 ALA -80.8314 -10.7566 176.808 LYS 108.39 -3.01753 178.196 GLY -79.9072 142.72 170.347 HIS 197 217 216 3cs2K
-91.7512 108.644 -170.752 ILE -88.2695 167.882 -179.747 GLY 58.0647 31.2241 -179.997 HIS -78.4322 -24.3901 173.373 ALA -74.6899 2.38084 174.621 GLY -71.3532 -19.0532 169.53 ASP -110.448 159.33 173.442 SER -104.147 1.53946 175.544 THR -71.2702 81.6745 -172.225 ASP -64.9365 -33.8077 176.563 LEU -62.2933 -40.7814 170.428 ASP -52.5825 -50.389 -174.875 TYR -72.158 -47.4482 -178.83 LEU -62.5585 -36.5326 175.766 LYS -63.7624 -39.0669 177.349 GLU -67.311 -45.0463 178.976 MET -61.0537 -39.6062 174.252 ALA -57.3441 -36.3687 -177.021 ALA -79.1298 -19.1771 167.9 ARG 121.886 -1.77821 177.481 GLY -79.4016 149.529 173.605 VAL 197 217 199 3cs2P
-89.307 106.175 -173.7 ILE -81.9149 166.249 -178.983 GLY 51.2818 33.1203 -178.073 HIS -70.1696 -19.2908 178.61 SER -80.9628 3.65319 175.755 ASP -80.5012 -5.66479 173.782 ASP -124.611 157.278 179.138 SER -101.499 4.18133 176.57 THR -79.4047 83.8179 -178.655 ASP -69.943 -34.7133 172.858 LEU -53.6746 -41.5791 175.773 ASP -59.5762 -44.9727 -172.221 PHE -75.5164 -45.3308 179.949 LEU -63.4018 -39.3252 174.347 LYS -60.0652 -41.2996 174.412 ALA -64.8237 -46.812 -179.124 ILE -59.2437 -37.8578 -177.616 ALA -66.2123 -20.3755 -174.536 ALA -96.1846 -7.8507 172.158 ARG 116.737 -8.61072 178.837 GLY -75.7169 145.395 171.241 TYR 197 217 205 3e3hA
-88.9429 103.01 -173.633 ILE -80.7197 162.019 -178.574 GLY 56.1469 31.2123 -178.149 HIS -66.9487 -26.8713 177.188 SER -78.6429 6.7084 170.244 ASP -75.3439 -7.7444 173.03 ASP -135.03 156.568 -173.132 ASN -96.1718 -5.63365 -179.89 THR -68.7199 93.8321 -178.214 ASP -74.4112 -29.41 175.948 LEU -61.1725 -41.127 173.279 ASP -61.3535 -48.7962 -175.834 TYR -63.9559 -54.1664 -178.246 LEU -64.2698 -32.7709 173.281 LYS -62.7838 -38.6463 175.934 ALA -69.3189 -46.0773 -179.113 VAL -60.2162 -39.3009 179.357 ALA -61.7557 -25.1133 -175.932 ALA -92.4207 -10.2143 169.013 LYS 114.682 -4.11217 175.713 GLY -75.9744 147.95 171.19 TYR 197 217 205 3e3hB
-92.229 111.866 -173.466 ILE -83.3579 164.232 174.103 GLY 56.4709 29.0964 177.301 HIS -62.8234 -25.9826 175.512 MET -71.6753 -0.619649 168.863 ASP -72.7761 -7.90006 171.378 ASP -115.594 141.911 -178.46 SER -103.58 7.48321 176.276 ASP -91.4255 103.525 -176.034 ASP -59.2427 -21.8377 174.188 LEU -70.0237 -38.3959 173.084 ASP -59.5041 -43.4376 176.923 TYR -61.8988 -50.5196 176.999 HIS -58.9564 -37.4075 171.165 LYS -58.9167 -41.1859 177.494 GLU -72.2612 -44.3542 -177.075 THR -60.9224 -30.9786 -176.632 ILE -61.3926 -20.4725 -179.502 ALA -79.5379 -13.9774 -177.975 THR 85.6954 10.46 173.093 GLY -85.9066 162.745 174.145 VAL 197 217 203 3f4cA
-93.5499 117.404 -171.179 ILE -89.6226 166.257 173.598 GLY 55.8948 41.8151 -178.709 HIS -81.1117 -14.1708 168.641 SER -70.9964 -8.70522 172.555 GLY -69.1457 -15.2638 167.354 ASP -117.478 145.747 -166.513 ASN -113.716 4.40467 174.316 ASP -94.9638 102.128 -175.89 ASP -58.1157 -22.4627 173.312 LEU -64.9049 -42.9567 174.786 ASP -57.6837 -41.016 -176.551 TYR -72.536 -38.1838 173.006 LEU -61.262 -34.9533 171.467 LYS -65.5821 -36.9478 176.729 GLU -66.6903 -49.0407 -174.715 THR -66.449 -28.5499 -179.113 ILE -55.2892 -23.1548 -179.86 ALA -82.1282 -5.78828 -177.674 TYR 80.8383 11.6961 179.173 GLY -88.6254 161.953 179.197 VAL 197 217 217 3f4cB
-91.9023 116.262 -171.627 ILE -86.3521 164.489 172.807 GLY 57.6137 39.5238 -177.419 HIS -67.0547 -31.8722 179.724 SER -62.6898 -10.8646 174.708 GLY -66.372 -20.0902 165.372 ASP -109.566 138.859 -168.493 ASN -111.314 11.8417 176.289 ASP -105.4 102.957 -170.022 ASP -56.8061 -25.0792 176.762 LEU -64.7301 -30.1981 172.243 ASP -68.614 -44.9486 178.894 TYR -60.3986 -51.1058 175.245 HIS -58.4074 -40.9371 173.307 ARG -57.6609 -36.7682 178.34 GLU -76.5313 -43.6328 -176.882 VAL -61.7001 -28.4563 -176.838 ILE -59.7036 -25.1898 -179.331 ALA -76.3059 -6.87836 -179.456 THR 85.1069 10.1667 -178.041 GLY -90.3652 164.228 178.149 VAL 197 217 217 3f4dA
-92.4424 117.317 -171.884 ILE -88.2554 166.323 176.06 GLY 52.0216 29.9721 178.52 HIS -67.439 -20.8577 171.274 MET -74.3186 8.43287 170.997 ASP -78.2413 -17.3165 176.509 ASP -115.164 129.192 -174.156 ASN -79.1469 -26.9684 -179.606 THR -72.1878 110.461 -174.427 ASP -60.1438 -27.6957 178.204 LEU -63.045 -40.2892 174.823 ASP -55.2338 -41.7886 -179.389 TYR -67.1881 -41.5652 173.626 HIS -59.2187 -37.091 170.558 LYS -58.3247 -50.856 179.215 LYS -63.34 -46.4098 -177.312 THR -62.395 -31.1101 -176.241 ILE -62.8903 -17.8487 179.704 ALA -82.7458 -13.4149 -178.619 THR 90.2485 10.048 176.995 GLY -88.1094 162.753 173.126 VAL 197 217 204 3f4dB
-89.7644 113.117 -174.218 ILE -81.1571 166.403 174.85 GLY 53.9998 29.335 179.43 HIS -68.3323 -20.3338 175.488 MET -78.4109 3.25314 167.934 ASP -74.5692 -10.7812 172.574 GLY -114.89 135.75 -164.223 ASN -96.6025 -8.32869 -178.977 THR -94.2422 104.896 -177.538 ASP -51.7677 -30.7562 176.01 PRO -57.5412 -38.2568 174.959 ALA -62.0335 -43.2799 -179.292 PHE -66.4324 -52.0013 173.225 HIS -53.6141 -46.5818 176.644 ARG -61.1466 -26.5301 176.932 GLU -81.5263 -40.9383 -177.773 THR -65.8552 -25.5448 -179.306 ILE -50.1784 -26.3268 -174.886 GLN -84.9383 0.516958 -178.227 HIS 80.3493 4.04246 179.406 GLY -82.0162 165.203 177.626 VAL 197 217 217 3fdkA
-90.929 115.788 -172.54 ILE -86.1721 164.504 177.094 GLY 53.991 31.7489 177.219 HIS -65.2794 -25.4773 174.266 MET -70.8459 -2.91436 171.397 ASP -70.1657 -13.7396 173.358 GLY -114.626 134.963 -178.656 SER -111.011 14.5163 171.327 SER -102.429 104.124 -172.533 ASP -58.6093 -21.6943 173.224 PRO -59.2968 -38.6763 175.386 ALA -65.2507 -43.839 177.787 TYR -60.9821 -48.3628 177.946 HIS -61.6729 -42.5254 175.121 LYS -59.02 -38.6505 176.48 GLU -67.8821 -41.3689 -173.832 THR -64.9586 -28.9486 -179.224 ILE -53.324 -30.3575 -177.007 LYS -75.7607 -5.97589 -178.512 HIS 81.8051 8.52649 178.089 GLY -87.3948 159.744 176.056 VAL 197 217 203 3gtfA
-90.5079 117.381 -172.837 ILE -86.3859 167.357 176.616 GLY 51.3006 30.6416 176.824 HIS -64.7277 -25.1736 176.127 MET -75.2041 -0.915559 167.645 ASP -70.2905 -13.0018 171.608 GLY -118.072 134.112 -164.951 ASN -104.914 11.1389 170.584 ASP -100.826 102.554 -176.834 ASP -54.8799 -27.0718 174.647 PRO -59.4701 -39.1748 174.659 ASP -61.4831 -45.841 -177.184 TYR -66.5296 -43.9871 174.521 ILE -60.8669 -42.4956 172.666 LYS -57.2634 -34.1609 177.649 GLU -76.3659 -44.0783 -179.36 VAL -64.06 -28.5967 177.743 ALA -51.1477 -26.8263 -174.867 ASP -83.8766 -0.901288 -179.053 HIS 81.8682 4.52909 178.572 GLY -86.4947 163.767 178.702 VAL 197 217 217 3gthA
-89.9169 117.683 -172.657 ILE -85.1336 166.274 175.605 GLY 53.0153 31.5608 179.259 HIS -76.8175 -26.8875 172.162 MET -71.9243 -1.91397 168.25 ASP -69.0739 -12.9392 169.775 GLY -114.329 144.804 -167.643 ASN -106.04 -12.838 175.897 THR -83.0799 108.138 -173.407 ASP -62.6836 -22.4869 174.043 LEU -62.1353 -37.4937 177.639 ASP -62.7635 -41.714 -178.889 TYR -69.358 -46.4513 174.27 HIS -57.472 -35.6116 175.907 LYS -70.2691 -35.9416 175.497 GLU -68.9565 -44.3978 -176.83 VAL -64.1434 -27.6756 179.284 ALA -52.5434 -32.5806 -176.29 ASP -80.7935 3.12473 177.867 HIS 76.7811 13.0733 177.033 GLY -92.3218 161.265 174.87 VAL 197 217 199 3gtiA
-91.9048 123.253 -170.821 ILE -93.0071 169.124 176.789 GLY 47.6323 28.0837 179.074 HIS -81.0715 -21.6714 176.063 MET -72.1334 -6.88364 172.66 ASP -68.3664 -12.0518 171.846 GLY -112.957 141.33 -166.285 ASN -102.323 -8.78717 179.025 THR -90.8205 101.808 -174.595 ASP -52.4979 -27.6744 175.974 VAL -59.8442 -34.5105 178.234 ALA -63.3862 -45.5812 -178.652 TYR -66.7657 -39.2991 175.718 HIS -61.679 -44.4735 172.564 LYS -58.7613 -40.1639 176.093 GLU -65.3649 -45.6265 -175.79 VAL -65.7954 -25.2351 -179.277 ALA -56.2624 -22.5776 -173.176 ASP -85.682 -8.52656 -177.105 HIS 90.4529 -0.182601 -179.195 GLY -86.3105 159.441 176.364 VAL 197 217 199 3gtxA
-91.1997 117.391 -171.644 ILE -88.162 166.42 177.378 GLY 51.5576 31.4982 177.616 HIS -67.0608 -22.4688 175.646 MET -69.1042 -7.67381 173.276 ASP -68.0885 -10.441 171.835 GLY -116.741 136.119 -166.645 ASN -101.095 -3.46032 175.566 THR -93.1514 104.156 -172.568 ASP -60.6562 -19.8119 172.848 ILE -63.8502 -34.9683 173.995 ASP -64.2744 -42.8053 179.215 TYR -65.8004 -49.1216 177.044 HIS -57.6264 -43.1844 174.371 LYS -58.8621 -43.5936 175.319 GLU -61.4143 -46.1418 -175.75 THR -62.092 -30.6161 -177.364 ILE -55.3949 -23.1228 -176.076 ASP -81.5199 -3.56301 -175.929 HIS 82.8434 3.55782 -179.825 GLY -87.5433 160.626 178.415 VAL 197 217 217 3gu1A
-90.332 119.256 -171.825 ILE -85.7804 168.565 175.857 GLY 47.1395 36.0836 178.006 HIS -69.8754 -27.8041 175.29 SER -69.6365 -3.77243 167.578 ASP -66.3781 -16.7722 171.093 GLY -111.448 136.192 -172.124 ASN -100.793 -6.50917 178.259 SER -84.6321 112.797 -175.997 ASP -56.8634 -32.7501 177.127 LEU -59.3916 -32.127 174.928 ASP -67.2222 -44.5702 177.473 TYR -63.6214 -42.6194 177.7 HIS -61.0742 -39.3045 177.353 LYS -63.6566 -38.6903 175.975 GLU -66.826 -44.2673 -176.153 ILE -63.427 -28.8852 177.563 ALA -52.6616 -31.8975 -175.161 ASP -76.1791 -9.17518 -178.625 HIS 89.5295 5.43293 -179.208 GLY -92.1911 160.123 177.369 VAL 197 217 204 3gu2A
-92.6457 117.411 -171.167 ILE -87.7774 168.174 173.171 GLY 56.3335 43.039 -177.62 HIS -79.7816 -21.3249 171.077 MET -64.1995 -13.9555 172.65 GLY -59.7222 -27.9452 170.851 ASP -105.668 143.227 -167.813 ASN -112.169 1.64257 173.891 ASP -95.1693 101.388 179.835 ASP -55.0771 -26.4772 177.815 LEU -64.6901 -32.6344 176.49 ASP -65.0013 -45.1959 177.336 TYR -62.7084 -43.0206 176.215 HIS -60.8457 -46.0581 174.885 LYS -58.0151 -42.4808 175.707 GLU -61.5017 -48.1698 -173.631 VAL -65.0512 -27.0376 177.721 ALA -52.6944 -30.7233 -175.096 ASP -76.4774 -8.94688 -178.044 HIS 89.367 5.42942 -178.942 GLY -91.9599 160.635 176.672 VAL 197 217 205 3gu9A
-90.41 117.976 -172.196 ILE -86.3247 166.501 175.159 GLY 51.7719 36.351 -177.63 HIS -73.3629 -15.8862 170.855 MET -62.9601 -20.7647 -179.513 ASP -57.2308 -15.0136 168.15 GLY -114.79 138.621 -169.764 ASN -100.482 -0.712103 178.966 THR -97.2444 106.406 -177.137 ASP -54.9945 -21.6462 175.399 PRO -59.5562 -36.531 175.979 ALA -64.4701 -42.7067 178.719 TYR -64.7739 -48.9942 176.471 HIS -53.503 -48.0894 176.197 LYS -57.4722 -45.6729 174.942 GLU -59.2458 -42.9751 -176.926 THR -64.6159 -28.204 -178.12 ILE -56.1082 -24.3985 -174.318 GLN -86.0604 -3.37878 -179.834 HIS 85.0903 2.10491 178.412 GLY -84.1231 158.256 175.229 VAL 197 217 205 3htwA
-93.9128 111.232 -175.961 ILE -77.762 167.206 172.784 ALA 54.8811 51.4065 -179.7 HIS -82.4239 -13.003 -176.313 MET -72.6652 -42.1269 -179.116 ASN -61.383 -18.0123 177.652 PRO -97.3593 20.4006 -179.099 SER -52.5619 -32.9533 -170.005 HIS -85.8084 5.52009 173.823 ASP -119.1 72.3518 -173.721 ASP -61.666 -31.9367 177.221 LEU -66.9197 -43.7602 175.14 ASP -58.8726 -53.4942 -177.909 TYR -64.6 -43.3798 177.719 LEU -60.4824 -47.7326 -179.174 ALA -66.719 -35.3914 174.278 LYS -62.8991 -42.5035 175.54 VAL -62.0427 -41.648 -178.676 ALA -64.7022 -31.0174 176.268 ALA -67.7907 -15.7981 -179.37 LYS 112.295 -13.1789 -177.769 GLY -71.4492 143.061 168.067 ALA 197 217 200 3k2gA
-93.8562 113.044 -175.358 ILE -80.7069 163.859 174.482 ALA 58.5337 48.8633 -174.581 HIS -81.3663 -12.4363 -164.26 MET -68.0944 -37.6147 177.293 ASP -60.3698 -20.5856 173.308 PRO -94.8118 23.0761 176.419 SER -46.9347 -40.1944 -176.77 HIS -90.3464 6.28358 175.311 PHE -120.089 75.1174 -171.559 ASP -61.5835 -34.8939 174.694 LEU -60.8647 -47.0603 176.471 ASP -56.731 -55.6174 -177.431 TYR -62.9168 -44.634 177.807 LEU -59.271 -48.8702 -178.544 ALA -63.8837 -32.7069 175.299 GLU -68.3945 -42.9622 174.621 ILE -59.0358 -43.9891 -178.229 ALA -62.5358 -35.7507 177.094 ASP -63.9749 -16.7544 -179.08 LYS 112.343 -12.876 -178.109 GLY -71.669 142.52 169.068 ALA 197 217 204 3k2gB
-93.8912 109.087 -176.626 ILE -76.9024 165.636 173.677 ALA 58.3287 49.3096 -176.253 HIS -81.9242 -10.8096 -173.488 MET -54.7677 -53.9866 -174.572 ASP -55.3411 -19.9851 173.553 ARG -95.4232 21.6334 177.431 SER -49.7925 -40.4584 -178.423 HIS -86.6823 0.996635 176.393 PHE -115.935 73.4819 -172.824 ASP -60.9277 -33.4187 175.506 LEU -61.8625 -47.8665 175.703 ASP -55.928 -53.061 -175.592 TYR -63.1205 -46.6903 -177.241 LEU -66.4894 -43.7036 176.752 ALA -63.0051 -35.1702 174.313 GLU -65.4294 -45.7643 175.216 VAL -58.5099 -40.9429 -179.727 ALA -62.1987 -35.6368 178.034 ASP -65.4052 -12.7325 -179.109 LYS 109.513 -14.4887 -177.726 GLY -70.351 143.597 168.629 ALA 197 217 204 3k2gC
-93.7239 110.645 -176.554 ILE -78.3419 167.245 174.917 ALA 56.5767 49.0136 -179.801 HIS -82.9269 -12.3629 -179.847 MET -43.8654 -53.84 -168.246 ASP -66.6686 -16.4399 174.213 ASP -95.2441 18.615 179.758 SER -47.9314 -36.3271 -177.169 ASP -85.599 9.34748 170.799 ASP -120.97 75.7221 -176.478 ASP -53.6975 -49.6782 -179.504 PRO -53.302 -43.6714 175.969 ASP -59.5021 -55.4719 -179.815 TYR -63.4608 -44.6366 179.709 ILE -58.694 -46.6872 -178.015 LYS -69.76 -34.0116 175.199 LYS -63.2491 -44.3847 174.609 ILE -58.822 -42.4062 179.791 ALA -61.7323 -37.2085 178.075 ASP -64.4556 -13.5371 -179.88 LYS 110.57 -15.2236 -176.878 GLY -71.7055 143.771 169.339 ALA 197 217 204 3k2gD
-99.9431 127.189 -170.994 ILE -104.888 159.347 167.654 ALA 77.1096 19.1041 -179.614 HIS -58.8143 -20.0692 -179.123 LEU -63.403 -27.2418 176.86 ASP -68.7585 -12.0033 164.022 LYS -124.768 85.6967 -165.543 ASN -75.7567 69.7904 -178.998 PRO -122.069 97.825 -177.821 ASP -61.297 -35.2574 174.947 LEU -64.4601 -43.6937 176.412 ASP -59.8736 -45.5166 177.427 TYR -60.2011 -46.1891 173.746 ILE -56.4507 -49.1736 177.364 LYS -55.9074 -48.3026 177.151 LYS -59.9305 -47.9885 -178.684 VAL -61.1491 -48.8661 -170.7 ALA -71.4713 -35.7358 -171.077 ASP -85.3109 -28.3537 -172.036 ALA -118.02 -38.2295 -175.564 THR 86.0578 13.8541 178.916 GLY -81.5513 156.908 174.966 VAL 197 217 205 3msrA
-91.4775 113.977 -172.084 ILE -85.7408 163.293 175.589 GLY 55.7536 32.0737 177.458 HIS -63.7472 -28.7702 178.6 MET -70.141 -0.619603 170.245 ASP -74.7945 -11.0529 172.5 GLY -115.812 131.913 -178.034 ASN -107.451 11.7653 172.402 SER -95.7957 103.914 -175.74 ASP -55.8201 -27.4314 178.052 LEU -67.0661 -34.8562 172.982 ASP -63.0887 -45.5033 177.533 TYR -59.0397 -47.3382 176.37 HIS -61.2956 -40.159 174.069 LYS -57.3663 -39.3592 176.253 LYS -73.9893 -43.827 -178.828 VAL -58.2622 -31.7095 -176.266 LEU -59.95 -24.8481 -177.133 ASP -78.9803 -10.6481 -178.537 THR 86.4236 10.0538 176.455 GLY -87.3447 162.163 173.405 VAL 197 217 203 3ojgA
-90.1564 103.842 -170.362 ILE -82.2736 165.124 -179.008 GLY 56.1466 29.7595 -175.789 HIS -72.0602 -20.6926 173.567 SER -78.0563 4.98212 168.958 ASP -70.6566 -15.3374 176.753 ASP -126.372 160.073 172.887 THR -105.188 7.87086 175.09 THR -68.6926 80.8543 -174.889 ASP -67.4754 -26.3558 171.166 LEU -58.3146 -48.4117 171.445 VAL -59.3045 -49.9291 -171.854 TYR -66.9657 -47.5517 179.273 LEU -68.0827 -32.9956 170.293 LEU -55.9077 -47.1348 177.653 GLU -63.131 -48.6308 -178.308 LEU -57.9787 -47.2267 178.833 ILE -57.6703 -31.4507 178.474 ALA -85.3124 -15.5747 165.532 ALA 108.558 6.97306 170.182 GLY -71.9072 152.866 179.616 GLY 197 217 217 3oodA
-91.1224 106.456 -169.588 ILE -86.3666 168.887 -177.594 GLY 55.182 28.0891 -173.425 HIS -71.7092 -22.9029 177.11 SER -82.4661 5.38254 168.379 ASP -77.4933 -5.02516 169.616 ASP -129.968 157.598 178.64 SER -104.857 10.6177 177.599 THR -70.6766 82.6932 -173.052 ASP -69.2236 -23.3132 169.183 LEU -61.9995 -46.0461 169.601 ASP -56.8865 -50.2504 -167.679 TYR -72.1597 -47.0976 176.942 LEU -66.8274 -35.341 170.241 LYS -54.2262 -43.5148 175.296 ALA -64.1853 -53.1655 -175.285 LEU -57.8668 -41.4035 178.71 ALA -59.8065 -29.6286 -176.653 ALA -86.4721 -9.72254 171.939 LYS 108.186 -1.67969 176.037 GLY -80.4586 149.591 173.74 VAL 197 217 203 3oqeA
-92.5009 120.474 -168.71 ILE -96.0645 163.951 -178.557 GLY 54.338 42.363 -178.141 HIS -70.9313 -27.8485 178.305 SER -68.859 -7.76293 173.75 GLY -71.324 -14.0638 165.841 ASP -110.4 149.004 -162.125 ASN -117.498 -4.05049 175.632 THR -96.9383 110.213 -176.986 ASP -64.1521 -29.3055 170.307 LEU -53.938 -40.1193 177.916 ASP -66.3505 -44.1273 174.379 TYR -56.0674 -52.2655 178.772 HIS -61.1089 -39.3988 175.075 ARG -60.2122 -37.1131 175.121 GLU -74.6106 -44.7376 178.583 VAL -59.4005 -29.4717 -179.691 ILE -57.6579 -27.4133 -176.573 ALA -78.7395 -14.0734 -179.422 THR 90.9642 10.8081 177.162 GLY -89.5997 162.742 174.054 VAL 197 217 205 3orwA
-92.4367 117.238 -168.846 ILE -85.6655 169.567 171.645 GLY 51.8775 37.6639 -176.896 HIS -76.3172 -17.4436 171.189 SER -65.5788 -14.288 172.556 GLY -57.044 -41.7908 179.494 ASP -96.7769 137.889 -163.229 ASN -111.581 -6.67889 167.572 ASP -82.5561 104.876 -171.613 ASP -70.1023 -13.5394 169.889 ILE -71.8064 -30.5772 169.793 ASP -64.8042 -48.6184 179.239 TYR -60.0639 -47.0229 175.802 ILE -59.3452 -37.1276 174.948 LYS -66.5206 -37.8109 172.515 GLU -60.6608 -46.0396 -169.964 THR -68.163 -27.8095 -175.618 ILE -62.0731 -15.5041 -176.917 ASP -82.9939 -22.8151 179.566 HIS 110.964 -0.345751 -178.887 GLY -100.813 155.715 176.061 VAL 197 217 216 3orwB
-98.1398 129.761 -172.296 ILE -102.162 160.626 167.405 ALA 72.2362 9.79787 178.247 HIS -59.9901 -22.8297 -179.971 MET -57.4782 -33.7268 -178.911 ASP -70.6257 -5.98185 165.023 LYS -126.953 85.0429 -169.571 ASN -74.053 66.8518 -179.499 PRO -120.899 96.3794 -178.537 ASP -54.4805 -36.9832 174.825 PRO -66.2146 -44.3949 174.02 ASP -57.8727 -47.7576 177.884 TYR -58.7912 -45.5226 175.08 ILE -57.8436 -50.0009 177.99 LYS -54.4868 -50.3799 177.354 LYS -58.0152 -47.3167 -178.709 VAL -62.5475 -47.3045 -171.316 ALA -72.815 -32.8548 -172.633 ASP -86.5984 -28.423 -172.67 ALA -121.184 -38.3875 -176.907 THR 83.0626 21.7728 176.226 GLY -84.3155 158.275 175.519 VAL 197 217 199 3ovgC
-97.4841 126.065 -174.576 ILE -96.7892 154.161 161.538 ALA 80.7092 17.0829 178.616 HIS -56.0002 -21.5767 178.578 LEU -56.6789 -29.6686 179.673 ASP -71.4405 -9.83497 166.883 LEU -127.373 82.709 -168.146 ASN -77.2165 67.0233 176.517 PRO -115.82 95.4858 -174.4 ASP -60.4929 -35.6521 175.142 LEU -66.2393 -40.105 175.694 ASP -62.9754 -45.0027 177.195 TYR -60.283 -45.1102 174.1 ILE -58.2998 -49.8315 177.369 LYS -53.3671 -51.4436 178.844 GLU -59.6487 -46.3846 -178.314 VAL -62.6456 -46.5388 -172.193 ALA -74.1839 -34.9842 -172.761 ASP -82.3077 -29.4326 -170.891 ALA -123.42 -36.1153 -179.198 THR 83.8263 22.2031 177.231 GLY -86.0315 158.485 175.211 VAL 197 217 204 3ovgD
-97.8584 128.852 -173.369 ILE -98.3185 154.217 160.785 ALA 78.4537 17.9538 175.312 HIS -54.0336 -24.4189 171.982 MET -40.7974 -47.3037 -169.099 ASP -72.7162 -5.86173 161.568 ASP -123.84 81.9657 -166.554 ASN -74.6567 67.4219 175.158 PRO -116.197 102.578 -177.496 ASP -64.1089 -35.4551 176.115 ILE -63.5446 -41.3261 175.359 ASP -61.7162 -43.835 174.356 ASN -55.4898 -49.2719 178.854 HIS -58.9823 -49.5818 179.973 THR -57.1975 -48.3131 177.796 LYS -59.3382 -46.5473 -178.903 VAL -65.5402 -46.6144 -172.626 ALA -69.8968 -37.2321 -170.486 ASP -86.9804 -19.2693 -171.509 GLU -127.65 -39.3914 -177.578 HIS 84.8148 19.5545 177.798 GLY -86 157.418 175.959 VAL 197 217 205 3ovgF
-90.0614 115.66 177.58 ILE -74.3782 148.655 164.173 GLY 70.057 23.767 177.882 HIS -54.3596 -19.6476 -175.309 MET -72.5603 -16.075 -178.438 ASP -76.7845 -5.96169 170.13 LEU -142.029 90.8793 -177.716 ASN -78.2711 75.4515 176.847 PRO -105.628 104.089 -170.082 ASP -57.0772 -46.2217 178.262 LEU -61.9315 -46.0837 176.842 ASP -60.7735 -49.4232 -178.999 TYR -58.6285 -43.9169 175.464 ILE -62.3899 -41.7416 173.079 LYS -57.1875 -42.7359 177.859 LYS -68.2372 -46.6571 -175.132 VAL -61.9838 -34.6899 -175.987 ALA -62.3477 -23.0706 -179.081 ASP -75.0722 -17.9622 -170.168 THR 93.8804 -5.61271 176.612 GLY -64.6249 143.492 173.932 ALA 197 217 204 3pnzA
-89.6514 115.384 177.244 ILE -74.1232 147.924 164.193 GLY 68.9525 26.8726 171.936 HIS -53.9853 -16.2885 178.732 MET -56.7105 -35.3832 -164.673 ASP -77.4072 -3.17184 169.46 LEU -140.8 85.8933 179.132 ASN -70.5912 76.7899 175.6 PRO -120.49 104.466 -169.73 ASP -55.2425 -44.653 177.973 LEU -62.7789 -46.7586 177.09 ASP -61.1948 -48.3274 -179.068 TYR -59.2341 -44.2042 175.459 ILE -61.8082 -42.8735 173.378 LYS -56.4081 -42.608 177.67 LYS -68.2611 -46.6823 -174.967 VAL -61.2551 -36.107 -175.64 ALA -63.0394 -21.3874 179.833 ASP -75.5916 -19.0469 -172.374 THR 94.4639 -3.35754 176.209 GLY -66.3512 149.784 179.667 ALA 197 217 217 3pnzB
-89.6278 116.779 177.732 ILE -75.3446 149.437 164.198 GLY 67.7393 26.9871 -178.412 HIS -62.1883 -11.9637 -175.74 MET -78.8787 -14.6651 -177.797 ASP -80.6981 -1.30024 164.05 LEU -141.789 91.9139 -178.54 ASN -73.9725 78.6652 175.253 PRO -120.29 103.924 -170.104 ASP -54.6809 -47.291 178.125 LEU -61.3082 -45.8361 177.179 ASP -61.5201 -48.4412 -179.485 TYR -58.7819 -42.991 177.22 HIS -64.4373 -42.6983 173.528 LYS -56.31 -41.66 177.009 LYS -68.2595 -46.0936 -174.094 VAL -61.7961 -35.8068 -175.773 ALA -61.7643 -23.1876 -179.236 ASP -74.4286 -19.4286 -171.173 THR 95.6603 -2.60219 177.68 GLY -64.389 147.951 179.357 ALA 197 217 217 3pnzC
-90.2552 114.264 177.592 ILE -73.1945 149.967 163.572 GLY 65.6646 30.1346 178.437 HIS -64.1117 -12.7309 -176.397 MET -78.4146 -12.1532 178.7 ASP -78.8033 -3.67583 168.315 LEU -142.558 89.9131 -178.111 ASN -73.9958 76.3174 174.579 PRO -117.191 105.545 -170.746 ASP -56.3195 -43.7124 177.914 LEU -63.7124 -46.4828 177.217 ASP -61.829 -48.1865 -178.184 TYR -59.257 -42.4769 175.081 HIS -63.0471 -45.3326 173.314 GLU -54.2898 -43.17 177.414 LYS -66.7447 -47.9988 -175.136 VAL -61.2595 -34.3 -175.691 ALA -63.1972 -22.2876 -179.807 ASP -74.9677 -19.6065 -173.127 THR 95.3412 -0.84543 -179.574 GLY -65.0187 146.395 173.521 ALA 197 217 216 3pnzD
-89.9222 115.015 177.726 ILE -74.9718 148.645 164.589 GLY 67.7223 28.2274 178.079 HIS -62.2659 -12.0573 -177.611 MET -76.6204 -16.3152 -178.108 ASP -77.189 -2.92589 170.018 LEU -145.131 91.0767 -175.723 ASN -75.7029 78.9346 177.779 PRO -121.813 102.269 -167.423 ASP -55.9979 -46.5082 176.517 LEU -60.1549 -45.7204 177.013 ASP -60.8158 -48.7809 -179.239 TYR -60.0925 -42.042 176.98 HIS -63.5794 -42.6402 172.68 LYS -56.9854 -41.5842 175.169 LYS -64.0586 -49.9924 -171.198 LEU -62.2082 -34.7098 -175.651 ALA -62.6941 -22.342 -179.303 ASP -76.0763 -19.3003 -171.746 THR 95.2332 -2.15434 177.481 GLY -65.102 147.887 178.689 ALA 197 217 217 3pnzE
-90.3078 115.672 178.619 ILE -75.8002 151.243 165.12 GLY 66.6134 31.7915 178.756 HIS -62.3006 -13.5666 -178.752 MET -64.3749 -29.7643 -168.373 ASP -75.457 -3.52074 165.346 LEU -139.655 88.9972 -179.862 ASN -72.5254 76.067 177.239 PRO -122.427 106.699 -168.594 ASP -56.3263 -46.3302 176.253 LEU -62.6758 -46.4196 173.209 ASP -55.7544 -47.7304 -176.807 TYR -65.8614 -41.0351 176.056 HIS -64.0855 -43.1586 174.502 LYS -54.6915 -43.9158 -179.093 LYS -71.9392 -40.1012 -176.481 VAL -64.4529 -35.137 -175.223 ALA -66.3075 -18.783 179.796 ASP -76.2056 -20.6946 -172.656 THR 97.5958 -4.84345 177.497 GLY -66.6244 150.271 178.817 ALA 197 217 217 3pnzF
-88.8893 99.3289 -179.395 LEU -72.0066 161.177 -176.675 GLY 55.6803 42.5826 175.703 HIS -72.4366 -9.68756 -173.893 SER -52.8098 -53.4533 -169.821 ASP -60.7298 -14.0388 172.424 ARG -102.415 20.1505 -171.832 SER -60.1395 -35.4424 176.327 GLY -75.5413 -25.0841 178.659 ASP -93.5943 71.786 -174.814 ASP -55.0179 -42.3749 178.995 LEU -55.5743 -46.3655 178.443 ASP -62.7515 -49.8347 -177.074 TYR -63.2227 -45.2055 170.227 LEU -53.3883 -45.06 176.166 ARG -59.4149 -38.016 177.528 GLU -66.3512 -49.0302 -177.903 LEU -60.7064 -37.4891 -178.241 ALA -66.6121 -21.0594 177.015 ASP -86.1232 -5.4236 168.29 ARG 103.687 0.0646423 -173.775 GLY -94.4059 153.481 177.57 VAL 197 217 205 3rhgA
-91.1033 110.527 -168.617 ILE -89.4251 168.099 -179.185 GLY 56.084 38.9407 -169.597 HIS -82.8347 -22.377 173.025 SER -77.0444 2.63299 170.802 GLY -74.4634 -12.5217 170.592 ASP -130.04 154.448 177.869 SER -102.908 11.4972 175.278 THR -73.9788 85.682 -178.245 ASP -78.9541 -17.2501 167.806 LEU -66.0513 -44.0756 171.2 ASP -59.6718 -48.9843 -170.358 PHE -70.0886 -49.2517 178.09 ILE -65.4011 -35.8777 169.601 LYS -52.6465 -44.6368 177.374 GLU -66.829 -54.6818 -178.53 LEU -52.7951 -41.6156 -179.168 ALA -61.5041 -28.8454 -176.806 ALA -89.4236 -10.3029 170.705 LYS 111.799 -4.60297 173.959 GLY -71.9561 147.69 169.967 TYR 197 217 205 3so7A
-92.6043 117.259 -169.297 ILE -89.6207 166.912 174.058 GLY 56.7093 40.5335 -173.394 HIS -76.9138 -22.7123 172.384 MET -64.6627 -9.32016 175.457 GLY -67.4589 -17.7469 172.708 ASP -115.674 135.576 -166.981 ASN -104.626 6.18091 174.809 ASP -99.777 110.089 -176.41 ASP -67.119 -29.4089 175.709 LEU -62.8336 -35.806 174.877 ASP -61.9368 -45.1516 178.811 TYR -65.033 -44.4916 175.693 ILE -59.6502 -39.7294 173.548 LYS -60.7868 -35.8308 176.948 LYS -74.7606 -44.682 -179.052 VAL -61.2702 -28.4452 -178.113 ALA -59.4632 -24.537 -177.441 ALA -79.6738 -11.3478 -176.974 THR 86.046 11.4891 175.659 GLY -88.136 161.18 174.217 VAL 197 217 205 3tn3A
-92.0136 117.043 -169.727 ILE -88.8731 166.341 173.725 GLY 56.6836 41.7872 -175.581 HIS -77.594 -20.3266 172.102 MET -65.2154 -11.9689 176.156 GLY -68.0594 -16.1319 172.431 ASP -111.371 144.425 -177.246 SER -114.296 3.45255 176.303 THR -94.812 105.005 -174.203 ASP -57.8626 -26.6144 176.795 LEU -66.9926 -34.7194 173.115 ASP -61.082 -45.0565 178.784 TYR -63.9435 -46.55 175.897 HIS -58.8087 -40.6615 172.445 LYS -58.3323 -42.3408 177.955 GLU -67.8322 -43.7058 -174.882 VAL -64.4532 -29.6059 -176.245 ILE -64.8825 -15.257 177.975 ASP -81.1795 -14.6233 -178.154 THR 91.4356 8.34919 178.179 GLY -89.0068 161.707 173.768 VAL 197 217 203 3tn3B
-92.7549 119.033 -169.404 ILE -91.3909 167.649 173.023 GLY 58.1172 38.1827 -175.117 HIS -75.7795 -23.0265 178.918 SER -69.4111 -7.20535 175.457 GLY -71.0761 -26.7316 173.615 ASP -101.636 131.354 -165.94 ASN -104.165 7.1935 173.233 ASP -100.274 105.869 -172.1 ASP -61.4934 -23.0575 175.555 LEU -63.9474 -36.629 174.337 ASP -61.1696 -46.5242 -178.887 TYR -64.2036 -44.7429 174.8 ILE -60.503 -38.6442 171.185 ARG -59.6711 -36.7144 177.596 LYS -72.0217 -46.2598 -176.071 VAL -63.5703 -30.0065 -178.514 ILE -53.9423 -24.178 -178.646 ASP -80.3262 -9.59328 -177.292 THR 85.6972 9.3209 179.862 GLY -84.9073 166.72 177.909 VAL 197 217 217 3tn4A
-92.9683 118.21 -169.688 ILE -90.8304 169.022 172.498 GLY 57.8041 37.9628 -176.245 HIS -75.8921 -22.6213 176.744 SER -65.71 -11.7602 175.885 GLY -67.3935 -27.9808 174.936 ASP -101.931 132.673 -167.172 ASN -105.449 6.84415 173.824 ASP -99.1794 106.423 -171.649 ASP -61.764 -23.4711 177.303 LEU -66.949 -35.9129 173.564 ASP -60.9361 -46.0196 -179.668 TYR -64.0893 -46.1868 174.557 ILE -58.6568 -41.0201 172.712 ARG -58.6535 -39.4664 177.951 GLU -69.1872 -44.6571 -175.162 THR -63.4294 -29.1682 -175.643 ILE -63.2776 -17.2724 177.85 ASP -80.2708 -9.1837 -177.675 HIS 85.3607 12.3963 -179.235 GLY -91.9319 167.721 178.964 VAL 197 217 217 3tn4B
-91.9594 114.186 -173.136 ILE -86.3071 167.015 174.84 GLY 57.0996 33.1726 -177.034 HIS -69.7307 -22.0343 176.158 MET -71.7875 -6.78272 172.01 CYS -66.0981 -16.9061 171.239 GLY -111.162 145.148 -167.934 ASN -109.346 -0.457237 176.884 THR -95.3967 119.642 -175.417 ASP -72.8476 -29.5601 175.63 LEU -62.7663 -38.668 175.347 ASP -59.8698 -41.6485 179.164 PHE -65.3637 -48.3171 177.808 HIS -59.5158 -36.3989 173.016 ARG -63.3532 -37.3144 176.872 LYS -72.8405 -42.6361 -176.921 THR -66.2837 -23.8241 -177.463 ILE -63.9805 -21.5259 -178.257 ALA -82.4871 -10.3665 -177.431 TYR 83.7265 15.1856 175.183 GLY -91.1948 161.139 175.777 VAL 197 217 205 3tn5A
-91.8499 115.484 -171.565 ILE -86.7074 165.816 174.628 GLY 55.8533 33.4542 -176.616 HIS -70.2409 -23.2635 174.284 MET -64.3058 -14.641 178.788 CYS -65.0441 -11.8513 172.122 GLY -112.635 145.352 -177.528 ASN -108.024 -2.1973 175.24 THR -88.9435 110.463 -178.555 ASP -59.5365 -29.6287 178.368 PRO -64.3141 -37.252 173.762 ASP -58.54 -44.5515 179.355 TYR -63.4221 -46.3875 177.958 HIS -61.6336 -35.7776 171.342 ARG -61.0202 -38.2837 176.913 LYS -72.9249 -43.729 -176.064 THR -64.0745 -29.1682 -177.998 ILE -60.6306 -19.762 -178.608 ALA -82.277 -10.2488 -176.382 TYR 83.133 13.3274 175.983 GLY -90.5571 160.664 175.066 VAL 197 217 203 3tn5B
-92.8104 116.795 -170.911 ILE -88.6239 166.249 173.126 GLY 57.1389 42.7098 -172.657 HIS -77.9739 -25.0949 176.405 MET -68.1961 -6.66302 173.984 GLY -68.4793 -14.9524 167.781 ASP -115.4 137.774 -166.959 ASN -101.896 -1.22906 174.971 ASP -89.578 110.671 -176.821 ASP -59.7253 -29.6279 179.075 LEU -65.761 -36.1227 173.536 ASP -60.2239 -44.3126 179.143 TYR -64.2827 -47.2509 176.939 ILE -60.0369 -36.5366 173.607 LYS -62.489 -35.9165 176 LYS -74.4242 -43.4813 -178.056 VAL -63.3973 -26.4822 -177.974 ALA -60.9703 -24.0022 -177.141 ALA -80.2832 -10.1507 -176.169 THR 87.0593 5.62348 178.671 GLY -81.2372 162.951 178.523 VAL 197 217 217 3tn6A
-92.6359 115.693 -171.819 ILE -87.9837 167.971 173.504 GLY 58.0381 40.6204 -172.766 HIS -76.557 -25.9229 176.366 MET -66.4851 -9.72877 175.432 GLY -66.0134 -16.6654 168.973 ASP -113.38 141.269 -166.954 ASN -105.252 -0.253196 175.986 ASP -93.6751 111.282 -177.223 ASP -59.1507 -30.4568 -179.976 PRO -66.2081 -33.7658 172.256 ASP -61.2168 -42.0861 -179.075 PHE -67.2485 -46.6011 177.409 ILE -60.6299 -36.2237 171.769 LYS -62.2572 -37.9263 175.36 LYS -68.9295 -45.7922 -173.698 THR -65.9815 -25.544 -176.699 ALA -65.25 -19.6909 179.307 ALA -79.7335 -11.1598 -178.965 HIS 89.3874 6.281 178.742 GLY -82.7955 157.277 175.858 VAL 197 217 216 3tn6B
-92.8776 118.297 -170.477 ILE -89.8109 166.445 172.153 GLY 59.931 36.0583 -170.531 HIS -73.2042 -30.6742 -179.657 MET -64.9671 -13.4492 179.084 GLY -66.1987 -17.7213 168.733 ASP -108.719 139.344 -176.047 ASN -110.811 0.0290393 175.802 THR -85.8993 104.445 -175.084 ASP -56.8761 -27.9535 177.566 LEU -66.1324 -32.889 173.743 ASP -63.7217 -44.9499 178.763 TYR -62.807 -46.9051 178.294 HIS -64.0815 -36.7005 172.838 ARG -61.3037 -38.574 175.668 GLU -72.0642 -43.731 -179.312 THR -60.3588 -29.7806 -176.139 ILE -60.4102 -24.1749 -175.681 ALA -81.3059 -12.2615 -177.555 HIS 88.1307 10.6756 176.152 GLY -87.3663 161.489 173.634 VAL 197 217 203 3tnbA
-92.8098 118.399 -170.662 ILE -90.163 166.52 171.886 GLY 60.0505 36.2747 -171.677 HIS -74.0466 -29.2546 179.387 SER -65.296 -12.8792 177.95 GLY -67.9538 -18.7977 165.629 ASP -104.771 140.53 -167.312 ASN -107.079 -0.554046 175.488 THR -89.2951 115.002 -174.633 ASP -73.1094 -21.2673 176.722 LEU -70.959 -34.2969 171.83 ASP -60.6247 -45.6168 179.421 TYR -63.467 -48.5987 177.097 ILE -61.1747 -37.6239 172.207 LYS -58.5565 -42.2125 178.325 GLU -68.5152 -44.3381 -177.054 THR -61.2047 -32.2201 -175.66 ILE -61.633 -19.1791 179.461 ASP -79.5273 -14.9816 -178.913 HIS 91.003 10.0798 177.24 GLY -89.7681 162.868 174.258 VAL 197 217 205 3tnbB
-93.4547 112.754 -174.527 ILE -79.3875 160.126 168.352 GLY 64.2741 32.9684 170.579 HIS -77.8737 -22.7642 178.342 SER -71.2185 -3.85681 177.748 GLY -80.9304 -5.278 177.386 ASP -131.66 144.133 178.459 THR -91.1831 0.424523 177.212 THR -78.1364 88.6964 -173.818 ASP -69.9677 -28.6997 176.851 ILE -56.7948 -44.1207 176.176 ASP -66.4087 -44.7053 176.871 TYR -57.5804 -44.3482 177.041 ILE -62.9668 -44.0362 176.164 LYS -53.7171 -45.955 178.209 GLU -62.1828 -46.416 178.401 ILE -64.4258 -46.4504 179.993 ALA -56.15 -29.8148 -179 ASP -82.8728 4.7363 167.901 ALA 98.3141 12.3347 179.906 GLY -112.218 157.333 178.777 ALA 197 217 204 3uf9A
-91.5019 114.105 -173.28 ILE -80.9667 161.484 169.489 GLY 59.9465 29.9831 171.609 HIS -72.8075 -21.2539 178.97 SER -76.5031 0.115931 174.645 GLY -77.2333 -18.3557 174.036 ASP -116.236 151.468 175.809 THR -97.5742 6.84302 -179.505 THR -86.669 93.4703 -177.256 ASP -60.7875 -36.0192 179.825 LEU -60.0634 -47.8968 178.587 ASP -61.6412 -43.4472 -178.038 TYR -64.4907 -46.6313 176.778 ILE -57.5911 -46.4038 178.977 LYS -52.2867 -41.6682 179.067 GLU -68.7563 -38.7216 177.805 ILE -68.9964 -35.2494 179.93 ALA -64.9307 -35.7314 -179.569 ASP -78.5304 3.79023 165.582 ALA 101.047 10.1506 -178.157 GLY -107.506 157.946 178.226 ALA 197 217 204 3uf9B
-89.6977 106.219 -175.392 ILE -74.1089 161.833 172.267 GLY 57.1331 33.973 174.569 HIS -80.6029 -13.917 177.599 SER -89.0196 15.8516 172.614 GLY -90.2687 -16.18 170.2 ASP -111.18 149.591 -177.936 SER -99.4392 15.1679 172.012 ASP -78.9265 85.0761 -167.692 ASP -68.5274 -39.2459 177.566 VAL -48.0981 -46.0128 173.926 ASP -59.1737 -58.5771 -178.046 TYR -48.3522 -44.9763 178.705 ILE -58.282 -43.8657 179.778 LYS -59.5833 -36.2725 174.518 LYS -65.9562 -41.2676 -179.965 LEU -73.566 -34.9287 179.255 ALA -69.4269 -26.0556 177.217 ASP -84.1639 8.01329 168.315 ALA 100.084 -0.785479 -175.28 GLY -103.679 157.047 179.274 ALA 197 217 203 3uf9C
-93.2267 114.396 -174.566 ILE -81.7948 156.185 165.996 GLY 73.2147 20.5018 173.762 HIS -70.1263 -15.1751 176.691 SER -81.2779 1.06736 174.528 GLY -82.4092 -2.48405 176.592 ASP -133.739 159.989 179.767 THR -112.57 8.39165 165.258 THR -67.0814 73.955 -167.974 ASP -64.8197 -23.3319 172.279 LEU -63.092 -47.4826 175.006 ASP -58.4307 -48.0372 -177.852 TYR -62.4204 -38.4447 178.023 ILE -70.2627 -37.9386 177.913 LYS -61.2983 -29.172 173.981 LYS -70.4385 -45.1727 -178.112 LEU -69.0909 -33.3848 179.025 ALA -63.5096 -37.415 -178.843 ASP -80.4156 -0.351154 164.914 ALA 108.321 5.31811 -176.453 GLY -103.25 155.214 179.928 SER 197 217 217 3uf9D
-89.7313 100.781 -172.818 ILE -79.7799 165.838 -179.09 GLY 53.357 36.248 -175.371 HIS -82.2339 -9.49891 178.456 SER -87.7905 10.6666 174.953 ASP -91.6014 9.16874 174.171 ASP -135.066 154.325 178.574 SER -103.286 4.66906 176.617 ASP -76.2328 87.2224 -172.959 ASP -69.2548 -28.7728 173.913 LEU -60.9035 -41.3195 174.111 ASP -60.4325 -47.3653 -174.427 TYR -69.1508 -48.0278 -177.354 LEU -67.3061 -36.1484 175.037 LYS -61.9817 -40.0163 173.929 GLU -66.4237 -45.8694 -178.616 ILE -61.3597 -33.6367 -178.074 ALA -68.5171 -26.7775 -174.295 ALA -92.4614 -7.14625 170.898 LYS 112.568 -3.11553 174.806 GLY -74.513 145.129 171.077 TYR 197 217 203 3upmA
-90.34 100.579 -173.85 ILE -80.0277 162.344 177.343 GLY 58.7382 27.322 -178.351 HIS -72.083 -10.1666 -177.603 SER -87.1702 8.11437 176.561 ASP -88.9815 0.625357 175.197 ASP -119.784 157.209 179.373 SER -99.8977 -2.94038 179.389 ASP -79.4655 97.0202 -174.812 ASP -75.6655 -33.1359 177.457 LEU -61.9544 -34.7465 173.291 ASP -60.0165 -47.1898 -175.749 TYR -68.6338 -44.1913 -176.724 ILE -68.9291 -35.1146 175.038 LYS -64.1689 -38.9414 177.609 LYS -69.373 -40.5222 179.372 ILE -64.7537 -34.3737 177.9 ALA -67.1043 -27.4683 -179.854 ASP -82.6493 -12.9158 173.889 LYS 112.952 0.983865 179.067 GLY -83.5147 146.85 172.899 ALA 197 217 203 3upmB
-90.127 99.4504 -172.894 ILE -79.6154 166.992 -178.672 GLY 56.1514 28.242 -176.173 HIS -74.2694 -13.6568 173.151 SER -81.5719 8.95935 174.321 ASP -87.7712 1.36777 172.985 ASP -135.89 158.463 179.935 SER -101.548 -0.755432 179.027 ASP -71.8853 88.356 -178.315 ASP -67.662 -29.2012 174.714 LEU -62.7364 -40.7269 173.83 SER -62.929 -47.8717 -174.267 TYR -66.8594 -47.4638 -178.635 LEU -65.1451 -39.276 176.883 THR -63.1576 -37.1423 174.617 ALA -68.3737 -45.6115 179.917 VAL -61.7832 -37.0173 -177.311 ALA -65.489 -23.7845 -176.212 ALA -93.5041 -5.35809 173.355 ARG 110.871 -5.95953 175.745 GLY -72.4904 144.092 171.076 TYR 197 217 205 3ur2A
-89.6348 99.4474 -175.221 ILE -77.8202 165.145 -179.482 GLY 56.2824 29.769 -178.628 HIS -73.5501 -10.228 176.526 SER -89.061 18.1567 173.524 ASP -97.1294 2.11539 171.861 ASP -129.888 165.273 178.055 SER -105.69 -5.32947 179.713 ASP -66.9225 93.2996 -173.952 ASP -77.2751 -25.2788 175.797 LEU -69.9646 -13.4762 174.697 SER -89.7499 -44.3562 -178.098 TYR -65.3333 -46.8927 -178.063 ILE -70.3907 -31.5443 173.503 LYS -60.8817 -40.3144 178.367 GLU -73.1718 -41.1543 -175.173 LEU -68.3992 -29.594 177.901 ALA -75.3339 -23.092 178.463 ASP -85.5307 -11.244 177.163 LYS 113.079 -5.64794 179.325 GLY -91.1747 143.674 171.164 ALA 197 217 216 3ur2B
-90.2348 102.587 -172.575 ILE -80.3159 164.684 179.237 GLY 55.9236 29.7637 -173.032 HIS -72.7529 -18.958 179.327 SER -84.3082 11.2327 173.201 ASP -82.1779 -11.0314 172.33 ASP -119.933 163.593 -179.739 SER -108.434 5.48906 175.622 THR -72.15 88.484 -171.791 ASP -71.8454 -29.6829 173.293 LEU -61.4184 -39.4341 174.662 ASP -62.014 -47.6303 -174.116 TYR -68.3404 -47.626 -177.031 LEU -66.8789 -34.7601 177.168 LYS -64.223 -39.4521 175.282 GLU -65.8339 -44.7933 -178.483 LEU -63.5893 -34.2859 -179.489 ALA -68.4271 -23.4414 -177.799 ASP -87.8034 -9.48942 -178.582 LYS 109.701 -7.59698 178.228 GLY -82.4901 143.028 172.079 ALA 197 217 216 3ur5A
-90.4402 107.04 178.925 ILE -84.7992 -173.779 -166.826 GLY 48.3731 7.43961 -178.855 GLY -86.9019 -16.8723 -179.64 SER -87.4281 9.18317 176.733 ASN -85.2475 -6.51347 174.374 ASP -118.564 159.324 -179.815 SER -103.531 1.35034 176.855 ASP -77.5732 90.9346 -174.229 ASP -71.647 -32.52 177.528 LEU -60.7667 -34.723 173.773 ASP -63.9502 -49.582 -177.812 TYR -65.1761 -45.0533 -179.798 ILE -65.6049 -39.068 175.662 LYS -62.2329 -39.4146 179.05 ALA -70.8292 -40.8349 179.431 THR -65.8938 -33.0938 177.961 ALA -67.2989 -28.5277 -179.294 ALA -82.7751 -13.4336 173.676 HIS 111.949 1.89121 176.013 GLY -81.8457 146.521 173.842 ALA 197 217 199 3ur5B
-90.5072 104.289 -170.676 ILE -84.395 170.341 177.926 GLY 57.6457 31.4847 -178.575 HIS -86.0316 -12.6389 168.396 GLN -79.0133 7.28218 177.417 GLY -86.754 -6.82939 167.396 ASP -128.055 163.772 -179.712 SER -106.229 1.29626 179.431 ASP -70.805 89.9087 -170.69 ASP -73.7906 -29.1616 172.302 LEU -63.0357 -39.5216 171.505 ASP -57.9686 -48.4527 -171.887 TYR -72.5629 -48.6529 -176.887 LEU -67.3959 -32.7286 173.292 LYS -63.5707 -39.473 173.593 GLU -66.2966 -47.6235 -178.748 ILE -60.3906 -37.818 -178.622 ALA -63.4785 -25.242 -174.658 ALA -93.3083 -5.06902 171.808 ARG 110.309 -3.05862 174.697 GLY -75.5704 145.766 170.933 TYR 197 217 199 3uraA
-89.4997 101.063 -175.185 ILE -78.211 165.202 178.115 GLY 55.3402 29.6924 -179.937 HIS -71.6911 0.704579 177.09 SER -81.7204 -19.9901 -173.18 ASP -62.0048 -13.1118 173.708 ASP -119.368 162.414 177.626 SER -99.7507 1.77162 178.841 ASP -73.3083 115.412 -178.679 ASP -88.6969 -27.1722 174.945 LEU -67.255 -24.2736 173.752 SER -71.7637 -39.1344 -173.496 PHE -78.374 -46.2853 -178.049 ILE -64.4005 -29.8765 175.164 LYS -66.7868 -35.8393 177.739 LYS -78.7077 -37.0334 -176.526 MET -68.6571 -29.0712 176.525 ALA -74.4561 -22.062 -179.72 ASP -89.883 -10.2483 170.771 ARG 112.321 -0.390941 177.351 GLY -80.8622 143.288 175.504 ALA 197 217 205 3uraB
-89.515 100.923 -173.928 ILE -79.5635 165.23 -178.561 GLY 54.6693 30.9367 -178.847 HIS -70.3863 -17.4104 177.275 SER -84.9091 13.3787 172.629 ASP -87.064 -3.93789 173.974 ASP -130.248 158.547 -179.626 SER -101.131 3.4514 176.5 ASP -72.9119 86.6823 -175.014 ASP -69.84 -31.6314 175.724 LEU -59.2891 -42.0097 174.021 ASP -61.0164 -46.0524 -175.41 TYR -66.4968 -47.5417 -179.901 ILE -66.8796 -35.3867 175.597 LYS -59.8195 -41.1264 176.764 GLU -68.8563 -44.3982 -177.625 LEU -62.4069 -34.42 178.255 ALA -69.3763 -26.1012 -179.992 ASP -85.5778 -13.7874 178.249 ARG 117.637 -3.04921 175.52 GLY -74.5503 146.707 169.565 ALA 197 217 215 3urbA
-89.3123 100.573 -173.754 ILE -78.9461 163.615 -179.086 GLY 56.1273 30.0581 -176.149 HIS -73.9074 -10.8382 178.808 SER -93.6858 13.7417 171.099 ASP -88.6092 0.339164 169.845 ASP -129.401 165.555 -178.597 SER -108.466 5.63258 177.49 ASP -73.5714 84.8839 -173.412 ASP -68.8954 -30.7473 175.03 LEU -60.6306 -40.5001 173.365 ASP -60.7534 -47.8827 -174.074 TYR -66.9199 -49.0796 -176.226 ILE -65.961 -34.2737 176.913 LYS -67.1556 -37.8651 174.968 LYS -66.8732 -41.1536 179.98 VAL -66.2918 -34.457 -178.61 ALA -67.6233 -25.3831 -179.442 ASP -84.3428 -9.5595 -179.377 LYS 109.404 -2.42925 179.151 GLY -92.3957 143.795 175.044 SER 197 217 216 3urbB
-90.2846 104.692 -170.504 ILE -83.5426 168.489 179.064 GLY 56.0422 39.4641 -171.119 HIS -81.0063 -21.32 175.08 SER -72.7375 4.31846 179.261 GLY -86.8877 0.194327 169.813 ASP -136.89 164.069 -179.466 SER -106.451 3.65295 177.89 ASP -72.5057 90.2533 -173.721 ASP -74.1595 -30.3946 173.619 LEU -59.8587 -40.043 173.735 ASP -63.3047 -48.473 -173.414 TYR -66.9954 -48.9379 -176.924 LEU -68.7594 -30.9594 175.488 THR -65.0273 -40.1058 173.924 GLU -66.672 -43.9939 -179.972 LEU -60.9115 -37.9314 -178.871 ALA -66.9746 -25.042 -177.673 ALA -86.6635 -8.08366 179.718 LYS 107.973 -6.17613 179.02 GLY -94.0036 142.01 172.158 HIS 197 217 216 3urnA
-91.404 102.322 -171.964 ILE -80.988 166.956 177.166 GLY 59.8574 37.6973 -171.61 HIS -79.7449 -20.5514 176.466 SER -77.3961 8.03096 173.897 GLY -83.9386 -8.91208 173.002 ASP -129.134 155.068 -178.42 SER -99.8028 -2.07054 177.705 ASP -68.1092 93.452 -170.657 ASP -77.0107 -32.813 173.506 LEU -61.716 -32.3869 172.418 ASP -62.9701 -49.1336 -173.045 TYR -73.7922 -40.0723 -179.797 LEU -67.8532 -37.2696 174.972 LYS -62.2787 -41.9268 176.79 GLU -65.6889 -42.2736 -179.42 LEU -64.6834 -38.5498 178.585 ALA -67.4606 -25.8234 178.333 ALA -83.7282 -2.13066 177.102 ARG 101.281 7.18112 -175.78 GLY -89.4989 153.978 179.822 HIS 197 217 217 3urnB
-90.4075 104.079 -172.161 ILE -82.111 170.688 178.105 GLY 55.6378 31.0247 -179.4 HIS -80.2352 -18.9661 171.845 ALA -79.287 5.1929 174.177 GLY -77.8909 -5.17752 172.691 ASP -137.57 162.239 -176.301 ASN -105.535 1.30483 178.011 THR -68.8241 85.6059 -172.703 ASP -69.9036 -27.285 173.172 LEU -61.7653 -40.7846 174.427 ASP -62.5757 -47.1674 -174.888 TYR -65.7708 -49.4677 -174.907 ILE -67.6167 -36.1974 176.184 LYS -63.4904 -39.724 174.253 GLU -66.6626 -43.8309 179.26 ILE -61.7609 -37.6461 -177.089 ALA -66.5745 -24.3148 -176.392 ALA -92.5956 -4.94109 172.549 ARG 111.31 -5.32317 177.095 GLY -74.3941 144.524 171.696 TYR 197 217 199 3urqA
-90.0916 107.571 177.813 ILE -84.4893 -170.201 -167.823 GLY 47.3932 5.84668 -177.936 GLY -81.9375 -18.9616 -176.519 SER -92.6456 16.9136 170.13 ASP -86.8433 -8.39222 174.667 ASP -122.3 163.818 -179.267 SER -107.483 3.68483 178.604 ASP -73.724 87.5708 -170.621 ASP -71.1921 -35.7988 174.283 VAL -59.032 -29.4337 174.755 ASP -67.2513 -44.161 -176.5 TYR -69.7633 -49.5171 -174.473 HIS -68.8694 -33.1068 172.98 THR -61.6268 -41.6717 177.01 LYS -67.7317 -43.583 -176.946 MET -63.2281 -34.854 178.382 ALA -66.7607 -25.4586 -179.208 ASP -87.534 -7.40141 169.6 THR 110.661 0.867209 178.541 GLY -83.9311 147.549 173.873 VAL 197 217 199 3urqB
-90.1501 105.169 -170.935 ILE -79.6249 164.303 177.304 GLY 57.9889 29.231 -176.852 HIS -69.5701 -23.6684 177.469 SER -78.3168 2.46217 170.472 ASP -75.6975 -8.43748 172.748 ASP -127.085 155.737 170.089 THR -100.604 8.37411 177.077 ASP -72.1788 91.2469 -175.47 ASP -73.5103 -20.2323 169.832 LEU -63.0357 -44.829 170.708 SER -59.2817 -51.9091 -171.79 PHE -66.8994 -50.2993 174.787 ILE -59.6559 -37.3703 173.508 LYS -55.9271 -45.7613 175.819 GLU -63.6933 -50.3971 -174.729 LEU -59.4111 -43.238 179.097 ALA -57.5783 -30.673 -173.997 ALA -93.7281 -2.32257 166.601 LYS 108.221 -4.40622 174.469 GLY -75.2722 148.195 170.891 TYR 197 217 204 3wmlA
-89.7313 103.938 -171.674 ILE -84.175 164.397 178.381 GLY 59.1553 38.1708 -171.761 HIS -88.1573 -9.73378 166.678 LEU -69.8293 -7.0521 -176.136 GLY -73.1636 -19.3875 173.571 ASP -115.639 160.74 174.626 ASN -99.6794 7.49157 -179.835 ASP -85.3565 95.3487 -175.027 ASP -63.363 -44.6292 178.679 PHE -56.7689 -38.6774 177.167 ASP -61.7267 -48.272 -177.584 HIS -70.1261 -45.6097 171.337 HIS -48.5742 -49.8814 -179.321 THR -59.7998 -43.3533 179.097 ALA -61.2154 -43.7852 -179.051 ILE -64.0112 -40.4644 177.351 ALA -61.5723 -27.2685 -179.87 ALA -82.8046 -12.9651 173.569 ARG 110.392 -3.56175 175.237 GLY -77.9366 146.669 173.221 HIS 197 217 204 4e3tA
-89.5874 103.209 -170.129 ILE -83.0391 164.644 -179.403 GLY 55.921 40.4831 -172.143 HIS -81.1126 -16.5487 172.087 SER -75.9402 -0.258542 174.958 GLY -67.7451 -22.69 177.379 ASP -123.523 157.477 177.61 SER -103.878 15.5366 176.534 ASP -78.3974 85.7068 -168.322 ASP -74.2447 -30.5916 169.011 LEU -58.7716 -43.8234 174.005 ASP -58.0984 -49.3245 -175.458 TYR -67.5747 -46.597 -176.448 LEU -64.9193 -40.3408 176.814 LYS -63.0186 -37.9227 175.385 LYS -66.0044 -46.3122 177.851 ILE -59.3751 -41.2033 -177.194 ALA -65.8236 -24.4361 177.924 ALA -82.7241 -5.30637 179.395 ARG 97.9866 7.90238 177.824 GLY -83.2941 153.35 -179.965 HIS 197 217 217 4e3tB
-91.8907 105.888 -169.922 ILE -86.5049 157.93 173.226 GLY 69.0011 8.98725 179.233 HIS -68.1159 -1.77087 173.95 SER -90.5133 0.725178 178.228 GLY -78.5397 1.44746 -179.754 ASP -133.762 148.974 177.623 THR -64.8938 -54.2322 178.536 THR -28.9063 96.2475 -177.403 ASP -84.1162 -18.8603 176.49 ILE -71.0958 -37.4314 172.914 ASP -64.6536 -45.4664 177.756 TYR -62.631 -44.9995 178.132 ILE -58.4183 -57.1347 -178.145 LYS -54.6151 -36.8677 175.675 LYS -66.9167 -40.2659 175.707 ILE -69.3733 -35.1228 177.601 ALA -70.0516 -28.8148 176.877 ASP -68.3509 -7.33339 176.265 ALA 105.527 -14.7674 -177.025 GLY -86.0536 165.111 179.475 SER 197 217 217 4g2dA
-90.0499 100.7 -172.629 ILE -82.0066 167.309 -178.977 GLY 59.4284 38.1679 -177.965 HIS -78.4096 -19.465 174.651 ALA -71.6162 -1.81018 -178.995 GLY -74.8085 -16.9029 174.491 ASP -106.928 162.873 171.631 SER -101.801 -9.66215 -175.174 ASP -70.7428 84.8255 -170.576 ASP -71.5602 -32.3469 172.185 LEU -60.2637 -40.6404 175.096 ASP -57.6532 -47.8443 -175.726 TYR -71.0637 -45.3514 178.502 LEU -60.0381 -41.5436 173.106 LYS -56.9596 -44.5484 177.965 LYS -61.7873 -48.9615 -177.836 ILE -60.2361 -35.9054 179.673 ALA -68.1092 -29.927 179.45 ALA -79.9327 -14.7639 170.415 LYS 116.845 -2.7617 176.078 GLY -77.0041 146.982 171.645 TYR 197 217 199 4gy0A
-88.7908 98.7707 -172.38 ILE -78.9191 162.536 -177.492 GLY 55.1382 27.187 -177.598 HIS -65.2997 -19.2776 177.956 SER -84.2921 11.5973 171.407 ASP -74.4125 -20.5855 177.099 ASP -117.972 167.776 178.429 SER -110.761 14.2942 177.319 ASP -77.8031 84.888 -170.629 ASP -69.0848 -35.0748 174.228 LEU -59.6921 -41.5414 172.94 ASP -58.3239 -49.6628 -175.702 TYR -65.1257 -53.0118 -178.77 LEU -58.3705 -40.3672 178.262 LYS -61.3335 -41.2638 174.266 ALA -64.2454 -49.6894 177.36 LEU -53.4377 -44.8223 -177.218 ALA -63.2128 -23.5068 179.984 ALA -87.5237 -2.29225 179.506 ARG 100.006 1.6277 -178.813 GLY -80.4892 147.894 179.796 HIS 197 217 217 4gy0B
-90.0608 102.116 -171.96 ILE -81.7031 165.13 178.883 GLY 64.1596 29.5057 -167.302 HIS -71.7812 -22.201 176.091 SER -73.3137 0.572532 177.499 GLY -71.1352 -22.2339 173.979 ASP -109.397 166.834 175.011 SER -111.387 4.67932 177.991 ASP -74.5838 81.3604 -174.164 ASP -62.1011 -38.0928 176.993 LEU -60.3273 -39.8325 175.84 ASP -59.2197 -49.6879 -177.966 TYR -67.6509 -40.2434 173.213 LEU -60.6763 -39.1524 179.057 LYS -68.4643 -19.245 175.715 ALA -87.0547 -45.9976 -177.969 LEU -60.5066 -40.2205 179.133 ALA -64.4711 -26.6163 178.555 ASP -83.2544 -7.36378 177.855 ARG 103.654 0.351676 175.809 GLY -72.5336 146.286 178.385 ALA 197 217 217 4gy1A
-89.5735 100.218 -171.267 ILE -82.8185 164.155 -177.433 GLY 56.4835 39.8105 -172.369 HIS -79.4057 -16.9388 174.095 SER -78.2531 5.17724 177.725 GLY -74.6706 -18.1574 174.16 ASP -125.722 170.188 179.168 SER -110.747 12.5636 178.519 THR -71.7435 75.4168 -172.62 ASP -62.4656 -35.0514 172.892 LEU -60.1702 -44.7252 172.257 ASP -57.4571 -49.5582 -173.997 TYR -64.7076 -49.5366 -176.679 ILE -65.1902 -36.616 177.676 LYS -64.2908 -39.0357 173.425 LYS -63.3446 -47.7775 178.796 ILE -57.7885 -42.0225 -178.734 ALA -63.7132 -23.8798 -176.559 ASP -87.8232 -6.839 179.379 LYS 102.778 -7.32742 178.113 GLY -66.1626 144.425 167.048 ALA 197 217 216 4gy1B
-92.0502 113.409 -170.472 ILE -87.2295 165.73 176.166 GLY 57.7026 40.7794 -175.474 HIS -77.2123 -18.6675 171.947 SER -69.1783 -8.44118 174.523 GLY -68.9689 -17.7312 169.8 ASP -114.053 143.113 -169.288 ASN -114.301 8.91307 174.527 ASP -96.9634 104.146 -174.984 ASP -54.2729 -32.2538 178.247 LEU -63.2289 -39.2578 174.753 ASP -60.2951 -46.0694 179.411 TYR -62.5629 -45.8518 176.434 LEU -63.193 -36.9123 169.76 LYS -61.5444 -37.925 174.361 LYS -67.6724 -47.5956 -174.484 LEU -65.7428 -26.4178 -178.109 ALA -60.0341 -24.4215 -178.376 ALA -78.4678 -8.46213 -177.757 THR 84.516 8.36246 179.805 GLY -84.9968 163.8 178.267 VAL 197 217 217 4h9tA
-92.0363 114.278 -170.406 ILE -86.9416 164.827 176.112 GLY 56.8225 38.164 -178.958 HIS -74.6838 -20.7776 171.586 SER -65.8331 -11.7096 173.008 GLY -60.488 -36.5962 178.935 ASP -101.798 139.851 -166.423 ASN -112.287 9.44966 173.601 ASP -97.5245 104.875 -174.076 ASP -57.0018 -30.6433 176.346 LEU -62.0044 -40.3613 175.018 ASP -60.0323 -44.9978 179.037 TYR -63.0113 -46.5054 175.947 HIS -61.7758 -37.282 171.238 LYS -62.6921 -38.0537 174.577 LYS -68.1019 -47.2925 -174.828 LEU -65.3844 -26.6756 -178.162 ALA -60.368 -24.3278 -178.879 ALA -77.9115 -7.94249 -177.705 THR 84.085 9.1011 -179.599 GLY -86.681 167.295 178.082 VAL 197 217 217 4h9tB
-91.8325 113.602 -171.007 ILE -86.8395 164.774 175.363 GLY 56.917 39.5755 -175.133 HIS -70.2993 -31.1637 177.545 SER -64.1549 -7.0181 173.483 GLY -65.6086 -19.7417 168.356 ASP -110.634 144.839 -167.763 ASN -109.453 4.69109 178.044 THR -100.052 108.369 -176.651 ASP -64.7643 -26.4491 177.636 LEU -68.328 -34.7259 171.181 ASP -61.3444 -46.6959 176.926 TYR -56.9741 -51.8259 179.466 HIS -61.0777 -38.4348 171.59 LYS -58.3708 -39.5212 177.511 GLU -73.6653 -41.3793 -179.344 VAL -63.4175 -31.0862 -175.991 ILE -59.1295 -24.5193 -178.066 ALA -78.4884 -11.0136 -177.865 THR 84.3363 13.7379 175.234 GLY -88.9979 162.437 174.296 VAL 197 217 205 4h9uA
-92.1946 115.297 -171.109 ILE -88.1655 164.16 175.137 GLY 57.6881 40.7634 -176.203 HIS -71.7882 -27.9549 176.872 MET -64.4794 -11.2083 174.37 GLY -63.6557 -21.0928 169.438 ASP -110.041 143.111 -166.626 ASN -108.529 2.41991 178.894 THR -99.1836 106.394 -178.104 ASP -60.8225 -25.736 178.385 LEU -70.2887 -33.4786 170 ASP -61.3844 -45.2706 178.107 TYR -60.8033 -49.3696 178.275 HIS -61.336 -37.8251 171.303 LYS -59.2671 -41.296 176.801 GLU -69.6225 -44.5796 -177.256 VAL -63.1089 -30.048 -176.404 ILE -59.8223 -24.6089 -178.364 ALA -77.8398 -10.3227 -177.801 THR 83.9432 12.9175 175.233 GLY -88.704 161.941 174.457 VAL 197 217 205 4h9uB
-92.4731 116.109 -171.288 ILE -88.0257 164.066 174.958 GLY 57.2797 36.3112 -177.247 HIS -67.6377 -19.6392 179.307 SER -70.8588 -17.345 176.568 ASP -60.7525 -11.3319 168.637 ASP -118.711 131.476 -173.136 ASN -96.7154 2.2457 179.392 ASP -91.0939 110.173 -178.112 ASP -55.525 -30.7036 -179.453 PRO -68.702 -29.5138 170.894 ASP -63.0588 -47.4334 178.157 TYR -60.2428 -44.6174 -179.166 HIS -65.8205 -34.9267 172.082 LYS -62.7204 -36.3722 177.689 LYS -76.084 -43.9682 178.96 ILE -60.5284 -31.4485 -177.716 ALA -60.2231 -20.6003 -178.372 ALA -82.318 -10.966 -176.919 THR 84.1679 11.7378 174.331 GLY -87.8446 161.56 173.963 VAL 197 217 204 4h9vA
-93.5479 119.016 -169.556 ILE -92.2711 165.377 173.769 GLY 61.7174 40.2453 -172.33 HIS -75.1457 -26.5633 174.519 SER -71.1158 -1.52879 170.602 GLY -70.826 -12.5282 169.737 ASP -122.126 135.779 -173.738 ASN -98.0685 1.66241 179.521 ASP -90.5493 110.211 -177.247 ASP -56.8257 -32.2053 -179.518 LEU -68.6235 -28.8331 170.976 ASP -62.9339 -46.0173 178.323 TYR -60.238 -44.9576 -178.498 HIS -66.4264 -34.9342 172.179 LYS -62.742 -36.6234 176.759 LYS -75.0597 -45.3003 179.468 ILE -60.5648 -30.1313 -177.408 ALA -61.3696 -20.5897 -178.759 ALA -82.392 -10.9316 -176.903 THR 84.0696 12.0364 174.303 GLY -87.2593 161.818 173.613 VAL 197 217 204 4h9vB
-92.2927 114.161 -171.048 ILE -86.1552 166.66 172.721 GLY 58.3838 40.249 -175.136 HIS -73.3648 -27.7345 178.138 MET -65.5304 -7.20133 172.975 GLY -68.3495 -12.6573 172.248 ASP -122.585 133.266 -171.56 ASN -95.9359 -13.0427 176.25 ASP -74.1064 110.881 -173.511 ASP -64.7941 -23.7643 170.511 LEU -58.5206 -41.6061 175.515 ASP -57.358 -47.4233 -179.976 TYR -61.1468 -48.1917 176.867 HIS -58.3036 -39.8799 169.962 LYS -56.1557 -36.5993 178.063 LYS -75.9125 -41.9546 -176.372 THR -65.2847 -31.0999 -177.177 ALA -57.5778 -23.5584 -178.819 ALA -80.4026 -11.4972 -178.254 LYS 84.6954 12.9652 174.322 GLY -87.2857 160.705 173.897 VAL 197 217 204 4h9xA
-92.4886 113.079 -171.45 ILE -85.0496 167.62 172.707 GLY 58.0652 39.3827 -175.529 HIS -72.3832 -28.7722 179.05 SER -65.7267 -2.90268 173.47 GLY -75.4581 -9.66828 168.599 ASP -121.343 137.115 -166.528 ASN -101.328 -4.45598 178.566 ASP -89.8476 98.8321 -178.321 ASP -55.8866 -25.1143 172.663 LEU -62.0515 -40.1937 174.004 ASP -58.0091 -47.6177 179.587 TYR -60.9688 -47.9464 176.704 HIS -58.5945 -39.5346 170.589 LYS -57.6342 -37.9393 175.797 LYS -70.1855 -45.1502 -173.015 MET -65.6966 -30.9609 -177.777 ALA -57.452 -24.1351 -178.628 ALA -78.8524 -13.2122 -177.601 LYS 86.149 12.1199 174.474 GLY -87.1024 160.413 173.639 VAL 197 217 205 4h9xB
-90.758 114.585 -170.93 ILE -86.2552 163.638 173.926 GLY 58.0293 38.6937 -173.673 HIS -72.267 -27.9412 175.375 SER -61.6005 -12.064 175.27 GLY -62.9019 -20.3744 171.387 ASP -112.859 135.826 -167.837 ASN -96.8814 -11.9348 179.434 THR -81.4974 108.693 -177.85 ASP -59.4884 -26.1865 177.373 PRO -61.2394 -41.5044 172.986 ASP -57.7557 -45.9455 -179.771 TYR -62.7122 -45.7622 176.845 LEU -64.965 -37.9387 170.494 LYS -56.5789 -39.247 178.436 LYS -74.9091 -42.6046 -178.642 VAL -61.7975 -30.6468 -175.271 ALA -61.4265 -19.3847 -179.533 ALA -81.0613 -14.071 -175.856 THR 84.5236 13.658 171.916 GLY -85.7998 160.985 173.462 VAL 197 217 205 4h9yA
-90.8377 122.426 -176.787 ILE -92.8715 -170.564 -169.057 GLY 42.1381 28.2025 -177.122 GLY -77.376 -32.5854 171.207 MET -61.7065 -9.71588 168.232 GLY -51.4787 -44.2978 -178.787 GLY -98.7934 136.875 -166.788 ASN -97.0218 -13.5713 179.088 ASP -82.4265 108.986 -176.203 ASP -58.667 -30.3877 176.586 PRO -60.2476 -43.0566 173.784 ASP -57.9094 -46.9581 178.348 TYR -57.8187 -49.5221 178.678 HIS -64.6574 -38.1724 168.691 LYS -54.6197 -39.2325 176.114 LYS -70.431 -47.6224 -173.867 VAL -63.515 -28.0734 -176.538 ALA -60.8254 -19.3778 -179.363 ALA -81.9235 -13.9074 -175.617 HIS 85.1427 10.063 173.191 GLY -83.7322 160.36 174.322 VAL 197 217 199 4h9yB
-90.3033 122.184 -171.214 ILE -91.7889 164.303 173.649 GLY 56.6435 42.8981 -178.875 HIS -72.7648 -26.123 175.686 MET -67.5545 2.54135 172.709 GLY -85.5863 -6.79684 165.541 ASP -120.287 141.222 -164.342 ASN -107.353 -12.5325 174.167 THR -86.2286 104.332 -175.362 ASP -57.2753 -28.501 173.283 LEU -51.7807 -41.1411 177.574 ASP -63.6422 -45.2206 -179.68 TYR -59.6719 -49.0066 177.585 HIS -58.8983 -43.022 171.889 ARG -53.2958 -34.4259 179.129 GLU -80.2438 -44.1954 -179.075 VAL -60.0645 -32.6048 -176.759 ILE -58.4153 -20.802 178.756 ASP -81.2375 -10.6213 179.416 HIS 80.3753 15.4671 176.99 GLY -71.6727 153.383 176.055 VAL 197 217 216 4h9zA
-89.6254 120.392 -172.755 ILE -89.9403 162.622 175.577 GLY 52.5258 34.5136 174.692 HIS -60.2482 -25.3993 179.378 MET -61.7879 -13.2138 179.896 ASP -74.9966 -5.17674 163.928 ASP -117.033 139.637 -168.305 ASN -103.084 -14.6785 175.454 THR -82.1545 101.63 -174.375 ASP -54.8693 -30.5399 173.876 LEU -50.8618 -39.9114 178.838 ASP -64.899 -44.3631 179.44 TYR -60.4962 -47.7358 177.579 HIS -59.915 -41.6449 172.915 LYS -56.4788 -32.2686 178.906 GLU -81.2191 -43.7943 -178.603 VAL -61.1123 -31.6679 -176.598 ILE -59.7043 -20.1747 177.383 ASP -79.0448 -6.86692 -175.268 HIS 76.7747 15.8486 177.34 GLY -88.8781 164.246 -179.702 VAL 197 217 217 4h9zB
-91.1774 114.124 -172.91 ILE -83.0619 163.114 175.583 GLY 54.0453 34.0154 178.606 HIS -68.1556 -21.8463 177.498 MET -74.3137 -4.47328 173.817 ASP -69.2503 -17.5562 171.604 ASP -104.278 150.071 -171.074 ASN -117.732 9.35842 172.467 THR -99.2031 103.66 -178.886 ASP -55.6123 -26.9109 171.985 PRO -60.1146 -44.834 177.431 ASP -60.851 -42.7078 179.522 TYR -62.8666 -52.9905 175.645 HIS -61.0948 -32.0077 173.397 LYS -64.1271 -32.2121 175.366 GLU -77.9024 -44.2762 -175.098 THR -60.5741 -30.829 -177.127 ILE -54.9513 -24.6811 -177.033 ASP -79.9111 -13.2504 -178.806 HIS 87.751 3.83708 178.237 GLY -67.8097 158.968 174.827 VAL 197 217 216 4ha0A
-92.2004 116.126 -171.204 ILE -84.9668 164.594 172.804 GLY 56.8139 42.0203 -175.687 HIS -78.9504 -23.6349 172.568 MET -66.5651 -8.94358 175.263 GLY -69.0125 -16.2589 170.64 ASP -104.871 144.476 -177.495 SER -116.81 15.8343 171.019 ASP -94.9445 105.68 -178.287 ASP -57.388 -27.9646 171.928 LEU -60.4482 -42.3718 177.62 ASP -61.4456 -46.2782 179.461 TYR -60.4851 -50.8882 175.921 HIS -61.2736 -33.2677 175.61 LYS -65.7564 -31.9195 176.494 GLU -78.968 -42.9906 -176.838 VAL -60.7706 -31.6963 -177.591 ILE -53.9206 -25.4944 -176.936 ASP -78.7078 -15.2753 -176.58 THR 86.4742 10.7861 172.663 GLY -83.0167 161.094 172.853 VAL 197 217 203 4ha0B
-90.4097 111.715 179.48 ILE -73.6271 151.945 171.262 GLY 67.2797 21.9164 163.861 HIS -63.6827 -22.2316 173.744 SER -61.0012 -21.3165 176.353 GLY -75.5548 -20.4222 -179.726 ASP -81.6263 153.424 169.42 SER -121.616 10.1704 178.512 THR -91.7756 93.295 -176.74 ASP -59.4044 -41.1015 177.103 LEU -57.5429 -39.1279 177.063 ASP -66.3831 -48.3028 179.697 TYR -60.805 -52.563 177.497 LEU -60.8842 -30.4902 174.342 GLU -68.1505 -35.3841 174.979 GLU -70.8356 -43.0308 176.641 MET -62.7094 -41.7177 -179.139 ALA -57.6247 -42.7707 172.501 ALA -67.8814 -17.3839 169.516 ALA 124.278 -3.48542 -176.069 GLY -88.4498 157.591 169.782 ALA 197 217 216 4if2A
-90.1619 125.453 -168.446 ILE -92.7658 162.658 172.234 GLY 56.7179 40.1353 -177.698 HIS -76.1291 -21.4608 172.98 SER -66.1582 -8.79769 171.523 GLY -62.4928 -27.6337 178.465 ASP -110.011 134.946 -164.867 ASN -104.946 1.1256 176.604 ASP -96.9142 107.296 -169.532 ASP -60.1177 -28.7539 176.009 VAL -59.1003 -33.862 176.263 ASP -64.7525 -46.9684 177.574 TYR -61.9776 -45.6762 175.707 HIS -56.176 -49.3138 177.178 LYS -58.818 -45.8156 172.446 LYS -54.0449 -44.8877 -172.006 LEU -70.6194 -22.1186 178.596 ALA -61.6281 -17.6756 -173.63 ASP -91.4572 0.669379 177.215 THR 87.7349 -1.32988 -175.939 GLY -88.4022 166.517 178.119 VAL 197 217 217 4j2mA
-89.7468 122.361 -170.057 ILE -90.1082 164.498 172.151 GLY 58.4152 41.7718 -173.734 HIS -83.5132 -15.4165 169.486 MET -70.0141 -8.22091 175.657 GLY -69.4487 -13.8577 173.504 ASP -117.79 131.655 179.958 ASN -101.502 11.8847 173.336 ASP -98.0902 106.755 -176.731 ASP -54.2648 -30.6199 179.941 PRO -64.0431 -32.47 175.472 ASP -65.3291 -44.2332 -179.107 TYR -69.9257 -41.2174 173.064 ILE -56.934 -43.4074 175.779 LYS -62.1076 -38.6842 176.389 LYS -64.1377 -46.0542 -174.771 VAL -64.7895 -24.2992 -178.781 ALA -57.8305 -24.2588 -174.313 ASP -86.2326 -6.15298 -179.802 HIS 91.2553 6.76956 -178.387 GLY -93.2994 159.116 175.257 VAL 197 217 203 4j35A
-90.0048 119.167 -174.676 ILE -86.0927 164.28 174.852 GLY 52.9108 30.8661 175.312 HIS -66.5883 -15.9326 177.471 MET -75.3933 -10.193 175.581 ASP -70.7673 0.42611 171.525 GLY -122.53 140.917 -176.791 ASN -105.437 4.02663 176.615 SER -91.3284 108.753 -174.129 ASP -54.4358 -30.0278 -175.861 ILE -69.3673 -29.5669 177.051 ASP -65.9854 -40.6086 178.905 TYR -66.9874 -43.9378 172.917 HIS -56.9103 -42.8242 178.947 LYS -63.4676 -33.203 176.714 GLU -76.1438 -39.7824 -177.245 VAL -66.8059 -25.1638 179.024 ILE -53.4001 -31.0722 -174.388 ASP -84.3673 -6.22806 175.579 HIS 90.2225 6.75989 177.909 GLY -86.0124 160.246 174.968 VAL 197 217 203 4j5nA
-91.659 111.631 -171.111 ILE -82.6588 158.093 169.649 GLY 67.7294 23.2334 177.513 HIS -70.0297 -21.7052 179.658 SER -73.3235 -0.845188 179.992 GLY -79.9144 -5.49462 -178.981 ASP -128.106 157.34 178.626 THR -86.0048 -30.8605 -177.543 THR -48.1647 83.0232 -175.991 ASP -61.9649 -39.5596 178.364 LEU -54.7806 -45.7947 178.252 ASP -60.8132 -48.0238 -179.041 TYR -62.7621 -43.5587 172.481 ILE -60.9606 -41.054 177.636 LYS -55.6504 -38.6899 -179.493 GLU -75.0404 -42.1838 177.686 ILE -61.7207 -42.9472 178.564 ALA -58.7876 -35.5006 177.866 ASP -66.855 -12.4846 174.086 ALA 106.164 8.89571 -179.604 GLY -105.582 158.434 -178.978 ALA 197 217 217 4kerA
-93.015 109.954 -171.611 ILE -84.6179 160.164 171.982 GLY 68.6367 19.1434 177.025 HIS -70.2905 -19.7538 176.002 SER -70.8117 -5.71454 178.083 GLY -75.6715 -10.3455 172.864 ASP -121.845 153.557 177.74 THR -100.054 5.03498 179.477 THR -79.4998 83.3127 -174.857 ASP -59.0449 -28.0749 177.244 ILE -59.5258 -37.6635 176.134 ASP -74.454 -44.2477 -179.246 PHE -62.5177 -47.3695 176.076 ILE -58.8918 -41.6933 174.338 LYS -47.7803 -47.157 -179.825 GLU -67.8309 -44.1289 -179.617 ILE -62.7561 -42.2694 179.369 ALA -58.4511 -38.589 -179.284 ASP -76.5051 1.99944 166.412 ALA 104.69 4.45636 -176.832 GLY -99.461 156.662 174.897 ALA 197 217 204 4kerB
-91.9503 108.562 -172.974 ILE -83.3554 162.441 174.61 GLY 63.8913 34.5091 -179.401 HIS -86.6335 -11.7335 176.468 SER -77.106 -6.51384 177.005 GLY -74.3845 -9.84208 175.762 ASP -126.745 152.811 -179.298 THR -101.234 5.70611 174.295 THR -70.1646 75.7372 -173.802 ASP -54.6797 -34.4453 -179.448 LEU -58.0429 -48.535 177.526 ASP -62.2293 -45.7383 -179.578 TYR -61.0817 -49.9191 176.904 ILE -57.3925 -39.1544 175.171 LYS -57.7941 -46.827 177.418 GLU -58.528 -40.864 -177.897 ILE -73.6537 -38.9651 176.647 ALA -58.5823 -31.3375 177.927 ASP -82.9074 4.09102 166.681 ALA 101.393 -1.56904 -177.608 GLY -93.5756 155.935 175.778 ALA 197 217 199 4kerC
-91.446 107.381 -170.26 ILE -79.5906 163.898 174.917 GLY 58.4384 40.733 -178.093 HIS -88.4483 -15.9079 176.48 ALA -80.6038 5.26891 178.012 GLY -86.417 3.3687 -179.05 ASP -134.904 155.539 175.974 THR -86.366 -28.341 177.79 THR -48.2567 78.7657 -173.841 ASP -68.6671 -26.1779 174.764 ILE -63.0718 -45.484 175.575 ASP -58.8886 -44.7024 -177.048 TYR -64.1833 -47.12 175.317 ILE -57.1785 -40.3621 -179.937 LYS -56.9639 -38.004 176.824 GLU -67.291 -48.6347 -179.788 ILE -62.3507 -40.6378 177.925 ALA -59.1071 -25.4423 179.901 ASP -88.0599 2.1513 171.412 ALA 100.048 3.33409 -177.517 GLY -101.203 157.075 175.833 ALA 197 217 199 4kerD
-91.4769 113.008 -171.037 ILE -83.277 155.784 168.624 GLY 70.9797 18.3759 175.403 HIS -66.3476 -20.3414 176.294 SER -72.2249 -6.3595 175.848 GLY -74.0699 -9.57693 174.901 ASP -124.921 153.16 175.563 THR -104.319 6.26575 167.277 ASP -68.5329 85.7162 -167.183 ASP -75.1288 -24.5971 173.713 ILE -62.2289 -43.611 174.014 ASP -61.4755 -49.566 -176.001 TYR -61.8338 -46.4457 175.985 ILE -63.8708 -32.8647 175.731 THR -60.534 -41.9154 176.52 GLU -66.7663 -47.2442 -179.561 ILE -61.8317 -41.0738 -178.879 ALA -66.2244 -24.8159 176.15 ASP -82.2274 -0.0320104 168.198 ALA 108.062 -2.04962 -176.509 GLY -98.302 157.992 179.165 ALA 197 217 217 4kesA
-89.8143 110.03 -172.874 ILE -78.1483 154.646 170.508 GLY 69.4875 19.9444 -178.206 HIS -79.1233 -20.7807 176.036 ALA -68.0918 -9.93579 178.496 GLY -71.3215 -17.5144 173.235 ASP -116.095 155.624 174.92 THR -105.179 11.01 168.903 ASP -73.3909 87.4423 -172.263 ASP -67.2295 -33.2426 177.136 LEU -59.4269 -44.2213 174.863 ASP -62.4301 -49.7621 -178.172 TYR -60.3387 -46.3241 178.263 ILE -62.2943 -37.973 174.241 LYS -52.7661 -43.8395 178.301 GLU -65.305 -47.1752 -179.047 ILE -64.1247 -41.8717 178.476 ALA -58.4663 -31.9018 179.777 ASP -80.3653 -2.41223 170.038 ALA 106.652 0.666368 -176.841 GLY -96.7774 157.381 174.57 ALA 197 217 199 4kesB
-92.3706 110.983 -172.503 ILE -82.1735 157.678 169.432 GLY 69.0303 26.2494 174.358 HIS -74.946 -22.2968 175.348 SER -68.0508 -9.4371 178.576 GLY -71.7224 -12.3001 177.392 ASP -125.229 162.527 -178.371 THR -107.649 7.42243 172.195 THR -66.9881 79.6577 -172.895 ASP -59.2305 -33.2019 -177.839 LEU -65.2175 -48.0427 174.497 ASP -56.159 -49.5909 -179.785 TYR -59.4515 -43.8698 178.116 ILE -64.6658 -40.7668 175.885 LYS -55.7241 -43.6604 176.844 GLU -65.1989 -45.8015 178.318 ILE -62.993 -38.4446 178.831 ALA -65.795 -34.0565 179.206 ASP -72.3594 -5.2467 170.858 ALA 108.049 3.68349 -177.624 GLY -101.759 158.268 175.39 ALA 197 217 203 4kesC
-91.9988 114.172 -171.2 ILE -83.2448 157.611 168.073 GLY 68.5475 23.4988 175.867 HIS -70.6211 -21.7732 177.909 SER -70.9677 -6.08082 -179.374 GLY -76.1568 -9.66105 -177.193 ASP -121.436 151.66 175.377 THR -80.9341 -20.585 -173.706 THR -69.0001 89.0231 -174.341 ASP -72.7529 -30.9918 173.03 ILE -57.332 -49.2651 175.813 ASP -57.7291 -48.9405 -178.568 TYR -57.7084 -50.4671 176.687 ILE -54.7628 -40.5448 177.951 LYS -53.5481 -46.6875 178.908 GLU -64.1125 -45.0436 -179.635 ILE -62.4135 -40.7922 -178.313 ALA -63.0648 -31.1143 -179.339 ASP -79.9732 0.340634 169.288 ALA 107.891 2.15858 -174.703 GLY -102.783 157.4 175.986 ALA 197 217 205 4kesD
-91.383 112.894 -172.147 ILE -83.0722 157.891 169.993 GLY 69.9348 20.1158 177.87 HIS -69.3884 -23.0634 177.01 SER -73.2173 -4.40057 175.322 GLY -73.1347 -12.0598 175.021 ASP -124.167 154.766 177.735 THR -103.63 10.4442 171.087 ASP -76.1828 81.827 -171.584 ASP -67.0846 -24.9645 174.488 ILE -63.8643 -43.3598 171.461 ASP -60.4434 -52.6111 -177.074 TYR -58.91 -47.3357 177.414 ILE -60.872 -35.9714 173.677 LYS -54.4808 -42.1721 176.449 GLU -65.6199 -48.3234 -178.419 ILE -61.2058 -42.3835 -179.657 ALA -62.0217 -28.3731 -179.743 ASP -84.0105 0.396751 169.924 ALA 106.523 -5.41049 -175.554 GLY -95.9369 158.073 -179.772 ALA 197 217 217 4ketA
-91.1772 113.974 -171.914 ILE -83.3844 157.866 169.38 GLY 67.0469 22.1524 176.123 HIS -68.9786 -24.8366 177 SER -70.2581 -5.07659 174.2 GLY -68.8338 -15.5708 178.386 ASP -124.028 153.369 177.044 THR -102.871 10.9054 172.075 THR -75.6485 87.3454 -174.706 ASP -66.7443 -32.5374 -179.227 LEU -67.3907 -39.4686 173.23 ASP -63.7808 -48.0688 178.684 TYR -56.8535 -50.7002 178.367 LEU -60.9478 -38.4239 177.283 LYS -57.6167 -41.6571 176.36 GLU -64.817 -46.4864 -178.098 ILE -63.2666 -42.6657 -177.165 ALA -66.5213 -20.802 175.626 ASP -84.8896 1.3183 168.974 ALA 107.113 1.65656 -173.925 GLY -101.992 156.546 173.609 ALA 197 217 205 4ketB
-92.4657 113.578 -170.867 ILE -83.9426 157.577 168.769 GLY 70.0061 19.883 176.369 HIS -68.5458 -21.944 177.167 SER -70.7345 -8.20076 179.042 GLY -73.259 -8.60527 175.077 ASP -125.083 154.624 175.965 THR -102.543 7.9195 168.831 ASP -73.7754 78.9336 -171.55 ASP -67.3158 -23.63 175.307 ILE -62.1498 -44.4423 173.694 ASP -63.6453 -49.3808 -177.228 TYR -57.833 -45.7366 178.668 ILE -63.9289 -35.0632 173.83 LYS -52.7334 -44.7577 179.576 GLU -64.8766 -47.6833 178.184 LEU -62.3203 -39.9146 -178.681 ALA -62.6204 -26.7822 178.797 ASP -87.9126 2.87475 168.165 ALA 103.53 5.70187 -176.398 GLY -105.875 157.969 -179.52 SER 197 217 217 4ketC
-90.3245 114.632 -172.293 ILE -82.6971 154.548 168.202 GLY 68.3344 22.1357 175.589 HIS -69.932 -18.8345 175.962 SER -72.2497 -6.44502 178.769 GLY -75.3419 -7.1348 175.855 ASP -127.563 153.554 179.182 THR -100.644 5.78632 173.174 THR -74.302 83.1593 -169.263 ASP -67.2855 -26.7614 178.045 LEU -63.4517 -43.0016 173.636 ASP -63.5448 -48.4096 179.728 TYR -56.202 -50.3043 179.298 ILE -62.3069 -39.3844 174.22 LYS -51.35 -45.965 178.711 GLU -63.4397 -46.0141 179.745 LEU -64.2128 -41.8046 -179.715 ALA -60.7456 -32.5479 179.642 ASP -80.7504 -0.914636 167.337 ALA 110.41 -2.17706 -175.372 GLY -97.1587 161.368 179.671 SER 197 217 217 4ketD
-91.5446 115.668 -170.042 ILE -85.144 157.172 168.847 GLY 67.0863 21.7188 174.964 HIS -67.522 -22.9313 176.947 SER -66.0245 -14.8436 179.084 GLY -68.609 -10.6488 177.122 ASP -123.229 150.004 178.745 SER -99.6154 4.10031 174.008 THR -66.0259 80.2458 -172.427 ASP -56.5323 -38.9486 -177.97 LEU -60.3959 -43.8871 176.004 ASP -62.054 -43.8178 -178.791 TYR -65.0735 -48.5888 172.632 ILE -57.4023 -41.4729 175.116 LYS -51.1084 -45.8254 -178.714 GLU -70.1567 -45.6634 179.452 ILE -61.1121 -41.5208 -177.642 ALA -65.7245 -24.0363 177.485 ASP -82.9787 1.53525 169.708 ALA 103.955 3.52041 -176.694 GLY -102.865 157.294 175.419 ALA 197 217 203 4keuA
-91.485 112.56 -172.002 ILE -82.2757 156.387 169.399 GLY 68.3096 21.9005 173.097 HIS -66.2034 -24.0953 176.843 SER -66.8262 -11.8918 179.984 GLY -73.4847 -6.32986 173.789 ASP -128.659 154.323 178.155 THR -102.862 7.61694 171.619 THR -72.9347 80.5205 -171.937 ASP -64.1922 -26.9239 176.528 LEU -62.3623 -44.0432 174.645 ASP -63.412 -49.7354 -177.848 TYR -59.318 -49.5493 176.872 ILE -59.161 -38.0636 172.798 LYS -51.522 -42.4572 -179.475 GLU -69.985 -41.9147 -179.446 LEU -68.1609 -38.3144 179.085 ALA -61.8623 -32.649 -179.496 ASP -82.1666 2.09259 170.329 ALA 103.409 -2.046 -179.975 GLY -99.1937 161.698 175.944 SER 197 217 216 4keuB
-92.2758 111.338 -171.832 ILE -82.4779 157.736 169.464 GLY 69.1416 22.3051 175.572 HIS -69.7593 -20.0711 177.21 SER -71.8123 -7.04772 179.098 GLY -76.6937 -4.23325 175.196 ASP -129.448 150.883 177.617 THR -96.4554 1.96256 173.045 THR -66.6636 78.1982 -171.041 ASP -60.0921 -28.7948 179.896 LEU -65.6953 -48.3573 175.247 ASP -54.7251 -51.3535 -176.903 TYR -59.7792 -47.2251 179.121 ILE -60.5245 -39.1429 175.408 LYS -55.2859 -44.6059 176.291 GLU -57.38 -51.2311 -176.29 ILE -64.7732 -37.8287 176.167 ALA -61.3668 -37.5761 175.232 ASP -68.6769 -15.9898 175.927 ARG 118.763 5.0055 -176.434 GLY -103.634 158.863 176.743 ALA 197 217 215 4keuC
-91.3642 111.383 -171.206 ILE -80.797 154.802 170.623 GLY 68.7835 19.7592 178.764 HIS -74.6105 -21.0459 177.365 ALA -71.4712 -8.71228 178.277 GLY -72.9549 -9.55618 175.447 ASP -124.365 152.223 176.174 THR -100.625 7.91251 168.955 ASP -70.7903 80.6293 -172.259 ASP -63.0069 -31.8799 177.722 LEU -59.6361 -47.0925 176.161 ASP -60.2974 -46.6458 -176.388 TYR -61.6519 -49.0966 176.917 ILE -60.716 -37.3066 176.064 GLU -51.5131 -42.4345 179.731 GLU -71.251 -44.0711 -179.846 ILE -64.0824 -36.6852 178.993 ALA -64.2937 -24.6727 179.204 ASP -87.4589 3.63083 169.555 ALA 102.162 4.58124 -175.497 GLY -104.367 157.158 176.978 ALA 197 217 199 4keuD
-89.8092 108.623 -172.303 ILE -77.6883 163.086 173.578 GLY 55.5167 40.9498 174.037 HIS -87.4977 -17.5125 175.17 SER -70.2726 -11.5475 -179.002 GLY -82.0924 4.21148 175.22 ASP -138.026 160.273 178.826 THR -109.427 5.57775 174.195 THR -68.7251 76.3133 -174.93 ASP -53.6669 -35.8336 -176.916 LEU -65.2083 -32.6165 -179.897 ASP -75.8475 -49.6898 -179.351 TYR -58.5638 -43.4542 174.437 ILE -56.8279 -43.0003 178.998 LYS -56.2529 -36.836 178.644 GLU -74.7018 -36.6258 178.924 MET -72.0574 -40.0252 179.462 ALA -61.6957 -23.1923 178.528 ASP -84.5435 1.01364 175.637 ALA 93.9281 12.1631 178.893 GLY -107.475 153.783 -179.747 ALA 197 217 201 4kevA
-92.2509 105.594 -169.946 ILE -82.4262 158.95 171.87 GLY 72.4123 18.9321 176.622 HIS -66.8732 -21.8682 179.424 SER -72.4701 -3.27936 178.75 GLY -75.3029 -7.98797 179.246 ASP -126.045 149.997 178.132 THR -93.5971 -3.71672 175.159 ASP -69.5893 89.2033 -176.281 ASP -61.1259 -38.2401 179.635 LEU -58.6417 -48.4621 178.298 ASP -57.5738 -44.9436 -178.339 TYR -63.8079 -60.0491 179.278 ILE -46.0285 -37.0412 178.299 LYS -54.9793 -43.1902 -178.965 GLU -70.2379 -41.4894 179.845 ILE -65.3697 -31.2504 -177.79 ALA -74.3435 6.09556 -179.666 ASP -122.754 19.334 176.349 ALA 80.8588 -5.54639 177.246 GLY -87.0417 148.633 176.91 ALA 197 217 205 4kevB
-89.2621 106.509 -170.744 ILE -85.2952 163.924 176.509 GLY 59.9351 24.1606 -177.558 HIS -93.9218 6.32461 173.108 SER -91.1229 6.9081 174.04 GLY -83.7393 7.50721 177.257 ASP -139.673 151.012 -176.833 THR -98.9483 7.44884 173.884 THR -66.3638 75.2591 -172.57 ASP -53.5199 -43.9085 178.706 LEU -56.7582 -45.0447 178.627 ASP -61.4157 -56.118 -179.191 TYR -57.3009 -43.1867 177.373 ILE -68.0102 -36.6247 174.202 LYS -56.1013 -42.1487 176.22 GLU -68.3067 -39.8297 -179.681 ILE -66.3019 -35.847 -178.423 ALA -68.418 -26.6038 179.929 ASP -76.0598 -0.681631 178.21 ALA 97.4359 15.8345 -175.098 GLY -116.069 152.519 -178.477 ALA 197 217 199 4kevC
-91.1509 102.353 -173.547 ILE -79.6096 164.288 175.263 GLY 57.8825 38.6245 178.588 HIS -105.722 3.07767 172.557 SER -88.2232 0.863243 177.394 GLY -78.3192 3.39314 176.866 ASP -136.77 154.813 -177.329 THR -107.137 7.33282 172.803 THR -62.0731 62.2406 -174.663 ASP -42.8059 -37.9267 -178.008 LEU -61.5237 -40.4834 -179.916 ASP -70.3143 -40.7083 -178.98 TYR -64.6234 -43.5165 178.272 ILE -63.3025 -37.9835 179.906 LYS -58.0149 -29.6057 179.166 LYS -80.8004 -47.6845 -178.206 MET -60.7616 -36.7699 -178.924 ALA -63.441 -18.9261 -178.81 ASP -90.4323 -9.28851 178.702 ALA 112.671 -15.8777 179.644 GLY -73.8843 148.642 171.111 ALA 197 217 203 4kevD
-90.9088 115.31 -171.78 ILE -83.5731 153.013 167.904 GLY 71.6529 23.1347 175.073 HIS -69.7195 -21.7562 176.015 SER -68.4804 -9.95779 179.188 GLY -71.9064 -11.8035 176.915 ASP -124.674 159.635 -178.861 THR -107.211 8.84159 173.229 THR -70.7003 84.109 -172.556 ASP -62.0558 -36.7099 177.313 LEU -58.3651 -43.5199 176.283 ASP -62.929 -50.0659 -178.446 TYR -60.7764 -47.5023 177.092 ILE -61.6402 -36.1127 176.16 LYS -58.1281 -43.6639 176.383 GLU -63.8676 -47.1338 -178.114 ILE -63.1386 -40.8876 -178.079 ALA -66.4704 -23.541 176.573 ASP -83.4798 1.44265 168.431 ALA 105.473 2.80139 -175.715 GLY -102.729 158.161 174.635 ALA 197 217 203 4kezA
-91.0014 113.064 -171.331 ILE -81.7359 157.045 169.037 GLY 68.2615 19.7888 176.049 HIS -66.1384 -25.2926 178.426 SER -69.5786 -6.3722 177.919 GLY -74.2014 -11.9373 174.242 ASP -121.036 154.014 -179.857 THR -102.44 12.4892 174.516 THR -75.2982 83.7352 -171.701 ASP -59.8843 -37.0326 179.432 LEU -58.8645 -43.5255 176.701 ASP -64.9445 -47.4439 179.287 TYR -58.0505 -46.995 -179.872 ILE -64.8745 -33.584 176.417 LYS -57.7453 -37.8001 179.517 GLU -74.8817 -43.4149 177.384 ILE -61.6659 -42.649 -179.926 ALA -61.9161 -27.6967 -179.476 ASP -86.5915 5.69514 168.584 ALA 100.699 0.826863 -175.456 GLY -100.876 157.231 175.744 ALA 197 217 203 4kezB
-91.4282 114.13 -171.967 ILE -81.3604 155.171 166.264 GLY 70.174 19.7351 173.306 HIS -63.0918 -26.8477 -179.637 SER -69.0512 -7.78969 177.703 GLY -71.9165 -11.8936 174.666 ASP -120.868 156.129 173.717 THR -102.219 8.00928 172.315 ASP -77.0724 85.0821 -175.655 ASP -68.6616 -29.1775 174.885 VAL -61.8873 -43.1419 174.725 ASP -64.5778 -50.3025 178.126 TYR -50.7495 -52.2745 -177.082 ILE -60.8039 -31.2918 174.648 LYS -54.8235 -40.4466 179.164 LYS -69.13 -46.4577 179.832 ILE -62.6049 -41.4743 -178.329 ALA -64.454 -28.3189 177.908 ASP -82.6639 -1.60745 169.446 ALA 105.74 4.62796 -176.057 GLY -103.415 158.799 175.978 ALA 197 217 205 4kezC
-91.5154 114.225 -172.588 ILE -80.8513 155.187 166.541 GLY 70.3082 20.6585 177.031 HIS -69.9653 -18.614 174.849 SER -74.3247 -7.82087 176.675 GLY -73.0457 -10.337 173.696 ASP -121.826 153.967 175.261 THR -101.613 10.7565 171.537 THR -73.4609 82.0949 -171.556 ASP -60.5881 -36.7206 -178.701 LEU -64.1936 -37.9006 175.227 ASP -65.1675 -49.12 179.65 TYR -58.9393 -51.5497 178.836 ILE -58.5699 -37.8248 175.955 LYS -56.0694 -41.3755 179.166 GLU -69.1428 -42.8514 178.012 ILE -63.8721 -42.6555 -179.274 ALA -63.5818 -31.19 176.796 ASP -78.5227 -2.3376 165.36 ALA 111.225 -0.821045 -174.992 GLY -100.105 158.923 -179.817 ALA 197 217 217 4kezD
-90.0349 110.978 -172.142 ILE -79.4298 153.705 166.757 GLY 70.5212 21.0776 175.553 HIS -65.4588 -29.1751 178.898 SER -66.191 -7.61714 175.3 GLY -68.0502 -15.0337 174.546 ASP -120.878 157.517 173.152 THR -106.5 17.6924 178.08 ASP -77.9961 86.8803 -173.371 ASP -62.2266 -31.2604 175.474 LEU -59.4443 -42.7444 174.35 ASP -63.115 -50.6243 178.711 TYR -53.2655 -55.7939 -179.499 ILE -55.8714 -40.2449 175.087 LYS -49.8155 -43.2782 -178.304 GLU -71.3741 -45.5739 178.14 ILE -61.897 -41.6493 -179.84 ALA -61.4604 -31.6978 178.443 ASP -82.1233 -0.797674 165.557 ALA 106.378 3.12331 -177.06 GLY -100.766 159.595 176.06 ALA 197 217 204 4kf1A
-90.9181 114.321 -172.536 ILE -81.2648 153.359 166.033 GLY 71.242 20.8647 172.686 HIS -66.0737 -24.8946 175.392 SER -62.0305 -14.7445 -178.958 GLY -72.8125 -7.56983 175.015 ASP -126.758 152.798 176.299 THR -100.916 9.3859 172.22 THR -73.7267 79.8548 -169.137 ASP -67.7403 -26.8315 173.071 ILE -63.0163 -43.1871 174.127 ASP -62.229 -50.0104 -177.923 TYR -62.1926 -46.1334 176.299 ILE -60.2698 -38.8822 175.186 LYS -56.4188 -44.003 175.827 GLU -60.3874 -49.4932 -177.858 LEU -62.5848 -41.9568 -177.473 ALA -67.0381 -24.0216 175.136 ASP -82.5927 -0.78084 166.053 ALA 109.158 0.23463 -175.774 GLY -102.044 159.285 179.655 SER 197 217 217 4kf1B
-90.7289 113.983 -173.231 ILE -80.044 153.083 165.262 GLY 71.5334 21.6479 174.046 HIS -68.2777 -22.4574 177.029 SER -70.8709 -7.27797 176.741 GLY -71.3943 -15.1382 176.411 ASP -119.749 152.043 174.683 THR -98.5483 5.74666 169.745 ASP -70.8221 78.6042 -170.729 ASP -68.3127 -26.2978 174.287 ILE -60.9733 -43.5575 174.492 ASP -63.5786 -48.7391 -177.843 TYR -59.2749 -50.205 175.874 ILE -56.9139 -37.2371 175.442 LYS -51.4164 -46.0847 179.624 GLU -66.7134 -46.291 178.379 ILE -58.5068 -42.8908 -178.838 ALA -62.9568 -27.9348 178.377 ASP -82.5913 -1.14708 168.543 ALA 105.747 -1.37879 179.575 GLY -95.9794 157.679 176.48 ALA 197 217 216 4kf1C
-90.725 112.988 -173.152 ILE -78.9192 154.388 165.158 GLY 70.9265 19.7609 175.398 HIS -69.0042 -16.6438 175.158 SER -72.2803 -10.143 178.027 GLY -72.5557 -7.88546 177.348 ASP -127.421 149.278 176.373 THR -100.407 10.902 167.154 THR -75.6093 82.6853 -173.727 ASP -68.9799 -31.9751 -177.518 LEU -67.5551 -40.9809 172.612 ASP -62.8097 -48.3924 176.691 TYR -55.4046 -52.0116 178.109 ILE -57.1612 -43.6833 177.223 LYS -52.977 -43.7699 178.902 GLU -63.8643 -45.3924 -179.902 ILE -64.836 -41.1507 178.198 ALA -61.4126 -32.8629 178.855 ASP -80.7808 0.0467375 161.398 ALA 111.483 1.49754 -174.354 GLY -103.874 160.869 175.561 ALA 197 217 205 4kf1D
-90.1025 121.585 -174.614 ILE -90.7654 158.43 172.958 GLY 58.4027 51.8439 179.698 HIS -82.337 -14.2315 175.88 MET -110.56 56.7616 161.752 ASP -101.355 -4.15289 169.585 ASP -161.301 -179.864 172.886 THR -65.6226 99.2582 -160.867 ASP -137.107 28.8994 -175.063 ASN -69.6226 -45.5345 177.644 LEU -55.4665 -41.6197 -174.479 ASP -83.7005 -32.285 171.681 TYR -61.6596 -48.8759 177.667 ILE -57.6499 -38.5727 175.632 LYS -65.2528 -39.3886 178.083 GLU -61.9675 -50.5913 -178.73 LEU -60.6318 -37.7254 176.725 ALA -64.0249 -35.2391 176.676 ASP -72.7249 -19.1274 176.794 ALA 114.288 3.25678 -172.976 GLY -93.05 149.369 174.953 ALA 197 217 199 4lefA
-88.1777 116.512 -178.232 ILE -84.0017 152.932 171.098 GLY 60.1344 48.1701 179.895 HIS -82.6131 2.75122 -172.515 LEU -121.655 45.3693 171.348 ASP -108.978 -1.36812 168.618 ASP -156.537 177.96 171.052 SER -63.4177 93.0332 -161.801 ASP -127.051 8.55924 -175.475 ASN -53.4327 -45.5044 179.925 LEU -58.0473 -45.5706 179.533 ASP -71.3847 -40.5469 179.319 ASN -59.0732 -46.1183 173.338 ILE -56.6026 -45.5448 175.453 LYS -63.4025 -38.1387 178.29 LYS -63.9675 -45.8132 179.82 ILE -65.3622 -40.0943 177.977 ALA -62.9709 -32.3543 176.94 ASP -72.4822 -20.7019 178.682 ALA 116.929 -3.34374 -172.13 GLY -89.1004 149.839 174.043 ALA 197 217 205 4lefB
-88.2061 118.726 -176.469 ILE -86.9442 155.47 172.273 GLY 58.3819 52.0442 178.255 HIS -81.4315 0.530855 -171.987 MET -116.573 44.5638 170.776 ASP -101.736 -5.42975 173.95 ASP -165.343 176.74 167.528 SER -63.0225 104.656 -163.118 ASP -140.634 21.5634 -171.114 ASP -61.1578 -42.7144 -179.598 LEU -55.486 -46.4739 -177.801 ASP -73.9209 -40.1446 179.278 ASN -62.1633 -43.3664 171.801 ILE -58.536 -41.5833 174.186 LYS -64.6179 -39.9785 179.407 LYS -65.4264 -43.146 176.318 ILE -61.5717 -44.3833 -179.852 ALA -62.6103 -31.224 178.164 ASP -72.4578 -18.5771 179.02 ALA 113.792 -2.18354 -174.437 GLY -91.9651 151.922 178.052 ALA 197 217 217 4lefC
-87.9478 117.047 -177.737 ILE -83.231 154.211 168.343 GLY 60.472 49.0648 178.78 HIS -81.5743 9.47728 -165.685 MET -121.696 32.8618 175.315 ASN -95.7331 -8.86856 175.007 ASP -165.135 171.782 167.091 THR -54.306 111.254 -159.602 ASP -149.166 7.11891 178.196 ASP -58.0396 -48.0865 -178.978 LEU -52.9648 -51.2235 -176.614 ASP -71.2338 -36.0887 176.402 ASN -59.316 -47.4669 173.079 ILE -56.7401 -42.7523 176.633 LYS -65.6949 -37.1749 178.115 LYS -66.0466 -43.5132 177.595 LEU -63.8228 -42.3653 178.262 ALA -62.5898 -33.94 175.067 ASP -67.8947 -26.2704 176.978 ALA 116.594 9.19062 -173.308 GLY -102.484 151.168 178.307 ALA 197 217 205 4lefD
-88.8444 118.401 -175.872 ILE -88.6429 156.192 173.14 GLY 58.8517 49.8567 -178.257 HIS -82.162 2.16729 -170.043 MET -125.554 45.4985 165.253 ASN -100.927 1.52874 172.079 ASP -167.4 171.545 168.192 THR -56.1357 103.435 -163.398 ASP -136.445 20.2703 -170.258 ASN -60.6077 -45.3671 -177.863 LEU -59.2392 -45.804 176.963 ASP -67.3582 -41.5275 179.671 ASN -60.4471 -47.89 174.948 ILE -57.0333 -39.8574 175.161 LYS -69.5887 -37.6044 175.144 LYS -60.6676 -46.8258 179.293 LEU -64.8144 -39.9374 178.299 ALA -60.3707 -36.9839 177.698 ASP -67.6711 -16.5543 -178.524 ALA 108.152 -2.60557 179.9 GLY -87.0931 147.94 175.621 ALA 197 217 216 4lefE
-88.0016 117.851 -176.35 ILE -85.1618 153.713 172.033 GLY 57.5215 50.244 179.838 HIS -82.4327 6.63091 -168.801 MET -127.803 41.7648 168.143 ASP -100.743 -1.13509 173.603 ASP -165.35 170.169 169.148 THR -55.99 106.868 -162.938 ASP -142.475 20.7191 -171.64 ASN -61.0749 -43.9087 -179.08 LEU -56.7822 -48.0348 -179.978 ASP -69.2191 -39.3501 -179.988 ASN -61.157 -45.973 175.023 ILE -58.7769 -38.5548 174.97 LYS -69.3953 -38.2545 175.106 LYS -59.9519 -47.2212 -179.836 LEU -61.9556 -43.2835 178.69 ALA -62.2658 -30.0892 177.447 ASP -73.3562 -14.8374 -178.738 ALA 107.101 -6.67569 -179.592 GLY -90.9384 147.248 174.488 ALA 197 217 216 4lefF
-88.9761 120.241 -175.484 ILE -89.1998 156.884 171.142 GLY 58.3087 49.9984 178.864 HIS -84.001 10.9975 -167.702 LEU -121.795 32.3889 175.512 ASN -97.2796 -11.5219 168.286 ASP -158.162 178.315 166.58 SER -59.9382 110.222 -163.654 ASP -142.561 20.0203 -179.962 ASP -57.213 -40.5782 176.972 LEU -51.4505 -53.8915 -178.509 ASP -68.42 -40.5666 179.405 ASN -56.7463 -49.6582 175.577 ILE -55.9351 -40.3367 178.28 LYS -73.1415 -34.274 173.148 LYS -63.0255 -46.3767 177.432 ILE -62.1233 -40.1483 178.936 ALA -64.9327 -32.0777 175.965 ASP -71.1581 -15.915 -179.738 ALA 113.232 -4.58058 -168.36 GLY -91.4492 149.344 174.63 ALA 197 217 205 4lefG
-88.3392 117.862 -176.265 ILE -88.6409 155.602 171.208 GLY 60.9605 47.6502 -179.214 HIS -78.3165 1.20525 -162.673 MET -121.093 38.9441 172.129 ASP -100.664 -4.93441 175.955 ASP -165.716 172.676 170.632 THR -56.2122 113.977 -152.26 ASP -142.848 0.721682 179.622 ASN -53.2648 -49.3103 -178.422 LEU -50.903 -50.5976 -178.023 ASP -66.752 -42.6795 179.113 ASN -58.7891 -47.2179 174.377 ILE -54.0401 -43.8966 176.23 LYS -68.7267 -38.372 178.044 LYS -62.1273 -49.6618 176.669 ILE -60.291 -42.2915 177.437 ALA -57.5349 -35.3004 178.66 ASP -75.0275 -12.6162 177.972 ALA 111.176 -5.527 -169.37 GLY -90.7103 149.529 178.836 ALA 197 217 205 4lefH
-89.4869 108.072 -170.348 ILE -82.9208 160.032 177.169 GLY 57.4425 29.0568 179.632 HIS -73.6778 -19.2318 174.618 SER -78.3315 2.37987 171.905 ASP -75.6411 -10.7428 171.824 ASP -123.411 159.01 174.009 THR -112.293 29.1224 171.329 ASP -91.7177 91.4902 -173.392 ASP -75.0781 -24.4892 167.769 PRO -58.4127 -45.0737 171.562 ASP -60.246 -49.6878 -170.168 TYR -71.7747 -50.7271 179.715 LEU -64.593 -34.4148 169.325 LYS -56.8019 -45.1924 174.434 GLU -60.0827 -53.0303 -173.862 ILE -62.615 -36.7328 178.95 ALA -61.3088 -32.259 -177.23 ALA -84.0895 -9.60042 172.17 LYS 109.685 -2.4689 174.248 GLY -75.1273 147.885 171.368 TYR 197 217 199 4np7A
-90.1972 104.637 -171.648 ILE -86.1385 165.504 -175.743 GLY 53.5528 31.6838 -177.194 HIS -70.3166 -17.3807 178.549 SER -81.7895 6.41822 173.849 ASP -77.0894 -14.503 175.511 ASP -118.22 152.602 178.125 SER -100.195 5.88657 178.145 ASP -76.6722 87.7297 -172.632 ASP -71.9295 -29.3622 172.507 LEU -61.6832 -42.6036 173.074 SER -57.6893 -48.24 -175.077 TYR -67.1736 -51.2192 -178.802 ILE -65.0684 -33.5008 172.963 THR -61.3653 -38.4075 176.175 ALA -68.8442 -47.3546 -178.941 ILE -60.5276 -38.7815 176.596 ALA -59.5134 -28.449 -176.518 ALA -91.0134 -5.71963 167.253 LYS 110.928 -4.51134 176.183 GLY -75.6174 148.824 170.613 TYR 197 217 203 4pbeA
-88.2879 96.1941 -173.918 ILE -73.5774 160.022 179.537 GLY 56.0145 37.6225 -179.162 HIS -75.1967 -18.3605 174.19 SER -79.5206 7.70551 169.776 ASP -71.0219 -25.3694 178.9 ASP -121.61 155.875 179.734 SER -102.437 8.81454 173.381 ASP -68.8259 82.231 -172.503 ASP -66.5391 -31.959 172.869 LEU -59.9183 -43.3544 172.518 SER -57.5755 -50.5194 -173.162 TYR -65.8235 -50.2794 -176.589 ILE -65.6658 -33.734 175.822 THR -65.4901 -38.8596 172.685 ALA -63.4094 -49.2709 -179.814 LEU -56.5041 -40.3686 -177.125 ALA -65.8487 -26.0447 -178.136 ALA -83.596 -7.95297 178.893 ARG 101.789 0.231365 177.629 GLY -76.0411 142.019 169.76 HIS 197 217 216 4pbeG
-91.1711 105.086 -172.829 ILE -83.4123 166.278 178.311 GLY 58.084 44.9784 -178.201 HIS -84.7506 -19.9021 171.906 SER -76.5721 5.38192 174.994 GLY -73.269 -16.4889 173.535 ASP -123.67 162.018 178.711 SER -103.332 4.29295 174.822 ASP -71.5627 80.246 -176.677 ASP -67.5562 -24.5642 174.943 LEU -63.7179 -38.9397 176.209 ASP -66.2707 -43.7596 -175.609 ASN -67.802 -47.5229 178.512 ILE -65.1993 -37.9889 172.646 LYS -59.7269 -44.1918 174.79 ALA -61.3014 -48.7617 -176.255 ILE -63.7645 -34.1853 -179.425 ALA -69.8427 -13.9144 178.72 ALA -102.189 0.36943 167.51 ARG 109.211 -6.89869 178.298 GLY -76.3857 146.952 171.237 TYR 197 217 199 4pbfA
-91.0451 106.332 -171.459 ILE -85.6935 165.144 -178.923 GLY 55.7303 41.6652 -171.972 HIS -81.4045 -12.1193 174.942 SER -74.8327 -17.5115 -176.867 ASP -54.8163 -22.97 174.499 ASP -117.414 155.578 178.775 SER -96.1366 2.5672 178.409 ASP -68.7114 79.0292 -175.235 ASP -63.9402 -32.7964 176.545 LEU -63.8195 -37.1713 172.153 SER -59.8807 -44.2637 -175.37 TYR -69.366 -47.5363 -178.762 ILE -63.5232 -36.8355 173.826 THR -60.8109 -38.3911 175.534 ALA -67.4684 -51.2879 -179.861 ILE -58.641 -36.2047 179.189 ALA -64.4097 -26.0266 -177.255 ALA -90.171 -10.3386 171.629 LYS 115.737 -1.33906 178.2 GLY -80.8188 147.963 170.136 TYR 197 217 203 4pbfB
-88.2382 102.776 -171.919 ILE -78.7346 158.024 178.122 GLY 60.9457 41.0954 -177.923 HIS -78.393 -25.9187 174.26 SER -72.4773 0.967551 176.051 GLY -68.4315 -25.0119 174.8 ASP -107.476 166.2 171.276 SER -109.259 2.75195 173.564 THR -68.0876 74.9512 -170.896 ASP -63.0334 -36.4477 177.983 LEU -61.3759 -38.4477 171.837 ASP -55.8943 -46.8892 -175.935 TYR -70.7711 -44.96 176.674 LEU -59.9353 -38.9399 177.245 LYS -63.2025 -41.7218 176.097 ALA -63.8418 -47.5778 179.271 LEU -57.8344 -39.4394 178.896 ALA -63.9326 -28.0793 -176.959 ALA -89.1528 -11.6778 169.693 ARG 112.446 -1.01086 172.003 GLY -75.2257 145.866 170.691 TYR 197 217 199 4pcnA
-89.135 96.4306 -170.545 ILE -79.0414 158.463 -178.798 GLY 62.5134 38.1253 -174.568 HIS -75.8658 -20.5544 173.352 SER -72.5645 2.86015 176.11 GLY -71.6897 -22.6366 174.592 ASP -121.521 161.984 177.954 SER -107.071 11.8805 175.205 THR -73.6315 84.3796 -170.599 ASP -69.627 -31.6451 170.856 LEU -59.57 -45.2839 172.084 ASP -54.5566 -49.9586 -173.419 TYR -68.3734 -48.7832 -177.273 LEU -64.1838 -39.542 175.111 LYS -61.4956 -37.1894 174.127 GLU -64.2933 -51.3802 -179.07 ILE -58.3809 -39.2112 -178.524 ALA -64.7203 -23.3311 -179.681 ALA -86.5047 -9.92838 178.025 LYS 98.7008 -2.57328 176.445 GLY -67.618 142.24 170.736 HIS 197 217 216 4pcnB
-92.4704 112.176 -168.056 ILE -93.2751 168.273 -179.022 GLY 55.6729 40.6958 -167.423 HIS -80.7235 -25.1396 177.354 SER -72.876 1.15461 177.229 GLY -75.2034 -7.78267 171.871 ASP -121.985 165.511 177.482 SER -106.502 -2.10116 179.359 THR -72.1232 79.0301 -172.56 ASP -64.3164 -31.2581 174.988 LEU -61.4196 -41.2529 173.992 ASP -55.934 -47.0059 -175.4 TYR -71.2764 -46.6755 177.374 LEU -57.5729 -41.1029 176.445 LYS -60.2921 -43.044 176.895 GLU -62.476 -46.8615 -179.387 LEU -59.4514 -42.2082 -179.14 ALA -64.8002 -27.4673 177.56 ALA -80.2443 -9.76641 176.867 LYS 103.667 -2.82846 178.438 GLY -80.0385 144.157 170.1 HIS 197 217 216 4pcpA
-90.8217 105.313 -171.442 ILE -81.7104 164.714 178.177 GLY 55.257 31.4859 -175.276 HIS -70.6244 -20.6153 179.77 SER -79.0288 3.17502 174.467 ASP -75.936 -10.7653 173.494 ASP -121.556 159.299 175.111 SER -104.496 11.7323 -179.229 ASP -85.3425 89.1062 -173.814 ASP -68.1952 -26.3389 174.135 LEU -62.7405 -43.4805 172.685 ASP -60.3746 -49.5101 -174.232 TYR -63.9221 -50.0722 -176.217 ILE -68.6569 -34.7758 174.201 LYS -63.1575 -38.8413 174.102 ALA -65.2702 -45.8959 178.826 THR -59.1582 -40.3249 -177.828 ALA -64.721 -20.5614 -176.45 ALA -92.0731 -8.20319 176.192 LYS 106.789 -6.08205 173.328 GLY -71.1652 144.585 169.737 ALA 197 217 204 4pcpG
-92.5357 105.755 -177.027 LEU -78.2021 173.724 -177.065 ALA 45.4852 43.2376 177.849 HIS -77.1028 -9.65749 -169.86 MET -62.3845 -42.3925 -178.265 ASP -66.0458 -10.9588 167.466 PRO -103.675 19.0548 -173.832 SER -61.1556 -33.784 177.867 GLY -79.012 -7.55894 178.098 GLU -111.177 76.1382 -179.284 ASP -52.0024 -43.2999 -176.056 PRO -58.0188 -44.4008 174.458 ASP -62.3559 -51.0416 -176.355 TYR -62.7514 -46.6736 172.918 GLN -57.062 -42.7819 176.178 ARG -61.1925 -39.4675 176.382 ALA -66.0132 -47.3497 -179.599 VAL -60.5442 -36.9239 -179.032 ALA -66.0033 -20.4694 177.066 ASP -84.9335 -5.45842 169.088 LYS 102.646 1.82838 -173.363 GLY -96.9829 153.761 179.08 VAL 197 217 205 4qsfA
-91.1027 113.994 -171.101 ILE -80.4944 153.985 168.348 GLY 69.5519 19.295 176.742 HIS -63.7319 -26.7805 179.191 VAL -68.6519 -7.78339 177.723 GLY -71.0692 -8.53627 172.264 ASP -128.606 154.773 176.214 THR -111.328 15.0058 174.026 ASP -74.916 93.3232 -171.135 ASP -60.6659 -38.1022 179.195 LEU -60.1997 -48.0344 175.776 ASP -61.4961 -47.4944 -176.856 TYR -60.1924 -44.796 178.41 ILE -66.8377 -32.0923 169.589 LYS -56.1992 -40.984 172.679 GLU -67.0141 -49.109 -171.477 LEU -61.5295 -38.037 -176.931 ALA -65.7441 -17.7098 177.941 ASP -78.7961 -13.252 176.449 ALA 97.2401 2.12921 -179.431 GLY -84.4382 164.115 179.376 VAL 197 217 217 4rdyA
-92.0789 114.645 -170.203 ILE -83.5346 159.761 172.876 GLY 61.5775 25.4793 176.528 HIS -69.3198 -27.2034 179.576 VAL -73.6887 -0.494983 174.433 GLY -75.8276 -3.85759 170.279 ASP -128.823 153.883 176.012 THR -111.447 12.5104 169.38 ASP -73.1206 87.9701 -168.815 ASP -62.8339 -34.926 178.826 LEU -63.1304 -42.2226 174.161 ASP -64.1764 -46.7918 179.646 TYR -58.497 -42.7353 177.009 ILE -67.2176 -32.2571 170.324 LYS -56.9085 -36.5448 172.134 GLU -71.9128 -48.7629 -173.047 LEU -58.9313 -38.1304 -175.353 ALA -67.577 -13.6312 176.875 ASP -83.0501 -10.4051 174.791 ALA 95.2264 3.73216 -179.313 GLY -87.6203 162.909 169.857 SER 197 217 216 4rdyB
-91.6813 111.296 -172.336 ILE -79.9658 158.505 172.46 GLY 66.0593 14.2932 178.372 HIS -71.0469 -24.6452 176.392 VAL -68.7994 -6.73769 177.679 GLY -75.1639 -4.27922 170.444 ASP -128.418 152.01 176.669 THR -110.176 13.895 170.229 ASP -74.696 86.0685 -167.421 ASP -62.1249 -34.822 178.744 LEU -64.5983 -40.859 172.825 ASP -63.1353 -48.3462 179.885 TYR -56.9335 -42.3351 177.803 ILE -67.5201 -32.0729 170.906 LYS -55.8634 -39.3673 174.529 GLU -73.2487 -44.3688 -175.446 ILE -59.5582 -38.7494 -176.754 ALA -66.8343 -14.3497 177.938 ASP -81.2166 -16.3666 174.266 ALA 100.687 2.46057 179.491 GLY -84.9253 165.357 168.119 VAL 197 217 199 4rdzA
-91.7943 111.699 -172.047 ILE -79.0682 155.766 168.539 GLY 68.8151 21.4734 174.675 HIS -66.9079 -24.7466 178.286 VAL -69.1667 -8.7629 177.876 GLY -73.57 -4.90185 172.447 ASP -130.851 152.228 177.383 THR -110.315 15.3666 174.216 ASP -77.4297 90.3226 -179.143 ASP -55.2574 -36.5699 178.753 LEU -60.1903 -46.5153 176.214 ASP -62.8612 -47.594 -178.111 TYR -58.5878 -44.6828 177.775 ILE -66.2216 -32.1489 169.545 LYS -55.6122 -40.1221 174.682 LYS -70.6265 -46.4278 -172.991 LEU -61.6455 -38.2851 -177.376 ALA -64.3092 -18.7784 -179.979 ASP -80.0532 -15.8773 174.834 ALA 98.7904 2.32716 178.764 GLY -83.1467 165.064 167.487 VAL 197 217 205 4rdzB
-91.9624 113.416 -169.782 ILE -84.3196 156.356 170.548 GLY 69.6165 17.5845 176.221 HIS -65.96 -25.0914 177.059 VAL -63.7461 -11.3746 179.998 GLY -72.6745 -9.01339 171.621 ASP -123.895 154.976 179.11 THR -115.657 11.2773 174.738 ASP -77.9759 85.3251 179.605 ASP -50.4265 -40.4312 -179.943 LEU -60.1416 -41.8196 175.774 ASP -65.2916 -46.9298 -177.005 TYR -62.3717 -40.9029 178.823 ILE -67.2348 -34.5259 169.72 LYS -56.2512 -36.0239 174.006 GLU -72.4544 -45.8234 -174.229 LEU -62.8436 -36.175 -177.457 ALA -62.4909 -20.4732 -179.652 ASP -79.6036 -16.7616 174.485 ALA 99.3968 4.57113 178.35 GLY -84.8723 164.714 168.739 ALA 197 217 205 4re0A
-91.699 116.751 -170.091 ILE -88.2209 163.486 172.905 GLY 59.007 42.3423 -174.975 HIS -77.2399 -23.1262 173.02 MET -64.7635 -9.53109 174.548 GLY -67.6934 -18.877 171.611 ASP -113.44 138.49 -167.13 ASN -112.575 13.8211 173.76 ASP -106.814 104.045 -169.305 ASP -58.0217 -26.0812 177.74 LEU -65.3947 -33.2629 172.705 ASP -63.6473 -44.6611 178.553 TYR -62.2837 -48.1705 176.391 HIS -59.2635 -39.9988 172.284 ARG -59.1643 -39.8828 176.753 GLU -68.1309 -45.223 -175.096 THR -63.5242 -30.9298 -177.493 ILE -60.8103 -22.2334 178.793 ALA -74.9883 -14.1911 -179.168 HIS 88.9055 5.86235 178.891 GLY -78.8534 157.802 174.417 VAL 197 217 216 4wvxA
-93.1676 116.697 -169.947 ILE -90.5605 168.563 173.256 GLY 59.1155 38.8642 -170.968 HIS -83.3404 -19.556 168.101 MET -62.7146 -11.765 177.233 GLY -68.5854 -17.9501 171.509 ASP -114.959 134.642 -166.367 ASN -105.315 7.469 175.016 ASP -99.6412 102.095 -179.53 ASP -58.769 -28.1114 177.787 LEU -61.4282 -37.6895 174.588 ASP -62.8423 -41.6979 178.858 TYR -62.9885 -47.5698 177.107 HIS -61.9008 -36.1739 173.679 ARG -60.9208 -38.5396 177.27 GLU -74.635 -42.3444 179.477 VAL -59.6854 -32.3501 -176.327 ILE -59.0657 -20.702 -177.377 ALA -83.1995 -9.53561 -177.613 THR 86.0914 10.4455 177.613 GLY -88.8704 160.942 173.87 VAL 197 217 205 4wvxB
-92.6444 111.874 -169.09 ILE -96.3337 168.098 -174.826 GLY 51.9515 30.2561 -179.056 HIS -66.4636 -23.0093 178.081 SER -81.2129 5.87375 167.832 ASP -67.4285 -17.6017 179.573 ASP -121.354 170.945 178.502 SER -110.11 4.39534 179.814 THR -75.5006 88.1013 -167.262 ASP -77.2738 -29.0275 172.627 LEU -64.2407 -40.4758 169.74 ASP -52.3006 -53.9324 -176.773 TYR -64.2564 -49.4216 -179.922 ILE -59.8307 -39.7419 174.614 LYS -59.9453 -41.1601 178.291 GLU -65.0257 -47.3432 -179.893 ILE -61.1606 -39.0054 178.785 ALA -62.3509 -23.8975 179.803 ALA -90.3312 -6.83102 172.695 LYS 106.095 -4.15051 171.756 GLY -71.1231 145.405 169.899 TYR 197 217 203 4xafA
-91.1913 102.409 -169.66 ILE -85.5167 169.553 -177.029 GLY 54.8611 39.0229 -170.906 HIS -78.2881 -24.0508 173.855 SER -73.7466 1.58887 174.681 GLY -69.4192 -18.5289 172.624 ASP -127.301 161.485 177.394 ASN -106.378 18.7861 175.539 ASP -78.6985 82.7033 -170.68 ASP -68.3391 -33.0861 172.273 LEU -57.2838 -44.3454 174.526 ASP -60.3161 -48.5269 -174.081 TYR -66.4058 -48.994 -177.17 LEU -66.5655 -34.6213 176.137 LYS -63.0269 -41.3868 174.197 GLU -63.7731 -46.8885 179.484 ILE -58.7547 -40.2052 179.286 ALA -63.4998 -24.3071 -178.006 ALA -87.2417 -7.77765 177.538 LYS 101 0.554428 178.111 GLY -71.1925 141.616 169.555 HIS 197 217 216 4xafG
-89.2463 101.448 -172.548 ILE -81.6655 160.062 -176.524 GLY 57.9923 32.3932 -177.339 HIS -71.5616 -13.6584 177.349 SER -84.472 5.26825 175.458 ASP -73.0857 -19.7954 176.851 ASP -114.756 164.007 173.611 SER -103.215 8.52938 179.1 THR -80.6331 82.889 -170.684 ASP -63.6773 -38.8313 176.561 LEU -59.9434 -40.2825 172.434 ASP -58.957 -50.2822 -176.154 TYR -64.3099 -45.2558 178.67 LEU -62.6206 -38.3197 175.341 LYS -63.6901 -38.686 176.034 ALA -65.1243 -47.4173 179.359 VAL -58.8931 -42.665 -179.277 ALA -63.826 -23.9095 -178.901 ALA -86.9928 -11.6698 171.124 LYS 110.893 -3.25118 172.984 GLY -76.005 146.862 170.674 TYR 197 217 204 4xagA
-88.0579 98.4482 -173.651 ILE -76.1838 159.945 -178.228 GLY 54.8931 33.209 -177.001 HIS -73.5409 -9.1492 173.872 SER -91.9598 15.2488 173.207 ASP -75.2609 -16.1845 174.827 ASP -134.669 172.472 -177.873 SER -116.239 21.4263 174.29 THR -75.6287 81.5874 -174.284 ASP -64.7315 -33.8065 173.692 LEU -58.7967 -45.9925 173.265 ASP -56.8879 -49.3168 -174.249 TYR -64.9275 -49.2054 -176.218 LEU -66.0349 -36.1414 175.425 LYS -63.8913 -40.6297 175.355 GLU -64.0963 -46.9657 179.902 VAL -60.2276 -41.197 -179.673 ALA -64.2777 -20.0091 -176.579 ALA -94.0877 -7.37508 171.818 LYS 110.045 -9.71822 173.801 GLY -70.1861 145.997 170.53 TYR 197 217 203 4xagG
-90.2308 102.244 -170.473 ILE -85.181 161.303 -177.599 GLY 60.2633 40.5065 -171.884 HIS -79.9788 -17.2654 173.981 SER -77.8533 3.39903 173.964 GLY -69.0645 -20.2367 177.006 ASP -123.687 162.613 177.913 SER -99.9636 2.27066 -179.361 THR -68.6941 74.1309 -178.717 ASP -62.1165 -42.796 176.179 LEU -60.1321 -37.2073 173.25 ASP -60.0395 -47.9826 -178.282 TYR -67.2003 -44.244 176.606 LEU -61.3997 -37.7157 174.402 LYS -61.1253 -40.9046 175.036 ALA -63.2866 -50.053 -179.928 LEU -55.4873 -44.5546 179.034 ALA -60.7751 -28.0248 -177.734 ALA -84.5011 -11.544 173.246 LYS 109.437 -2.92811 173.121 GLY -75.4254 145.951 169.782 TYR 197 217 205 4xayA
-88.1321 99.6953 -173.496 ILE -80.1639 162.983 -175.177 GLY 53.1175 35.2508 -178.896 HIS -80.9362 -7.52535 175.582 ALA -92.9229 9.47301 173.518 ASP -71.8621 -18.7239 -178.635 ASP -138.769 150.142 -173.755 SER -95.4689 18.7914 171.856 ASP -71.4221 77.618 -172.621 ASP -64.312 -34.5466 172.533 LEU -58.9713 -42.4127 173.326 SER -59.5351 -48.3445 -176.273 TYR -64.757 -51.9699 -176.081 ILE -62.8855 -38.0587 177.962 THR -64.5403 -37.7359 172.593 ALA -64.1293 -49.8313 178.706 ILE -55.1713 -41.137 -177.003 ALA -63.7358 -22.1763 -174.995 ALA -94.8002 -5.6188 173.158 LYS 109.537 -5.75528 175.899 GLY -75.3511 145.531 171.508 TYR 197 217 199 4xayG
-89.3151 102.008 -171.415 ILE -82.067 159.626 -179.606 GLY 63.7889 37.7978 -178.72 HIS -73.8853 -21.3208 172.512 ALA -73.734 0.153455 177.078 GLY -70.1426 -19.8589 173.683 ASP -116.822 162.922 175.282 SER -106.547 10.2892 177.442 ASP -76.2119 79.9574 -169.376 ASP -67.3305 -37.7196 175.363 LEU -58.842 -40.4634 174.541 ASP -57.9325 -46.6312 -174.274 TYR -71.5609 -42.5282 -179.869 LEU -65.5849 -36.0524 174.269 THR -64.2837 -40.2185 174.65 ALA -62.6764 -48.6858 179.512 ILE -57.4439 -39.3726 -179.99 ALA -63.9386 -27.4733 -176.214 ALA -88.2781 -7.89447 169.927 LYS 111.787 -4.95111 175.231 GLY -77.2216 146.405 172.064 TYR 197 217 199 4xazA
-89.0012 97.5064 -171.716 ILE -76.8494 160.034 179.493 GLY 58.9139 40.6358 -175.097 HIS -79.3966 -17.5234 172.072 SER -75.2159 3.38533 173.891 GLY -70.9241 -21.7513 176.71 ASP -125.216 156.905 178.307 SER -102.833 14.0745 175.687 ASP -74.5762 81.484 -171.975 ASP -65.9278 -33.6901 173.247 LEU -59.4736 -45.0814 173.015 ASP -57.2551 -48.8824 -174.432 TYR -66.1619 -49.4097 -177.009 ILE -65.0949 -35.2822 176.483 LYS -65.1951 -37.4598 173.823 LYS -65.9238 -47.3165 179.045 LEU -58.477 -40.4029 -178.717 ALA -65.1541 -24.3176 179.536 ALA -85.3876 -4.59878 -178.784 ARG 95.6905 7.56061 175.653 GLY -74.3092 150.301 178.139 ALA 197 217 217 4xazG
-92.2642 108.674 -169.034 ILE -91.4002 170.052 -178.014 GLY 56.2199 41.6752 -168.97 HIS -82.0612 -21.9629 175.635 SER -75.2191 2.00521 175.82 GLY -67.6418 -21.1106 -179.387 ASP -118.926 165.784 175.863 SER -107.392 4.40807 177.625 THR -76.0974 80.2582 -172.976 ASP -66.7236 -30.1617 174.773 LEU -61.3426 -40.9317 174.552 ASP -57.49 -47.7833 -175.103 TYR -69.1854 -45.9707 179.882 LEU -63.6448 -36.6578 172.619 LYS -58.9604 -43.7397 178.104 GLU -62.9699 -47.6693 -179.362 LEU -60.5455 -40.4664 177.758 ALA -60.6197 -33.0572 -179.588 ALA -80.9224 -5.98498 174.931 LYS 106.267 4.23744 -176.638 GLY -87.204 153.716 -179.634 HIS 197 217 217 4xd3A
-91.0235 102.73 -170.163 ILE -81.9259 167.949 179.033 GLY 57.5877 34.2743 -179.35 HIS -70.9407 -23.2667 172.833 ALA -74.3896 4.92004 172.354 ASP -71.4351 -21.7062 176.231 ASP -114.23 162.166 175.058 SER -115.553 17.8517 170.953 THR -84.76 97.1933 -173.023 ASP -76.8503 -27.9324 171.975 LEU -59.4363 -44.1251 172.73 ASP -59.3696 -49.5795 -172.783 TYR -68.0938 -48.8227 -175.862 LEU -67.5256 -36.0657 175.077 LYS -61.896 -41.113 175.792 GLU -64.3525 -46.7974 179.471 ILE -61.5685 -37.2059 -179.814 ALA -64.6427 -23.7697 -177.94 ALA -89.7841 -7.1325 174.532 LYS 107.31 -3.57177 173.34 GLY -73.213 146.092 169.645 ALA 197 217 199 4xd3G
-91.2604 106.888 -171.282 ILE -87.0176 167.351 -177.276 GLY 52.2998 33.9278 -176.408 HIS -74.3457 -16.8619 175.773 SER -83.6438 8.53945 170.919 ASP -78.3625 -3.94045 173.45 ASP -128.487 164.227 177.658 THR -105.514 -0.913468 178.72 THR -71.3988 83.4612 -171.817 ASP -69.1013 -30.0123 174.611 LEU -61.9753 -39.6186 171.256 ASP -58.3136 -50.8075 -175.914 TYR -65.9977 -48.2302 -177.867 LEU -64.802 -38.5402 174.912 LYS -61.8079 -37.6305 175.707 GLU -67.8916 -46.6373 178.129 ILE -58.9218 -41.1032 179.135 ALA -60.8184 -28.4419 -177.792 ALA -84.9054 -1.2527 176.138 LYS 104.834 -1.26159 -175.148 GLY -85.0652 153.363 179.646 HIS 197 217 217 4xd4A
-90.6607 105.672 -170.262 ILE -84.6872 166.155 -179.621 GLY 55.6261 27.8971 -179.001 HIS -77.3277 -22.0936 171.946 GLN -75.7538 8.47705 172.001 ASP -74.7576 -19.8193 178.447 ASP -120.139 165.318 179.107 THR -116.874 18.7942 170.69 ASP -85.4869 95.8312 -172.755 ASP -75.4723 -31.6111 172.222 PRO -57.6741 -41.4132 172.538 ASP -60.4741 -47.3376 -172.979 TYR -70.9258 -51.3146 -177.453 LEU -63.2317 -39.1306 173.628 ARG -58.0029 -43.5434 175.24 GLU -61.6433 -51.5341 -179.779 ILE -58.5971 -41.6336 -179.465 ALA -59.7379 -23.6533 -177.139 ALA -92.6708 -3.34724 172.36 LYS 107.366 -7.09752 175.077 GLY -73.2899 145.936 171.111 TYR 197 217 199 4xd4G
-90.6809 107.297 -171.4 ILE -87.3107 167.653 -176.307 GLY 53.6811 31.5652 -173.568 HIS -73.3393 -17.5708 -178.527 SER -82.2219 2.37938 177.603 ASP -89.1814 17.1967 166.789 ASP -132.474 166.614 176.753 THR -109.592 3.41528 175.28 THR -78.6134 84.3803 -173.354 ASP -68.8809 -30.2919 175.691 LEU -63.5521 -37.2231 172.171 ASP -58.3425 -49.7001 -177.672 TYR -66.8322 -47.1654 -179.383 LEU -61.6588 -40.1804 175.297 LYS -59.9498 -44.0084 175.688 GLU -59.5256 -52.08 -179.806 LEU -56.9198 -41.0465 178.153 ALA -59.7605 -35.9784 179.883 ALA -81.8088 -8.45645 176.955 ARG 117.183 -6.84838 175.167 GLY -79.2748 147.99 170.974 TYR 197 217 215 4xd5A
-91.1335 105.723 -169.777 ILE -85.6704 166.197 -179.889 GLY 56.1665 43.4473 -170.11 HIS -86.5043 -18.7356 174.139 SER -77.8548 5.88992 174.613 GLY -77.1906 -15.7396 173.986 ASP -121.459 160.26 178.122 SER -109.732 12.2972 174.091 THR -77.4584 88.8614 -177.793 ASP -67.3766 -29.4068 173.29 LEU -58.6672 -44.0181 173.72 ASP -58.495 -50.6235 -173.903 TYR -65.224 -51.8309 -178.137 LEU -63.282 -39.0679 177.056 LYS -59.8397 -44.0011 173.279 GLU -61.4885 -49.9122 -179.73 LEU -54.9493 -41.9159 -179.212 ALA -64.5422 -22.7567 -177.126 ALA -89.753 -5.69389 173.539 LYS 105.156 -3.21331 175.316 GLY -78.3211 146.68 172.811 VAL 197 217 205 4xd5G
-91.7046 109.519 -169.851 ILE -87.8009 169.791 178.531 GLY 56.999 30.3113 -178.635 HIS -75.4999 -24.8398 174.579 ALA -73.1825 4.89497 175.776 GLY -82.0699 9.20444 169.088 ASP -133.254 163.008 175.536 THR -104.902 -3.08162 175.829 THR -73.8632 85.8535 -174.139 ASP -68.2579 -38.3458 177.646 LEU -57.1475 -39.7584 171.088 ASP -54.5115 -52.5928 -176.802 TYR -66.326 -49.0955 179.662 LEU -59.4412 -38.4753 173.817 LYS -59.4177 -48.5691 175.682 GLU -55.3134 -51.5891 179.472 LEU -55.2692 -41.9566 -178.157 ALA -66.4289 -25.6204 178.06 ALA -86.6536 -12.7752 168.511 LYS 114.115 2.1683 174.723 GLY -80.285 147.754 170.845 TYR 197 217 199 4xd6A
-91.0594 105.77 -171.978 ILE -84.4029 165.906 -179.609 GLY 54.7212 32.3984 -174.255 HIS -76.7173 -5.53635 -179.894 SER -97.5121 14.2045 170.238 ASP -83.7015 -11.6207 175.199 ASP -109.613 162.358 178.352 SER -113.583 24.568 176.265 ASP -93.5032 88.3027 -172.487 ASP -64.9395 -31.948 174.048 LEU -60.574 -37.6643 173.085 ASP -61.9043 -49.9234 -175.111 TYR -66.794 -49.3471 -177.642 LEU -62.0205 -43.781 176.227 THR -56.9688 -41.0483 175.306 ALA -64.6074 -49.8911 179.207 ILE -55.9295 -45.0599 -174.928 ALA -62.0989 -21.3556 -179.065 ALA -93.8921 -5.14505 170.965 ARG 103.28 -3.14203 167.502 GLY -66.4109 143.179 170.43 TYR 197 217 203 4xd6G
-91.638 108.229 -170.755 ILE -88.0368 168.496 179.733 GLY 57.3715 39.9746 -167.988 HIS -88.5566 -14.1766 175.157 SER -84.8185 6.50305 172.404 GLY -72.1358 -23.5339 176.694 ASP -118.88 156.721 174.991 SER -102.918 19.9452 175.734 ASP -82.3172 88.7821 -177.012 ASP -75.6063 -31.1388 173.837 LEU -61.1676 -36.1863 171.625 ASP -62.7634 -49.7224 -174.268 TYR -67.2577 -42.7508 -176.006 LEU -74.8865 -28.2492 170.407 LYS -64.922 -40.2564 172.981 GLU -68.3283 -49.0091 -179.776 ILE -59.5108 -36.5428 -179.973 ALA -64.4557 -33.8452 -176.885 ALA -82.8436 -9.79073 171.956 ARG 112.22 0.0489855 176.151 GLY -75.3433 147.913 170.531 TYR 197 217 205 4zstA
-90.1437 102.151 -171.832 ILE -83.355 168.789 -176.195 GLY 51.9567 34.6319 -173.48 HIS -79.9434 -11.0743 179.543 SER -93.3151 13.1089 170.978 ASP -89.8409 10.3401 175.308 ASP -129.364 157.917 179.228 SER -97.8461 -11.116 -176.633 ASP -75.1845 91.2038 -175.273 ASP -71.2804 -27.7467 176.197 LEU -67.0793 -41.8469 171.841 ASP -52.7896 -43.7336 -175.453 TYR -72.4361 -50.9064 -175.031 LEU -65.3753 -34.6586 171.574 LYS -59.8131 -46.2032 174.23 GLU -60.7284 -47.3495 178.976 ILE -59.2785 -42.3149 -177.576 ALA -66.7876 -15.754 -176.718 ALA -98.7987 -6.76448 172.626 LYS 113.38 -8.66095 178.658 GLY -76.5591 147.396 170.39 TYR 197 217 203 4zstB
-91.0435 102.639 -171.637 ILE -86.0954 168.854 -176.418 GLY 52.1968 29.7775 -175.711 HIS -77.6671 -6.83774 177.986 SER -92.9706 10.321 175.873 ASP -77.971 -11.7719 177.323 ASP -134.034 161.795 -178.744 SER -107.781 10.9196 175.217 THR -68.684 85.5315 -170.91 ASP -71.8123 -28.9901 175.826 LEU -64.7773 -36.9477 171.262 ASP -60.6959 -45.4996 -173.119 TYR -68.4538 -47.0917 -176.058 LEU -72.6572 -28.546 169.191 LYS -59.1923 -43.5843 176.416 GLU -67.8964 -47.7296 -177.842 ILE -61.288 -35.7676 -179.411 ALA -68.2267 -35.6181 179.443 ALA -76.7304 -15.4873 169.332 LYS 115.625 2.79461 176.914 GLY -79.3055 151.376 172.334 TYR 197 217 203 4zsuA
-90.3169 101.081 -172.145 ILE -81.7588 170.542 -177.028 GLY 49.0197 41.1571 -174.308 HIS -86.7677 -13.2258 179.659 SER -85.2024 9.33669 176.883 ASP -88.725 3.03936 178.755 ASP -124.455 155.196 172.986 SER -91.7078 -4.15728 -178.536 ASP -84.5937 93.0048 -174.766 ASP -73.1362 -25.9016 172.985 LEU -61.7007 -46.4728 170.952 ASP -49.3081 -47.7613 -174.605 TYR -68.8774 -55.1187 -174.62 LEU -64.3076 -36.4761 169.802 LYS -54.79 -46.4625 176.57 GLU -63.2078 -51.3639 179.795 ILE -55.9829 -42.041 -178.259 ALA -64.8041 -24.3771 -176.633 ALA -89.4362 -10.1088 172.104 LYS 117.998 -1.26657 -179.191 GLY -87.0781 148.705 171.483 TYR 197 217 204 4zsuB
-92.4495 117.439 -170.523 ILE -89.2665 168.312 176.109 GLY 56.3841 34.7894 178.117 HIS -66.1713 -24.5513 174.945 ALA -62.7384 -14.0358 177.779 GLY -68.2715 -12.8299 169.698 ASP -117.201 133.994 -165.508 ASN -106.386 11.78 175.105 ASP -104.219 106.146 -177.826 ASP -52.1964 -31.4128 179.08 LEU -64.0689 -34.981 172.648 ASP -64.6776 -46.0662 177.69 TYR -59.5726 -46.0842 176.389 HIS -61.162 -41.8265 173.132 ARG -57.7461 -38.7335 174.695 GLU -68.7565 -47.9615 -173.329 VAL -62.7908 -26.47 -177.556 ALA -63.0001 -22.0417 -179.792 ASP -77.1338 -12.4952 -175.819 TYR 87.0692 9.08574 179.069 GLY -88.9899 161.421 173.484 VAL 197 217 199 5ch9A
-92.9226 118.879 -169.386 ILE -93.8058 166.409 177.212 GLY 56.0901 40.6171 -176.55 HIS -75.1351 -21.8801 173.378 MET -64.4381 -11.6563 176.381 GLY -69.7464 -16.8645 170.392 ASP -113.341 143.361 -166.425 ASN -114.846 8.33491 175.846 THR -102.884 102.943 -173.628 ASP -56.516 -28.0742 173.506 LEU -58.8553 -41.5224 174.822 ASP -60.834 -45.3938 179.404 TYR -63.7028 -44.7428 175.818 HIS -61.447 -40.5297 170.625 LYS -57.4004 -42.0893 175.65 GLU -65.9598 -50.2827 -176.166 THR -61.7433 -27.6021 -178.068 ALA -60.7384 -25.0302 -177.873 ALA -78.8031 -10.17 -179.933 TYR 89.6626 4.95936 -179.627 GLY -84.7702 156.465 174.909 VAL 197 217 216 5ch9B
