# Supplementary material for: Highly active enzymes by automated combinatorial backbone assembly and sequence design
Source: Nat Commun. 2018 Jul 17;9:2780. doi: 10.1038/s41467-018-05205-5 (PMC6050298; doi:10.1038/s41467-018-05205-5)
Supplement: Supplementary file 20 — Supplementary Data 16 [file 41467_2018_5205_MOESM20_ESM.txt]

-122.941 119.491 -167.163 VAL -100.206 119.145 164.731 ALA -97.4935 75.7355 -173.008 PHE -110.109 14.8087 175.393 ASP -115.294 25.4436 -179.086 THR -57.4999 132.017 -178.525 ILE 99.034 -17.3313 -179.81 GLY -87.4314 67.8727 -169.212 LYS -74.3787 -8.67839 169.643 ASN -71.6867 -37.7409 -176.373 SER -84.121 -41.805 175.64 TYR -160.69 139.915 -179.112 ALA -74.2719 138.068 174.643 PRO -51.9582 -31.5961 173.715 ASP -59.3799 -36.9889 178.275 GLU -77.8877 -31.3608 171.335 ASP -59.8337 -48.3725 175.926 ARG -60.6259 -45.3368 174.328 ILE -57.1784 -39.2177 -179.974 ALA -69.4745 -40.8311 176.792 ALA -61.3672 -38.3592 -179.292 LEU -59.3517 -47.7131 -176.353 LYS -68.9572 -31.4935 169.186 ALA -61.657 -45.0742 174.666 LEU -62.661 -41.5918 -177.991 ILE -61.8043 -22.8225 -179.467 ASP -107.157 8.07452 -178.335 HIS 64.2223 34.6749 -176.346 GLY -105.884 13.0082 -179.862 HIS -60.6963 -20.6214 -177.009 ALA -78.823 4.8407 174.514 ASP -119.296 5.09788 -176.361 ARG -104.54 130.151 175.182 VAL -117.178 153.214 178.757 LEU -124.398 138.487 168.473 LEU -150.939 -172.613 -178.994 SER 219 254 224 1bf6A
-124.303 122.554 -164.785 VAL -104.856 118.78 164.407 ALA -95.5584 76.6112 -172.968 PHE -110.451 13.3044 175.354 ASP -114.454 27.6315 -177.897 THR -59.2369 126.716 -179.468 ILE 104.635 -14.6192 178.838 GLY -86.0804 69.0566 -169.735 LYS -75.0231 -10.3833 170.284 ASN -70.2624 -38.3805 -175.63 SER -83.1475 -41.4557 175.996 TYR -160.876 140.065 -179.838 ALA -71.0852 136.895 173.175 SER -52.7039 -31.5529 172.828 ASP -60.0912 -35.3057 178.734 GLU -78.242 -31.2685 170.963 GLU -60.059 -47.8619 174.436 ARG -60.1097 -44.4965 176.023 ILE -56.7746 -41.3324 -178.92 ALA -70.5654 -38.4538 176.344 ALA -62.6854 -35.4812 -179.592 LEU -64.3068 -45.4434 -179.85 LEU -68.7137 -34.2681 175.67 ALA -66.6026 -35.9392 171.977 LEU -66.824 -45.0514 178.944 ILE -63.0139 -23.5647 178.058 ASP -99.3561 5.15055 177.096 ARG 69.625 27.4004 -179.652 GLY -113.263 18.8829 177.06 HIS -59.5851 -22.7059 -176.204 ALA -79.68 5.47363 173.321 ASP -118.656 0.331853 -179.952 ARG -99.9478 130.816 172.84 ILE -122.751 152.544 -177 MET -119.466 142.763 166.544 LEU -150.823 -172.075 179.813 SER 219 254 246 1bf6B
-110.738 109.726 -169.446 ILE -82.5073 98.7813 179.559 GLY -97.9775 78.6059 -172.599 LEU -117.765 14.8079 -179.525 ASP -117.636 18.0813 -172.508 HIS -44.0622 -52.2002 -169.141 ILE -80.2933 -3.8133 179.998 PRO -79.4398 111.235 177.962 HIS -164.765 126.69 179.97 SER -98.6634 23.1795 177.598 ALA -62.5942 128.639 -175.677 ILE 83.1672 -2.24426 175.363 GLY -121.531 22.2664 165.967 LEU -54.7579 -12.4544 167.941 GLU -63.418 -26.1181 -178.372 ASP -104.419 102.897 174.549 ASN -52.5858 -47.5958 -172.563 ALA -63.9314 -46.3001 -179.1 SER -71.9703 -32.3312 177.16 ALA -64.7813 -45.6023 177.84 SER -59.0707 -43.1553 -177.346 ALA -71.1632 -49.5946 -161.493 PHE -91.76 -31.7908 -172.162 MET 89.3475 -175.498 -178.666 GLY -131.782 19.0084 166.901 ILE -85.1862 143.115 177.836 ARG -72.5606 159.121 177.555 SER -66.6633 -27.0187 175.845 ASP -66.8903 -42.8669 176.779 GLU -54.6516 -52.0776 178.37 THR -59.7374 -52.3544 -179.171 ARG -52.4486 -37.9692 -176.827 ALA -67.9367 -26.462 173.498 ARG -56.8416 -38.1467 174.997 THR -55.8405 -48.561 175.548 VAL -59.523 -45.7134 -178.793 LEU -54.229 -49.0067 -175.573 ALA -66.0916 -38.9653 167.501 LEU -56.5796 -47.942 179.93 VAL -55.8085 -36.6353 -178.473 ARG -81.0991 -4.78318 -177.985 ASP 93.618 20.5006 -177.153 GLY -110.676 40.1752 177.489 HIS -66.6943 -34.3398 -177.081 ALA -76.9424 -7.30466 -176.428 ASP -109.71 7.621 -179.293 ARG -98.5029 130.204 169.032 ILE -124.055 123.424 177.858 VAL -110.2 130.834 173.692 ILE -141.088 -171.735 179.493 SER 219 254 233 1dpmA
-112.33 109.884 -168.792 ILE -82.4774 102.071 -178.891 GLY -98.7925 79.5188 -167.544 LEU -121.672 4.45596 176.566 ASP -108.346 24.3083 -170.817 HIS -49.7458 -52.6542 -171.119 ILE -82.1585 -0.756026 -179.777 PRO -81.7258 106.473 177.708 HIS -157.179 122.846 175.664 SER -88.1 18.2729 -178.254 ALA -58.2688 117.311 178.787 ILE 86.0526 22.2589 179.419 GLY -138.502 10.9249 177.695 LEU -65.2629 -3.93072 154.523 GLU -64.6453 -3.33999 177.372 ASP -127.993 100.821 -177.521 ASN -55.6706 -49.9078 -176.937 ALA -58.0649 -46.4481 174.196 SER -64.3306 -42.6056 -179.814 ALA -62.4849 -42.505 178.491 SER -61.0206 -40.2514 -176.557 ALA -76.0773 -50.1122 -165.68 PHE -93.9085 -28.3291 -175.072 MET 83.3126 -175.225 -170.639 GLY -132.236 19.0072 162.39 ILE -84.5421 145.364 -174.301 ARG -80.8258 161.784 -178.634 SER -69.023 -28.5671 177.482 ASP -59.3274 -42.5292 179.77 ALA -61.1245 -44.198 175.703 GLU -61.4389 -48.7789 179.326 ARG -54.4357 -42.3464 -175.143 ALA -60.6788 -28.5302 175.3 ALA -59.28 -36.0841 175.054 THR -59.3813 -50.5087 175.492 ILE -60.8551 -42.2622 -178.729 ALA -55.7059 -41.5872 -176.393 ALA -77.2485 -34.5657 170.715 MET -59.1653 -48.6741 -178.469 ILE -57.3577 -27.0077 -174.887 LYS -92.9394 3.97833 175.549 ASP 87.9192 20.6338 -176.749 GLY -113.737 29.3167 177.24 HIS -58.7081 -34.4155 178.399 ALA -71.7296 -11.0543 -175.78 ASP -105.757 6.82589 -175.199 ARG -101.312 129.396 167.71 ILE -123.981 128.406 177.889 LEU -115.768 134.814 173.874 ILE -146.171 -170.849 -177.726 SER 219 254 245 1dpmB
-111.95 107.872 -170.103 VAL -81.0209 102.326 178.895 GLY -98.9928 80.2541 -169.195 LEU -120.632 14.2916 178.838 ASP -117.881 23.0304 -168.383 ARG -48.0456 -51.531 -170.847 MET -83.0135 -2.02808 -179.751 PRO -77.6942 105.315 -177.838 HIS -159.11 126.167 -179.84 ASN -97.3742 16.8997 175.843 ALA -59.9415 124.799 -178.276 ILE 96.9733 -10.926 176.998 GLY -129.797 30.3481 160.715 LEU -49.8765 -24.9303 164.221 GLU -51.9037 -34.5783 -169.561 ASP -100.88 103.781 -174.528 ASN -61.1171 -47.0718 -177.744 ALA -63.376 -48.0843 171.432 SER -59.7277 -42.7817 -177.223 ALA -62.2763 -44.4905 179.568 SER -60.5836 -37.5931 -177.603 ALA -76.0141 -49.1436 -163.49 LEU -97.0372 -23.0268 -177.672 MET 78.895 179.882 -178.499 GLY -121.785 20.8284 170.772 SER -88.3635 140.571 -175.34 ARG -74.2401 155.742 177.163 SER -63.0882 -29.2802 176.454 TRP -65.8951 -42.5116 177.141 GLU -59.6658 -44.5891 179.037 THR -64.7287 -45.4398 -177.784 ARG -61.3554 -33.6754 -175.837 ALA -67.608 -23.5176 175.921 ALA -66.0789 -29.5031 173.096 THR -62.7789 -46.2871 176.886 VAL -64.5076 -40.8044 179.609 ALA -57.7585 -44.0314 -178.553 ALA -69.6831 -36.4618 173.562 LEU -62.6953 -47.8475 177.392 ILE -57.5999 -30.8859 178.973 LYS -83.8873 -4.29292 175.49 ASP 93.0365 19.4985 -177.123 GLY -108.058 27.5251 178.429 HIS -51.3993 -33.1946 -175.274 ALA -80.0562 -9.12804 -175.43 ASP -106.962 4.20917 -176.13 ARG -98.0895 130.686 169.044 ILE -122.223 127.724 177.807 LEU -111.547 133.611 174.354 ILE -146.46 -172.853 -179.684 SER 219 254 242 1eywA
-111.723 107.429 -169.046 VAL -81.6334 99.6265 179.522 GLY -96.9334 81.6587 -171.517 LEU -120.849 16.3275 178.365 ASP -116.358 15.805 -169.451 HIS -42.5264 -52.9247 -172.027 ILE -80.2255 -4.75128 177.948 PRO -74.7786 106.199 178.226 HIS -161.572 125.927 177.499 SER -97.3324 18.198 175.714 ALA -54.0248 122.944 -176.202 ILE 83.8903 8.33928 175.159 GLY -130.324 15.6054 164.352 LEU -49.1606 -16.7755 165.131 GLU -59.5423 -25.6783 -177.54 ASP -105.963 109.213 -179.938 ASN -56.5786 -54.3163 -177.496 ALA -54.0686 -52.3811 179.003 SER -58.3405 -45.8276 -179.224 ALA -60.6492 -44.1337 176.554 SER -56.6875 -44.5493 -175.566 ALA -73.2082 -49.62 -163.141 LEU -91.7946 -31.6082 -175.045 MET 89.334 -174.925 -175.91 GLY -127.381 7.96874 168.742 ILE -78.2846 139.843 179.049 ARG -74.9543 158.51 -179.443 THR -64.5474 -30.3552 175.929 TRP -64.9084 -42.7869 175.744 GLU -53.9386 -53.4889 179.234 THR -60.8874 -47.0229 178.065 ARG -55.4817 -36.0616 -178.133 ALA -68.9387 -24.2804 174.972 ALA -60.0388 -37.1183 174.642 VAL -56.9393 -49.7222 177.366 VAL -59.9626 -44.1755 179.904 ALA -56.0343 -51.7509 -178.731 ALA -60.725 -39.8048 170.06 LEU -56.8158 -51.5495 176.415 ILE -50.281 -40.6748 -176.712 LYS -77.6126 -2.81367 -179.213 ASP 90.7213 17.5199 -175.039 GLY -106.141 30.895 177.189 LEU -56.0473 -38.5771 -174.52 ALA -73.947 -7.36311 -174.393 ASP -113.195 7.11419 179.548 ARG -95.4981 132.147 168.14 ILE -125.708 124.673 176.836 LEU -110.006 134.518 173.388 ILE -144.509 -171.867 178.99 SER 219 254 233 1ez2A
-112.419 107.329 -168.725 VAL -81.3418 99.3001 179.215 GLY -95.0927 80.4558 -170.362 LEU -120.236 14.8469 178.725 ASP -116.978 19.5969 -167.589 HIS -47.2775 -48.0755 -171.089 ILE -85.3465 -3.21542 178.403 PRO -76.9139 106.08 179.221 TRP -159.031 124.034 178.097 ASN -92.8243 15.4524 178.129 ALA -55.4104 128.796 179.692 ILE 82.2816 10.2648 178.416 GLY -134.463 11.9142 172.483 LEU -42.612 -21.7402 172.617 GLU -66.9262 -1.78516 -175.836 ASP -126.482 103.819 -172.458 ASN -60.515 -53.434 -177.605 ALA -55.1792 -50.34 175.375 SER -59.4667 -50.4966 178.292 ALA -56.063 -43.4143 176.504 SER -57.0243 -37.1554 -175.803 ALA -82.8844 -52.04 -163.951 LEU -93.01 -22.7874 -174.964 MET 80.8613 -177.881 -172.713 GLY -124.181 10.5309 167.401 ILE -79.781 144.444 -177.452 ARG -80.9773 157.517 -179.248 SER -61.6433 -33.585 177.75 TYR -58.9052 -41.0704 178.452 GLU -59.7574 -49.1834 177.163 THR -60.6827 -47.3491 -179.878 ARG -55.5029 -38.9699 -175.223 ALA -64.5969 -28.1935 174.515 ALA -58.9976 -34.4787 174.04 THR -59.5017 -50.8383 177.343 ILE -60.6755 -40.2057 -178.328 LEU -59.5894 -47.4938 -179.522 ALA -66.6553 -34.1834 173.432 LEU -63.8796 -53.2758 177.849 VAL -51.5513 -31.4276 -177.881 LYS -86.4882 4.31532 174.693 GLN 82.7951 25.4391 -178.097 GLY -114.132 28.3615 179.218 HIS -54.6214 -35.069 -178.507 ALA -75.0087 -9.48558 -175.688 ASP -106.887 7.13073 -176.601 ARG -103.029 131.401 166.668 ILE -122.808 132.666 177.06 LEU -116.838 133.927 174.87 ILE -145.599 -172.189 -179.09 SER 219 254 245 1ez2B
-111.055 108.743 -169.293 VAL -80.0021 97.7907 179.35 GLY -95.4634 76.4848 -169.692 LEU -116.516 11.7654 -179.82 ASP -115.669 22.2027 -167.315 HIS -47.3139 -52.2439 -170.091 MET -82.1418 -2.50969 -178.661 PRO -77.9545 110.982 177.456 HIS -159.159 132.959 176.778 SER -99.5169 15.6605 173.613 ALA -59.704 127.278 -177.091 ILE 93.7578 -10.0914 175.519 GLY -124.912 20.7833 170.774 LEU -40.0614 -21.9777 177.315 GLU -85.2884 -7.6601 177.061 ASP -101.992 101.769 -168.936 ASN -61.6172 -52.3529 -178.755 ALA -59.5378 -40.7322 178.649 SER -71.4116 -41.7174 176.423 ALA -62.2258 -40.9066 177.155 SER -58.2833 -44.2916 -176.564 ALA -78.5962 -45.0766 -163.732 LEU -93.5968 -28.9944 -178.317 MET 87.1423 -179.516 -178.105 GLY -103.054 12.4558 173.394 ASN -90.1525 145.046 -176.742 ARG -78.6758 162.365 177.748 SER -65.9434 -30.7309 176.974 TRP -67.5641 -41.5804 173.907 GLN -57.6053 -49.1411 177.392 THR -62.3353 -47.7218 -178.303 ARG -59.6194 -34.1698 -177.689 ALA -62.8488 -23.9863 177.139 ALA -62.1065 -34.4281 176.801 THR -60.5844 -48.1245 177.685 ILE -62.5641 -42.618 178.311 ALA -55.7619 -53.0553 178.518 ALA -59.6756 -40.2133 172.955 LEU -58.7989 -50.6232 177.223 ILE -56.7779 -37.1565 179.215 LYS -76.299 -3.68104 174.947 GLN 94.8889 16.7306 -173.972 GLY -111.528 33.2811 177.711 HIS -55.879 -31.9619 -174.947 ALA -80.8225 -7.48482 -177.618 ASP -113.394 12.5896 178.336 ARG -98.4092 131.233 169.982 ILE -123.588 126.058 179.009 LEU -111.989 133.629 177.51 VAL -147.633 -175.041 179.135 SER 219 254 242 1hzyA
-111.156 106.502 -169.07 VAL -79.5845 97.3692 -179.935 GLY -94.1956 77.2992 -169.247 LEU -116.947 12.9548 179.307 ASP -117.391 24.079 -168.2 HIS -48.511 -51.2862 -169.457 MET -81.696 -5.11996 -175.601 PRO -79.3268 109.181 177.982 HIS -156.242 133.664 176.713 SER -99.7855 13.8556 172.031 ALA -56.8684 118.621 -178.74 ILE 102.404 -7.01841 178.364 GLY -131.55 29.454 170.186 LEU -45.9224 -33.9189 176.081 GLU -68.8128 -10.81 179.649 ASP -103.711 99.1536 -169.094 ASN -63.9545 -49.4331 -179.415 ALA -61.0708 -43.8504 174.661 SER -65.86 -42.5765 179.834 ALA -62.5062 -42.6693 178.601 SER -59.6429 -38.035 -176.345 ALA -79.2307 -45.7283 -164.37 LEU -99.1273 -22.8565 -178.396 MET 79.434 -179.896 -177.411 GLY -116.348 14.2906 178.465 ASN -88.0166 145.461 -175.944 ARG -78.613 161.559 176.66 SER -64.1753 -33.9879 177.926 TRP -64.072 -42.073 176.329 GLU -59.8629 -43.5906 178.508 THR -67.0702 -44.1645 -178.889 ARG -62.4676 -34.674 -178.105 ALA -64.5543 -20.7798 176.837 ALA -67.6784 -30.6964 171.46 THR -61.7864 -48.3731 175.276 VAL -59.733 -43.5702 -178.154 LEU -57.5581 -46.6333 -178.438 ALA -68.7952 -36.9025 172 LEU -58.3149 -48.9844 -178.942 ILE -63.3165 -25.9176 178.165 LYS -85.33 -0.77387 175.919 ASP 92.8115 17.0452 -173.101 GLY -111.106 25.801 179.652 HIS -53.0075 -29.9754 -176.556 ALA -81.3293 -7.29844 -174.9 ASN -113.707 11.699 178.765 LYS -100.312 131.958 168.993 ILE -119.753 126.902 177.681 MET -111.501 133.231 176.709 ILE -149.648 -174.556 -179.523 SER 219 254 243 1hzyB
-111.003 113.018 -167.74 VAL -83.5164 96.781 178.394 GLY -94.9762 76.7993 -171.71 LEU -118.091 15.8659 179.629 ASP -118.186 13.8572 -167.742 ARG -41.4241 -53.5002 -171.713 MET -75.9864 -6.36533 -179.904 PRO -87.4247 112.579 177.407 HIS -154.048 130.224 179.898 SER -98.1009 13.2931 173.337 ALA -55.7619 126.094 178.95 ILE 92.6157 -6.85247 171.875 GLY -127.777 27.0318 172.904 LEU -44.1225 -22.274 -175.962 GLU -85.5082 0.262411 -179.333 ASP -109.258 88.4761 -169.282 ASN -49.4526 -50.2608 -174.664 ALA -65.0612 -34.9763 -177.773 SER -73.9383 -46.7569 178.372 ALA -62.1715 -37.9279 174.992 SER -57.8894 -40.2413 -173.031 ALA -83.5089 -42.9356 -169.117 PHE -93.9105 -27.6336 -174.845 MET 81.6748 -178.987 -173.147 GLY -124.803 7.89522 171.195 THR -79.6989 137.494 175.438 ARG -68.863 155.335 172.003 SER -56.6415 -37.6864 172.062 TRP -63.757 -39.7693 176 GLU -59.3083 -50.6464 177.56 THR -61.1687 -50.4626 178.501 ARG -55.3249 -40.2121 178.713 ALA -57.9635 -24.0137 178.149 ALA -62.9586 -31.8082 177.43 THR -62.3262 -49.269 175.556 ILE -61.9474 -41.674 178.668 LYS -56.576 -48.2315 177.874 ALA -64.2234 -39.4842 170.886 MET -57.4058 -50.7783 179.959 ILE -61.5456 -32.8553 176.233 ASP -79.6886 0.25296 172.628 GLU 92.8149 14.5952 -173.6 GLY -110.353 35.7278 -178.93 HIS -62.6456 -25.0163 -176.58 ALA -87.4989 0.124826 179.727 ASP -116.474 8.74572 178.963 ARG -95.2416 128.621 169.15 ILE -119.824 123.488 178.329 LEU -108.542 134.278 177.505 VAL -152.883 -175.868 -177.382 SER 219 254 225 1i0bA
-111.587 108.624 -168.787 ILE -80.6691 98.4563 -179.726 GLY -94.9145 76.5065 -165.891 MET -117.08 8.78907 179.614 ASP -117.459 25.6864 -167.395 ARG -49.6658 -50.2049 -169.468 ILE -82.4556 -4.37748 -179.342 PRO -77.6762 112.136 178.662 HIS -162.35 128.211 -179.605 ASN -96.96 11.2957 170.318 ALA -51.5953 114.979 -177.656 THR 96.5638 7.83684 171.973 GLY -139.726 33.2545 171.676 LEU -51.4826 -33.6273 175.422 GLU -65.1442 -24.8228 -178.161 ASP -92.697 96.8456 -170.994 ASN -57.1766 -56.8144 -173.914 ALA -61.6532 -40.9799 171.168 SER -62.9613 -40.3558 178.183 ALA -62.9825 -43.0502 177.831 LEU -62.8267 -32.2674 -178.833 ALA -78.3544 -49.5514 -162.213 PHE -101.638 -23.2475 -179.258 PHE 80.6271 -177.924 -172.749 GLY -120.264 13.4681 171.09 ILE -87.3918 143.205 -176.227 ARG -75.7024 162.877 -179.649 THR -69.9696 -30.4644 178.406 TYR -63.3032 -41.8697 176.887 GLU -59.393 -46.9664 177.777 THR -62.7281 -47.0639 -178.989 ARG -59.2747 -34.5696 -174.751 ALA -67.4521 -20.0444 176.443 ALA -67.9386 -29.6061 172.31 THR -62.2285 -47.045 174.226 ILE -61.0219 -44.8887 -179.641 LYS -54.3873 -48.6258 -178.603 ALA -67.5635 -36.5311 172.633 MET -59.2389 -46.6085 -178.232 ILE -65.1644 -24.9732 -178.372 ASP -87.4132 -1.62156 175.681 GLN 94.9136 12.587 -173.42 GLY -110.03 25.6956 176.296 HIS -47.8891 -32.4923 -174.249 ALA -82.4492 -4.44232 -175.352 ASN -117.001 13.8028 178.343 LYS -101.287 132.467 169.249 ILE -121.048 124.783 177.441 LEU -110.049 133.2 174.934 VAL -149.812 -172.725 -178.156 SER 219 254 245 1i0bB
-111.108 109.924 -169.193 VAL -81.7591 98.4605 178.252 GLY -95.8447 76.5547 -171.027 LEU -116.583 13.0685 179.695 ASP -115.767 19.9991 -166.701 ARG -46.2349 -52.5163 -170.223 MET -81.6203 -1.51315 -178.046 PRO -77.1334 107.23 178.829 HIS -161.72 135.828 -178.349 SER -103.655 16.2192 171.838 ALA -58.7516 124.938 -177.101 ILE 97.044 -10.9395 174.153 GLY -128.718 30.0588 171.995 LEU -46.5816 -18.3275 -176.142 GLU -87.5495 -9.10279 177.549 ASP -101.428 101.196 -170.813 ASN -61.5969 -50.329 -177.32 ALA -60.3357 -42.0564 -179.533 SER -68.7517 -42.4104 179.262 ALA -63.1791 -41.2669 176.167 SER -58.8892 -42.1035 -175.645 ALA -78.0396 -46.9296 -166.555 PHE -93.2255 -26.9769 -177.114 MET 85.6594 176.19 -174.528 GLY -121.154 14.4483 173.148 THR -90.8476 140.214 178.61 ARG -73.0535 157.667 172.541 SER -58.1378 -32.8695 173.037 TRP -67.5311 -40.5276 174.342 GLU -58.5903 -48.5216 178.737 THR -62.75 -49.4799 179.354 ARG -58.0611 -35.4609 178.772 ALA -62.2266 -23.3117 176.669 ALA -63.5672 -33.1234 176.026 THR -60.5103 -49.8805 175.066 ILE -62.4134 -41.0889 177.584 LYS -56.5556 -52.7628 177.986 ALA -60.1917 -39.5926 172.393 LEU -59.0103 -51.0422 178.659 ILE -56.7284 -35.547 -179.917 ASP -78.3437 -3.57321 174.498 GLN 96.6055 14.0762 -174.825 GLY -110.85 36.074 176.342 HIS -57.5804 -30.7802 -175.9 ALA -80.6928 -6.46121 -176.461 ASP -111.441 8.14539 -178.269 ARG -98.0926 129.592 169.163 ILE -120.023 125.742 176.979 MET -109.571 134.249 175.597 VAL -148.822 -174.474 179.735 SER 219 254 226 1i0dA
-111.492 106.972 -170.09 LEU -79.1034 99.6198 178.955 GLY -96.005 76.9991 -167.752 MET -117.041 10.5856 179.293 ASP -116.619 24.9794 -167.734 ARG -48.6217 -50.5964 -170.182 MET -83.3985 -2.42248 -177.31 PRO -79.749 107.904 178.454 HIS -156.289 130.418 176.641 ASN -97.9487 16.0986 172.474 ALA -58.2505 119.966 -178.06 ILE 101.247 -7.51116 177.521 GLY -130.345 31.2957 164.946 LEU -41.5671 -32.3612 179.378 GLU -71.564 -17.4005 -178.893 ASP -100.867 102.83 -171.217 ASN -64.1721 -48.4986 -177.657 ALA -62.7584 -44.2229 173.175 SER -64.3181 -42.9834 179.757 ALA -60.3736 -46.2529 178.503 THR -58.3886 -35.8707 -176.093 ALA -80.3295 -45.8321 -162.798 LEU -99.7277 -23.7019 -177.78 MET 80.8017 179.145 -173.662 GLY -119.479 11.8773 170.446 SER -86.0139 143.662 -175.934 ARG -78.4598 161.441 179.913 SER -61.4535 -31.1513 178.232 TYR -63.2024 -41.9879 177.018 GLN -59.7542 -44.4356 178.519 THR -65.5074 -45.0684 -178.493 ARG -61.6155 -34.501 -177.192 ALA -65.1031 -21.5034 176.915 ALA -67.7513 -30.7665 170.917 THR -61.3914 -48.1159 174.943 VAL -59.7091 -44.4827 -177.671 LEU -57.9017 -46.3079 -178.144 ALA -68.5984 -37.1021 171.394 LEU -59.0474 -47.07 -178.307 ILE -63.4029 -27.3351 -179.813 GLU -85.6517 -1.14444 175.303 GLN 94.156 14.4375 -173.422 GLY -110.062 27.4622 178.277 TYR -51.5408 -32.5273 -174.854 ALA -80.9235 -6.42784 -175.89 ASP -114.26 13.4915 179.157 LYS -101.843 131.166 169.36 ILE -120.195 126.611 177.768 LEU -111.125 134.573 175.909 ILE -149.688 -173.895 -179.748 SER 219 254 245 1i0dB
-111.023 109.454 -169.811 VAL -81.6307 99.4857 178.453 GLY -96.4105 77.5568 -168.905 LEU -116.49 10.8562 179.671 ASP -116.06 23.4353 -167.317 HIS -48.1955 -51.5982 -170.716 MET -82.2019 -2.71043 -178.072 PRO -79.0054 110.35 177.167 HIS -157.898 133.059 177.821 SER -98.9363 15.3108 174.046 ALA -59.6147 124.446 -179.218 ILE 99.5459 -9.92595 179.68 GLY -130.874 30.0866 175.797 LEU -46.515 -18.9696 -176.114 GLU -84.7388 -10.6005 178.485 ASP -102.391 101.79 -170.034 ASN -63.3879 -50.8774 -178.657 ALA -57.8971 -41.1946 -179.265 SER -68.6923 -45.2642 -179.696 ALA -63.9805 -38.0259 175.917 SER -59.8796 -40.6503 -173.768 ALA -81.26 -41.8533 -162.699 LEU -100.078 -28.6656 179.898 PHE 89.24 177.455 -176.439 GLY -120.206 11.3683 171.45 ILE -86.9932 144.185 179.937 ARG -76.9597 156.79 174.345 SER -58.1102 -33.5885 171.469 ASP -67.0594 -40.5231 173.888 GLU -57.7539 -51.5436 178.541 LYS -61.3601 -48.1657 179.937 ARG -59.9506 -34.5928 178.251 ALA -61.205 -24.6008 178.746 ALA -64.0529 -32.421 176.049 THR -60.9874 -49.3811 175.247 VAL -61.1638 -42.3247 178.809 ALA -56.8648 -52.2402 178.667 ALA -59.9796 -39.2162 171.277 LEU -59.808 -50.0286 177.857 ILE -56.9375 -36.4566 -179.596 LYS -78.4476 -3.95918 175.294 GLU 95.6976 17.186 -175.394 GLY -114.239 34.8424 175.884 HIS -56.9115 -31.0463 -176.102 ALA -79.2565 -7.84068 -176.54 ASN -110.738 8.3133 -178.979 ARG -97.7693 129.393 168.568 VAL -119.848 124.514 177.075 MET -108.606 133.441 175.571 VAL -146.673 -174.076 178.629 SER 219 254 230 1jgmA
-111.107 107.537 -170.711 VAL -79.2853 99.7053 178.108 GLY -96.026 77.2978 -168.333 LEU -116.357 9.51621 -179.978 ASP -114.868 23.7869 -166.529 ARG -48.9585 -50.4018 -170.588 ILE -83.7353 -1.66657 -177.33 PRO -80.6906 107.433 177.39 HIS -155.175 130.961 176.371 SER -97.8065 16.2651 171.983 ALA -57.0361 119.092 -179.08 ILE 102.534 -6.5457 179.499 GLY -126.607 33.252 -179.052 MET -58.6524 -32.615 -176.128 GLU -69.4413 -13.6326 -178.413 ASP -101.581 99.8942 -171.338 ASN -64.109 -46.5842 -176.378 ALA -64.564 -42.1279 174.971 SER -65.6232 -44.8222 -179.439 ALA -58.87 -45.4656 178.856 THR -59.7241 -36.8044 -174.173 ALA -76.8229 -45.7946 -160.231 PHE -101.751 -22.1168 -178.127 MET 80.6085 179.369 -174.857 GLY -121.831 12.5079 171.312 THR -87.1 143.579 -175.953 ARG -75.9537 160.916 173.821 SER -63.7123 -33.2344 172.079 TRP -62.8439 -41.0665 176.519 GLU -60.6386 -42.901 -178.94 THR -69.3689 -45.2883 177.852 ARG -60.8065 -35.5187 179.042 ALA -63.641 -21.1872 176.783 ALA -68.0347 -31.1157 171.514 THR -61.0256 -49.2563 173.367 ILE -59.2156 -42.1274 -178.343 LYS -60.6884 -46.83 179.519 ALA -65.2143 -36.6092 172.347 LEU -61.6081 -47.4746 -179.858 ILE -62.2147 -26.597 178.091 ASP -88.6308 2.04406 174.735 GLN 91.7147 16.6054 -173.653 GLY -110.825 26.7088 177.841 HIS -52.4436 -33.2581 -175.624 ALA -79.5867 -6.77784 -175.994 ASP -112.948 11.4516 179.607 LYS -100.799 130.906 168.252 ILE -119.363 127.749 177.116 MET -111.84 135.042 175.725 VAL -148.567 -173.614 179.181 SER 219 254 231 1jgmB
-109.304 109.897 -170.42 ILE -81.4455 98.2956 178.038 GLY -98.7199 74.0542 -167.613 LEU -107.026 9.41858 -178.284 ASP -126.449 37.9432 -169.989 ARG -48.9192 -48.2546 -169.396 ILE -77.39 -6.27089 -177.877 PRO -72.8484 112.706 178.93 HIS -165.637 130.851 -177.78 ASN -102.911 10.2481 173.61 ALA -52.2289 123.016 -174.433 THR 94.296 -36.269 175.27 GLY -89.8107 24.5224 174.945 LEU -63.3941 -7.99257 168.578 GLU -63.1408 -46.6474 -175.826 ASP -84.4073 119.724 -178.654 ASN -72.1109 -43.2325 -179.148 ALA -63.2226 -51.1736 177.214 SER -58.4785 -45.5108 179.341 ALA -56.8276 -38.8772 -179.619 LEU -66.8211 -36.0261 -174.574 ALA -83.6402 -50.5806 -172.162 PHE -83.7088 -28.6131 -178.533 PHE 87.7729 -176.045 -174.239 GLY -132.141 13.2205 162.947 SER -81.3499 135.649 173.839 ARG -69.927 159.435 175.542 SER -62.2054 -27.337 169.6 TRP -65.386 -46.067 178.55 GLU -55.7367 -45.2245 179.232 THR -66.5619 -46.7964 177.495 ARG -57.5714 -35.6941 -178.589 ALA -65.114 -29.4555 175.426 GLU -55.9834 -36.917 174.294 THR -55.2909 -52.1166 178.262 ILE -58.6054 -46.5048 -178.102 LEU -54.34 -49.7983 -175.981 ALA -66.2544 -40.068 169.589 LEU -55.5207 -45.8144 -178.223 VAL -62.045 -23.7292 -179.3 ARG -94.0877 0.466401 178.905 GLN 95.3631 20.6471 -171.114 GLY -112.849 27.9138 173.634 HIS -55.5514 -33.7179 -175.736 ALA -76.7459 -14.3765 -176.051 ASP -109.951 14.9548 178.456 ARG -101.522 131.601 168.775 ILE -126.175 121.486 177.613 VAL -107.721 136.946 174.321 VAL -147.242 -172.926 178.463 SER 219 254 222 1p6bA
-109.72 108.045 -171.849 ILE -79.7214 97.2678 175.688 GLY -96.8304 83.3375 -160.782 LEU -117.854 0.887454 -175.713 ASP -123.72 38.9618 -166.297 ARG -52.8561 -46.0095 -168.222 ILE -85.5647 -1.05012 -178.126 PRO -79.2473 106.711 178.783 HIS -153.524 127.289 177.082 SER -89.2974 6.03725 179.096 ALA -51.2215 117.045 173.964 ILE 96.8136 -6.4244 175.124 GLY -120.501 21.801 173.346 LEU -60.8359 -6.72805 163.294 GLU -69.4762 -11.5067 -179.463 ASP -116.852 109.988 -169.201 ASN -69.3693 -48.3334 178.565 ALA -58.5692 -48.2487 174.698 SER -57.5685 -50.0305 -175.164 ALA -65.8536 -35.5827 178.857 SER -62.0717 -30.23 -177.434 ALA -92.5298 -51.419 -170.372 LEU -81.1032 -23.2779 -173.779 MET 77.815 173.71 -174.861 GLY -119.279 14.2046 166.009 SER -83.8509 139.304 -173.369 ARG -75.7491 163.841 -179.364 SER -63.6432 -32.2158 -179.966 TYR -61.4866 -42.0044 178.665 GLU -58.8714 -43.8304 177.42 THR -62.5193 -49.4043 -176.996 ARG -60.9411 -34.1682 -176.439 ALA -66.6414 -24.0908 173.842 ALA -63.2661 -28.5021 174.941 THR -64.9573 -48.729 179.036 VAL -62.6688 -37.424 -176.288 ALA -64.154 -42.6823 -179.57 ALA -71.2336 -34.1431 170.097 MET -60.3754 -49.6948 -177.705 ILE -59.5824 -21.2803 -178.339 LYS -94.1819 1.1407 178.207 GLU 85.2802 28.9101 -177.247 GLY -121.585 30.7041 175.704 HIS -57.4103 -31.7274 179.617 ALA -73.3614 -12.7561 -174.918 ASP -104.965 3.40037 -175.997 ARG -99.1832 132.176 168.443 ILE -125.068 126.726 178.536 LEU -113.312 134.502 175.738 ILE -144.701 -172.608 178.36 SER 219 254 245 1p6bB
-110.503 110.416 -170.533 ILE -81.0763 105.754 179.838 GLY -105.177 79.164 -160.118 LEU -118.304 3.38112 -178.291 ASP -121.632 32.4949 -167.745 GLY -45.5262 -52.9453 -168.363 MET -79.9163 -5.49402 179.29 PRO -68.799 114.913 -177.724 HIS -167.191 123.72 179.267 SER -95.3673 11.4383 177.055 ALA -56.4492 126.952 -178.169 ILE 88.8407 -25.3712 172.122 GLY -101.566 28.6303 166.503 LEU -56.8848 -14.9344 167.685 GLU -59.1578 -46.6736 -177.682 ASP -83.429 115.37 179.222 SER -63.6347 -38.7419 -178.715 ALA -67.3039 -47.3507 178.778 SER -61.6421 -41.4795 -179.277 ALA -65.6994 -35.5169 179.406 SER -66.3463 -33.5056 -177.197 ALA -87.0165 -49.5091 -167.998 LEU -81.9304 -31.8176 -173.246 MET 85.538 -179.944 -173.681 GLY -125.71 12.168 169.172 THR -88.3668 140.511 -176.568 ARG -75.1798 159.334 -179.286 SER -64.3815 -29.1455 174.314 TRP -62.0515 -46.9661 175.116 GLU -51.3032 -50.1615 -178.661 THR -63.5547 -44.7745 -177.956 ARG -62.6279 -33.1612 -178.826 ALA -67.8702 -26.6942 172.859 ALA -55.8836 -43.3186 173.034 VAL -48.5968 -53.0802 177.439 ILE -60.9861 -43.1358 179.199 ALA -53.4979 -51.7736 -175.904 ALA -65.9654 -37.1658 173.39 LEU -60.1759 -49.0646 176.919 ILE -50.9148 -50.7339 177.719 LYS -64.9635 -7.38013 177.945 ASP 89.4211 37.2387 -177.7 GLY -118.09 33.0738 -179.251 HIS -60.1968 -25.5338 -175.018 ALA -85.6264 -9.78581 -179.435 ASP -110.712 11.7299 177.146 ARG -97.5653 126.619 165.979 ILE -120.566 123.227 176.453 LEU -110.254 134.426 174.687 ILE -142.793 -171.461 178.661 SER 219 254 234 1p6cA
-108.973 112.765 -171.556 VAL -81.8264 100.749 -179.804 GLY -104.944 81.9018 -158.005 LEU -124.624 8.38729 -179.782 ASP -126.029 36.7517 -165.383 GLY -55.8476 -40.9383 -172.721 MET -85.2446 -2.13666 -179.505 PRO -80.8726 103.396 179.179 TRP -153.991 128.568 179.042 SER -91.8137 10.9698 -176.679 ALA -54.9716 109.757 178.538 ILE 102.906 -4.92745 -177.895 GLY -112.541 10.6591 -170.151 LEU -61.2321 -11.9306 169.808 GLU -65.2758 -11.8301 -179.66 ASP -116.907 107.446 -168.647 ASN -73.6306 -37.8881 177.233 ALA -65.6715 -45.5558 174.272 SER -58.9606 -49.8055 -174.963 ALA -65.1002 -34.1067 178.566 SER -62.4081 -36.0267 -172.481 ALA -84.608 -55.3904 -172.489 LEU -76.6406 -27.6869 -173.64 MET 87.6647 176.61 -178.614 GLY -126.941 20.0943 166.405 ASN -92.3991 139.252 -178.779 ARG -75.0395 161.697 178.338 SER -62.6908 -36.4632 171.833 TRP -56.5425 -43.8398 -178.357 GLU -63.277 -39.5713 175.952 THR -65.3599 -50.6283 177.272 ARG -54.2355 -42.8647 -178.029 ALA -60.0589 -33.9483 174.182 ALA -52.2957 -36.4265 176.032 THR -59.6461 -51.4921 174.865 VAL -60.4014 -33.6315 -176.506 LEU -64.8575 -41.7792 -177.763 ALA -74.7987 -32.2017 170.305 MET -61.8631 -53.7917 176.906 VAL -51.6052 -29.5019 178.704 GLU -86.6681 -0.0404205 179.561 ASP 79.8984 37.864 179.956 GLY -124.635 24.4719 178.706 HIS -55.8689 -22.864 177.747 ALA -80.8127 -8.46472 -177.457 ASP -107.349 2.24749 -174.115 ARG -97.6065 133.626 169.355 ILE -127.176 127.275 177.185 LEU -114.168 130.854 173.036 ILE -143.428 -171.079 -177.841 SER 219 254 225 1p6cB
-111.555 109.165 -169.24 VAL -82.8619 100.517 178.946 GLY -96.8405 80.4324 -169.615 LEU -122.021 16.6039 177.295 ASP -118.307 19.4067 -168.415 HIS -45.5739 -51.008 -170.505 ILE -79.8599 -6.17441 -177.331 PRO -76.9392 108.96 178.87 PHE -163.477 133.717 -179.146 THR -113.927 17.6224 175.121 ALA -57.1962 122.909 -177.707 THR 85.7036 -13.6295 175.507 GLY -103.591 14.4325 -166.82 LEU -70.1107 -6.50825 173.411 GLU -73.9796 -8.37335 178.996 ASP -112.103 111.587 -176.13 ASP -63.2217 -46.549 -176.818 ALA -59.5791 -46.021 -178.902 SER -66.8906 -41.1707 179.658 ALA -64.0014 -42.9805 175.418 SER -56.7541 -43.2938 -174.441 ALA -76.2503 -47.6272 -163.595 LEU -91.9415 -27.8675 -171.436 MET 84.2235 -175.731 -173.542 GLY -132.034 15.2495 168.516 ASN -85.544 140.618 175.127 ARG -71.8153 155.13 174.932 SER -60.9841 -31.1292 170.721 TRP -66.4529 -39.3658 174.461 GLU -57.6636 -52.6802 176.819 THR -57.9712 -48.7962 -178.23 ARG -57.0768 -37.3237 -178.756 ALA -67.2086 -24.3126 172.307 ALA -57.058 -38.8835 175.989 THR -57.7777 -47.719 177.309 ILE -62.5845 -40.2107 -179.806 LEU -58.5999 -50.8472 -178.118 LYS -62.7276 -38.3234 172.09 MET -59.2606 -47.5354 178.422 ILE -56.7248 -31.271 -176.151 ARG -87.1254 -0.252716 -179.101 ASP 90.4748 15.5907 -177.407 GLY -106.51 33.7138 176.177 HIS -59.8887 -34.9709 -176.604 ALA -75.1864 -12.7103 -174.368 ASP -104.974 4.65103 -178.173 ARG -96.3218 130.376 168.405 LEU -125.437 121.739 177.018 LEU -106.717 134.204 172.297 VAL -141.125 -170.977 177.687 SER 219 254 227 1pscA
-112.286 106.501 -170.889 VAL -80.3356 103.986 178.059 GLY -98.6781 79.7716 -167.467 LEU -119.996 10.6024 178.299 ASP -115.202 22.8214 -167.722 HIS -49.1043 -52.9348 -171.569 ILE -78.174 -1.78652 -176.914 PRO -81.3649 106.505 178.987 TRP -156.721 122.432 174.247 SER -87.1188 11.4128 178.907 ALA -57.4036 120.219 178.405 ILE 95.3802 -6.26087 178.827 GLY -129.175 10.5348 -179.586 LEU -40.7167 -15.5649 -174.27 GLU -83.8636 -1.46174 -178.231 ASP -116.224 102.649 -174.315 ASN -53.6579 -47.9661 -175.173 ALA -68.7317 -42.2261 179.629 SER -64.0757 -48.7078 -178.152 ALA -65.4982 -35.3004 175.132 SER -61.1915 -39.5598 -175.994 ALA -79.8641 -50.3522 -164.861 LEU -90.3919 -31.6948 -177.285 MET 88.7528 -179.555 -174.959 GLY -128.842 20.6374 163.401 THR -86.9318 139.403 178.808 LYS -72.0777 150.962 173.289 THR -55.1909 -35.452 170.79 TRP -59.956 -41.4405 179.686 GLU -62.6797 -47.5529 177.854 THR -60.8908 -46.7167 -178.889 ARG -59.8925 -38.5196 -179.605 ALA -65.6325 -20.8618 173.556 ALA -64.5535 -34.0168 173.469 VAL -59.2616 -52.3962 173.995 ILE -57.629 -39.6171 -177.696 ALA -60.3081 -47.1787 -178.612 ALA -68.7482 -34.7823 171.5 LEU -60.6325 -49.4201 179.182 ILE -58.8666 -21.921 -179.168 LYS -96.2533 2.85896 176.056 GLN 87.809 21.0346 -177.295 GLY -112.753 28.5737 176.704 TYR -55.9353 -36.3474 -179.456 ALA -72.9614 -9.19826 -176.858 ASN -105.891 2.30164 -178.07 ARG -94.1149 130.82 165.357 ILE -123.486 127.449 177.75 LEU -113.832 133.489 173.91 ILE -142.9 -171.121 179.174 SER 219 254 230 1pscB
-111.543 103.567 -173.598 VAL -75.1238 102.725 173.75 GLY -98.3702 79.1323 -163.696 LEU -115.282 2.438 -178.448 ASP -118.072 27.8517 -167.891 GLN -45.8318 -52.7433 -172.511 MET -79.7655 -4.02278 178.224 PRO -73.8335 107.327 179.715 HIS -155.188 132.22 -179.944 SER -103.895 18.765 171.626 ALA -57.5596 118.332 179.953 ILE 98.0424 3.28535 174.651 GLY -123.714 33.0367 -173.098 LEU -58.2366 -18.582 -176.96 GLU -90.5509 -6.53998 178.016 ASP -104.202 100.509 -169.399 ASN -66.8388 -46.514 -177.073 ALA -62.1029 -43.7546 179.835 SER -67.7587 -38.5895 179.912 ALA -64.048 -42.9917 -179.856 SER -62.9259 -33.5804 -176.157 ALA -78.3444 -53.125 -165.595 LEU -92.2808 -22.0778 179.296 MET 81.3908 179.762 -172.701 GLY -117.903 6.91381 175.017 THR -83.7135 135.436 178.095 ARG -70.6748 161.111 172.873 THR -61.6956 -35.9483 170.192 TRP -59.6436 -45.2015 178.258 GLU -57.5286 -49.2642 176.286 GLU -57.667 -51.7627 -176.119 ARG -59.9314 -35.7401 179.967 ALA -65.8567 -17.5612 174.047 ALA -67.6893 -28.4947 172.7 THR -63.3574 -49.6461 174.03 ILE -60.6599 -44.1101 -179.993 ALA -55.3508 -50.398 -179.037 ALA -64.5582 -36.6751 171.44 LEU -60.0017 -47.6409 -179.832 VAL -62.2676 -32.1098 175.107 LYS -75.1207 -5.01466 178.069 ASP 89.5728 25.7693 -176.046 GLY -119.983 31.8546 174.795 TRP -49.0415 -36.5971 -176.833 ALA -72.9881 -14.5933 -173.274 ASN -98.7019 -4.78097 -175.261 ARG -92.6911 132.839 167.993 ILE -122.379 130.454 179.909 MET -113.506 136.833 177.233 ILE -150.119 -175.161 177.811 SER 219 254 225 1qw7A
-109.65 109.59 -170.447 LEU -80.2047 92.7944 175.017 GLY -91.9733 79.3236 -165.119 LEU -116.463 1.46055 -178.89 ASN -123.543 38.7726 -168.999 ARG -51.9648 -48.4317 -166.682 ILE -84.5145 0.744803 -178.176 PRO -80.045 110.647 -178.116 HIS -160.029 131.671 -178.683 SER -101.279 11.7526 178.544 ALA -55.3217 123.658 -178.87 ILE 97.6051 -9.40594 177.817 GLY -119.609 32.9302 175.215 LEU -55.4414 -16.9238 -179.075 GLU -82.4741 -9.78686 179.899 ASP -108.526 104.467 -173.869 ASN -63.6594 -46.1955 -173.521 ALA -65.8557 -46.9361 178.016 SER -66.0469 -33.7702 -179.822 ALA -66.7446 -44.6263 177.06 SER -58.4652 -36.2059 -170.344 ALA -82.7525 -48.2184 -170.462 LEU -89.3045 -24.012 -174.697 MET 77.8598 173.625 -171.381 GLY -114.405 13.0104 176.927 THR -89.2953 138.572 178.546 ARG -68.677 155.518 171.147 SER -58.8251 -32.0917 171.802 TRP -69.3355 -39.3081 174.756 GLU -56.184 -53.847 176.051 THR -55.021 -52.2831 179.537 ARG -52.7413 -37.8233 -176.415 ALA -64.4084 -26.0459 176.674 ALA -62.9478 -32.0495 175.808 THR -60.7886 -47.6003 174.136 VAL -64.8966 -41.1777 179.339 LEU -56.3042 -49.7662 177.7 LYS -61.4201 -38.808 175.706 LEU -60.4547 -51.6182 175.958 ALA -57.8806 -37.8788 175.915 ARG -66.4223 -14.4003 177.266 GLN 101.049 9.21764 -174.791 GLY -106.982 43.4547 177.316 HIS -65.2493 -30.4892 -179.361 ALA -71.1535 -17.6281 -170.916 ASP -107.868 7.75192 179.036 HIS -95.1713 128.283 168.77 VAL -119.308 130.294 179.187 MET -115.076 138.936 177.152 ILE -152.451 -174.637 178.64 SER 219 254 222 1qw7B
-111.14 107.339 -169.998 LEU -78.8112 98.3548 178.289 GLY -96.4152 79.7367 -156.595 LEU -121.975 11.4162 177.467 ASP -123.918 44.3407 -161.698 GLN -52.4987 -46.4524 -166.313 MET -86.4489 0.689054 -172.362 PRO -79.1738 106.997 171.554 HIS -154.73 129.361 179.74 ASN -84.6418 18.2057 167.891 SER -54.5269 116.554 177.917 ILE 102.486 -8.89106 179.427 GLY -125.649 29.8607 -177.111 LEU -59.6384 -17.9272 178.334 GLU -72.1961 -19.9474 -175.194 GLY -100.229 106.585 -164.573 ASN -69.3066 -41.6591 -178.14 ALA -67.516 -35.3891 176.012 SER -68.1842 -41.4263 176.789 ALA -57.2559 -45.4195 -174.553 THR -64.5552 -34.0207 -172.149 ALA -88.0122 -43.1074 -163.74 PHE -101.922 -23.0351 177.606 PHE 75.3084 -174.667 -166.37 GLY -119.554 12.8321 177.523 THR -96.6272 138.303 176.89 ARG -71.8106 159.035 170.921 SER -57.4229 -37.6698 169.157 TRP -57.8261 -43.667 177.21 GLU -59.9056 -44.8818 176.994 THR -61.6645 -48.2271 -178.326 ARG -62.0481 -34.3532 176.729 ALA -57.2702 -27.3613 -179.722 GLU -66.7146 -34.9534 173.154 THR -57.4596 -52.0534 175.34 VAL -60.2911 -41.155 -174.986 ALA -63.2493 -41.5974 177.343 ALA -68.5535 -39.9997 172.608 LEU -58.6965 -47.3947 -178.854 VAL -63.2409 -20.0218 -179.414 ARG -103.955 13.6511 172.346 GLN 91.5446 8.99381 -169.328 GLY -107.29 25.2093 179.218 HIS -51.6789 -33.5244 -175.751 ALA -83.7803 -2.95447 -174.868 ASP -109.084 10.5964 -174.046 LYS -110.122 132.745 168.753 VAL -121.686 132.666 179.191 MET -116.068 132.054 178.902 LEU -150.866 -176.401 -179.129 SER 219 254 227 2d2gA
-111.343 106.962 -170.634 VAL -78.0259 97.2364 176.24 GLY -94.1925 79.8672 -157.635 LEU -122.612 13.0811 176.769 ASP -124.103 42.2363 -162.279 ARG -52.2006 -48.3414 -167.91 MET -82.9588 -4.74421 -179.521 ASP -81.3362 110.149 173.797 HIS -155.57 132.777 -179.531 SER -102.002 20.2932 173.294 ALA -66.4025 121.965 179.354 ILE 102.176 -5.27581 -176.158 GLY -133.453 27.777 -171.702 LEU -58.468 -18.5897 -176.027 GLU -81.9486 -4.46776 175.168 GLY -102.634 104.156 -169.908 ASN -62.6789 -45.3687 -178.302 ALA -65.3311 -42.2077 176.452 SER -61.3552 -44.7636 179.358 ALA -59.8966 -41.8841 -170.751 SER -63.5279 -36.2749 -168.843 ALA -95.8981 -37.9662 -172.818 LEU -89.9158 -28.2565 178.248 PHE 79.3943 -177.857 -168.481 GLY -117.227 12.3209 179.625 ILE -98.9912 136.329 178.151 ARG -70.7673 160.457 171.044 SER -57.7927 -37.9764 171.197 ASN -59.9516 -42.1024 175.784 GLN -59.4281 -45.8994 176.774 ALA -60.2009 -48.6948 -177.786 ARG -63.2978 -34.5681 176.196 ALA -56.4268 -27.4891 -179.097 SER -67.6568 -33.176 173.46 LEU -60.2198 -50.4181 174.237 ALA -60.6748 -40.6799 -176.014 ALA -62.277 -42.7475 177.454 THR -68.2614 -40.5969 173.119 LEU -58.605 -47.1238 -179.355 ILE -62.3427 -24.0647 -178.078 LYS -101.248 11.1047 170.527 ARG 96.6069 7.72476 -167.802 GLY -109.277 28.0408 177.8 TYR -52.1113 -34.7383 -175.496 ALA -81.1945 -4.93376 -174.057 ASP -108.699 11.786 -174.375 HIS -111.39 132.43 169.39 ILE -121.032 132.403 179.942 LEU -116.013 133.728 178.736 VAL -154.414 -176.142 -177.745 SER 219 254 225 2d2hA
-111.717 108.189 -169.721 VAL -80.129 100.185 178.292 GLY -98.0904 81.7667 -155.117 LEU -124.722 11.8622 178.23 ASP -125.936 42.2354 -162.028 ARG -50.5957 -46.9798 -162.693 MET -85.6483 -2.91195 -170.644 PRO -81.6697 112.959 173.302 HIS -158.491 134.449 -179.94 SER -103.029 13.2837 171.737 ALA -54.3772 122.571 177.602 ILE 94.9 -4.54958 176.769 GLY -121.236 27.0478 -177.832 MET -61.309 -21.2189 -179.08 LYS -77.8126 -9.49041 179.379 GLY -101.549 101.509 -167.877 ASN -62.8058 -43.3525 -175.921 ALA -68.4225 -39.9731 175.175 SER -64.4648 -44.2123 177.253 ALA -54.4508 -47.0531 -173.377 THR -64.3751 -36.6324 -172.449 ALA -85.9968 -40.7716 -165.543 PHE -93.4347 -30.6116 -178.406 MET 82.6019 -176.36 -169.812 GLY -120.07 15.0214 177.915 THR -101.951 140.384 -177.159 ARG -72.5827 160.071 171.649 SER -60.3815 -34.899 170.66 TRP -59.8273 -42.8378 175.152 GLU -58.0776 -45.8979 177.846 THR -60.8681 -48.7535 -178.377 ARG -62.4898 -33.262 176.7 ALA -56.1881 -27.7512 -177.473 ALA -69.0935 -32.8963 172.692 THR -57.7506 -52.3411 174.984 ILE -59.9198 -39.7989 -176.631 ALA -60.475 -44.7767 -179.643 ALA -69.5451 -39.429 172.786 LEU -58.0906 -46.608 -178.629 ILE -64.4544 -21.6651 -179.129 LYS -101.332 10.4616 171.491 GLN 95.8386 7.79056 -168.524 GLY -108.833 29.2924 178.135 TRP -53.3638 -32.4101 -175.423 ALA -83.8457 -2.32117 -173.877 ASP -111.926 14.2848 -174.516 LYS -112.991 132.815 170.924 ILE -123.128 130.942 -178.288 MET -116.546 132.68 179.784 LEU -153.482 -176.175 -177.998 SER 219 254 231 2d2jA
-109.675 109.067 -171.999 ILE -78.8928 94.8736 176.472 GLY -93.5131 80.1233 -146.77 LEU -124.569 1.30598 170.976 ASP -135.347 53.3535 -166.915 HIS -56.5949 -39.4004 -170.131 ILE -79.8434 -3.97487 -178.028 PRO -73.2791 102.351 177.567 TRP -155.212 129.292 -179.771 THR -106.898 18.4391 168.377 ALA -59.0478 119.477 -178.38 ILE 104.78 -20.2868 173.525 GLY -114.914 49.2078 179.115 LEU -65.1533 -19.9592 -176.273 GLU -82.4561 -10.952 -177.666 ASP -101.615 99.2782 -171.856 ASN -60.8154 -48.3227 -173.523 ALA -66.842 -44.7506 176.265 SER -59.4859 -41.4202 -176.006 ALA -67.9152 -39.3148 175.244 THR -58.2241 -42.9573 -175.584 ALA -78.1681 -47.287 -169.733 LEU -88.3383 -27.5214 -178.002 MET 81.5685 176.862 -171.674 GLY -122.594 18.9171 168.598 SER -98.0449 140.046 178.222 ARG -69.981 159.921 171.112 SER -56.2825 -38.6221 171.668 TRP -59.4612 -42.8725 178.425 GLU -60.967 -46.3909 174.42 THR -57.5649 -49.7245 -176.2 ARG -63.9936 -32.7424 178.897 ALA -64.2993 -22.7152 174.681 ASN -63.7127 -33.7565 174.618 THR -59.7714 -51.7722 176.201 ILE -61.3642 -42.4593 178.745 ALA -55.8052 -48.4253 -179.376 ALA -65.3152 -39.5622 171.04 LEU -55.9129 -54.6765 -179.39 ILE -57.1244 -31.3146 -178.046 LYS -82.0776 -7.97568 174.719 GLU 103.815 14.3973 -171.137 GLY -117.701 35.7003 172.801 HIS -52.0219 -31.9183 -174.267 ALA -81.4532 -8.1275 -176.718 ASP -104.419 2.56775 -175.384 ARG -99.6705 126.709 163.75 ILE -113.757 130.505 174.304 MET -112.478 138.383 174.461 ILE -150.994 -173.087 178.432 SER 219 254 226 2o4mA
-109.517 108.869 -171.921 VAL -78.5197 95.9178 177.09 GLY -95.0265 76.573 -148.946 LEU -121.531 1.63539 178.537 ASP -137.146 55.0661 -164.63 LYS -59.2863 -36.2183 -170.039 ILE -79.106 -6.64814 -176.805 PRO -73.4325 107.771 175.748 HIS -157.1 138.162 -176.618 SER -106.256 4.37614 167.602 ALA -46.9316 114.071 176.169 ILE 117.151 -12.219 -172.427 GLY -153.017 43.2667 -169.624 LEU -80.6355 -12.6751 167.726 GLU -56.3142 -30.4199 -176.176 ASP -83.5427 98.2461 -165.983 ASN -68.3943 -35.5555 -177.816 ALA -69.0658 -44.5667 175.261 SER -67.4305 -38.3678 177.289 ALA -60.1369 -44.6979 178.231 THR -60.6292 -38.1253 -177.496 ALA -78.5782 -49.0745 -169.895 LEU -87.8481 -25.7275 -173.291 MET 75.0889 177.268 -174.501 GLY -121.953 8.18773 168.221 THR -80.2053 135.794 178.457 ARG -67.4 154.444 168.985 SER -52.3374 -38.4249 173.379 TRP -62.02 -43.0797 175.244 GLU -57.1637 -53.1963 173.3 THR -49.6855 -53.974 -174.776 ARG -61.349 -34.884 -178.114 ALA -68.2308 -17.932 173.842 ALA -67.2776 -31.9334 172.422 THR -59.8028 -50.0035 172.051 ILE -58.608 -44.5932 -178.923 LYS -53.711 -50.6157 -175.483 ALA -68.9147 -38.5484 166.997 LEU -52.3982 -53.6766 -177.105 ILE -60.7122 -24.3209 177.262 ASP -91.1486 1.02997 170.278 GLU 100.978 19.5303 -166.086 GLY -127.536 39.2954 169.137 HIS -54.5433 -29.5331 -174.723 ALA -82.379 -7.60135 -177.25 ASP -107.411 4.14098 -175.47 ARG -103.619 127.236 165.884 ILE -114.348 129.48 175.96 LEU -113.223 135.447 175.484 VAL -148.199 -172.533 179.397 SER 219 254 222 2o4mB
-109.491 109.942 -172.154 ILE -79.6212 96.501 177.944 GLY -96.7159 79.2618 -145.945 LEU -123.962 0.807533 173.167 ASP -134.966 53.5382 -164.651 GLN -58.7338 -36.9017 -169.888 ILE -83.1064 -2.69982 -178.299 PRO -74.8525 106.478 174.826 HIS -149.158 130.411 175.47 ASN -97.8531 6.86262 172.926 ALA -54.5003 120.092 -178.664 ILE 98.9748 -19.3488 172.657 GLY -109.78 3.31432 -176.325 LEU -38.9372 -21.9839 173.517 GLU -82.1559 -6.55893 167.962 ASP -98.2979 108.18 -167.199 ASN -79.1842 -33.2104 172.824 ALA -66.0631 -39.1219 171.989 SER -64.6202 -43.3928 -173.497 ALA -66.4891 -40.7715 -179.598 SER -64.6058 -31.5514 174.247 ALA -81.2082 -45.2793 -159.727 LEU -98.12 -24.0841 -172.845 MET 79.7542 172.999 175.973 GLY -118.222 18.675 166.187 ASN -89.6273 148.103 -177.154 ARG -71.2129 163.304 175.602 ALA -63.7369 -31.0983 175.395 TRP -63.7304 -42.7539 177.018 GLN -59.4975 -45.2769 176.054 THR -60.1867 -50.8156 -176.936 ARG -57.8209 -36.3593 -173.596 ALA -64.567 -22.8264 175.017 ALA -65.322 -32.0759 174.098 THR -61.5483 -48.0977 176.016 VAL -62.677 -41.5708 -178.955 LEU -58.6226 -46.8659 -177.462 ALA -67.0666 -41.5066 171.345 MET -53.9805 -45.4214 -174.713 ILE -66.2397 -31.7725 178.999 LYS -82.4851 -2.06219 172.31 ASP 101.374 14.8496 -168.699 GLY -114.229 25.8229 175.227 HIS -44.8242 -34.7629 -171.515 ALA -81.5383 -9.95255 -178.29 ASP -106.813 11.3834 -179.131 ARG -102.203 128.656 165.45 ILE -115.628 127.904 172.746 MET -110.255 136.712 171.529 ILE -148.955 -170.901 -179.975 SER 219 254 244 2o4mC
-110.497 106.264 -173.921 ILE -76.5983 97.0881 173.855 GLY -93.9966 79.8032 -148.494 LEU -123.267 3.99455 170.766 ASP -135.584 52.1521 -167.583 GLN -54.3185 -40.1374 -169.306 MET -80.0131 -5.46659 179.858 PRO -72.6911 109.096 173.292 HIS -156.495 134.772 -175.295 SER -103.448 -2.47769 171.491 ALA -44.3211 101.379 177.667 ILE 114.9 22.4262 177.849 GLY -147.955 42.2877 -175.013 LEU -73.9582 -10.0306 169.097 GLU -89.2634 -6.37005 179.613 ASP -112.036 91.1414 -171.601 ASP -65.6662 -39.6442 -179.418 ALA -62.5972 -43.6991 177.422 SER -74.6209 -33.1978 177.437 ALA -64.9147 -39.0497 176.226 SER -60.1433 -47.3651 179.742 ALA -67.5614 -48.0475 -162.988 LEU -90.1467 -27.2267 174.974 MET 81.6886 179.639 -173.242 GLY -113.674 8.60597 178.64 ASN -92.1785 139.147 175.857 ARG -72.3258 150.566 175.516 SER -56.5029 -38.9229 -179.299 TRP -63.4801 -37.6648 179.702 GLU -68.1235 -43.1582 170.375 THR -56.529 -47.455 -177.263 ARG -60.7884 -36.5483 -172.55 ALA -74.9717 -14.8619 170.917 ALA -66.2285 -29.4764 172.284 THR -62.6706 -47.3315 177.144 ILE -63.2458 -43.1902 178.921 LEU -53.4117 -47.962 -175.354 ALA -70.4553 -38.4131 170.917 MET -56.7545 -46.7522 -178.612 ILE -64.959 -20.2957 176.571 ASP -86.2436 -4.96699 -174.077 ASP 86.8342 24.0075 -177.978 GLY -114.507 31.4887 171.339 HIS -44.9003 -43.5655 -170.907 ALA -77.2147 -9.84242 -175.601 ASN -97.2924 -3.18726 -171.253 ARG -98.3882 126.326 166.638 ILE -117.426 135.284 -177.675 LEU -126.065 129.838 179.838 VAL -142.927 -171.958 177.803 SER 219 254 243 2o4mP
-110.167 110.759 -167.302 VAL -83.0983 97.2531 -176.931 GLY -96.2261 76.6514 -169.066 LEU -114.28 6.21412 -178.278 ASP -112.193 19.2253 -171.852 HIS -45.403 -49.6947 -172.499 ILE -84.363 -3.32857 176.991 PRO -79.8182 75.5836 175.772 HIS -124.416 99.7996 175.983 SER -71.3491 60.0351 -175.617 ALA -88.8912 126.524 175.616 ILE 75.9483 48.6817 -153.253 GLY -157.377 8.46423 174.407 LEU -68.9839 -15.5351 157.102 GLU -53.7154 -27.1186 -175.51 ASP -119.541 102.799 -160.016 ASN -79.7314 -42.3471 172.924 ALA -68.8716 -30.3869 173.267 SER -73.0294 -50.8884 174.843 ALA -65.7084 -24.4665 173.711 SER -74.318 -38.8517 170.967 ALA -55.8528 -51.6878 -154.705 LEU -104.539 -67.7754 179.541 PHE 121.576 171.885 -174.677 GLY -100.609 -27.093 178.543 ASN -58.944 130.534 -174.147 LYS -70.7688 155.551 173.961 SER -59.0491 -33.7676 178.201 TRP -63.9334 -44.0959 178.131 GLU -60.6694 -41.9523 178.351 THR -65.4255 -45.1248 176.985 ARG -58.9242 -35.4496 -176.501 ALA -67.5347 -19.5806 172.233 ALA -67.1348 -32.8655 171.538 THR -60.9136 -46.3237 179.604 VAL -65.6515 -38.4428 179.405 ALA -60.7037 -45.7433 179.66 ALA -65.5824 -40.3237 171.906 LEU -57.2096 -51.0664 -176.913 ILE -60.0644 -29.3813 -178.376 LYS -87.4873 -1.13173 174.368 ARG 97.2668 18.2452 -172.928 GLY -116.763 33.284 173.944 TRP -55.6151 -32.3239 -179.257 ALA -70.8153 -17.1701 -171.643 ASN -103.652 9.80392 -175.3 LYS -104.693 126.783 165.444 ILE -118.296 126.002 173.811 MET -113.273 133.756 173.802 ILE -143.205 -170.057 178.108 SER 219 254 243 2o4qA
-110.437 106.768 -169.448 VAL -78.4153 97.6611 -179.174 GLY -93.9118 74.82 -166.432 LEU -112.818 8.32616 -176.526 ASP -116.781 21.0458 -165.839 ARG -48.9468 -46.6182 -171.509 ILE -83.7205 -0.574883 -174.255 PRO -83.9495 101.258 -178.211 HIS -154.72 122.922 177.877 SER -95.4742 11.1536 169.562 ALA -53.5013 129.317 179.549 ILE 97.3321 -14.894 176.638 GLY -138.595 41.1105 -179.442 LEU -65.7615 -10.0638 -179.875 GLU -89.2424 -10.7193 165.014 ASP -90.1533 99.1095 -170.085 ASN -65.7233 -42.7583 -178.321 ALA -59.4049 -37.943 179.142 SER -73.1175 -41.5757 -179.835 ALA -68.4365 -39.2071 171.259 THR -55.9872 -40.9825 -177.88 ALA -75.427 -48.5522 -158.675 LEU -97.5868 -26.1758 -168.354 MET 77.1308 174.027 -172.469 GLY -115.111 -0.632489 176.09 THR -73.6567 132.344 -177.652 ARG -70.6908 158.454 174.16 SER -58.5242 -35.9466 174.92 TRP -65.492 -42.8941 173.705 GLU -55.8807 -50.3671 -179.088 GLU -58.9709 -45.4873 -178.5 ARG -64.5135 -32.3989 -179.817 ALA -70.7495 -16.1221 168.813 ALA -65.6384 -32.2519 174.771 THR -63.2891 -50.5713 173.218 ILE -57.4724 -45.1336 -179.257 LYS -56.5054 -51.043 178.283 ALA -59.2552 -39.6885 173.974 LEU -61.2905 -44.6333 -176.263 ILE -68.2366 -24.0558 176.893 ASP -92.6516 4.64157 169.827 GLN 97.4233 14.4956 -168.887 GLY -112.392 29.1458 176.935 TYR -51.6119 -35.336 -173.973 ALA -75.5377 -12.5468 -174.427 ASP -102.003 2.03362 -172.899 LYS -99.5378 131.163 169.39 ILE -122.835 127.243 177.972 LEU -111.543 134.628 177.273 ILE -146.447 -174.678 177.291 SER 219 254 227 2o4qB
-110.407 108.303 -170.723 ILE -78.6245 96.5115 178.724 GLY -93.1006 74.4759 -170.638 LEU -111.987 5.66567 -177.758 ASP -110.477 19.9707 -169.889 HIS -47.4017 -50.3597 -170.721 MET -85.3867 1.8031 -178.37 PRO -87.3223 83.2775 -175.452 HIS -135.412 91.3031 178.952 THR -84.0999 66.4947 -167.299 SER -109.587 117.183 -172.642 ILE 90.8897 29.2557 -148.812 GLY -149.191 24.7664 168.59 LEU -82.5391 -3.21981 162.963 GLU -70.2189 -33.6534 -176.716 ASP -110.21 104.226 -159.157 ASN -88.6211 -26.6062 171.962 ALA -76.2446 -41.7426 167.59 SER -60.2461 -55.6868 172.728 ALA -45.4047 -44.2781 -174.748 LEU -72.6886 -32.8029 173.071 ALA -61.8837 -54.7855 -155.054 LEU -98.2639 -75.0822 -179.518 PHE 121.589 163.744 -168.163 GLY -99.4229 -19.4214 172.289 THR -52.353 120.483 -174.171 ARG -64.7612 154.59 169.075 THR -54.5195 -35.6993 173.369 PHE -64.3042 -42.2246 178.549 GLN -61.5973 -41.9276 179.856 THR -68.9324 -43.8111 173.587 ARG -58.364 -34.8893 179.856 ALA -69.2613 -16.7415 173.653 ALA -71.7543 -30.5676 169.787 LEU -59.798 -52.595 178.157 ILE -63.0804 -36.964 177.66 ALA -61.326 -46.839 176.332 ALA -62.4385 -40.5072 174.381 MET -58.2082 -50.881 -176.404 ILE -64.4084 -30.3044 177.224 LYS -81.1112 -3.00607 172.9 ASP 97.8529 18.1071 -173.254 GLY -115.808 34.0694 173.977 HIS -53.7112 -32.3979 -175.959 ALA -77.4188 -9.71672 -174.112 ASN -109.092 8.90901 -179.019 ARG -102.586 131.747 165.664 ILE -120.423 131.607 178.319 LEU -116.853 133.732 177.997 VAL -149.604 -174.127 179.88 SER 219 254 227 2o4qK
-110.312 106.321 -170.191 VAL -78.2125 95.27 179.514 GLY -91.5884 79.0063 -166.299 LEU -117.235 8.16578 -179.947 ASP -114.064 21.9034 -166.328 THR -48.433 -46.8158 -172.957 MET -85.595 2.60771 -177.418 PRO -85.0948 99.953 -178.933 HIS -151.726 130.372 -178.352 SER -99.7086 11.6218 175.009 ALA -54.7313 132.546 177.501 ILE 92.4338 -16.5229 171.609 GLY -128.691 36.8752 174.925 LEU -60.5363 -20.3005 178.653 GLU -88.2034 -9.51244 168.659 HIS -95.6237 99.6266 -168.805 ASN -65.0367 -41.5676 -177.23 ALA -61.3093 -42.1224 179.113 SER -68.8191 -46.6382 179.342 ALA -64.9424 -36.8271 169.191 THR -52.9711 -45.7036 -172.806 ALA -77.3793 -42.816 -158.98 PHE -101.01 -29.6136 -173.068 MET 85.7971 174.621 -173.311 GLY -118.764 4.72691 173.405 ILE -80.1553 140.064 -174.133 ARG -73.606 157.291 175.497 THR -59.2286 -36.083 176.892 ASP -64.8992 -42.4439 172.822 GLN -55.6356 -46.2602 -177.59 ALA -64.1192 -45.537 -177.746 ARG -66.6078 -26.6772 178.633 ALA -69.892 -20.6349 172.363 ALA -65.1782 -31.482 173.905 THR -61.8106 -50.6493 173.375 LEU -57.5231 -47.925 -179.654 ALA -53.4403 -51.9164 178.495 ALA -58.2441 -42.1452 174.902 LEU -60.0867 -46.5732 -177.144 ILE -67.7484 -18.3387 177.273 LYS -96.7875 1.28501 170.145 GLU 99.3839 17.8756 -169.285 GLY -116.96 25.1196 174.303 TRP -46.7923 -34.4481 -174.529 ALA -75.2676 -13.4368 -173.769 ASN -105.186 4.09248 -176.239 ARG -97.3552 132.128 166.173 VAL -121.854 128.497 175.919 MET -113.214 132.143 176.637 LEU -143.024 -173.696 176.481 SER 219 254 232 2o4qP
-110.509 107.953 -170.284 VAL -79.082 98.2206 -179.895 GLY -95.4622 78.7301 -165.503 LEU -117.876 7.54276 -177.913 ASP -115.558 26.0577 -162.664 ARG -55.4805 -42.6831 -172.818 ILE -83.5281 -2.26883 -176.417 PRO -78.1994 107.396 176.152 HIS -160.06 132.727 -179.517 SER -99.1255 15.1697 168.885 ALA -56.368 124.66 179.696 ILE 99.4077 -9.41173 170.659 GLY -145.877 45.6872 -170.794 LEU -62.3354 -28.0841 179.048 GLU -94.4906 10.4603 158.57 ASP -82.344 101.907 -166.61 ASP -65.9177 -44.7455 -179.454 ALA -65.7791 -43.8131 174.846 SER -67.0083 -39.8917 179.589 ALA -62.0028 -42.299 179.66 SER -61.8409 -40.1302 -178.421 ALA -75.6898 -39.4976 -161.408 LEU -104.357 -25.2194 -171.261 MET 72.9241 178.276 -174.248 GLY -122.538 3.79035 163.011 ILE -69.0821 139.714 -174.525 ARG -74.8624 157.438 179.179 SER -60.8745 -32.3738 178.906 TRP -63.94 -43.012 175.707 GLU -57.8318 -45.2028 177.981 THR -63.2748 -45.7157 -177.997 ARG -62.739 -33.163 -176.966 ALA -68.452 -18.8423 174.322 ALA -68.3975 -33.8991 170.371 THR -58.8212 -49.5141 177.467 ILE -59.3286 -42.263 -176.556 ALA -62.3998 -44.2542 178.698 ALA -66.8841 -39.0239 172.606 MET -58.6731 -46.9099 -174.028 ILE -66.3566 -26.9054 -179.12 LYS -95.1812 7.97853 167.213 ASP 96.4603 10.0995 -168.686 GLY -105.639 24.809 -179.606 HIS -52.1005 -35.538 -177.295 ALA -71.629 -16.1283 -175.038 ASP -97.7764 -2.87201 -173.954 LYS -94.2703 128.175 164.813 ILE -118.601 127.371 174.758 LEU -110.311 138.906 173.062 ILE -148.463 -171.699 177.87 SER 219 254 245 2ob3A
-109.561 109.575 -171.299 VAL -78.6195 95.7445 178.328 GLY -95.1597 77.5354 -169.643 LEU -120.703 14.9129 177.775 ASP -119.092 25.9326 -165.382 ARG -54.5671 -45.7362 -170.184 ILE -82.8422 -0.72169 177.69 PRO -82.318 117.112 -176.504 HIS -160.664 123.337 -175.012 SER -91.8406 20.5305 169.576 ALA -73.1011 134.374 175.675 ILE 113.562 1.01421 173.603 GLY 176.282 93.4398 179.813 MET -66.2488 -5.80295 -175.571 GLU -73.4314 -9.35386 170.931 ASP -87 98.8905 -168.243 ASP -65.2246 -30.8593 -162.244 ALA -56.4046 -78.2301 179.061 SER -93.5701 19.338 153.476 ALA -68.69 -41.9602 162.913 SER -57.3787 -39.7334 -173.797 ALA -75.6495 -45.5429 -162.97 LEU -102.387 -24.7969 -179.073 MET 72.9857 173.43 -167.136 GLY -113.026 12.5785 172.575 ILE -88.5308 145.335 179.412 ARG -72.3537 155.469 172.201 SER -57.342 -34.6836 174.283 TRP -66.242 -43.0965 174.187 GLU -56.5065 -46.2001 179.605 THR -64.6193 -46.2885 179.781 ARG -62.1736 -35.6593 179.021 ALA -64.2382 -18.1439 174.834 ALA -65.3259 -33.5458 173.856 LEU -59.0047 -50.7515 176.949 ILE -61.1353 -40.1802 -178.62 ALA -59.7074 -46.1204 179.602 ALA -68.2747 -36.6586 173.096 LEU -59.7819 -47.7942 -177.945 ILE -62.6918 -31.7463 177.779 LYS -77.9109 -12.3334 178.165 GLN 103.552 11.872 -171.805 GLY -106.781 28.0197 176.995 TYR -53.9664 -33.395 -178.999 ALA -68.6482 -18.1901 -174.394 ASP -96.967 -2.54874 -173.9 GLN -93.3023 127.678 166.312 ILE -122.374 131.839 -179.754 LEU -118.734 136.713 177.277 VAL -147.819 -172.951 178.133 SER 219 254 230 2ob3B
-110.561 107.966 -172.284 VAL -78.2561 95.592 175.679 GLY -93.1275 78.9343 -156.767 LEU -123.978 9.62319 174.108 ASP -126.465 43.4908 -175.663 GLN -59.9677 -37.3961 -171.745 ILE -84.2772 -1.17031 -176.346 PRO -77.0307 106.637 179.01 HIS -162.649 133.577 -178.154 SER -102.47 17.3607 171.623 ALA -58.7688 124.07 -178.459 ILE 101.404 -7.20808 172.659 GLY -149.946 49.4878 -172.266 LEU -65.0097 -23.5823 -173.66 GLU -87.3346 -6.36067 167.215 ASP -74.1366 99.3035 -171.194 ASP -59.9864 -47.9774 -175.319 ALA -67.6912 -42.8622 179.665 SER -65.2808 -43.9495 -177.522 ALA -66.4696 -33.1991 174.99 THR -64.7893 -40.2444 -177.456 ALA -77.9927 -47.1317 -166.718 LEU -95.2702 -22.0492 -176.239 MET 72.0248 -178.444 -173.185 GLY -123.214 2.62993 165.823 SER -66.2288 123.115 177.546 ARG -64.3911 156.448 172.753 SER -60.4257 -39.0068 172.18 TRP -58.5632 -42.7059 177.526 GLU -60.8671 -47.7886 176.196 THR -57.8021 -47.9973 -179.962 ARG -62.758 -38.382 178.415 ALA -67.0017 -20.8478 174.015 ALA -69.1686 -33.7809 170.837 THR -56.9203 -51.6528 175.31 ILE -60.0439 -39.8941 -179.267 LYS -58.4382 -48.5285 178.597 ALA -65.293 -37.5932 171.38 LEU -57.9973 -47.3523 -175.322 ILE -68.0894 -22.8737 176.598 ASP -93.4348 4.70169 170.615 GLN 94.1687 14.41 -169.948 GLY -107.419 25.8715 -178.433 HIS -54.1528 -33.9039 -176.773 ALA -74.183 -15.5398 -177.263 ASP -97.3238 -2.20052 -174.574 LYS -93.2442 130.088 169.347 ILE -122.162 131.519 -178.255 LEU -121.525 160.828 -161.095 ILE 167.704 171.343 -170.448 SER 219 254 223 2oqlA
-110.797 107.046 -173.143 VAL -78.02 98.3136 174.946 GLY -96.8737 82.86 -156.9 LEU -128.951 8.68163 171.116 ASP -124.047 41.8988 -165.394 GLN -55.3611 -40.8411 -171.41 MET -82.5596 -5.79711 -177.864 PRO -72.9234 107.391 172.035 PHE -156.029 134.629 177.664 SER -98.6526 15.0971 170.179 ALA -57.8267 124.346 179.881 ILE 101.088 -10.8077 174.526 GLY -145.864 40.6806 -178.389 LEU -59.119 -23.9117 177.143 GLU -86.8016 0.603698 163.043 ASP -84.0269 100.111 -170.346 ASP -61.0469 -49.1986 -178.992 ALA -62.3703 -42.9354 176.458 SER -67.2025 -40.5188 179.519 ALA -64.1697 -40.8393 177.026 SER -58.6479 -44.5223 -176.945 ALA -76.0444 -41.7759 -162.571 PHE -101.498 -22.8474 -174.167 MET 75.141 179.353 -175.659 GLY -120.521 10.3237 177.068 ASN -88.5243 145.46 -179.056 LYS -72.2269 160.592 174.563 SER -64.5539 -30.0792 178.929 TRP -66.7054 -42.069 176.034 GLU -61.1594 -44.6021 174.54 THR -59.5345 -48.2685 -175.35 ARG -63.2269 -33.4684 -173.36 ALA -68.3338 -19.3507 176.608 ALA -66.038 -30.6245 172.889 THR -60.0478 -51.0102 176.005 VAL -59.0351 -41.6362 -178.781 ALA -58.394 -47.2117 -177.582 ALA -70.0107 -36.7761 172.276 MET -56.4998 -48.2501 -177.454 ILE -63.923 -32.953 178.054 LYS -70.8336 -19.8538 -178.253 GLN 110.18 10.1681 -168.843 GLY -108.328 26.0671 179.891 TYR -53.0386 -35.6773 -179.148 ALA -70.8208 -13.7371 -173.698 ASN -100.986 2.8628 -175.154 ARG -99.0383 127.759 167.505 VAL -117.249 129.335 177.112 MET -114.444 135.016 173.992 ILE -148.257 -172.003 -179.985 SER 219 254 243 2oqlB
-112.067 105.487 -170.291 LEU -77.8856 102.048 179.495 GLY -99.2458 80.925 -154.593 LEU -124.865 12.2974 175.208 ASP -123.492 39.3166 -166.709 GLN -44.1261 -50.6672 -164.271 MET -85.2313 -0.277398 178.934 PRO -75.1041 103.241 162.483 TYR -145.648 122.648 174.122 SER -87.9372 20.9376 178.735 ALA -86.3776 123.779 -175.498 THR 103.765 -5.93585 -171.884 GLY -117.633 30.0324 -168.851 LEU -59.7171 -27.9858 -172.423 GLU -86.0055 9.25281 -178.697 ASP -123.054 98.2769 -165.878 ASN -64.3416 -36.7605 -176.262 ALA -70.1624 -51.662 169.23 SER -46.5435 -49.0614 -169.653 ALA -63.3901 -41.0317 -175.854 LEU -68.6043 -19.7092 -167.907 ALA -102.949 -41.349 -172.188 PHE -97.9456 -23.6027 174.86 MET 82.7511 -169.226 -170.011 GLY -126.733 12.4009 174.5 ILE -98.271 138.07 177.799 ARG -73.5925 160.342 174.398 THR -58.931 -34.7052 170.987 TRP -62.0681 -40.1885 175.418 GLU -61.5305 -42.575 176.837 THR -62.932 -46.7201 -177.581 ARG -67.3178 -30.9306 174.063 ALA -58.6637 -26.7248 179.108 LYS -66.2639 -36.0046 175.562 ALA -60.3158 -51.9668 173.189 VAL -56.99 -41.9175 -175.16 ALA -61.3175 -44.0709 179.059 ALA -67.3932 -38.8607 175.235 LEU -60.8994 -45.7121 -179.363 ILE -65.2394 -21.3612 178.96 LYS -99.7992 9.31234 171.279 ARG 94.5452 14.3326 -168.35 GLY -111.374 23.0105 -179.279 HIS -50.7439 -32.8647 -175.185 ALA -83.4407 -5.56908 -175.694 ASN -107.161 12.7058 -175.771 ARG -110.383 134.266 166.899 VAL -122.41 135.215 178.039 LEU -116.114 132.135 177.954 ILE -150.301 -176.347 -178.85 SER 219 254 228 2r1kA
-111.015 108.485 -168.461 VAL -80.7097 98.7863 -178.33 GLY -98.0528 80.7633 -153.758 LEU -124.249 11.87 175.993 ASP -124.544 44.2954 -164.144 ARG -51.1329 -47.8268 -164.769 MET -84.6601 -3.19398 -174.927 PRO -79.0359 101.339 161.738 HIS -138.64 132.865 175.407 SER -98.9014 21.0163 172.979 ALA -67.1998 115.974 179.803 ILE 114.659 -11.9083 -172.078 GLY -126.035 35.2069 173.879 LEU -62.6966 -19.0395 167.256 GLU -61.494 -16.0959 -176.332 GLY -108.48 103.117 -165.416 SER -67.175 -42.3396 -178.929 ALA -69.8486 -42.4237 174.056 SER -58.4234 -37.0677 -176.401 ALA -71.6662 -42.0452 179.733 LEU -65.12 -31.7573 -176.296 ALA -78.7494 -51.8465 -163.742 LEU -93.3828 -24.3473 178.399 PHE 78.7434 -168.616 -169.292 GLY -124.37 13.2284 175.262 ILE -100.423 141.934 -178.626 ARG -74.698 160.534 175.782 SER -62.3182 -33.7062 176.244 TRP -62.334 -41.1383 175.67 GLU -59.5364 -46.4464 176.942 THR -58.9362 -49.3238 -178.016 ARG -63.3757 -33.1412 175.786 ALA -58.2336 -27.5245 178.077 GLU -64.1654 -36.566 175.22 THR -59.0909 -51.4676 174.05 ILE -59.4149 -42.0759 -176.313 ALA -60.3808 -45.0772 178.537 ALA -66.2382 -40.6824 174.005 MET -59.1789 -45.5142 -179.11 ILE -64.9354 -21.2727 179.849 ARG -100.943 12.529 172.636 ASP 92.8651 9.37165 -167.074 GLY -107.461 24.0275 -178.235 HIS -51.711 -31.8729 -175.15 ALA -87.4287 -2.70899 -177.9 ASP -105.587 11.4337 -172.273 LYS -110.967 131.904 169.343 ILE -122.084 132.248 179.765 LEU -117.117 132.825 179.597 VAL -153.396 -176.576 -178.132 SER 219 254 233 2r1lA
-112.042 109.98 -167.991 ILE -82.9685 97.2296 -178.653 GLY -96.359 84.1994 -153.378 LEU -127.426 14.1355 174.807 ASP -124.018 35.1768 -164.748 GLN -43.2944 -44.0933 -169.211 MET -89.6387 -3.27724 178.674 PRO -94.3019 105.18 170.95 HIS -151.949 137.732 -177.843 SER -109.761 24.8404 174.18 ALA -63.592 115.507 -179.059 ILE 103.499 3.78664 179.906 GLY -126.554 42.5399 -166.142 LEU -70.6137 -18.5082 -179.55 GLU -97.2649 17.7444 179.731 ASP -116.884 90.3774 -161.111 ASN -63.1369 -40.2249 179.273 ALA -71.7808 -40.2462 169.832 SER -50.1961 -45.1196 -171.097 ALA -67.9167 -48.4221 -179.316 SER -57.4593 -34.1454 -170.699 ALA -86.9629 -52.4025 -170.386 LEU -86.3844 -24.352 -175.247 MET 72.3496 -167.221 -167.642 GLY -128.782 -5.99927 170.821 ASN -73.1585 142.524 178.387 ARG -80.0902 164.217 173.119 SER -58.9895 -33.1222 172.215 TRP -66.163 -43.5202 174.457 GLU -54.7717 -44.7816 177.648 THR -63.4554 -47.5982 -177.747 ARG -62.971 -34.4853 174.455 ALA -58.0703 -34.4947 174.9 ARG -50.3846 -39.7983 -179.189 THR -63.4162 -52.2027 171.555 ILE -58.8042 -40.1325 -178.357 ALA -56.8203 -47.5943 179.763 ALA -68.874 -39.972 175.249 LEU -58.5347 -45.1327 -179.359 ILE -64.6879 -25.0902 -179.367 ARG -96.9969 7.34686 170.065 GLN 98.5816 16.6961 -166.559 GLY -115.024 24.1338 175.93 TYR -44.2201 -37.1996 -172.73 ALA -78.1959 -15.593 -170.721 ASP -104.233 8.77193 178.94 LYS -104.018 134.147 162.563 ILE -120.155 141.599 179.94 LEU -124.32 129.743 -178.911 VAL -147.221 -175.689 179.296 SER 219 254 225 2r1mA
-111.296 106.566 -169.859 VAL -77.878 97.5793 177.975 GLY -94.8067 78.5347 -158.182 LEU -121.066 12.7621 177.008 ASP -123.647 41.9057 -162.384 GLN -50.853 -47.39 -167.215 MET -87.0643 -0.164604 -177.424 PRO -73.5799 111.98 170.898 HIS -157.172 127.545 176.393 SER -98.9442 14.5819 170.156 ALA -54.3667 123.73 177.319 ILE 94.9904 -4.87429 178.952 GLY -120.762 27.9476 -178.711 LEU -55.9965 -17.3735 173.853 GLU -76.5561 -18.5781 -176.329 ASP -101.509 97.0047 -178.996 ASP -59.51 -38.4319 -175.668 ALA -71.371 -35.9912 175.314 SER -68.7207 -44.634 176.305 ALA -54.8525 -45.6094 -174.702 THR -64.9565 -34.5371 -172.146 ALA -89.7927 -41.6293 -165.077 LEU -99.6993 -24.7924 178.251 MET 81.4984 -176.027 -174.107 GLY -121.259 18.8443 175.215 THR -101.568 143.042 -176.932 ARG -74.6841 163.032 175.792 THR -64.304 -32.864 176.342 TRP -63.5543 -42.9809 173.022 GLN -56.2349 -46.2474 177.586 THR -61.1409 -48.9038 -178.824 ARG -61.0306 -34.4756 176.686 ALA -56.7296 -28.049 -179.068 ASN -67.0952 -33.8897 173.542 ALA -59.1253 -51.7427 173.658 VAL -59.5172 -41.4202 -177.541 ALA -58.4947 -47.7808 179.667 ALA -66.4659 -40.7992 172.393 LEU -57.2097 -48.4692 -178.671 ILE -63.2153 -20.9734 -178.732 LYS -102.281 9.81064 172.574 GLN 97.2901 7.27523 -166.3 GLY -107.443 24.1328 179.929 HIS -51.3381 -33.5258 -175.948 ALA -82.364 -5.42489 -173.616 ASN -110.028 14.1885 -176.259 ARG -112.515 131.973 168.077 VAL -118.817 134.092 179.585 MET -117.685 131.897 -179.765 VAL -152.985 -176.776 -178.194 SER 219 254 234 2r1nA
-111.165 107.892 -168.75 VAL -80.0515 98.1053 -179.559 GLY -96.5746 77.6786 -157.136 LEU -120.503 13.5696 177.436 ASP -124.144 42.3863 -163.147 ARG -50.8838 -46.6558 -165.21 MET -87.8038 -1.58669 -174.698 PRO -77.053 110.919 171.826 HIS -156.359 131.226 176.7 SER -98.6828 16.109 174.679 ALA -59.9215 121.826 178.883 ILE 94.6853 5.85856 -178.175 GLY -130.992 14.8337 -167.848 MET -57.4459 -21.1153 -178.252 GLU -81.0069 -4.84783 176.519 ASP -103.711 100.79 -164.828 ASN -63.021 -40.1957 -176.376 ALA -70.6944 -39.0081 174.431 SER -64.979 -45.759 178.754 ALA -56.7263 -43.5965 -174.211 THR -65.9752 -34.9762 -172.002 ALA -89.3225 -40.3586 -165.667 LEU -95.6572 -28.8859 179.17 MET 83.0726 -176.366 -170.679 GLY -121.532 16.8553 173.715 THR -100.105 140.144 178.873 ARG -70.7766 160.74 171.838 SER -58.8373 -36.3752 171.126 TRP -61.3827 -42.3134 174.461 GLU -57.9486 -45.9207 177.231 GLU -60.6984 -50.0541 -178.864 ARG -60.8383 -35.2582 176.635 ALA -56.4352 -26.64 179.462 ALA -66.1687 -37.9007 173.292 ALA -54.6322 -53.2264 175.959 ILE -60.4109 -42.859 -177.56 ALA -57.3348 -44.1067 -179.546 ALA -70.1125 -40.7008 172.344 LEU -57.1091 -47.9301 -178.175 ILE -63.0156 -20.7803 -178.651 LYS -102.477 10.3015 172.591 GLN 96.3281 7.91684 -167.035 GLY -107.808 23.2997 179.913 TRP -50.1479 -34.8736 -175.473 ALA -82.1059 -4.46679 -175.196 ASP -108.533 14.3975 -175.021 ARG -112.216 132.953 168.627 VAL -122.094 130.699 179.049 LEU -114.29 133.56 179.163 VAL -152.878 -176.532 -179.183 SER 219 254 230 2r1pA
-109.496 129.558 -170.166 ILE -88.7045 91.2788 174.792 GLY -90.4266 58.3983 -153.258 MET -116.18 16.7257 -179.315 ASP -127.825 38.8327 -178.385 ARG -62.2518 119.739 178.36 ILE 119.83 -30.8078 178.877 GLY -78.1181 80.0035 -175.325 LEU -61.1147 -32.481 178.375 ASP -54.1125 -25.2436 177.648 SER -94.4105 -42.4259 170.467 TYR -168.399 126.372 179.253 LEU -59.7521 152.837 -177.605 PRO -54.8441 -42.8527 178.787 ASP -62.918 -36.5527 177.234 GLU -71.3045 -39.6412 178.397 ASP -63.2644 -44.7389 177.97 ARG -60.5144 -39.7158 171.872 ILE -60.0124 -42.7758 179.937 ALA -67.8523 -43.015 -179.307 ASN -61.9047 -47.8825 179.118 ILE -62.3612 -41.119 -179.718 LEU -60.345 -43.9962 179.477 ALA -66.4002 -37.7696 176.044 LEU -64.0272 -44.6993 178.854 ILE -69.6302 -22.6383 172.169 LYS -88.5549 -0.739314 173.367 ASP 82.2594 33.7485 -178.013 GLY -102.405 10.7119 179.927 TYR -59.7861 -18.1661 174.727 ALA -73.2987 -10.4946 -179.841 ASP -117.664 -15.0672 -177.567 ARG -75.5365 127.998 167.957 ILE -127.265 130.546 -176.77 LEU -117.594 131.95 175.471 ILE -145.348 -173.386 -179.68 SER 219 254 227 2vc5A
-107.624 129.174 -172.223 ILE -88.0311 88.8219 172.958 GLY -92.1969 63.075 -156.091 LEU -119.495 17.7588 -177.14 ASP -128.19 35.8505 -178.821 ARG -62.3544 125.681 -177.707 PHE 115.607 -33.7229 179.695 GLY -79.4229 80.3332 -175.22 LEU -62.7001 -26.3509 -179.935 ASP -63.4549 -27.7197 174.735 SER -85.6849 -45.319 176.021 TYR -169.888 124.365 -179.934 LEU -59.2036 152.385 -177.59 PRO -55.2415 -42.4426 177.911 ASP -61.8478 -35.6663 177.2 GLU -72.6644 -40.3585 177.746 ASP -61.3641 -44.1527 178.555 ARG -61.2445 -40.2325 173.115 ILE -60.7122 -45.0798 177.517 ALA -64.1035 -43.7611 -177.844 ASN -61.9001 -48.5724 178.815 LEU -62.8728 -40.6922 -179.444 LEU -60.4966 -44.1639 179.469 ALA -66.6345 -37.3743 175.572 LEU -63.8149 -44.5654 179.4 ILE -70.5788 -21.7247 171.863 LYS -88.1425 -0.537826 173.944 ASP 82.0722 33.5791 -177.496 GLY -102.342 10.1111 -179.039 TYR -60.0715 -19.1564 174.287 ALA -71.9068 -11.5795 179.376 ASP -107.078 -15.2209 -177.561 LYS -74.1767 127.305 168.461 ILE -127.005 130.339 -175.993 LEU -117.359 133.452 176.199 ILE -148.931 -174.274 -178.892 SER 219 254 249 2vc5B
-113.455 130.351 -168.506 ILE -102.544 96.9517 174.812 GLY -88.143 54.6176 -151.444 PHE -103.928 16.3041 177.483 ASP -120.985 38.4469 -177.413 THR -62.4637 127.069 -178.165 ILE 99.2868 -31.2473 -179.871 GLY -83.5224 81.76 -179.776 LEU -65.0715 -15.2726 170.5 ASP -44.5588 -49.0558 -169.808 SER -92.6173 -41.0727 177.864 TYR -163.488 128.866 178.943 LEU -59.3802 153.343 -176.012 PRO -57.5027 -42.9953 176.837 ASP -64.6542 -38.4559 179.025 GLU -70.4611 -33.7597 173.565 ASP -63.7173 -50.0664 174.809 ARG -56.8922 -40.7468 177.881 ALA -69.6503 -13.6701 -179.016 ALA -96.3655 -44.8578 -178.237 ASN -71.7568 -37.926 153.197 THR -68.7631 128.738 -164.001 ALA 108.51 -49.1787 166.499 ARG -67.0923 -43.7649 169.703 LEU -60.8411 -42.7859 179.089 ILE -61.81 -35.9424 179.909 LYS -87.9426 12.2375 173.061 ASP 78.5804 28.4194 -175.745 GLY -98.6182 11.9095 176.805 HIS -54.9969 -27.5014 -177.029 ALA -69.5659 -13.931 -178.094 ASP -120.487 -8.31481 175.366 ARG -81.9417 124.726 157.453 ILE -107.345 -165.614 117.527 MET 151.85 -172.935 -160.012 VAL -158.737 -155.789 -162.781 SER 219 254 224 2vc5C
-108.797 122.012 -171.121 ILE -84.554 91.4468 172.09 GLY -92.1565 64.6529 -161.918 LEU -117.68 18.6801 -179.954 ASP -118.957 37.1372 -178.909 THR -64.7163 125.352 -175.357 PHE 109.448 -27.9902 176.762 GLY -82.7556 78.1133 -174.682 LEU -65.8498 -27.0225 177.901 ASP -59.1721 -25.1258 175.155 SER -88.484 -49.7045 173.022 TYR -158.678 132.001 173.401 LEU -54.4227 145.985 176.851 PRO -54.2407 -41.1221 177.571 ASP -70.7641 -16.0326 176.254 GLU -95.4269 -30.2737 171.661 LYS -65.117 -51.6449 156.919 ARG -61.899 130.241 -163.04 ASN 108.773 -60.0439 169.274 GLU -61.5837 -45.0801 172.436 THR -62.8855 -49.4158 -179.009 LEU -59.7334 -42.6918 -179.222 LEU -66.1803 -42.6974 179.9 GLU -62.8807 -39.2118 173.106 LEU -61.822 -44.7572 -179.717 ILE -77.1446 -6.94427 170.564 ASP -99.8601 6.33227 175.763 ARG 77.615 36.6477 179.422 GLY -114.057 16.9011 177.943 TRP -59.2217 -28.2857 -177.387 ALA -71.1238 -8.97055 -177.364 ASP -126.199 4.76491 178.26 ARG -87.2887 134.766 172.468 ILE -128.456 134.651 179.95 MET -120.013 128.917 174.432 ILE -148.72 -174.949 -176.488 SER 219 254 222 2vc5D
-107.309 125.023 -173.153 VAL -84.3224 88.8807 170.333 GLY -92.2069 72.5979 -156.478 LEU -127.436 15.0318 178.672 ASP -126.558 42.8517 179.672 ARG -67.6087 123.766 -177.638 PHE 114.069 -30.1379 177.137 GLY -81.164 79.7631 -176.47 LEU -63.9728 -22.9112 177.542 ASP -64.2995 -28.4647 178.262 LYS -84.7498 -41.3321 173.136 TYR -169.685 126.019 179.776 LEU -58.2822 151.276 -176.714 PRO -52.8193 -40.4085 -178.162 ASP -67.0569 -39.508 179.206 ASP -74.0981 -28.7909 171.565 ASP -67.0597 -41.4009 179.382 ARG -61.655 -41.6963 179.473 ASN -69.6045 -31.7102 176.088 ASN -73.0601 -44.1482 177.91 ALA -61.1374 -47.7048 176.689 LEU -60.0257 -43.5692 -178.628 LEU -62.3026 -41.4515 -179.027 ALA -65.107 -42.6561 177.076 LEU -62.2411 -44.1893 177.541 VAL -62.4258 -35.1753 178.082 ASP -80.4887 -2.15954 169.738 ASP 95.6956 24.1525 -170.82 GLY -104.077 17.9775 179.835 TYR -64.3752 -20.5656 179.399 ALA -72.2442 -12.4228 -175.158 ASP -121.008 -7.52216 -178.318 LYS -82.2635 131.398 169.387 ILE -125.929 140.772 -176.675 LEU -124.707 134.463 176.678 ILE -154.608 -175.314 -176.054 SER 219 254 228 2vc7A
-108.388 124.541 -174.034 ILE -84.2709 86.2227 169.117 GLY -87.6996 68.3827 -155.595 LEU -123.462 14.2125 179.428 ASP -125.968 45.7379 -178.714 THR -69.974 119.924 -176.611 PHE 117.883 -26.7135 179.825 GLY -86.1049 83.2094 -176.742 LEU -64.4549 -24.1145 177.189 ASP -64.4713 -23.7365 176.372 SER -90.8043 -47.5967 174.405 TYR -165.962 130.182 178.222 LEU -57.8579 148.724 -179.399 PRO -53.2413 -40.5368 -177.17 ASP -71.3241 -28.2654 173.05 GLU -77.1754 -32.4205 175.978 ASP -67.2061 -47.4836 176.89 ARG -58.0838 -41.8352 178.301 VAL -71.1301 -34.2092 173.875 ALA -66.4505 -43.4658 179.436 THR -64.0478 -45.5397 179.582 THR -61.4159 -43.3015 -178.835 LEU -63.9475 -40.1573 178.859 ALA -63.3745 -41.9903 174.648 LEU -62.8214 -45.1173 177.256 VAL -61.01 -30.9345 177.362 LYS -86.7252 -1.63454 174.754 ASP 88.0811 40.6549 -173.831 GLY -115.072 10.9678 173.086 HIS -57.9788 -20.3222 172.564 ALA -54.3833 -37.5088 -166.824 ASP -110.99 -11.8488 -178.434 LYS -71.7307 126.379 167.302 ILE -126.649 137.549 -174.43 LEU -123.099 134.493 177.176 ILE -151.25 -174.363 -178.184 SER 219 254 225 2vc7B
-106.866 125.016 -173.321 ILE -84.0817 91.2734 170.45 GLY -94.7111 70.4029 -159.535 PHE -125.05 14.1244 179.65 ASP -118.179 33.8767 -172.135 THR -66.4636 118.512 -176.704 PHE 118.789 -29.4171 -178.933 GLY -81.7431 79.7582 -173.979 LEU -64.1764 -23.5366 175.488 ASP -63.4327 -22.4945 172.821 SER -89.0582 -54.3917 175.755 TYR -160.851 133.48 -178.54 LEU -67.251 154.536 -175.655 PRO -52.7507 -47.529 -177.885 ASP -65.3608 -39.2508 177.179 GLU -68.8058 -37.5589 171.586 ASP -60.2937 -46.4095 -178.017 ARG -61.1261 -44.8514 175.95 ILE -63.1773 -36.1342 179.976 ALA -67.9355 -45.754 -177.908 ASN -69.3486 -38.1284 174.509 LEU -62.1455 -40.5303 -179.846 LEU -62.5945 -43.0241 -177.59 ALA -70.0755 -38.4158 171.302 LEU -59.1128 -44.5667 176.606 ILE -63.2839 -40.9916 179.211 LYS -78.4078 -2.28766 169.597 ASP 95.7029 24.0703 -172.441 GLY -101.359 16.5273 176.484 TYR -66.2883 -12.4872 175.94 SER -74.9993 -12.4392 -179.556 ASP -122.152 -12.713 179.974 LYS -71.2875 130.316 168.664 ILE -128.499 133.203 -175.651 LEU -115.891 134.43 174.784 VAL -152.108 -175.15 -176.642 SER 219 254 250 2vc7C
-111.897 120.851 -171.025 ILE -86.5368 94.1554 169.02 GLY -89.6774 69.6994 -158.821 PHE -119.482 19.0283 -177.996 ASP -127.589 34.969 -177.766 ARG -61.74 126.314 -179.116 PHE 105.952 -23.7317 177.516 GLY -83.5852 80.0381 -177.207 LEU -60.2385 -33.3149 178.849 ASP -57.3859 -29.2747 175.394 SER -87.0064 -46.3923 173.668 TYR -169.998 131.211 -177.828 LEU -70.0072 160.728 -173.218 PRO -55.6402 -46.1987 -178.409 ASP -61.3962 -40.3679 177.303 GLU -68.3409 -34.9595 178.025 ASP -69.2789 -42.8369 178.074 ARG -64.8421 -40.3192 175.804 ILE -65.9823 -32.8501 178.58 ALA -74.6371 -45.9592 178.044 ASN -58.021 -42.5298 -179.339 LEU -67.1869 -45.5384 -178.651 LEU -58.8146 -42.3556 -177.846 ALA -67.528 -39.1257 173.775 LEU -61.3681 -46.9344 175.54 ILE -58.0379 -34.9531 -178.803 LYS -84.3878 0.446857 175.618 ASP 84.9607 44.1963 -178.661 GLY -118.614 11.1622 -178.137 TYR -62.6624 -17.2 178.582 SER -80.8105 -10.4109 178.928 ASP -113.559 -14.6049 -179.702 LYS -75.1593 125.036 166.857 ILE -124.961 132.751 -176.211 LEU -130.003 169.526 -150.372 VAL 161.455 169.55 -168.239 SER 219 254 224 2vc7D
-124 114.026 -168.594 ILE -96.4822 117.306 159.179 ALA -88.2866 79.2379 -169.626 PHE -110.632 11.3774 171.518 ASP -119.379 34.5082 -178.879 ARG -63.4427 124.12 -178.753 ILE 107.193 -18.5446 172.259 GLY -88.7921 83.8364 -169.615 ILE -108.192 115.688 -179.836 ASN 80.2224 3.10443 179.445 GLY -71.4103 102.015 176.681 MET 44.832 50.7274 163.367 VAL 113.748 -16.5266 179.306 GLY -60.3129 143.92 178.066 ALA -71.2697 167.244 179.131 PRO -85.6095 166.487 178.178 THR -63.7983 -31.3195 175.584 ASP -63.565 -40.618 177.64 GLU -68.5443 -38.2739 177.043 GLU -61.9741 -47.1235 -178.445 ARG -64.7278 -34.6795 174.1 LEU -60.969 -45.913 174.948 ALA -65.3892 -45.0516 -177.587 ALA -59.617 -50.5666 -177.834 LEU -65.7143 -35.5094 174.177 ALA -61.0488 -45.2011 179.475 ALA -67.5944 -40.2153 176.822 LEU -62.8376 -39.9825 176.11 LEU -67.045 -20.6325 176.063 ASP -96.0365 10.0977 171.201 ARG 79.7072 28.1331 -175.586 GLY -97.7533 13.3619 179.86 HIS -51.1247 -31.4162 -175.03 ALA -71.5325 -10.4517 -173.857 ASP -126.938 11.0186 178.524 ARG -109.903 129.262 177.605 ILE -122.214 149.935 178.069 LEU -125.752 126.21 172.899 LEU -140.598 -175.523 -179.854 SER 219 254 233 2zc1A
-111.625 110.957 -168.715 ILE -82.7927 98.0713 178.644 GLY -95.8114 82.8852 -155.618 LEU -125.327 13.2889 171.92 ASP -122.149 42.4759 -177.227 LYS -59.7523 -44.3122 -165.676 MET -95.3394 -0.0669739 -173.07 ALA -81.2485 57.1604 173.528 HIS -133.664 141.986 -172.787 SER -158.301 155.204 169.226 ALA -114.234 155.007 166.331 ILE 73.7169 47.8525 -173.459 GLY -117.825 5.12151 -167.371 LEU -67.0319 -31.0214 174.547 GLU -78.3098 15.4113 -175.084 ASP -143.639 86.2506 -167.014 ASN -60.9568 -46.1872 -172.614 ALA -71.4518 -38.8401 169.279 SER -58.6862 -48.1292 -173.585 ALA -61.02 -29.0043 179.002 SER -63.7795 -34.3154 -173.068 ALA -84.5103 -34.3523 -161.336 LEU -115.006 124.535 -173.937 LEU -79.0575 157.356 174.091 SER -81.3054 -32.5189 163.883 THR -42.739 122.905 167.006 ARG -55.9704 154.828 171.564 SER -59.7953 -30.3087 168.213 ASP -54.6319 -39.605 -178.386 GLU -66.5371 -46.1921 173.451 THR -56.6799 -46.5565 178.832 ARG -61.8479 -40.2119 177.023 ALA -59.763 -24.3681 177.468 ALA -65.8973 -37.8262 172.968 THR -59.5905 -48.2102 175.41 ILE -60.6052 -43.6267 179.618 LYS -56.4286 -46.1573 179.389 ALA -66.2307 -40.1266 175.258 LEU -61.8535 -45.3958 -179.597 ILE -63.5872 -23.5712 178.397 ASP -95.8393 6.22494 166.678 GLN 102.438 16.0284 -162.555 GLY -124.04 33.7989 170.947 HIS -54.3756 -30.0988 -175.303 ALA -81.2218 -6.27038 -174.529 ASP -111.177 10.1809 -172.497 ARG -112.675 131.327 169.049 ILE -119.345 130.995 178.045 MET -114.591 129.626 179.445 VAL -147.4 -176.912 179.054 SER 219 254 223 3a3wA
-111.745 109.904 -169.733 ILE -81.3778 101.006 178.661 GLY -98.0991 83.5911 -155.404 LEU -124.598 14.4845 175.12 ASP -124.27 42.3973 -162.378 ARG -53.882 -42.0721 -166.6 MET -87.9207 -4.86871 -171.809 PRO -81.4199 57.6009 171.477 HIS -130.556 141.156 -174.895 SER -161.918 156.597 170.453 ALA -121.4 155.39 169.158 ILE 78.2057 40.6066 -178.229 GLY -110.443 4.04271 -173.787 LEU -57.5471 -35.4543 171.647 GLU -82.3014 27.2391 -179.633 ASP -152.661 89.604 -168.085 ASN -62.2785 -46.6 -175.964 ALA -67.4563 -40.8249 168.991 SER -61.667 -43.5704 -173.634 ALA -61.8439 -29.8793 -177.603 THR -68.0057 -27.5582 -174.793 ALA -90.0092 -34.8515 -164.592 LEU -114.271 125.126 -177.221 LEU -75.1778 155.013 169.467 SER -75.1972 -31.7105 165.459 SER -44.1446 123.44 176.848 ARG -62.7276 159.12 -178.625 THR -67.9015 -26.2416 176.389 THR -58.1881 -37.8066 179.217 GLU -63.8249 -45.6145 175.073 GLU -57.8122 -45.8782 -179.56 ARG -62.63 -36.8442 -179.236 ALA -62.6129 -25.3573 176.54 ALA -65.0246 -39.834 172.903 VAL -56.8811 -48.7993 178.098 ILE -61.7585 -41.7076 -179.921 ALA -55.9017 -44.7339 -178.225 ALA -70.8321 -39.7388 173.615 MET -59.2366 -45.4545 -175.447 ILE -66.5345 -19.9943 -178.804 ASP -99.8672 5.3475 170.203 GLU 100.194 9.81744 -169.304 GLY -110.214 28.7059 177.566 TRP -51.7447 -31.6732 -173.685 ALA -83.3464 -4.7901 -172.653 ASP -112.044 12.1977 -174.83 ARG -110.739 131.315 168.45 ILE -118.542 129.277 177.889 MET -113.865 130.935 178.63 VAL -149.601 -175.79 -179.681 SER 219 254 245 3a3xA
-111.965 108.36 -168.72 VAL -80.3447 99.0313 178.912 GLY -96.1322 80.4563 -155.557 LEU -124.149 11.4074 175.737 ASP -124.901 45.6211 -162.3 GLN -55.0088 -43.2895 -169.388 MET -86.2836 -2.7265 -174.82 PRO -74.6779 110.437 172.087 HIS -159.612 131.032 -179.266 SER -89.4952 15.7315 171.884 SER -59.4521 121.504 -177.087 ILE 104.731 -21.0698 -174.308 GLY -125.018 29.475 -166.027 LEU -68.8697 -15.4266 177.05 GLU -82.7901 -8.83429 172.568 ASP -91.2532 99.9888 -166.834 ASP -65.1378 -44.0904 179.452 ALA -61.7054 -37.6656 177.922 SER -68.8054 -45.9712 178.734 ALA -58.0327 -42.8297 -175.789 SER -63.9137 -34.6202 -175.03 ALA -86.3838 -42.463 -163.666 PHE -96.2264 -24.5368 -174.196 MET 73.8848 -178.231 -164.387 GLY -118.866 10.2368 179.64 ASN -95.6624 142.882 177.745 ARG -73.2754 160.082 172.408 SER -58.8415 -35.8278 172.23 TRP -64.0921 -39.7462 173.454 GLU -58.9707 -45.5837 178.243 THR -62.2627 -47.8026 -178.633 ARG -63.1025 -31.9349 177.106 ALA -61.7132 -23.5543 179.049 ARG -69.0464 -32.4796 172.782 THR -60.0753 -51.4879 174.831 ILE -61.6927 -38.5537 -177.71 LYS -61.1881 -43.6431 179.282 ALA -70.2263 -39.2831 172.581 LEU -58.8496 -46.4379 -178.393 ILE -64.3546 -21.7507 -178.856 ASP -101.418 7.37228 172.266 GLN 97.0739 10.5633 -169.984 GLY -109.44 28.1192 178.872 TYR -53.5095 -33.665 -175.86 ALA -82.0685 -3.59108 -173.512 ASP -109.993 10.3317 -174.871 ARG -110.054 132.644 168.131 VAL -120.101 132.296 178.433 MET -114.589 132.817 177.975 VAL -152.523 -176.025 -177.941 SER 219 254 227 3a4jA
-111.143 107.618 -170.231 VAL -78.3224 99.0328 178.773 GLY -97.2249 77.7221 -156.496 LEU -122.313 13.8959 176.042 ASP -124.503 43.2519 -162.627 ARG -51.5757 -46.6068 -163.888 MET -85.6061 -3.50088 -170.559 PRO -81.055 112.779 170.185 HIS -157.22 133.84 177.255 ASN -99.9385 14.5625 172.17 ALA -54.0479 118.297 178.226 ILE 97.0031 -3.27289 -179.682 GLY -120.778 12.7671 -173.007 LEU -53.4249 -17.0294 172.245 GLU -78.4025 -8.35206 177.684 ASP -102.926 101.846 -165.736 ASN -63.7574 -41.6531 -177.717 ALA -70.3709 -43.3346 170.504 SER -61.287 -45.5479 178.729 ALA -55.8771 -45.2094 -173.327 THR -65.9089 -34.7115 -172.975 ALA -89.9548 -38.8662 -167.046 PHE -96.5666 -26.6869 177.904 PHE 84.8673 -174.56 -172.999 GLY -121.62 17.7914 174.032 ILE -101.134 137.601 -178.72 ARG -72.1385 161.141 179.237 SER -78.8237 -32.5134 176.807 PHE -63.319 -41.6496 174.22 GLU -58.3786 -45.6129 176.196 THR -60.8014 -46.4846 -175.759 ARG -64.192 -33.6857 -179.639 ALA -59.2543 -27.1682 178.905 ARG -64.4009 -37.4304 173.757 THR -57.3338 -50.6912 176.527 ILE -60.0754 -43.4386 -176.204 LEU -58.5084 -43.0921 -179.37 ALA -70.687 -40.2978 173.977 MET -58.5311 -44.913 -176.026 ILE -67.4028 -19.6793 -177.974 ARG -101.541 9.13322 172.296 GLN 97.6717 6.24529 -166.083 GLY -106.946 25.3478 -177.983 TYR -54.3443 -32.238 -176.779 ALA -82.7642 -3.61691 -174.8 ASP -109.774 11.6232 -176.495 ARG -108.966 132.975 167.216 ILE -120.533 133.22 -179.614 MET -117.982 131.419 -179.804 VAL -152.328 -176.313 -177.951 SER 219 254 245 3c86A
-109.248 108.21 -172.457 ILE -76.2635 92.3144 175.284 GLY -89.8049 74.7037 -165.339 LEU -116.082 10.6786 -173.674 ASP -117.701 22.9701 -154.604 HIS -58.3409 -47.5361 -179.022 ILE -81.239 -3.4368 178.842 PRO -86.4322 108.147 -176.733 HIS -165.226 134.439 -175.181 SER -102.379 16.4728 170.934 ALA -56.7504 123.349 -178.789 ILE 102.842 -11.5455 177.559 GLY -143.631 40.7855 -170.117 LEU -61.9125 -24.5237 -175.282 GLU -90.5031 3.08857 163.443 ASP -83.3843 99.9561 -168.997 ASN -64.0068 -42.8376 -176.709 ALA -66.6925 -44.2126 -179.892 SER -69.5008 -40.5519 179.967 ALA -63.7075 -41.315 177.448 SER -61.3864 -37.9616 -173.892 ALA -80.3648 -47.7673 -168.67 LEU -93.449 -20.1802 -171.434 MET 71.6686 174.757 -176.872 GLY -124.221 15.518 164.912 THR -76.0349 128.565 -178.354 ARG -66.083 155.177 171.872 THR -58.9681 -36.9502 170.802 TRP -60.0091 -42.4291 178.258 GLU -61.3722 -47.8204 177.158 THR -59.3635 -48.669 -179.166 ARG -60.507 -37.9873 178.512 ALA -65.7678 -18.9296 171.477 ALA -65.0927 -37.4585 172.724 THR -55.5095 -53.5662 175.949 ILE -58.3846 -42.581 -179.965 LEU -57.902 -47.5523 178.957 ALA -64.6237 -39.6336 171.564 LEU -57.8878 -48.5872 -175.285 LEU -64.9132 -25.2683 177.597 ASP -93.7129 4.76114 168.675 ASP 96.4661 10.2743 -169.871 GLY -104.484 26.9191 -177.836 HIS -53.674 -31.0325 -176.774 ALA -77.8473 -12.837 -177.097 ASP -99.2004 -1.37015 -175.533 HIS -94.3791 129.835 168.28 ILE -123.272 121.601 179.239 LEU -106.904 137.725 175.54 ILE -147.588 -173.463 176.503 SER 219 254 225 3cakA
-109.204 107.075 -170.114 VAL -77.9832 91.0782 178.12 GLY -88.9367 76.3 -166.223 LEU -116.626 9.56074 -175.844 ASP -116.862 25.4511 -159.766 ARG -57.0314 -47.9825 -177.95 ILE -80.176 -4.91194 179.555 PRO -91.2391 103.23 -179.586 HIS -156.484 136.183 -179.111 SER -101.822 14.0981 170.042 ALA -54.7246 119.209 -179.143 ILE 107.056 -17.3426 176.859 GLY -139.031 43.2549 -176.836 LEU -58.9065 -30.0096 -174.716 GLU -83.9503 0.66991 165.209 ASP -86.2147 102.519 -167.141 ASN -64.6813 -49.1764 -178.005 ALA -62.7851 -41.3535 178.656 SER -67.1277 -46.4804 176.963 ALA -57.4246 -43.4986 179.83 SER -60.0772 -42.4976 -171.002 ALA -78.7781 -42.8889 -166.789 LEU -99.7905 -21.059 -173.68 MET 76.0033 173.656 -173.939 GLY -122.653 16.4123 167.546 THR -83.5296 136.873 179.668 ARG -67.4112 157.067 168.974 THR -57.3243 -36.681 174.293 TRP -63.6763 -42.2006 176.703 GLU -60.5099 -46.2418 178.114 THR -61.1267 -48.662 -179.428 ARG -61.0841 -34.6153 -179.223 ALA -66.1871 -20.4754 174.3 ALA -65.666 -28.2139 173.404 THR -61.7176 -50.8178 175.302 ILE -60.6483 -40.2076 -179.421 LYS -58.005 -50.4018 -179.116 ALA -64.9512 -39.4706 172.93 MET -55.9024 -49.0037 -178.608 ILE -61.3677 -36.9726 178.085 ASP -71.3681 -15.8028 177.419 ASP 106.313 15.5049 -172.386 GLY -112.159 29.1807 173.959 HIS -50.4738 -34.0918 -176.969 ALA -71.3669 -18.3525 -173.569 ASP -97.4695 -2.29165 -171.705 ARG -93.8012 127.731 169.081 ILE -118.344 126.316 177.066 LEU -113.694 136.334 175.723 ILE -149.441 -172.627 178.63 SER 219 254 225 3cakB
-110.525 110.847 -167.286 VAL -83.5023 97.6796 -177.129 GLY -96.2419 77.079 -169.16 LEU -114.802 6.59763 -178.641 ASP -112.042 18.6299 -172.255 HIS -44.217 -50.1956 -171.35 MET -84.2667 -3.47578 178.247 PRO -81.565 78.2907 179.868 HIS -122.995 104.957 177.782 ALA -75.9041 52.7444 -176.819 ALA -80.5051 126.216 177.176 ILE 70.1524 54.0351 -161.202 GLY -157.202 11.8331 179.007 LEU -68.0601 -14.4562 165.704 GLU -61.6368 -23.5551 -177.673 ASP -118.108 101.411 -164.013 ASP -74.8448 -40.0769 177.486 ALA -71.8084 -31.3774 175.687 SER -70.5437 -54.3379 176.188 ALA -64.5896 -26.7006 172.85 SER -70.9659 -39.8728 173.923 ALA -58.5713 -51.2474 -159.56 PHE -101.211 -66.5078 -179.249 PHE 118.779 170.511 -169.743 GLY -101.968 -27.1375 173.869 SER -46.5082 124.268 -178.315 GLN -65.955 153.485 169.678 SER -56.4344 -34.6935 171.768 TRP -63.3162 -43.4703 177.78 GLU -61.6594 -42.6265 178.946 THR -64.5032 -47.7963 174.96 ARG -57.7386 -36.0108 179.646 ALA -66.2412 -19.5477 172.356 ALA -67.5941 -30.8193 172.61 LEU -63.5054 -46.0079 176.452 ILE -64.778 -37.874 179.665 ALA -61.6246 -46.7393 177.961 ALA -63.1538 -41.2555 171.147 LEU -56.4231 -52.6065 -177.628 ILE -58.6663 -30.6909 -178.987 LYS -86.5025 -1.18638 175.147 ARG 95.9661 18.581 -173.24 GLY -115.908 32.43 174.281 TRP -55.1852 -32.4197 -178.477 ALA -72.0387 -16.6749 -172.685 ASN -104.803 11.6045 -176.976 ARG -105.261 126.6 168.323 VAL -118.898 128.578 178.185 LEU -122.329 163.309 -155.603 VAL 164.257 169.909 -168.759 SER 219 254 226 3cs2A
-110.391 106.455 -169.887 VAL -77.7707 97.9502 -179.827 GLY -94.2498 75.8534 -166.432 LEU -113.891 7.85126 -177.251 ASP -116.699 22.233 -166.679 ARG -48.3109 -46.9108 -170.854 ILE -84.8445 -0.351045 -175.438 PRO -83.8524 101.537 -177.567 HIS -152.838 130.602 -179.634 SER -100.096 14.2984 174.641 ALA -57.4889 132.916 -179.377 ILE 88.8103 -7.16145 179.125 GLY -130.403 33.7379 -177.61 LEU -59.6243 -15.8015 -178.382 GLU -90.0457 -8.37097 167.668 ASP -94.9089 97.9901 -167.622 ASN -65.0308 -44.43 179.933 ALA -58.0205 -37.1815 -179.94 SER -73.033 -43.7563 179.057 ALA -67.6703 -38.3707 173.316 THR -57.7841 -38.9207 -178.26 ALA -78.0454 -47.2067 -159.915 PHE -98.0845 -26.9258 -171.103 MET 79.7526 173.214 -174.709 GLY -113.244 -1.42822 174.621 THR -72.4929 134.307 -177.834 ARG -70.5276 158.31 174.891 SER -60.2641 -35.8654 173.992 ASP -64.1707 -42.4269 174.845 GLU -57.5233 -48.5922 -179.377 THR -60.1627 -45.3668 -179.1 ARG -64.1125 -32.9534 -179.76 ALA -69.9104 -15.3895 170.154 ALA -68.289 -31.9871 173.387 VAL -62.3445 -49.8081 173.487 ILE -58.2638 -45.1547 179.891 LEU -55.8166 -51.921 178.41 ALA -58.6765 -40.4157 174.546 LEU -61.1673 -46.1018 -178.172 ILE -63.4153 -29.5384 179.217 ASP -89.9442 6.04629 170.081 GLU 95.7671 12.6073 -169.817 GLY -109.542 28.0425 177.287 HIS -51.4575 -34.0354 -174.418 ALA -76.8846 -12.4489 -175.439 ASP -102.1 2.73514 -174.202 LYS -98.0327 130.224 167.604 ILE -121.963 128.549 177.856 LEU -113.487 134.657 177.621 ILE -146.286 -174.269 177.367 SER 219 254 230 3cs2B
-110.462 108.138 -170.723 VAL -78.7699 96.5092 178.522 GLY -92.7045 74.1915 -170.928 LEU -111.804 3.79848 179.92 ASP -106.497 18.9206 -177.867 ARG -66.3051 -49.3468 -169.456 MET -87.9962 3.12806 -178.955 PRO -87.0487 84.7963 -173.482 HIS -133.638 96.77 -179.723 ASN -69.659 57.3784 -167.354 ALA -98.8542 113.803 -173.908 ILE 91.9984 22.3448 -168.545 GLY -136.168 45.7641 173.459 LEU -91.4275 -1.64039 159.829 GLU -73.5791 -28.8535 -176.373 ASP -108.23 97.1677 -165.241 ASN -77.6597 -32.4148 176.877 ALA -75.4049 -41.0868 167.863 SER -60.864 -56.7518 174.669 ALA -47.5791 -43.0016 -178.399 SER -69.2275 -32.586 178.321 ALA -67.388 -52.6247 -162.667 PHE -95.972 -72.3664 -178.912 MET 118.905 166.285 -167.683 GLY -102.82 -19.1869 170.256 THR -50.8614 120.338 -177.128 ARG -63.5554 155.086 169.022 THR -57.0491 -34.2216 172.13 TRP -63.5969 -42.4309 177.236 GLU -61.2434 -43.1033 -179.979 THR -67.4614 -44.322 174.532 ARG -59.2033 -35.6109 179.682 ALA -68.28 -17.0762 173.546 ALA -71.2823 -30.1034 170.076 THR -61.0273 -52.9617 177.899 ILE -61.7692 -37.3312 177.777 LYS -61.4076 -47.1894 176.148 ALA -61.3469 -41.7102 174.652 LEU -58.0951 -50.9992 -177.402 ILE -63.178 -31.3615 176.842 ASP -79.1023 -4.09319 174.059 ARG 97.5893 18.0434 -173.366 GLY -115.6 35.0033 174.303 TYR -55.0317 -31.903 -176.553 ALA -77.3097 -10.8968 -174.267 ASP -107.91 10.7211 -178.515 ARG -104.432 130.705 165.948 ILE -119.054 132.292 178.544 MET -118.602 132.847 178.531 VAL -149.617 -174.078 -179.972 SER 219 254 223 3cs2K
-110.442 105.371 -170.988 VAL -76.9684 96.2053 178.448 GLY -91.8858 79.2952 -166.537 LEU -117.275 8.50051 179.615 ASP -115.576 23.9248 -167.703 ARG -49.1363 -45.6768 -172.59 MET -85.5926 -0.418788 -176.311 PRO -83.3244 99.7306 -179.436 HIS -150.79 130.113 -179.534 GLN -98.9381 12.0886 175.304 ALA -54.506 131.621 176.363 ILE 92.4326 -13.3905 169.001 GLY -131.715 38.7929 170.002 LEU -55.3717 -20.9889 174.777 GLU -80.4211 -7.79405 169.685 ASP -97.6982 97.7509 -167.005 ASN -64.552 -43.1428 179.125 ALA -59.3401 -42.9199 176.944 SER -69.7387 -46.4994 177.722 ALA -63.3783 -37.5868 170.446 THR -54.3549 -46.7184 -176.027 ALA -75.2095 -42.6013 -160.155 LEU -100.41 -27.9732 -171.268 MET 83.7171 173.923 -175.629 GLY -115.288 1.70354 178.313 THR -77.8263 141.514 -176.591 PRO -69.7069 158.443 176.001 SER -61.4861 -32.8394 179.231 ASP -66.7969 -42.7107 174.372 ASP -56.9849 -44.5005 -179.404 THR -65.5902 -43.6451 -176.753 ARG -65.8081 -27.5961 -176.907 ALA -70.117 -21.892 172.991 ALA -64.7359 -31.7957 173.451 THR -61.7123 -49.4579 176.107 ILE -58.8303 -46.5633 -179.067 ALA -54.8907 -50.8456 178.792 ALA -59.5896 -41.7529 175.486 LEU -59.7591 -47.931 -177.51 ILE -67.1039 -15.5835 176.75 LYS -96.5287 1.58606 173.173 GLU 94.5282 18.5985 -171.405 GLY -114.752 24.168 175.331 HIS -46.8597 -32.9205 -174.552 ALA -78.0643 -12.1715 -175.261 ASN -104.415 4.24943 -175.288 LYS -98.2925 130.753 166.82 VAL -120.986 128.611 176.196 MET -113.986 132.194 176.584 ILE -143.872 -173.553 177.126 SER 219 254 243 3cs2P
-110.626 108.55 -170.711 VAL -79.9208 97.8444 176.246 GLY -95.4473 72.9028 -167.502 LEU -108.498 9.74681 -178.807 ASP -125.557 36.206 -170.894 ARG -50.654 -45.8867 -168.036 ILE -79.8143 -5.30802 -176.959 PRO -73.4292 108.172 -179.72 HIS -154.811 124.907 -178.317 SER -98.5777 16.6417 178.336 ALA -64.0352 124.337 -179.596 ILE 99.7179 -11.9194 177.678 GLY -115.918 36.6255 -177.053 LEU -51.693 -30.7926 -173.109 GLU -81.177 -2.59198 -179.786 ASP -105.378 94.318 -172.258 ASP -59.8117 -50.2952 -176.517 ALA -61.0487 -47.0165 177.862 SER -60.762 -36.0984 -178.078 ALA -69.6979 -39.7112 -177.476 THR -63.3392 -34.445 -175.572 ALA -88.3277 -45.9801 -171.507 PHE -85.8002 -27.7296 -178.66 MET 81.0031 176.454 -173.757 GLY -116.1 10.6292 178.205 THR -91.5311 136.44 178.125 ARG -67.5304 159.116 174.567 SER -62.9319 -32.717 171.058 TRP -62.3714 -40.53 177.91 GLU -61.2065 -48.9493 177.265 THR -60.5659 -46.1647 179.971 ARG -61.9625 -39.2995 -179.672 ALA -63.0507 -20.7486 174.176 ALA -65.1721 -29.606 173.944 THR -63.8592 -47.5697 172.9 ILE -61.6112 -44.401 -179.375 LEU -55.2092 -52.1481 179.802 ALA -62.7807 -33.3818 174.183 LEU -64.7126 -46.9801 176.964 ILE -61.0087 -30.477 176.95 ASP -77.9606 -6.37214 178.104 ASP 90.3605 24.1943 -175.007 GLY -115.441 30.1293 179.284 HIS -53.4658 -37.9633 -179.512 ALA -74.1391 -8.48095 -177.367 ASP -100.877 1.26537 -174.554 ARG -100.51 133.445 167.348 ILE -126.79 124.833 177.714 LEU -109.47 135.594 173.686 VAL -146.727 -171.106 -179.447 SER 219 254 222 3e3hA
-110.308 109.361 -170.615 VAL -81.639 98.3068 176.027 GLY -96.4286 74.1628 -166.935 LEU -111.498 10.6628 -178.361 ASP -128.208 35.9972 -169.258 GLN -53.0222 -44.2517 -168.484 ILE -83.6351 -3.72419 179.929 PRO -73.2789 112.311 179.691 HIS -160.294 121.168 179.27 SER -94.0889 14.231 179.653 ALA -61.7682 124.282 -175.23 ILE 92.6955 -6.61015 174.245 GLY -119.123 24.5808 167.079 LEU -40.037 -30.832 178.708 GLU -77.2823 -9.36906 -178.562 ASP -105.249 93.7584 -175.257 ASN -51.9051 -57.167 -175.549 ALA -59.9735 -46.855 177.238 SER -64.4266 -36.7066 179.312 ALA -65.9753 -38.2265 -178.641 THR -63.4226 -40.4545 -176.352 ALA -81.4825 -44.7444 -168.542 LEU -90.2925 -30.6253 -179.584 PHE 86.2753 175.232 -177.372 GLY -112.312 14.9505 178.181 ASN -97.785 136.168 -177.532 LYS -65.4015 161.353 177.441 SER -70.1139 -24.8079 174.796 TRP -68.2613 -40.6949 176.64 GLU -58.928 -50.1597 176.724 THR -59.2887 -45.9171 -176.753 ARG -59.5683 -36.7959 -173.964 ALA -64.9472 -28.558 176.178 ALA -58.1899 -32.478 173.57 THR -61.3194 -47.5109 178.034 VAL -64.3196 -39.3507 179.613 LEU -58.5689 -52.5256 -179.469 ALA -60.1663 -36.8948 176.113 MET -61.3991 -48.7246 175.959 ILE -57.9583 -38.2038 177.106 LYS -70.0839 -5.34435 179.486 ASP 84.4519 29.4652 -178.608 GLY -117.404 35.8854 179.247 HIS -60.3993 -34.2862 -177.145 ALA -75.5323 -5.61041 -175.962 ASN -117.192 15.6116 176.458 ARG -102.513 129.44 170.011 ILE -119.773 124.96 178.732 MET -111.05 133.551 176.03 LEU -149.431 -173.74 -179.094 SER 219 254 243 3e3hB
-123.236 122.304 -164.379 VAL -104.322 114.023 163.701 ALA -91.9129 79.3161 -168.823 PHE -112.704 19.8215 -179.811 ASP -131.029 31.8614 176.797 ARG -58.4826 129.293 179.455 PHE 104.935 -14.2626 179.556 GLY -101.14 110.596 -170.133 VAL -143.581 95.6744 179.805 GLN 120.387 -11.1966 175.284 GLY -108.716 133.732 -174.178 ILE 74.175 39.886 -173.113 VAL 43.0157 39.8071 -170.83 GLY -81.3309 152.238 173.12 ALA -72.9634 -172.352 177.367 PRO -107.063 163.324 -178.971 THR -63.2526 -32.4038 173.409 ASP -64.5757 -39.5937 170.057 GLU -66.4029 -34.5156 176.936 GLU -68.3 -46.2483 -178.345 ARG -66.7781 -40.3424 172.426 LEU -61.0099 -45.0885 175.962 ARG -62.5011 -45.4267 -177.884 THR -63.6729 -45.5239 -178.738 LEU -57.8574 -43.3774 177.382 LYS -61.9473 -34.4801 176.232 ALA -74.2385 -43.4572 174.643 LEU -63.2591 -36.3489 173.904 LEU -69.1443 -21.863 174.122 ASP -86.2994 -11.599 170.742 ASP 97.9307 25.1575 -178.966 GLY -89.5802 6.21171 179.68 HIS -56.7891 -30.7346 -172.177 ALA -81.1847 -2.33896 -179.89 ASP -124.052 10.1131 -174.622 ARG -114.932 130.161 175.49 ILE -122.261 150.278 178.02 LEU -122.796 132.291 172.194 ILE -145.937 -175.037 -178.618 SER 219 254 250 3f4cA
-124.078 119.54 -165.879 VAL -100.368 118.165 161.064 ALA -93.8006 82.6041 -168.666 PHE -115.079 18.9177 -179.381 ASP -128.586 27.2893 177.058 ARG -53.2949 131.734 -178.833 PHE 100.794 -19.3011 -179.717 GLY -96.6694 120.709 -174.456 VAL -132.104 -171.93 139.097 GLN 69.1796 1.16533 -172.272 GLY -69.1819 43.551 -169.979 MET 56.6692 67.17 177.973 VAL 105.893 -5.97456 178.038 GLY -75.1328 153.596 -170.096 ALA -59.8784 147.875 166.279 PRO -95.6899 165.024 176.668 THR -55.5981 -38.524 171.631 ASP -59.8351 -40.8152 175.699 GLU -69.2482 -38.3166 177.426 GLU -59.451 -46.2986 -176.722 ARG -66.5011 -47.6292 176.491 LEU -61.7818 -33.0349 172.736 GLU -68.2318 -46.0194 179.452 THR -61.3724 -50.6148 179.803 LEU -55.887 -40.3322 178.878 LYS -61.0098 -40.7665 -178.843 ALA -72.3422 -40.2122 179.04 LEU -67.7783 -41.1309 174.533 LEU -63.0923 -22.8055 177.526 ASP -89.2476 -5.02928 173.732 GLN 91.3786 25.6195 -176.91 GLY -97.4048 22.3314 -176.782 TYR -59.1211 -32.0015 -174.566 ALA -77.6763 0.129521 -178.276 ASP -121.5 1.81632 -174.57 ARG -111.655 135.45 172.885 ILE -131.797 149.335 -179.417 MET -119.915 136.216 170.453 LEU -143.638 -173.184 -179.571 SER 219 254 225 3f4cB
-123.536 121.166 -164.432 VAL -102.362 116.006 164.742 ALA -93.6305 79.2779 -168.576 PHE -113.875 17.3139 179.01 ASP -126.583 26.9929 174.6 ARG -54.8156 124.717 -177.809 PHE 110.311 -24.2269 178.375 GLY -89.3631 111.366 -166.057 ILE -138.531 87.7513 -175.731 GLN 122.728 -58.3816 178.295 GLY -58.3412 139.221 178.644 ILE 70.8386 24.8152 -174.269 VAL 53.9688 23.3161 177.483 GLY -62.0934 154.223 174.087 ALA -73.0349 -174.501 174.604 PRO -98.3768 159.888 177.381 THR -60.7756 -28.9692 170.755 ASP -59.9488 -53.1911 174.858 GLU -60.0561 -37.5093 177.912 GLU -61.7801 -48.4076 -178.864 ARG -62.2294 -45.7971 174.888 LEU -57.4425 -48.2212 175.087 ARG -57.0276 -48.6486 -179.641 THR -61.6798 -45.1998 -179.401 LEU -57.2613 -44.8522 179.066 LYS -62.6203 -32.8003 178.619 ALA -77.156 -44.4512 172.605 LEU -59.67 -38.0458 173.587 LEU -69.2775 -27.5816 172.522 ASP -79.4006 -6.04435 171.66 ARG 91.8867 29.0528 -179.963 GLY -99.8805 21.903 -171.492 HIS -57.2396 -31.4869 -170.945 ALA -83.532 6.60483 175.449 ASP -125.252 6.54251 -173.306 ARG -112.013 128.348 175.235 ILE -119.76 148.862 175.623 LEU -121.11 132.989 169.614 ILE -143.72 -173.332 -179.604 SER 219 254 249 3f4dA
-123.43 124.874 -162.223 VAL -107.778 108.733 162.047 ALA -87.6844 82.7742 -170.83 PHE -116.777 19.0744 -177.89 ASP -130.218 26.0391 174.87 ARG -53.5904 129.356 179.835 PHE 110.808 -21.167 -177.746 GLY -97.5216 107.304 -173.474 ILE -149.114 101.038 172.534 ARG 140.87 23.6378 157.076 GLY -62.6509 2.31431 163.724 MET 71.1974 79.4796 -162.198 VAL 112.447 -23.2611 171.007 GLY -78.2518 161.255 -174.307 ALA -54.9701 143.103 161.266 PRO -99.1245 159.656 -178.848 THR -60.1003 -31.7024 176.923 ASP -58.7056 -45.0184 175.017 GLU -66.0176 -39.7362 174.89 GLU -56.0331 -55.0401 -179.107 ARG -59.5476 -46.7768 173.528 LEU -55.9094 -38.1783 178.323 LYS -70.7477 -45.649 179.605 THR -60.2886 -48.2714 -179.016 LEU -55.0684 -46.0303 -179.635 LYS -57.9628 -48.4616 -178.319 ALA -63.9904 -41.8567 176.605 LEU -63.5125 -39.758 177.873 LEU -67.1753 -25.1251 175.8 ASP -85.275 -4.34269 170.712 ARG 93.4325 23.5963 -178.041 GLY -102.662 34.1877 176.912 TYR -63.1553 -31.9196 -173.76 ALA -75.7842 -1.47129 -178.959 ASP -121.203 9.45123 -175.028 ARG -115.995 133.885 172.937 ILE -128.246 149.881 177.706 LEU -119.186 139.103 169.393 LEU -147.582 -173.164 -179.21 SER 219 254 234 3f4dB
-123.784 114.342 -167.437 VAL -94.7627 118.585 161.804 ALA -91.4961 72.3403 -171.806 PHE -103.809 16.4018 173.962 ASP -125.633 27.1357 179.327 GLN -60.8408 122.962 -175.597 ILE 111.766 -30.7057 170.839 GLY -75.9241 87.7952 -174.976 LEU -105.804 79.3324 176.243 GLN 133.044 -36.1665 -175.447 GLY -68.1442 149.514 176.672 ILE 46.2388 31.7278 169.207 LEU 85.5223 -4.66874 179.501 GLY -54.2689 148.658 177.086 THR -80.9533 -178.092 172.714 PRO -82.491 160.345 -179.969 THR -65.6007 -34.7625 171.415 ASP -54.4688 -45.118 173.582 ALA -66.9749 -39.2061 177.628 GLU -60.1934 -48.0901 -175.168 ARG -68.22 -33.0475 173.769 LEU -60.1933 -48.4937 175.53 ALA -65.2908 -40.0276 -177.121 ALA -64.056 -45.0338 -178.969 LEU -65.7781 -38.4283 174.67 LEU -60.2012 -44.9766 178.065 ALA -67.0317 -40.4545 171.654 LEU -63.0436 -36.1139 170.447 LEU -70.0133 -10.661 172.734 ASP -103.98 16.1127 172.246 ARG 76.3722 25.51 179.821 GLY -99.4822 13.0012 -176.26 HIS -51.8845 -36.0126 -172.354 ALA -74.3723 -4.91471 179.703 ASP -126.485 13.7568 178.321 ARG -110.572 133.807 -179.807 ILE -126.249 155.117 179.461 MET -130.85 128.954 172.617 LEU -147.742 -175.883 -177.791 SER 219 254 249 3fdkA
-123.379 118.132 -167.408 VAL -99.8499 113.801 159.928 ALA -87.1022 77.3179 -170.539 PHE -109.563 12.0029 177.625 ASP -130.407 32.589 -176.724 ARG -64.7305 121.412 -178.073 ILE 116.149 -24.4727 170.169 GLY -84.2702 94.1265 -164.713 ILE -117.893 108.941 179.468 GLN 85.9175 -5.5197 176.629 GLY -69.6221 101.331 177.04 MET 56.7803 60.0497 176.706 LEU 81.1355 -10.3326 175.092 GLY -62.3035 141.657 -176.181 THR -77.5904 172.486 167.276 PRO -81.1764 161.494 174.683 THR -62.889 -32.3665 169.112 ASP -60.1051 -35.9051 175.446 ALA -72.0365 -40.9656 179.932 GLU -63.1004 -45.1672 178.639 ARG -68.4101 -33.9356 171.833 LEU -57.8576 -48.4853 177.559 ALA -68.3804 -47.1372 -176.978 ALA -55.7765 -39.2167 -176.991 LEU -68.7368 -43.0172 174.163 LEU -59.5037 -46.4435 178.2 ALA -58.6464 -46.5703 176.019 LEU -63.5033 -40.3206 176.808 LEU -62.7123 -23.2231 179.269 ASP -102.552 15.3205 165.613 HIS 88.6259 12.6959 -168.226 GLY -89.0474 15.7074 -176.673 TYR -53.3879 -36.3392 -172.566 ALA -71.0123 -10.5184 -178.578 ASP -119.725 2.96221 177.261 GLN -97.204 129.993 176.895 ILE -127.708 153.257 -177.267 LEU -129.501 129.629 175.506 LEU -147.068 -177.907 -179.654 SER 219 254 222 3gtfA
-123.672 114.083 -166.922 VAL -95.48 121.022 162.131 ALA -94.0506 79.2169 -169.402 PHE -110.905 10.7224 170.676 ASP -117.373 34.3384 -178.989 ARG -63.1418 122.893 -177.838 ILE 106.361 -16.4602 172.098 GLY -87.0052 91.8792 -161.833 MET -113.944 118.269 179.498 GLN 66.0572 39.9987 -172.674 GLY -138.891 145.842 172.378 MET 39.9661 39.4343 -179.769 VAL 97.6958 -24.5907 -172.382 GLY -57.4588 140.303 174.021 ALA -77.5983 178.024 177.502 PRO -83.8721 160.955 178.162 MET -62.9634 -35.3969 173.002 ASP -53.5728 -46.6578 179.401 GLU -63.3005 -43.5036 177.907 GLU -58.6533 -45.6429 -177.8 ARG -66.7566 -37.3941 171.978 LEU -61.1643 -46.2923 171.07 ALA -58.0948 -47.9918 -170.731 VAL -62.5603 -46.7574 -179.168 LEU -65.654 -36.2052 173.767 LYS -58.5377 -51.6158 177.603 ALA -59.5369 -42.668 178.163 LEU -63.6687 -40.0836 177.863 LEU -68.6426 -16.7911 175.693 ASP -103.936 14.1899 165.469 HIS 84.0244 24.7577 -173.38 GLY -97.5947 13.4257 179.149 TYR -49.1269 -38.0981 -175.599 ALA -69.7054 -10.6979 -176.288 ASP -119.982 5.31094 179.761 ARG -106.616 127.718 173.903 ILE -120.704 150.433 177.238 MET -124.455 130.091 174.094 LEU -143.596 -176.542 179.2 SER 219 254 233 3gthA
-123.414 120.032 -165.432 VAL -102.886 110.132 159.226 ALA -83.8916 79.4938 -170.61 PHE -112.477 11.7539 172.421 ASP -116.501 22.0641 -176.496 ARG -52.4313 122.838 179.455 ILE 113.975 -26.6478 170.793 GLY -80.2568 98.7534 -174.208 ILE -113.824 103.213 176.888 GLN 98.7533 17.3691 -172.875 GLY -120.728 117.791 -178.674 MET 54.4631 65.888 -174.849 VAL 75.4712 -65.4396 174.691 GLY 0.547138 112.823 175.341 ALA -72.1977 -170.811 173.757 PRO -88.5279 159.487 179.081 THR -63.6409 -38.1851 170.052 ASP -51.9668 -45.0184 174.181 GLU -67.8228 -41.2317 178.059 GLU -59.8096 -44.5273 -177.139 ARG -67.6593 -33.7284 172.205 LEU -55.8924 -50.8374 175.729 ALA -60.6927 -51.9278 -177.124 ALA -52.8939 -49.1476 -176.321 LEU -63.4988 -32.174 173.123 LEU -70.1532 -48.514 177.245 ALA -62.1943 -43.271 169.457 LEU -61.3434 -37.6612 173.083 LEU -67.1548 -19.1707 174.933 ASP -99.5521 9.73828 165.468 GLU 86.3456 27.0691 -178.871 GLY -94.2546 10.3579 179.828 HIS -60.9958 -39.471 -170.76 ALA -80.4962 -1.25353 -176.057 ASP -124.439 6.70629 -177.658 ARG -111.64 129.609 176.315 ILE -122.543 150.844 178.841 MET -128.075 124.448 176.225 LEU -138.772 -176.771 178.67 SER 219 254 250 3gtiA
-125.438 119.639 -166.12 VAL -104.25 115.609 158.522 ALA -86.3441 83.3001 -169.058 PHE -115.501 10.7309 170.858 ASP -117.036 32.532 -175.66 ARG -62.4335 122.72 -179.555 ILE 111.341 -20.8842 168.298 GLY -83.1454 95.5562 -172.246 VAL -113.086 109.454 178.844 GLN 85.5969 -11.4164 174.231 GLY -62.1532 115.629 -177.976 MET 63.7976 -115.295 177.398 VAL -100.607 5.16779 -176.567 GLY -62.5603 133.835 174.383 ALA -76.6206 173.266 170.441 PRO -79.4821 159.427 177.872 THR -63.4877 -27.4804 173.94 ASP -66.1933 -36.8249 170.645 GLU -72.3956 -35.9896 176.933 GLU -64.6105 -46.9334 -175.6 ARG -68.1216 -32.6053 172.93 LEU -60.085 -49.9002 177.143 ALA -64.437 -40.3137 -178.233 ALA -62.741 -46.9808 -179.535 LEU -62.9891 -38.2553 173.482 LEU -59.2732 -50.5409 175.613 GLU -58.1806 -46.3246 176.896 LEU -61.0958 -37.7655 172.507 LEU -73.1813 -8.44018 171.786 ASP -100.332 8.15249 172.61 ARG 84.9098 18.8098 -179.794 GLY -98.1613 16.3727 -174.087 HIS -51.7621 -36.8657 -172.992 ALA -72.6417 -6.45477 -175.299 ASP -122.752 3.52082 -178.399 ARG -107.284 136.158 177.771 ILE -130.834 153.169 178.801 VAL -127.207 131.12 171.372 LEU -143.459 -174.712 -179.692 SER 219 254 249 3gtxA
-126.61 112.456 -167.354 VAL -97.6835 121.35 160.887 ALA -88.6011 76.5339 -170.563 PHE -105.36 14.4255 174.724 ASP -125.089 26.6429 -179.398 ARG -61.2492 123.935 -174.488 ILE 110.553 -24.5003 167.864 GLY -81.1968 96.9246 -175.06 LEU -112.88 88.3343 179.944 GLN 105.043 3.43175 171.558 GLY -83.1794 146.163 171.886 MET 30.6944 51.5584 168.585 VAL 84.7663 -2.41642 -177.706 GLY -61.0736 139.239 178.703 ALA -99.3609 -178.877 175.165 PRO -83.6044 160.11 178.584 THR -63.1294 -35.6013 172.054 ASP -55.2334 -43.2996 177.307 GLU -67.065 -40.4368 179.266 GLU -61.1026 -47.9546 -179.441 ARG -65.0244 -32.6462 173.558 LEU -63.2776 -43.8887 175.506 ALA -67.6905 -41.3113 -176.633 ALA -61.6756 -48.6628 -179.947 LEU -64.033 -34.1707 175.738 LEU -62.3992 -47.0709 -179.846 ALA -68.7078 -36.2853 176.004 LEU -64.4814 -40.537 175.515 LEU -68.1213 -21.204 176.523 ASP -92.4551 5.84521 171.481 ARG 83.9838 25.1541 -174.053 GLY -95.6521 13.2599 -175.371 HIS -51.2771 -33.2399 -173.1 ALA -78.9965 -0.827055 -178.854 ASP -126.456 9.82961 -179.633 ARG -111.557 130.707 179.541 ILE -124.614 153.095 -179.822 LEU -128.434 126.304 174.63 LEU -144.648 -177.171 -178.443 SER 219 254 232 3gu1A
-123.099 115.124 -166.681 VAL -96.0245 119.849 161.397 ALA -92.7592 73.1792 -171.854 PHE -102.779 11.047 173.786 ASP -120.051 32.5127 179.975 GLN -60.031 124.188 177.657 ILE 107.485 -17.4408 175.703 GLY -90.1286 88.7384 -165.619 MET -109.18 110.207 177.751 GLN 78.0782 4.7292 175.844 GLY -59.0723 85.5234 175.845 PHE 32.7238 70.3148 -176.739 VAL 132.17 -69.6334 -174.801 GLY -48.1803 139.755 178.735 ALA -79.2378 -178.766 174.824 PRO -89.0527 159.177 179.1 THR -60.5609 -35.5326 171.875 ASP -52.3648 -45.4301 178.196 GLU -68.0575 -38.921 179.43 GLU -61.1489 -46.3059 -176.284 ARG -69.6 -39.8004 169.215 LEU -56.4029 -44.9152 171.315 ALA -57.1183 -50.671 -173.682 VAL -60.8053 -46.1703 -177.926 LEU -64.8494 -34.3412 175.2 LEU -65.3957 -48.1725 175.087 ALA -58.4901 -46.0127 -177.969 LEU -63.3349 -40.1115 -179.841 LEU -75.6487 -1.54216 172.271 ASP -115.447 14.4571 168.071 HIS 82.1944 26.7606 -176.698 GLY -94.4234 14.0742 -174.32 HIS -56.3458 -32.0395 -176.785 ALA -73.079 -10.6871 -174.907 ASP -116.05 2.30714 -176.927 HIS -107.774 129.33 175.534 ILE -124.369 153.955 179.078 LEU -126.557 129.575 174.313 LEU -144.968 -177.183 -179.471 SER 219 254 232 3gu2A
-122.761 116.722 -167.141 ILE -97.4004 115.748 161.499 ALA -90.7858 82.8391 -167.567 PHE -116.896 11.1318 168.376 ASP -117.379 35.9795 -179.088 ARG -64.6371 129.406 -178.542 ILE 103.904 -17.0613 172.787 GLY -90.3798 103.176 -169.918 VAL -119.136 114.425 -178.475 GLN 71.3932 22.1242 174.88 GLY -100.662 129.522 -177.881 MET 47.3325 39.8848 175.356 VAL 78.3726 5.4905 170.318 GLY -58.1612 138.206 179.357 ALA -72.0112 173.759 176.365 PRO -81.7073 163.623 179.374 THR -64.6352 -34.0827 175.273 ASP -55.8873 -46.1092 176.82 GLU -62.622 -44.821 -179.929 GLU -58.7127 -47.5533 -178.29 ARG -65.7566 -32.6715 173.164 LEU -60.7015 -50.0853 174.567 ALA -62.5151 -43.0678 -175.675 THR -60.2413 -49.5969 -178.366 LEU -66.1557 -31.1905 174.004 LEU -67.1567 -39.7828 173.224 ALA -61.5648 -47.1593 178.453 LEU -61.5082 -40.6464 176.26 VAL -63.0248 -23.3719 179.562 ASP -99.3756 11.4959 170.069 ARG 79.6991 26.6197 -174.373 GLY -95.2375 14.585 -174.573 HIS -51.6227 -34.9513 -172.317 ALA -74.2857 -5.71007 -175.093 ASP -123.493 5.09929 -179.483 ARG -106.502 126.003 176.215 ILE -120.28 151.086 178.887 LEU -126.832 128.948 174.521 LEU -144.633 -176.548 -179.504 SER 219 254 234 3gu9A
-123.505 114.68 -167.717 VAL -95.5957 117.683 160.602 ALA -90.3449 75.8269 -170.347 PHE -107.562 13.4095 171.939 ASP -121.133 31.9693 178.018 ARG -57.2771 121.396 177.235 ILE 112.427 -21.8427 171.269 GLY -84.3839 94.7808 -169.614 ILE -110.879 114.756 -179.711 GLN 64.1069 28.999 176.072 GLY -89.2876 85.29 -179.792 MET 45.2629 88.0786 -177.765 VAL 97.3376 -67.9698 -178.846 GLY -48.0972 133.274 178.557 SER -79.8675 -177.952 173.713 PRO -86.1756 159.762 176.578 THR -63.7583 -31.2664 169.068 ASP -57.6052 -43.9741 176.16 ALA -65.5093 -41.7354 -179.374 GLU -61.4205 -48.7077 179.413 ARG -63.1481 -37.0295 173.865 LEU -59.3015 -47.7624 175.026 ALA -63.9776 -40.8942 -175.596 ALA -63.2675 -46.3172 179.271 LEU -65.3198 -36.8185 175.266 LEU -62.2124 -40.4613 178.189 ALA -67.5605 -42.4031 179.46 LEU -65.9079 -37.8912 178.533 LEU -65.1785 -22.5657 176.074 ASP -102.847 19.4075 164.92 GLU 79.2892 26.9235 -176.372 GLY -94.7119 9.93422 -178.934 HIS -49.6306 -33.8371 -175.855 ALA -69.5797 -14.0621 -173.481 ASP -123.096 10.9995 178.292 ARG -109.152 130.132 176.847 ILE -125.684 152.75 179.275 VAL -129.163 128.86 173.103 ILE -141.587 -174.738 179.792 SER 219 254 231 3htwA
-115.885 105.737 -168.523 ILE -83.2073 105.368 169.893 GLU -90.1989 68.1136 179.663 PHE -94.8049 21.1803 -179.295 ASP -112.826 22.7152 176.345 MET -59.1028 121.757 -175.953 PHE 105.709 -35.5479 -179.966 GLY -66.9244 110.023 -178.064 MET -118.126 27.0141 -165.173 ASN -73.5391 143.318 147.761 VAL -88.4413 102.715 173.969 TYR -75.9712 91.1068 -176.578 TRP -56.2792 -32.1775 -178.713 ALA -67.5055 -23.6543 -179.233 ASP -113.696 -17.3865 179.744 GLN 68.1968 33.0559 -179.808 GLY -120.598 147.28 -179.233 VAL -113.587 129.945 173.479 GLN -73.2078 135.2 -174.427 SER -72.3315 163.5 172.422 PRO -74.8224 159.753 176.225 SER -63.7538 -31.0959 172.208 ASP -65.4133 -42.008 175.702 GLU -63.2764 -43.3353 177.302 GLU -62.5305 -45.1666 178.982 ARG -58.5582 -46.5644 171.662 ALA -56.0104 -39.9538 178.781 ALA -63.9374 -45.3243 -179.818 ALA -62.4295 -43.354 177.37 VAL -60.1432 -44.5138 179.298 LEU -60.8066 -39.9283 176.227 ALA -62.196 -47.3054 176.415 LEU -59.6452 -41.8074 178.252 ILE -58.6546 -33.3824 178.646 ASP -97.5209 16.4766 170.676 ASP 79.6553 25.0482 -178.87 GLY -107.006 17.2579 -178.303 TYR -54.4193 -35.91 -175.046 ALA -81.5155 8.83626 175.656 ASP -113.822 -3.664 -178.167 ARG -89.769 127.622 175.419 VAL -122.194 147.088 178.519 LEU -125.974 134.852 174.071 ILE -154.014 -175.75 -177.439 SER 219 254 222 3k2gA
-115.779 104.088 -168.348 ILE -81.4082 105.768 170.398 GLU -90.3252 65.1302 177.454 PHE -90.6165 16.4209 177.626 ASP -114.331 18.2729 174.591 MET -55.3755 114.032 -179.731 ILE 110.407 -32.994 176.385 GLY -67.0174 104.297 177.046 ILE -109.729 31.3567 -162.703 ASN -86.0545 148.278 157.553 HIS -96.1649 109.738 178.129 TYR -79.2938 87.6336 -175.906 HIS -46.2694 -41.3961 176.325 ALA -54.0418 -54.807 177.795 ASP -84.3285 -20.2542 -179.227 GLN 73.0013 31.5616 -177.258 GLY -116.003 147.157 179.331 VAL -114.198 127.419 173.934 GLN -68.5242 135.984 -174.43 SER -73.39 165.335 177.934 PRO -80.2148 160.061 -179.675 SER -66.2779 -27.132 177.29 ASP -67.7898 -43.4104 175.835 GLU -61.9593 -40.9392 177.358 GLU -66.7336 -44.1176 178.673 VAL -56.2593 -46.1302 177.6 ALA -61.3348 -38.7418 175.367 ALA -61.5534 -44.8353 179.755 ALA -63.4875 -43.1352 175.315 ILE -57.0243 -47.1982 178.879 ALA -61.0292 -43.9858 174.945 ALA -52.8762 -49.1344 178.139 LEU -61.9604 -43.4809 179.671 ILE -55.0938 -32.0069 179.948 ASP -95.3558 7.13173 173.49 ASP 85.0154 27.0589 179.984 GLY -109.08 20.5929 -178.743 TYR -56.2332 -36.4473 -174.312 ALA -78.585 3.5521 178.144 ASP -112.819 -0.0163984 -178.407 ARG -90.2264 127.324 178.231 VAL -121.696 144.811 178.612 MET -127.52 131.214 173.775 ILE -151.127 -174.76 -177.644 SER 219 254 239 3k2gB
-115.594 103.197 -169.856 VAL -80.4839 107.016 170.033 GLU -91.924 68.7192 -178.305 PHE -95.0552 16.1291 176.561 ASP -115.742 22.0261 176.06 ILE -55.912 116.629 -175.441 ILE 108.852 -37.8208 177.614 GLY -58.8568 106.932 167.369 LEU -100.494 19.7377 -163.063 ASN -65.1033 136.066 160.013 HIS -99.5874 102.162 -174.536 PHE -77.9443 87.8629 -177.297 HIS -45.2612 -43.1415 179.528 ALA -58.1967 -54.8395 -175.834 ASP -87.0761 -17.4938 -179.685 GLN 67.2428 38.4513 -178.246 GLY -123.821 150.379 -178.687 VAL -114.93 129.445 171.863 GLN -70.6556 135.972 -176.68 SER -72.7844 166.976 177.618 PRO -80.4464 159.413 176.435 SER -63.3572 -33.2271 171.436 ASP -60.7653 -45.4534 176.625 GLU -61.1656 -41.7587 178.289 GLU -67.6607 -40.6567 177.711 VAL -59.4469 -50.2127 171.737 ALA -57.3191 -39.0268 174.459 ALA -57.7857 -54.9257 -179.206 ALA -55.7808 -41.822 178.04 ILE -61.0803 -40.4717 -179.298 LEU -66.5084 -42.0077 170.917 LYS -51.7553 -51.0408 -176.234 LEU -63.4622 -42.2274 178.1 ILE -58.0777 -32.16 179.031 ASP -96.5507 15.4407 170.798 ASP 80.146 25.5791 -179.231 GLY -108.397 18.2406 -178.598 TYR -53.3367 -38.1424 -174.22 ALA -81.3195 7.13803 175.824 ASP -107.771 -5.31336 -173.733 GLN -93.4018 128.31 176.232 ILE -124.913 141.618 178.583 LEU -120.013 135.602 173.051 LEU -151.646 -174.969 -178.368 SER 219 254 231 3k2gC
-116.691 95.8467 -167.932 VAL -80.1173 98.9723 168.651 ALA -78.1025 68.8044 -178.21 PHE -92.5481 18.0234 175.018 ASP -127.643 39.9802 176.08 ARG -54.2543 120.982 167.474 ILE 71.7057 10.3346 150.884 GLY -73.6272 120.981 -176.327 MET -115.382 21.7361 -162.973 GLN -69.4604 140.048 154.829 ILE -93.3548 102.219 179.243 PHE -75.5085 86.7763 -173.937 PHE -49.9236 -44.4591 176.151 ALA -49.2641 -45.6642 179.961 ASP -99.3632 -9.78837 177.951 GLN 68.4902 32.7415 179.938 GLY -127.112 153.059 -177.808 VAL -117.065 132.928 173.009 GLN -71.7583 137.673 -176.771 ALA -75.4154 164.344 177.032 PRO -79.214 160.879 -179.468 SER -66.8491 -31.5949 176.429 ASP -63.0186 -45.2693 176.448 ASP -61.7377 -40.8853 178.189 GLU -67.0405 -41.4333 178.402 ARG -60.4046 -44.6449 172.54 ALA -60.2344 -39.5107 175.957 GLU -60.8481 -46.7939 -179.727 ALA -60.0489 -45.3116 179.064 VAL -61.0171 -41.5473 179.948 LEU -62.2164 -44.7651 176.505 ALA -59.1249 -44.2818 176.826 LEU -61.9766 -41.0782 177.942 ILE -60.5033 -29.3172 177.908 ASP -94.8962 7.60604 170.586 HIS 88.3859 21.0733 -177.042 GLY -111.208 26.0971 176.361 TYR -55.7341 -33.2816 -174.118 ALA -79.6239 4.87039 178.968 ASP -111.735 -2.54779 -173.99 HIS -95.2835 126.845 179.026 ILE -122.376 145.494 178.809 LEU -123.966 135.823 173.677 VAL -155.572 -176.027 -177.165 SER 219 254 234 3k2gD
-120.837 83.4297 -167.598 ILE -82.2489 117.235 -173.034 SER -92.1097 133.66 133.856 PHE -99.6617 -162.665 171.959 ASP 136.284 -37.7247 -179.403 GLY -54.343 137.908 -172.679 PRO 54.3038 46.1071 174.032 ALA -138.649 59.9762 -174.887 ARG -64.5356 -27.0352 175.077 ASN -60.8859 -26.517 178.612 LYS -108.409 -59.7916 -175.208 TYR -155.757 148.269 174.094 ALA -67.3656 153.833 173.704 PRO -51.5023 -38.8198 -178.749 ASP -56.5536 -41.2454 -176.708 GLU -63.747 -47.3516 176.405 THR -56.1563 -50.1327 -178.952 LEU -60.2638 -43.7805 175.933 ILE -67.319 -34.671 176.755 ALA -64.2524 -47.9779 178.331 ASN -61.2819 -44.0793 174.999 ILE -52.3392 -45.1544 177.375 LYS -59.4709 -46.3526 176.531 ALA -57.1206 -46.2038 178.839 LEU -62.6959 -43.7614 179.007 ILE -59.9826 -33.0656 178.348 ASP -89.0026 8.49918 172.323 ASP 82.7218 23.8645 -174.328 GLY -107.649 20.8346 -176.873 TYR -62.7214 -18.2119 -179.351 GLU -82.56 -6.81799 -177.065 ASP -107.296 16.9407 -173.995 GLN -120.372 130.159 172.407 ILE -120.944 157.984 174.369 LEU -125.296 143.328 173.237 LEU -140.373 -178.285 162.67 SER 219 254 228 3msrA
-122.154 118.174 -166.087 VAL -97.1648 111.617 162.235 ALA -89.3062 81.49 -167.127 PHE -118.284 16.8197 -179.743 ASP -129.108 32.5693 176.143 ARG -59.396 125.975 -179.396 PHE 112.871 -25.1213 177.799 GLY -88.9181 115.836 -170.656 ILE -137.139 93.4792 179.055 GLN 92.7144 21.3365 176.019 GLY -97.0575 156.06 -177.389 MET 48.0942 28.7839 174.8 VAL 71.2976 22.4316 -174.849 GLY -78.0371 144.771 173.178 ALA -73.125 -179.858 169.535 PRO -83.4582 159.886 174.2 THR -59.327 -34.4485 170.145 ASP -58.498 -39.4125 176.824 GLU -70.8194 -40.4806 176.203 GLU -58.3788 -48.1608 178.571 ARG -63.3383 -42.114 174.337 LEU -58.5321 -46.9777 179.386 ALA -65.7831 -44.4387 -179.101 ALA -60.5607 -49.0616 178.955 LEU -55.3579 -42.4756 178.55 LYS -58.1867 -46.4937 -177.742 ALA -67.2012 -38.6028 178.834 LEU -68.366 -41.1028 175.147 LEU -69.1391 -17.7904 174.018 ASP -96.2503 4.40878 168.791 ASP 83.5593 32.6573 -178.429 GLY -102.136 17.8042 -175.989 LEU -53.2672 -33.2365 -172.291 ALA -80.643 1.1611 -178.754 ASP -121.542 0.163855 -176.107 ARG -112.457 134.191 173.814 ILE -127.138 152.707 -177.693 MET -122.65 134.084 173.293 ILE -145.24 -174.996 -179.135 SER 219 254 228 3ojgA
-111.155 105.461 -170.722 VAL -76.5812 97.5059 177.456 GLY -94.5421 78.6874 -157.479 LEU -122.551 13.7485 174.877 ASP -124.013 41.8715 -163.394 ARG -49.1838 -47.0575 -167.372 GLU -84.3187 -2.85984 -173.377 PRO -76.3098 106.934 170.831 PHE -152.618 131.247 175.167 SER -98.9945 14.037 169.082 ALA -55.3896 119.954 -179.191 ILE 99.3571 -13.4216 -177.725 GLY -118.19 20.4328 -175.797 LEU -52.8026 -25.6816 174.303 GLU -75.1483 -12.4516 177.978 GLY -96.671 100.566 -166.831 ASN -63.9596 -44.9321 -178.308 ALA -65.0426 -41.93 173.521 SER -68.3504 -41.0092 173.866 ALA -53.1782 -48.4729 -174.163 SER -65.3694 -38.027 -174.831 ALA -83.5568 -40.5688 -165.593 LEU -99.4639 -23.1563 178.683 PHE 75.9725 -172.843 -176.954 GLY -127.106 17.508 175.899 ALA -96.7949 141.297 -178.532 MET -73.3303 162.175 173.611 PRO -60.751 -35.0952 177.125 TRP -62.2454 -42.5601 175.136 ALA -59.4239 -45.4242 175.187 LYS -60.6558 -47.6962 -178.218 THR -61.5325 -34.4914 -179.904 ALA -58.0047 -28.6736 179.207 LYS -64.4238 -35.1388 173.33 THR -58.9778 -50.6642 176.586 ILE -61.6273 -42.152 -177.897 ALA -58.2633 -45.2499 -178.941 ALA -70.1345 -39.2346 173.777 LEU -60.4486 -45.661 179.516 ILE -63.5217 -21.2442 179.622 LYS -102.049 12.125 171.832 GLU 92.8332 10.7252 -168.556 GLY -110.192 27.2192 178.784 LEU -52.8286 -33.7006 -176.309 LYS -82.8491 -4.99028 -175.729 ASP -105.332 6.87378 -174.563 ARG -106.308 129.65 168.071 ILE -118.245 129.93 -179.524 LEU -114.415 132.47 179.81 VAL -151.672 -176.711 -179.346 SER 219 254 242 3oodA
-111.78 106.328 -169.579 LEU -78.7981 99.3083 178.139 GLY -96.1722 81.5377 -157.274 LEU -124.677 13.9366 176.169 ASP -123.099 39.5786 -161.769 ARG -48.4834 -47.8995 -163.187 MET -85.296 -2.99154 -168.852 PRO -82.5877 111.253 174 HIS -156.844 133.503 178.196 SER -99.4713 15.6828 171.637 ALA -61.2938 126.07 -176.533 ILE 96.1634 -4.03301 -167.468 GLY -135.241 14.8869 -173.467 LEU -55.1905 -18.7592 175.933 GLU -77.6481 -15.1119 175.726 ASP -92.1045 102.348 -177.248 ALA -61.8458 -42.9931 -177.553 ALA -67.1807 -45.3306 175.754 SER -62.7805 -38.3462 177.616 ALA -60.755 -45.1981 -174.455 THR -64.7012 -35.2371 -170.144 ALA -91.2946 -36.2414 -169.243 PHE -93.1699 -30.9581 -178.032 MET 81.3388 -176.795 -171.496 GLY -121.195 16.8026 173.979 THR -96.6895 141.213 -178.863 ARG -73.0675 161.113 174.425 THR -61.9879 -35.5916 177.321 ASP -62.8801 -39.8873 174.918 GLN -61.8935 -44.6938 174.303 THR -58.7477 -51.2839 -179.396 ARG -58.7365 -35.7429 177.45 ALA -56.471 -26.8812 -179.399 ALA -67.4968 -32.993 174.013 ALA -60.7797 -50.8427 173.622 VAL -59.473 -41.4173 -176.673 ALA -60.3324 -46.1698 179.345 ALA -66.2307 -40.0573 175.217 LEU -61.3195 -45.9754 178.682 ILE -60.8365 -23.8599 -177.4 LYS -102.042 12.8436 170.861 LYS 94.9302 9.09217 -166.637 GLY -111.85 26.3561 178.615 HIS -52.7952 -33.5381 -176.399 ALA -80.6673 -5.72881 -174.699 ASN -107.539 9.2915 -175.037 ARG -106.468 132.076 169.135 VAL -122.817 129.793 -178.87 MET -115.533 132.669 179.584 VAL -150.753 -176.157 179.931 SER 219 254 234 3oqeA
-124.251 117.281 -165.491 ILE -97.9448 115.993 163.285 ALA -90.7085 81.1837 -166.175 PHE -117.048 15.0154 178.109 ASP -125.241 30.124 177.674 GLN -56.0336 121.152 179.501 PHE 111.414 -18.2257 174.961 GLY -89.5956 109.415 -169.815 ILE -133.275 86.2688 172.57 GLN 124.717 -30.11 -178.357 GLY -91.7378 145.424 -173.028 MET 53.2472 42.602 170.526 VAL 68.6147 12.9825 -175.856 GLY -68.835 136.787 173.449 ALA -74.4622 177.951 178.605 PRO -87.2653 157.153 176.047 MET -59.2796 -33.3988 175.562 ASP -61.1007 -46.7685 178.252 GLU -62.685 -36.0227 177.514 GLU -63.7466 -50.7259 -179.124 ARG -60.0246 -44.1704 173.01 LEU -59.6289 -43.4188 175.901 ALA -59.011 -49.124 -179.232 THR -61.7558 -43.3669 177.01 LEU -51.8177 -49.3126 -178.454 LYS -58.6521 -31.6937 -178.546 ALA -79.3911 -44.6891 173.232 LEU -57.4306 -42.4566 175.906 ILE -55.4634 -37.1028 179.047 ASP -86.0801 -0.351593 175.2 ASP 77.8305 39.6956 -177.29 GLY -98.6373 12.4959 -173.477 TYR -60.0667 -17.7013 -179.958 ALA -82.1038 -6.55105 177.533 ASP -117.085 9.26472 -171.588 ARG -117.641 134.546 176.391 ILE -128.508 148.657 178.715 LEU -123.242 131.58 173.051 ILE -145.57 -174.15 -177.722 SER 219 254 233 3orwA
-122.617 125.316 -163.69 ILE -104.912 115.334 160.333 ALA -93.5967 75.6713 -172.994 PHE -105.073 15.6942 -175.713 ASP -129.208 35.187 175.969 ARG -61.3705 127.858 179.922 PHE 105.288 -12.9249 177.895 GLY -98.8423 122.997 -178.134 ILE -140.259 178.831 130.534 GLN 96.0914 3.51857 -175.543 GLY -77.4899 47.783 -177.694 MET 42.7177 24.9135 -171.766 VAL -175.13 -44.7938 -179.224 GLY -66.549 152.065 -153.283 ALA -84.726 161.806 175.068 PRO -89.6465 160.936 174.076 THR -55.839 -41.1515 171.538 ASP -54.9217 -38.8818 177.269 GLU -67.0951 -41.8917 179.095 ASP -63.2258 -47.0266 179.774 ARG -60.329 -40.0964 171.847 LEU -57.8492 -43.6156 -177.565 ALA -71.8209 -44.9198 174.034 ASN -54.0345 -50.3043 179.593 LEU -53.979 -45.1969 179.299 ALA -62.6428 -36.3172 179.31 ALA -70.4256 -45.5253 179.248 LEU -67.796 -38.409 176.021 LEU -69.7518 -1.56607 175.115 ASP -117.521 8.13964 171.653 ASP 74.7862 40.7869 178.953 GLY -108.6 13.0656 -173.81 TYR -61.9646 -19.6995 177.657 ALA -70.3118 -11.3505 -176.624 ASP -121.3 11.2213 -178.316 ARG -115.835 133.58 171.591 ILE -128.097 151.319 179.14 MET -121.795 132.584 172.326 LEU -140.921 -174.054 -178.947 SER 219 254 231 3orwB
-115.163 81.8389 -170.571 VAL -72.0108 111.199 -174.354 SER -93.4842 130.745 137.39 PHE -103.448 -163.544 170.17 ASP 132.748 -29.6115 -179.986 GLY -49.4891 126.854 -176.288 PRO 54.2325 49.0022 168.239 ALA -127.463 63.49 -170.681 ARG -63.297 -28.5644 173.794 ASN -58.9879 -20.49 178.115 LYS -99.4414 -72.0072 -179.731 TYR -149.858 143.705 174.428 HIS -67.3595 146.047 176.48 PRO -45.06 -38.7388 -176.734 ASP -59.7115 -33.1962 -177.782 GLU -69.7914 -47.9196 174.252 THR -55.9319 -46.6337 178.882 LEU -56.7669 -53.287 178 ALA -64.9933 -31.8286 176.916 ALA -64.6905 -44.8498 178.314 ASN -64.9179 -40.7477 175.143 ILE -54.8584 -46.8953 177.277 LYS -57.5883 -46.5508 177.434 ALA -56.477 -46.4362 179.388 LEU -63.5125 -44.1769 178.764 ILE -59.486 -35.2921 177.164 ASP -82.9775 5.26022 174.726 ASP 82.9008 24.3349 -173.831 GLY -106.079 20.1946 -174.816 TYR -63.0216 -18.5478 179.758 GLU -82.1552 -7.93143 -177.898 ASP -106.753 22.3824 -176.995 GLN -127.915 127.593 169.826 ILE -123.11 161.109 178.64 MET -123.681 146.895 174.596 LEU -141.1 179.823 161.548 SER 219 254 229 3ovgA
-120.369 90.9975 -171.241 VAL -81.2928 114.817 178.116 SER -89.9979 127.951 133.242 PHE -97.4757 -163.752 171.545 ASP 128.614 -29.2211 178.378 GLY -49.9635 126.947 -175.235 PRO 53.4519 46.8091 168.235 ALA -126.333 62.0332 -169.541 ARG -62.2834 -30.5971 176.391 ASN -62.5324 -21.3049 177.298 LYS -104.428 -57.7439 -173.735 HIS -158.509 148.509 174.232 ALA -68.287 148.884 172.781 SER -47.9143 -39.1293 -177.382 ASP -60.6917 -31.4312 -177.866 GLU -72.0562 -46.9003 171.364 GLU -52.0768 -53.2673 -178.375 LEU -55.8722 -48.3992 178.979 ILE -64.8345 -35.934 177.913 ALA -66.7207 -42.6177 175.559 ASN -59.2541 -43.9907 175.601 LEU -59.3038 -41.5097 176.18 LEU -56.9918 -49.4801 175.995 ALA -54.1515 -50.2428 -179.252 LEU -58.5465 -44.9679 179.052 ILE -58.3732 -35.5833 -179.741 ASP -89.2898 8.3356 172.279 ASP 83.1107 23.1099 -173.001 GLY -105.896 19.1656 -172.71 TYR -65.2282 -17.8474 179.223 GLU -82.2806 -6.87082 -177.288 ASP -106.194 21.4057 -176.769 GLN -125.463 132.056 168.356 ILE -125.984 158.43 176.44 MET -119.182 150.073 172.058 LEU -142.255 -178.459 160.68 SER 219 254 228 3ovgB
-120.234 80.3138 -168.406 ILE -79.2767 117.207 -173.161 SER -91.0321 133.278 134.196 PHE -100.527 -168.612 170.808 ASP 136.547 -30.8454 -179.553 GLY -49.7379 126.902 -176.428 PRO 53.9967 48.6893 170.577 ALA -127.775 62.6202 -169.587 ARG -62.1226 -32.4521 175.152 ASN -55.7891 -23.7624 175.873 LYS -95.632 -72.7141 -174.619 TYR -147.738 153.101 176.631 ALA -72.5475 155.584 179.955 PRO -56.2462 -37.5869 179.88 ASP -58.5656 -39.0087 174.982 GLU -52.2453 -54.6235 -177.423 THR -57.6824 -49.8378 -178.177 LEU -56.6624 -49.5641 178.555 ILE -64.1641 -33.6674 176.691 GLU -64.8083 -45.282 178.843 ASN -65.3385 -39.9142 174.547 ILE -58.5517 -41.1839 175.339 LEU -60.6218 -47.6264 176.91 ALA -56.2732 -48.5116 178.562 LEU -58.6965 -45.4968 179.365 ILE -61.654 -28.3783 179.432 ASP -90.0474 6.00875 177.371 HIS 80.1095 23.9334 -173.235 GLY -107.928 18.8608 -173.591 TYR -65.275 -17.22 -179.23 GLU -83.3361 -5.70734 -177.464 ASP -107.726 16.7833 -176.184 GLN -120.207 129.89 170.152 ILE -124.11 161.199 178.61 MET -124.57 146.167 174.028 LEU -140.622 -179.133 161.511 SER 219 254 231 3ovgC
-113.653 94.7685 -171.499 VAL -77.3541 113.276 -177.898 SER -102.478 120.804 136.23 PHE -96.6606 -161.738 170.434 ASP 127.072 -28.5926 177.523 GLY -50.3044 127.347 -173.936 PRO 54.3177 50.6721 178.159 ALA -133.704 61.2553 -168.806 ARG -63.6353 -28.1834 175.212 ASN -59.3852 -22.7659 177.457 LYS -95.9561 -65.8663 -175.765 TYR -156.622 145.473 174.476 ALA -62.489 152.485 175.232 PRO -52.3317 -36.9813 -179.485 ASP -60.065 -33.3217 -178.623 GLU -66.135 -49.2446 176.779 THR -58.1558 -45.3647 178.819 LEU -57.78 -49.4212 179.661 ILE -64.2488 -36.1573 177.364 ALA -66.164 -44.9133 176.305 MET -59.0292 -43.8395 178.283 ILE -56.9906 -45.1332 -178.495 LEU -70.0796 -33.7352 172.028 LYS -56.6382 -49.0152 179.013 LEU -64.7906 -43.1587 -179.833 ILE -56.6472 -35.8793 177.824 ASP -86.3409 6.36725 173.715 HIS 82.7233 27.4082 -175.69 GLY -109.945 22.5683 -176.533 TYR -62.0414 -21.8187 -178.973 GLU -81.22 -5.25311 -178.686 ASP -107.568 21.6292 -176.053 GLN -125.538 126.535 171.206 ILE -121.242 155.287 175.491 LEU -119.566 147.038 171.566 LEU -142.736 -177.843 163.028 SER 219 254 225 3ovgD
-114.183 91.9218 -172.641 VAL -75.4554 112.477 -177.589 ALA -102.931 119.72 139.048 LEU -92.3144 -163.177 167.445 ASP 130.157 -29.8739 -178.958 GLY -49.7473 127.467 -173.941 PRO 52.9966 48.6377 176.527 ALA -113.966 62.3446 -170.766 LYS -63.6895 -28.7389 174.995 ASP -59.4086 -20.6837 174.911 LYS -96.7702 -71.2506 -176.981 TYR -149.399 148.603 173.297 TYR -64.6874 153.776 175.166 PRO -52.8686 -39.3914 -177.058 ASP -59.4708 -34.7132 -174.272 ASP -70.1613 -37.0203 178.989 ASP -75.6222 -38.421 173.22 ARG -57.9159 -47.3429 175.364 ALA -68.245 -33.4179 175.714 ASN -64.6581 -41.4695 176.351 ALA -63.9346 -45.1844 178.044 ILE -56.4608 -43.4801 177.52 LYS -57.4271 -48.943 179.942 ALA -59.4059 -42.559 176.225 LEU -63.8034 -44.9402 177.442 ILE -61.0703 -24.6715 177.25 ASP -92.7388 8.63212 176.892 GLN 77.4053 25.0195 -174.209 GLY -109.802 23.7101 -175.119 TYR -66.3425 -17.5585 -179.463 SER -81.8219 -5.31392 -175.697 ASP -114.077 24.9852 -179.822 LYS -129.434 126.281 173.704 ILE -118.813 158.41 176.531 VAL -118.442 146.58 171.343 LEU -141.685 -179.606 161.498 SER 219 254 225 3ovgE
-116.603 86.8783 -165.764 VAL -83.991 110.65 -167.098 ALA -100.152 128.072 140.373 LEU -99.7238 -163.048 173.549 ASP 130.568 -32.5133 178.731 GLY -48.5292 126.266 -175.037 PRO 54.3004 48.0296 177.044 ALA -131.495 59.9462 -167.183 MET -64.0727 -27.7651 176.594 ASP -63.4535 -18.1617 173.143 SER -97.5017 -69.3769 -177.187 TYR -147.511 148.696 170.567 TYR -67.2549 151.119 176.649 PRO -52.1607 -38.9551 179.639 ASP -58.8527 -32.4567 -179.41 ASP -64.3959 -49.3492 179.088 ASP -62.3359 -44.5216 178.72 LEU -56.8874 -49.5259 174.538 ILE -63.1344 -37.4961 175.992 ASN -60.4096 -44.5078 179.482 ALA -65.0773 -46.2533 174.238 ILE -50.4317 -48.5618 178.017 LYS -56.7395 -48.0865 177.159 ALA -55.2311 -47.4706 179.108 LEU -62.919 -40.6664 -177.804 ILE -65.3021 -28.5121 175.55 ASP -91.1862 12.4255 174.918 ASP 76.792 27.2683 -175.265 GLY -108.519 20.1434 -176.597 TYR -61.1721 -21.2341 -177.342 ALA -80.3003 -8.53016 -173.876 ASP -107.135 16.4467 -174.643 LYS -124.731 131.996 174.181 ILE -127.538 159.52 179.816 MET -122.266 146.426 172.694 VAL -142.995 -179.205 163.449 SER 219 254 225 3ovgF
-118.06 107.598 -170.349 ILE -81.9384 115.766 170.899 ALA -100.219 85.3617 -177.512 PHE -115.772 23.7793 176.606 ASP -114.299 28.2453 173.819 GLY -57.4616 137.119 -175.979 ILE 91.6071 -22.362 -169.141 GLY -83.1767 71.6793 179.654 LYS -63.184 -24.6034 173.175 TRP -58.8463 -30.7588 -175.038 LYS -90.4744 -42.9137 179.5 TYR -168.021 151.504 164.384 ALA -63.5116 147.684 -179.838 PRO -52.2042 -37.3951 174.229 ASP -57.6789 -36.6498 179.514 GLU -66.4589 -43.1054 -179.599 ALA -67.6743 -41.6995 176.463 ARG -64.6914 -42.157 172.523 ALA -57.0864 -34.0646 174.296 ALA -58.4149 -59.5306 -174.07 LEU -57.1043 -43.7225 -178.714 ILE -63.8079 -41.1684 178.232 LYS -62.165 -40.7068 175.415 ALA -66.2062 -42.8472 171.869 LEU -56.5752 -45.343 178.749 ILE -62.2564 -26.2811 179.347 ASP -94.7238 3.1028 171.329 HIS 92.4635 21.0204 -174.154 GLY -114.446 24.7117 -179.441 HIS -59.5772 -23.7082 -175.531 GLU -81.2721 -4.05686 -176.669 ASP -108.263 -4.12832 -176.246 GLN -84.9745 127.389 173.289 VAL -119.001 150.134 178.974 MET -132.245 131.667 173.755 ILE -146.635 -173.541 178.75 SER 219 254 226 3pnzA
-118.473 108.879 -170.296 VAL -84.1403 114.915 169.502 ALA -96.4144 85.9558 -176.619 PHE -111.898 18.4377 179.683 ASP -103.953 23.4474 172.946 GLY -54.6026 125.431 -173.523 ILE 113.462 -38.4543 -154.698 ALA -80.9524 73.6614 179.325 LYS -57.298 -25.6775 169.429 ASN -57.456 -32.4349 -174.79 LYS -91.4752 -41.7967 -179.587 TYR -171.634 152.68 164.457 ALA -64.7221 149.337 179.78 PRO -52.9211 -36.8707 174.684 ASP -57.8701 -33.3506 -177.517 GLU -70.5636 -43.326 177.848 ALA -67.1881 -44.3799 176.785 ARG -62.0256 -43.7827 171.956 ALA -57.7359 -38.2803 -179.121 ALA -70.2683 -40.5173 175.045 ALA -60.1897 -49.6923 -175.103 ILE -65.4444 -34.1616 177.752 LEU -67.4404 -40.2908 169.005 ALA -55.1809 -47.143 176.452 LEU -59.3112 -44.496 -177.764 ILE -60.7856 -28.7645 179.512 ASP -98.5248 9.65063 166.551 HIS 93.0779 20.9292 -174.374 GLY -110.031 21.0497 -177.056 TYR -58.7816 -24.3836 -175.496 GLU -82.0539 -4.10296 -176.029 ASP -108.679 -2.91971 -175.487 GLN -87.1263 127.212 174.039 ILE -117.794 149.766 178.744 MET -132.332 131.321 173.088 ILE -147.934 -172.669 -179.296 SER 219 254 222 3pnzB
-118.354 108.049 -172.099 VAL -81.4143 115.707 168.737 ALA -100.125 84.4794 -177.391 PHE -114.97 22.0223 175.362 ASP -111.546 30.7596 174.042 GLY -58.6038 136.346 -176.472 ILE 91.6392 -22.6615 -168.201 GLY -79.8024 72.9428 -179.212 LYS -62.6188 -26.2844 171.496 ASN -55.9498 -30.6109 -172.345 LYS -93.4562 -40.6334 -179.04 TYR -172.424 153.861 169.951 ALA -67.3001 153.05 -179.001 PRO -62.7793 -34.2588 176.207 GLU -55.7044 -35.0197 -178.903 GLU -69.305 -42.302 -179.742 ALA -67.9539 -43.5512 175.373 ARG -63.9278 -44.2045 172.203 ILE -55.7866 -38.0613 -178.535 ALA -70.9149 -40.8543 175.27 ALA -60.3554 -48.0326 -174.127 ILE -65.7967 -36.0493 179.017 LEU -67.3105 -38.3249 170.408 LYS -58.5424 -43.4594 176.36 LEU -62.3777 -46.3 -179.506 ILE -59.0515 -27.4042 -177.868 ASP -100.613 6.49707 160.918 ARG 102.192 21.6876 -171.343 GLY -124.246 28.7841 174.586 PHE -57.2108 -25.9862 -174.74 ALA -79.7375 -2.38718 -177.845 ASP -109.7 -2.83426 -174.752 GLN -89.3333 127.65 173.808 ILE -120.456 148.021 178.996 LEU -128.31 134.838 173.386 ILE -147.809 -173.154 178.725 SER 219 254 231 3pnzC
-118.046 105.748 -172.9 VAL -80.783 112.447 168.818 ALA -97.3103 85.6328 -173.129 PHE -117.076 29.6656 174.56 ASP -129.421 34.4649 161.77 GLY -45.5441 141.784 -178.682 PRO 87.7915 -27.5966 -168.341 GLY -76.4541 72.2392 179.901 LYS -62.8375 -24.7503 171.105 ASN -56.9665 -29.1334 -172.854 LYS -95.1424 -40.3191 -177.851 TYR -172.233 151.964 169.769 ALA -66.8297 152.129 -179.19 PRO -54.3374 -34.7771 176.88 ASP -58.2206 -33.9925 -179.406 GLU -68.7305 -41.9107 179.943 ALA -68.9253 -42.9386 176.037 ARG -64.127 -44.7848 172.377 ALA -56.7693 -38.569 -179.998 ALA -69.5954 -40.6628 173.608 ALA -57.4312 -50.6076 -172.558 ILE -66.7149 -34.2144 179.241 LEU -70.0599 -38.4733 166.639 LYS -53.9026 -47.653 177.305 LEU -60.7128 -46.4427 -178.881 ILE -58.4489 -30.4381 179.82 ASP -95.2835 9.47978 166.628 HIS 92.8329 21.0512 -173.887 GLY -110.87 21.4881 -178.659 TYR -55.9164 -28.8242 -173.548 ALA -81.0121 -3.97742 -177.062 ASP -107.159 -0.660726 -172.39 GLN -91.0362 128.853 175.936 ILE -121.368 148.798 178.713 MET -130.3 132.811 173.199 ILE -147.965 -173.637 179.277 SER 219 254 231 3pnzD
-117.493 104.019 -168.588 MET -82.645 109.041 173.356 ALA -93.2996 86.1627 -177.716 PHE -116.348 21.6071 175.342 ASP -112.64 23.8851 173.398 GLY -59.9186 129.11 -167.892 PHE 110.836 -38.2362 -156.024 ALA -79.0707 76.7713 -179.322 HIS -60.722 -33.6823 173.299 ILE -61.2068 -21.6163 178.591 SER -93.8743 -40.4948 -178.768 ARG -168.671 152.28 168.564 HIS -68.5595 146.443 179.794 PRO -51.0505 -36.1176 175.32 TYR -58.3609 -35.088 -177.082 ALA -70.6511 -42.8149 177.876 THR -66.2753 -43.6295 176.302 GLU -63.5468 -44.276 171.845 ASN -57.8071 -38.0188 -178.568 ASN -68.2133 -42.8815 176.479 ALA -61.8753 -44.7853 -174.351 VAL -66.8898 -38.6431 176.679 ALA -62.1779 -36.5106 175.196 MET -64.9036 -43.2701 172.745 LEU -58.2186 -45.7817 179.149 ILE -59.5584 -29.5683 -179.289 LYS -94.8079 3.94934 169.794 GLU 93.8419 19.7273 -174.539 GLY -108.45 20.9173 -176.558 LYS -58.843 -25.1592 -175.535 LYS -83.3532 -0.585908 -177.393 ASP -110.592 -2.57663 -175.398 HIS -88.267 128.352 174.978 ILE -120.8 147.711 -179.394 LEU -128.431 134.979 174.533 VAL -151.851 -174.741 179.566 SER 219 254 229 3pnzE
-119.092 108.153 -171.371 MET -81.9033 116.943 166.991 ALA -99.182 87.1538 -174.65 PHE -118.188 27.4386 -179.802 ASP -133.287 51.6364 -171.45 GLY -79.3443 142.373 -155.952 TYR 31.0129 50.2662 144.385 ALA -81.3526 68.1901 -171.457 HIS -62.3739 -29.5612 168.631 ILE -61.9118 -17.4703 -179.727 SER -98.1936 -45.3621 -177.707 TYR -168.386 148.403 176.28 HIS -66.4429 145.124 179.811 LYS -52.4759 -36.0194 174.264 TYR -58.5584 -34.8454 -179.996 ALA -68.6363 -41.2276 177.086 THR -67.503 -44.1759 -179.8 GLU -67.3932 -49.7712 166.66 ASN -48.5808 -29.2347 -172.068 ASN -80.3673 -45.9635 172.712 ALA -57.6342 -43.8226 -175.891 ALA -63.9995 -38.6603 179.534 ALA -67.4429 -36.6039 170.271 MET -61.1488 -44.4555 175.545 LEU -59.9025 -47.4497 -178.851 ILE -56.5384 -28.9796 -177.64 LYS -100.538 8.27147 166.406 GLU 96.0711 20.7235 -173.824 GLY -110.842 20.3434 -177.44 LYS -58.1522 -25.1503 -174.932 LYS -83.6143 -1.84941 -176.706 ASP -109.499 -4.41788 -176.47 HIS -86.3133 127.223 172.136 ILE -118.405 150.312 179.926 LEU -128.524 137.089 174.904 VAL -154.004 -175.369 179.908 SER 219 254 230 3pnzF
-117.543 105.92 -172.677 ILE -80.7537 113.795 160.421 ALA -93.3363 79.6437 178.428 PHE -105.417 15.0124 174.662 ASP -116.724 27.4104 -164.595 THR -74.097 113.065 -169.387 ILE 63.6281 20.9106 153.782 GLY -53.7223 -50.0264 172.548 LEU 67.9284 -1.03766 -165.885 ASP -58.9689 134.914 163.008 ILE -108.505 106.218 178.435 SER -88.0406 140.029 176.729 PHE -54.7677 -32.3419 179.829 PRO -114.424 -91.6957 -172.273 LYS -16.6755 -60.4034 -178.946 GLU 152.638 177.593 175.607 GLY -90.4791 142.786 176.059 ALA -76.8383 141.654 175.283 ALA -62.102 148.24 176.394 PRO -67.6755 160.238 170.828 SER -50.0053 -45.4917 178.941 ASP -63.5757 -37.2655 173.7 GLU -61.054 -42.3545 -179.258 GLU -69.67 -40.7625 173.238 THR -55.2396 -46.5239 176.486 ILE -65.4427 -41.8678 179.291 ALA -61.9497 -50.4652 -178.657 ALA -63.5641 -46.2388 178.259 ILE -57.332 -45.4246 -178.757 LYS -64.0282 -40.4303 175.6 LYS -60.1994 -43.999 175.818 LEU -60.3587 -43.8545 179.078 ILE -66.4433 -26.1318 175.027 ASP -86.504 0.0485028 171.168 GLU 96.222 15.5373 -173.804 GLY -103.906 17.2985 -176.285 TYR -56.897 -32.7567 -175.463 ALA -85.8043 9.72424 176.052 ASP -122.451 13.466 178.846 ARG -111.286 134.855 170.064 VAL -123.991 147.755 -179.338 MET -123.31 139.348 177.63 LEU -152.45 -176.299 -178.081 SER 219 254 231 3rhgA
-111.589 109.292 -168.8 LEU -80.3664 97.5198 178.264 GLY -93.7981 74.8781 -158.986 LEU -117.434 15.6279 -178.609 ASP -125.14 33.6479 -157.86 GLN -49.4644 -44.1919 -166.718 MET -88.1584 -0.376259 -177.43 PRO -74.6214 109.199 172.121 HIS -155.603 129.85 -179.764 THR -91.9025 10.045 172.215 SER -54.5787 121.305 179.841 ILE 100.924 -9.11162 178.441 GLY -135.195 42.4823 174.666 LEU -66.456 -19.7157 169.722 GLU -56.3103 -34.3924 -170.278 ASP -94.0589 105.562 -166.867 ASN -70.4002 -34.3597 -177.237 ALA -75.5151 -40.6556 171.301 SER -62.8744 -37.7595 -175.939 ALA -64.7002 -43.4447 -176.384 THR -71.3909 -27.9744 -174.661 ALA -85.0728 -43.8589 -166.094 PHE -105.282 -18.1363 175.371 PHE 69.3345 -171.789 -162.838 GLY -120.105 16.6577 177.308 THR -101.275 137.526 177.856 ARG -71.1354 160.835 169.389 SER -57.4037 -35.3805 173.396 TRP -64.6017 -41.2189 173.195 GLU -57.5263 -51.0679 176.52 THR -55.1088 -51.0626 -178.216 ARG -62.0282 -36.8247 173.333 ALA -51.8419 -27.2063 -178.077 GLU -66.7445 -36.5844 177.037 THR -58.9267 -52.7872 174.809 ILE -58.6744 -41.8281 -177.143 LEU -59.9159 -41.9335 177.729 ALA -69.8266 -41.3524 174.039 LEU -59.3418 -47.4748 179.856 ILE -64.0716 -19.667 177.492 ASP -99.5559 10.5839 172.123 GLN 91.9265 14.1515 -168.304 GLY -111.673 20.572 179.474 HIS -46.036 -34.807 -175.171 ALA -81.2104 -6.0555 -174.237 ASP -104.107 8.76883 -170.77 ARG -110.797 130.238 168.835 ILE -120.662 130.673 179.594 MET -114.117 137.031 179.904 VAL -156.705 -177.052 -178.424 SER 219 254 227 3so7A
-122.35 117.616 -166.296 VAL -96.66 113.569 163.352 ALA -91.0523 80.5173 -170.902 PHE -115.445 16.9438 -179.04 ASP -113.903 19.766 -172.812 ARG -57.4859 118.522 -179.909 PHE 113.355 -20.1377 176.756 GLY -89.5584 113.887 -173.038 ILE -142.972 89.9373 -172.335 SER 119.718 -28.6647 173.095 GLY -73.3543 156.684 158.107 MET 48.0934 26.8581 176.367 VAL 75.0655 12.2927 -175.314 GLY -71.5371 142.695 172.383 ALA -71.8237 -177.737 175.376 PRO -82.6793 158.44 174.965 SER -61.2684 -34.573 172.994 ASP -56.6226 -45.0854 174.332 ASP -65.8502 -38.8642 178.46 GLU -61.0892 -46.6484 -179.754 ARG -63.2948 -42.8717 175.182 ILE -57.6831 -46.4444 179.07 ALA -65.2338 -43.6619 179.33 ALA -60.9374 -45.6099 -179.124 LEU -58.4419 -40.2331 175.391 LEU -60.0198 -40.4869 178.929 ALA -70.0234 -41.4507 173.682 LEU -64.8444 -37.0271 169 LEU -59.7409 -36.071 174.384 ASP -76.4125 -9.22754 174.041 ASP 88.9362 27.1544 -179.872 GLY -97.8039 21.4525 -170.177 HIS -60.8283 -29.8902 -174.807 ALA -76.2555 -1.27342 178.809 ASP -121.201 5.67786 -174.984 LYS -110.969 133.822 171.596 ILE -124.721 147.516 175.646 LEU -119.244 132.632 171.033 ILE -143.634 -173.945 -178.769 SER 219 254 249 3tn3A
-122.951 119.444 -165.188 VAL -99.3337 113.809 163.019 ALA -91.3976 80.1086 -167.267 PHE -115.768 17.1765 -178.493 ASP -127.123 30.9502 179.799 ARG -60.7144 125.78 -178.245 PHE 111.312 -20.825 -178.014 GLY -96.0572 109.533 -166.848 ILE -136.075 87.5004 176.052 GLN 122.626 -31.2484 173.615 GLY -82.6026 163.553 177.238 ILE 46.0911 28.3098 174.069 VAL 73.0471 13.4131 -176.196 GLY -68.9731 141.882 167.406 ALA -69.8798 -178.566 173.989 PRO -84.6672 159.663 176.019 THR -61.5671 -35.3754 170.969 ASP -54.941 -46.3602 174.416 GLU -66.1613 -38.2728 176.71 GLU -60.7161 -46.557 -179.246 ARG -64.0649 -44.3023 174.217 ILE -55.6233 -45.7496 179.123 ALA -64.5374 -47.1989 -177.529 THR -61.707 -44.9069 -179.492 LEU -56.4786 -45.4587 176.891 LYS -57.2847 -39.3432 179.469 ALA -71.581 -45.6826 174.057 LEU -62.2548 -35.3496 173.296 VAL -69.0645 -22.3372 171.78 ASP -91.0006 -0.301234 166.283 ASP 87.802 36.3426 -179.354 GLY -100.548 8.69459 179.646 TYR -61.882 -29.2382 -172.841 ALA -79.1568 -1.18487 -178.067 ASP -122.932 3.32005 -173.711 ARG -111.124 132.943 173.431 ILE -123.288 149.464 176.299 LEU -120.351 133.041 171.317 ILE -144.944 -174.463 -178.893 SER 219 254 250 3tn3B
-123.266 118.062 -165.517 VAL -97.3904 114.761 163.134 ALA -90.8735 79.4338 -165.989 PHE -114.107 17.016 -178.41 ASP -131.392 31.7673 177.2 ARG -59.1494 130.474 -178.984 PHE 105.111 -17.1006 179.582 GLY -91.9083 109.754 -173.397 ILE -156.534 115.838 161.723 GLN 132.038 18.6224 152.72 GLY -71.0907 155.273 -162.505 MET -47.7767 -57.8637 179.614 VAL -107.298 14.8388 -178.72 GLY -90.8834 152.389 -168.01 ALA -79.8975 154.712 164.896 PRO -87.4734 165.694 172.949 THR -57.4308 -37.5148 169.717 ASP -56.4893 -43.613 177.727 GLU -67.9617 -40.7259 177.056 GLU -57.1972 -48.637 179.562 ARG -64.0227 -44.9019 173.009 ILE -55.1445 -45.3475 177.332 ALA -61.1383 -46.4571 -176.968 THR -63.2797 -44.4043 -178.278 LEU -59.9853 -37.9766 178.109 LEU -63.3589 -39.1994 -179.094 ALA -73.0675 -36.9733 176.066 LEU -66.8903 -36.8504 172.888 LEU -60.9305 -33.2255 176.82 ASP -79.6159 -8.71642 178.146 GLU 85.1415 33.2642 -174.596 GLY -95.5804 15.0529 -173.458 LEU -56.9175 -29.4131 -176.713 ALA -77.5479 -1.08046 179.391 ASP -120.554 3.79747 -174.831 ARG -114.308 133.814 173.81 ILE -129.218 149.01 -179.397 MET -119.708 134.109 172.493 ILE -144.529 -174.73 -178.874 SER 219 254 225 3tn4A
-122.668 119.426 -165.816 ILE -99.152 112.955 161.557 ALA -90.4976 81.5623 -167.665 PHE -116.03 18.7318 -177.188 ASP -130.666 31.9026 177.588 ARG -60.1963 128.881 -179.024 PHE 111.01 -24.2007 177.853 GLY -88.9971 104.691 -172.218 LEU -142.546 99.8937 -173.54 GLN 116.165 -23.0176 176.708 GLY -79.793 146.764 162.962 ILE 45.5387 28.2245 178.722 VAL 77.117 22.6943 179.706 GLY -64.9761 141.109 163.27 ALA -63.7061 169.762 170.591 PRO -83.4644 160.081 172.179 THR -58.1016 -35.2024 168.412 ASP -54.6366 -44.513 177.491 GLU -68.0795 -40.0366 177.296 GLU -58.4836 -49.7273 178.772 ARG -63.0601 -43.5083 174.043 ILE -55.7976 -45.2042 177.466 ALA -63.4824 -47.0719 -176.334 THR -62.4358 -45.6461 179.765 LEU -57.1216 -43.046 178.716 LYS -58.4065 -39.8903 -177.746 ALA -73.6919 -39.9584 177.958 LEU -66.0477 -36.918 174.401 LEU -69.9478 -22.3449 171.667 ASP -81.9884 -6.42693 178.913 GLU 82.2192 34.2224 -176.518 GLY -98.9488 14.3053 -174.247 LEU -55.3117 -29.3838 -174.556 ALA -77.2815 -3.53475 179.614 ASP -119.628 4.07988 -175.783 ARG -111.835 133.339 171.854 ILE -128.719 147.53 179.104 MET -115.873 137.578 170.368 LEU -145.987 -174.067 -179.095 SER 219 254 231 3tn4B
-123.299 121.309 -164.043 VAL -102.278 112.663 164.673 ALA -90.2105 76.2013 -166.49 PHE -111.241 14.6791 -177.872 ASP -127.741 35.5821 175.851 ARG -62.5453 122.614 -179.423 PHE 120.63 -28.0911 -178.617 GLY -92.7687 113.716 -169.868 ILE -170.093 114.879 173.723 GLN 145.447 -0.549097 160.781 GLY -66.8624 148.567 -171.796 MET -58.6127 -30.6906 -178.894 VAL -100.904 -29.9251 -176.283 GLY -69.209 148.638 -176.788 ALA -79.9451 168.975 170.344 PRO -97.181 165.362 175.273 THR -59.6776 -34.6434 169.824 ASP -61.8606 -40.4837 176.638 GLU -70.872 -32.9727 176.463 GLU -61.6573 -51.7268 179.382 ARG -64.5759 -39.6264 175.933 LEU -60.1523 -40.5806 175.739 ALA -69.224 -40.9477 -179.006 ALA -62.1689 -45.5433 -179.559 LEU -61.4192 -34.3487 -177.491 ALA -71.3174 -28.7947 176.333 ALA -80.48 -33.8624 178.04 LEU -72.3236 -27.2491 171.3 LEU -67.4996 -34.2257 179.783 ASP -85.1195 -3.36007 177.309 ARG 78.9765 46.9572 179.248 GLY -104.254 17.4319 -175.579 HIS -58.5817 -27.9435 -177.798 ALA -77.6987 -0.816352 -178.354 ASP -125.337 1.89047 -177.307 ARG -110.035 132.709 172.926 ILE -128.918 146.787 -179.614 MET -116.963 134.18 170.781 ILE -140.98 -173.998 179.64 SER 219 254 230 3tn5A
-122.613 119.783 -164.985 VAL -100.318 110.894 163.787 ALA -89.057 78.0304 -167.739 PHE -114.573 18.5904 -177.728 ASP -128.868 30.1415 178.129 ARG -60.1503 126.862 -178.313 PHE 112.621 -22.8846 -178.288 GLY -92.6208 120.557 -175.634 ILE -137.584 -172.502 147.267 GLN 80.9473 -34.4752 173.543 GLY -77.3484 152.161 176.312 MET -87.2701 139.295 -9.26026 VAL -105.044 46.5507 -176.3 GLY -76.4369 131.003 -178.96 ALA -65.4126 171.593 174.357 PRO -92.5601 168.293 177.159 THR -59.6894 -33.6813 173.263 ASP -59.6118 -42.2186 174.423 GLU -71.3756 -33.7744 175.618 GLU -62.6117 -46.4166 179.447 ARG -64.4103 -43.1889 176.903 ILE -57.268 -44.7104 177.539 ALA -67.7045 -41.6691 -179.602 ALA -62.8862 -45.7418 -179.697 LEU -60.6251 -41.2621 177.189 LYS -61.1852 -37.5238 179.782 ALA -74.6354 -42.99 175.208 LEU -65.4326 -37.0226 172.348 VAL -69.7622 -19.2021 172.535 ASP -94.2456 -0.929815 163.597 ASP 92.2039 37.5635 -179.481 GLY -106.47 11.8154 179.063 TYR -58.7876 -31.6463 -173.023 ALA -79.6386 -0.655071 -178.497 ASP -122.665 1.55916 -174.512 ARG -109.523 133.25 172.636 ILE -122.328 148.549 177.194 LEU -120.817 131.412 171.364 ILE -142.365 -173.937 -179.392 SER 219 254 250 3tn5B
-123.813 117.177 -160.722 ILE -103.6 111.373 172.187 ALA -90.2903 80.4765 -169.11 PHE -114.528 19.5935 -179.534 ASP -119.309 20.6114 179.136 HIS -55.9006 123.029 -178.126 PHE 108.416 -22.2596 179.87 GLY -86.659 108.264 -176.101 MET -139.967 159.652 -154.87 GLN 90.1035 -16.3263 166.802 GLY -95.745 -74.1738 153.207 MET -128.055 172.327 -163.232 LEU -108.304 161.012 -176.274 THR -78.0302 -35.2682 173.485 VAL -57.445 -36.0403 174.879 ASP -71.3043 -32.2592 -179.942 GLU -65.6899 -47.4646 175.92 ARG -63.2555 -42.4397 175.517 ILE -58.781 -42.665 178.266 LEU -67.5838 -41.4911 -178.632 ALA -64.495 -44.279 178.951 LEU -60.4959 -34.2787 179.779 LEU -67.8575 -36.7691 -178.918 ALA -77.3402 -34.8196 178.185 LEU -70.9859 -32.796 174.749 LEU -71.949 -21.8007 172.159 ASP -85.624 -11.1856 177.141 ASP 89.2378 37.5496 -176.312 GLY -99.7681 16.5698 -172.952 LEU -58.4894 -29.0122 -177.007 ALA -78.4421 0.47439 -177.582 ASP -123.361 0.917821 -176.346 LYS -116.128 135.809 173.757 ILE -129.921 149.689 178.619 MET -116.781 133.252 169.377 ILE -140.551 -173.404 -178.981 SER 219 254 225 3tn6A
-122.175 120.073 -165.509 VAL -99.2656 112.045 164.529 ALA -90.5698 77.7061 -172.124 PHE -114.012 16.8401 178.897 ASP -129.79 33.2274 -175.6 ARG -67.7974 121.052 -175.532 PHE 116.614 -23.8509 175.787 GLY -92.416 116.25 -169.962 ILE -134.444 105.797 171.399 SER 130.598 74.3615 -62.8656 GLY 84.3125 160.117 -178.814 ALA -69.3551 144.525 -179.331 PRO -82.1972 159.979 175.193 PRO -57.9031 -33.874 172.825 ASP -61.3128 -39.9417 177.335 ASP -72.9564 -33.4685 176.598 ASP -61.6681 -48.4407 176.785 ARG -63.2106 -42.564 176.855 ILE -57.9019 -43.9128 178.316 ALA -68.299 -41.8535 -178.315 ALA -62.032 -44.3134 -179.637 LEU -61.6872 -38.0996 178.458 LEU -63.8071 -36.9216 178.402 ALA -69.5134 -41.7425 -175.19 LEU -70.5456 -32.5546 175.247 LEU -70.7238 -29.37 174.056 ASP -76.5479 -11.8162 179.02 GLU 86.9104 39.1781 178.866 GLY -102.295 19.1361 -176.672 LEU -56.8472 -27.1266 -174.66 LYS -83.7991 0.263619 179.977 ASP -121.072 0.491072 -175.7 LYS -111.109 134.395 174.103 ILE -130.44 147.082 -179.553 MET -115.953 134.916 170.611 ILE -143.431 -174.4 -179.395 SER 219 254 222 3tn6B
-124.183 116.09 -166.602 ILE -95.2796 118.306 162.465 ALA -92.2508 81.3929 -172.588 PHE -115.186 20.6661 -179.872 ASP -122.526 24.6211 179.028 ALA -57.5801 124.538 179.632 PHE 106.803 -20.3706 179.79 GLY -89.8734 106.649 -179.517 ARG -109.286 -174.106 145.406 TRP 57.4997 33.404 168.82 GLY 87.7631 156.706 10.3304 MET -78.8358 117.379 176.378 VAL 77.6764 -28.2815 -178.065 GLY -61.1229 132.269 172.58 MET -70.4944 178.412 174.209 PRO -88.2265 159.809 172.392 THR -58.2369 -36.1877 170.596 ASP -55.491 -44.4048 176.315 GLU -66.3302 -41.4405 178.455 THR -59.1504 -46.8579 177.958 ASP -62.8372 -42.6243 172.609 ALA -58.9199 -43.9228 177.132 GLU -60.6734 -45.7598 -176.894 THR -65.191 -45.1474 -178.669 LEU -59.2901 -39.436 177.566 ALA -62.606 -39.8154 -179.493 ALA -70.4892 -38.0972 178.375 LEU -68.4876 -36.2958 175.209 LEU -65.7554 -29.8265 175.925 ASP -86.3057 -2.86675 171.687 ASP 87.4825 35.2786 -173.946 GLY -98.7188 14.3976 -173.004 TYR -56.4964 -30.2592 -174.839 ALA -78.979 -2.44543 -178.638 LYS -119.546 4.93267 -174.727 HIS -118.214 132.727 173.397 ILE -128.413 148.199 -178.953 MET -117.019 134.861 172.156 LEU -144.317 -174.679 -178.85 SER 219 254 231 3tnbA
-122.471 118.077 -166.366 VAL -96.6521 114.11 163.932 ALA -92.1436 81.6766 -166.766 PHE -117.805 19.1992 -179.417 ASP -129.042 31.7318 176.35 ARG -59.9667 128.031 -178.765 PHE 106.792 -16.6359 -179.729 GLY -96.134 108.182 -170.323 LEU -138.064 100.805 175.091 ASN 120.577 -22.2255 -177.982 GLY -75.745 119.752 175.977 ILE 43.0497 64.338 171.953 VAL 78.7775 -0.764279 -178.029 GLY -63.1654 135.869 174.694 ALA -71.6426 170.353 170.107 PRO -81.4502 159.583 172.401 THR -56.8067 -36.9416 168.42 ASP -55.8577 -44.3172 178.588 GLU -67.5759 -39.1667 178.568 GLU -61.5258 -47.4957 175.653 ARG -60.4299 -42.4802 174.651 ILE -55.7469 -48.588 179.681 ALA -64.7303 -43.5923 -178.421 ALA -61.7289 -45.0771 179.255 LEU -60.0428 -41.6121 178.078 LEU -60.1367 -41.4682 -178.319 ALA -70.3496 -40.5017 179.478 LEU -66.8617 -36.985 174.684 LEU -70.7087 -21.7213 173.663 ASP -84.5391 -5.4267 175.582 ASP 87.4291 29.8212 -175.06 GLY -98.8147 14.8941 -174.697 HIS -53.966 -30.7994 -173.027 ALA -79.1351 -2.29744 -179.791 ASP -117.955 1.56442 -174.355 LYS -111.152 133.418 172.098 ILE -129.27 147.505 -179.812 MET -116.35 135.957 170.936 ILE -145.028 -174.465 -178.896 SER 219 254 225 3tnbB
-105.037 121.042 -175.914 VAL -80.1221 90.3218 173.455 GLY -98.4059 68.7385 -158.697 LEU -125.623 19.7335 178.463 ASP -125.021 39.21 -176.424 THR -67.2998 114.977 -178.685 PHE 125.802 -29.02 -178.075 GLY -81.2108 74.376 -175.612 LEU -53.4552 -17.3067 178.77 ASP -75.6179 -17.937 173.456 SER -94.9439 -44.2536 175.223 TYR -171.539 128.074 176.784 LEU -56.0257 151.537 -178.52 PRO -55.693 -41.9596 179.845 ASP -65.44 -39.5719 178.531 GLU -73.8404 -30.8495 171.379 ASP -65.3378 -42.2803 -179.512 ARG -61.5743 -47.637 176.301 ILE -62.0706 -37.0518 177.793 ALA -68.1288 -44.9384 176.353 THR -62.6156 -33.0795 179.508 LEU -72.0347 -49.111 179.609 ALA -61.0785 -36.2438 174.564 ALA -61.5312 -48.3576 -179.626 LEU -66.8749 -42.1984 177.034 ILE -60.9627 -38.6643 175.351 LYS -81.1369 7.20686 178.676 ASP 75.1378 45.3389 -178.074 GLY -110.23 7.92898 -178.628 HIS -64.0211 -7.46905 177.122 SER -77.2482 -9.22707 -175.93 ASP -134.612 -8.95225 179.514 ARG -73.9701 128.526 173.624 ILE -124.335 137.1 -176.992 MET -121.064 134.85 175.584 ILE -159.024 -175.654 -173.669 SER 219 254 245 3uf9A
-107.216 132.959 -171.206 VAL -93.9803 88.0836 164.14 GLY -91.5825 74.188 -165.871 PHE -123.059 12.5104 179.79 ASP -122.376 44.8706 -178.329 ARG -68.4105 122.847 179.342 PHE 116.615 -31.8411 -177.823 GLY -82.5099 78.41 -178.537 LEU -62.7198 -16.7373 174.551 ASP -62.2334 -30.6855 179.237 SER -95.3294 -50.1336 177.188 TYR -160.874 130.382 178.588 LEU -58.6296 155.16 -178.92 PRO -60.0237 -40.6696 175.962 ASP -56.8331 -48.8228 -178.747 GLU -67.796 -39.5993 174.994 ASP -57.5657 -51.0713 178.338 ARG -63.3666 -41.2719 172.935 ILE -59.5837 -37.8001 -179.632 ALA -75.4544 -47.4667 177.129 THR -54.4343 -42.6238 176.578 LEU -57.9188 -52.6953 -178.668 ALA -55.0802 -43.1747 -175.463 ALA -65.7725 -39.0167 173.546 LEU -67.8586 -41.5511 178.106 ILE -63.3691 -37.0681 176.933 LYS -84.7082 8.41911 168.354 ASP 83.2994 35.783 -177.052 GLY -111.102 18.6317 178.233 TYR -63.3567 -14.803 178.196 SER -77.4009 -14.2962 -177.852 ASP -114.961 -17.1884 -176.755 ARG -74.9977 128.319 172.158 ILE -127.543 136.543 -173.933 LEU -121.047 132.099 174.13 LEU -149.62 -173.583 -177.448 SER 219 254 228 3uf9B
-110.928 121.586 -170.016 ILE -86.9464 99.4321 169.708 GLY -96.0932 70.1404 -161.673 PHE -118.097 18.0719 -179.96 ASP -128.428 43.1554 179.448 ARG -69.7973 122.139 -176.559 PHE 116.101 -30.2699 179.32 GLY -85.0746 79.4008 -178.204 LEU -60.9941 -26.2646 -178.862 ASP -64.5493 -19.5365 174.025 SER -96.0554 -38.2684 178.991 TYR -172.812 129.48 -177.508 MET -67.2338 157.254 -178.087 PRO -47.8598 -49.2193 -179.364 ASP -55.5487 -54.9976 -175.404 GLU -66.6172 -22.3318 173.324 ASP -73.5769 -45.0398 -178.83 ARG -67.7574 -37.5261 174.925 ILE -71.4903 -22.93 -179.539 ASN -81.6329 -47.05 171.021 THR -53.8514 -59.9252 178.469 VAL -43.4174 -56.6677 -174.708 ALA -56.9517 -35.2936 179.764 ALA -73.1325 -43.4827 171.831 LEU -54.7278 -47.6564 177.002 ILE -60.1176 -32.9015 178.254 LYS -83.3127 0.463507 175.751 ASP 86.5452 36.0111 -179.101 GLY -112.673 18.147 178.019 TYR -66.3437 -13.0761 179.04 SER -86.977 -11.9914 176.399 ASP -109.739 -23.3589 177.192 LYS -64.7915 127.821 168.975 ILE -126.142 125.65 -173.255 MET -111.179 129.942 175.769 ILE -147.764 -174.197 -177.423 SER 219 254 229 3uf9C
-108.266 136.709 -167.175 VAL -97.6022 80.4258 166.977 GLY -84.4029 72.8689 -161.617 PHE -126.325 14.5934 -179.809 ASP -124.476 40.8958 -176.071 ARG -68.5448 121.289 -177.042 PHE 116.51 -23.7666 177.842 GLY -89.9794 76.9887 172.482 LEU -54.9665 -29.4348 170.553 ASP -45.0054 -33.5818 -176.361 SER -100.385 -39.7642 174.366 TYR -170.601 127.38 179.48 LEU -57.3441 146.651 -178.551 PRO -47.4475 -48.5441 -175.981 ASP -67.084 -34.5457 177.342 GLU -71.065 -31.8573 175.813 ASP -67.6587 -47.8802 177.309 ARG -57.0326 -41.6151 178.993 ILE -71.0556 -24.2296 174.37 ALA -82.4915 -39.4646 173.196 ASN -58.2002 -48.9664 -179.835 LEU -58.6144 -51.5456 -178.417 LEU -53.1046 -40.5785 -177.662 ALA -69.0068 -42.9968 172.763 LEU -58.7575 -45.8349 176.597 VAL -62.8711 -32.3968 179.141 LYS -87.6424 4.26195 178.349 ASP 75.4118 58.1295 178.4 GLY -130.467 10.8783 174.922 TYR -60.8751 -16.5214 177.565 SER -75.6448 -10.906 177.517 ASP -119.137 -16.1082 -179.983 LYS -68.0889 125.496 169.163 ILE -126.229 133.895 -172.39 MET -116.491 136.707 179.816 ILE -155.78 -177.631 -175.725 SER 219 254 250 3uf9D
-109.523 112.142 -171.813 VAL -81.4513 92.0754 175.931 GLY -91.345 73.9847 -160.201 LEU -116.748 9.77979 178.861 ASP -126.976 40.9505 -164.612 GLN -57.3907 -43.7457 -171.676 MET -79.744 -5.62485 -178.001 PRO -71.6595 104.561 175.736 HIS -154.445 127.014 -178.059 SER -100.645 22.8879 178.536 ALA -71.9418 119.518 -176.191 ILE 114.478 -29.9903 178.582 GLY -118.769 56.7598 177.077 LEU -76.142 -15.3434 173.624 GLU -80.1991 -10.845 176.589 ASP -99.4478 109.978 -176.895 HIS -65.9768 -38.1536 -175.8 ALA -70.5048 -43.3239 179.156 SER -69.4476 -33.8484 -177.524 ALA -68.9014 -35.4992 179.972 SER -70.0636 -28.5937 -175.953 ALA -88.4153 -46.3183 -167.967 PHE -91.5634 -30.7056 177.046 MET 87.6716 173.492 -172.652 GLY -105.541 0.321594 179.508 THR -87.5498 139.557 -175.235 ARG -73.6385 163.831 177.163 THR -67.221 -31.5931 178.447 ASP -64.6254 -42.5054 178.423 GLU -62.104 -43.2692 177.411 GLU -63.727 -41.2181 -178.836 ARG -69.5469 -29.6931 179.115 ALA -71.0485 -13.6655 177.529 ASN -75.8041 -23.9168 171.092 LEU -66.6334 -45.9411 173.475 ILE -63.0492 -40.6907 -176.106 ALA -63.9711 -38.0105 -178.753 ALA -76.9081 -30.0084 170.898 LEU -66.5498 -46.5164 178.641 ILE -62.8623 -23.6227 175.689 LYS -87.8566 -2.55081 177.109 ASP 89.1568 20.1182 -176.914 GLY -115.268 38.3137 176.177 HIS -58.2621 -32.0004 -175.341 ALA -76.196 -10.7359 -174.846 ASN -103.796 2.09056 -174.715 LYS -96.098 127.502 170.781 VAL -120.34 128.209 179.807 MET -114.991 134.524 175.313 VAL -148.886 -173.539 178.351 SER 219 254 234 3upmA
-109.754 108.695 -173.324 VAL -78.93 93.6033 174.173 GLY -92.2493 72.8449 -157.308 LEU -115.41 21.6885 178.993 ASP -144.874 45.5492 -165.38 GLY -55.7757 -41.0323 -170.765 MET -84.4757 -6.11888 -179.344 PRO -67.8929 107.319 179.961 HIS -166.864 134.552 -178.111 SER -111.354 24.7943 175.683 ALA -70.3591 127.1 -176.635 ILE 106.29 -23.2145 179.005 GLY -126.019 48.6554 168.154 LEU -68.335 -6.51756 172.438 GLU -69.6106 -36.9122 179.981 ASP -84.5862 118.775 -176.848 ASN -73.9842 -36.8716 -175.004 ALA -73.7644 -41.44 179.151 SER -67.2983 -35.4489 -176.722 ALA -71.8665 -36.0821 -178.969 SER -69.0045 -28.4545 -175.185 ALA -92.5196 -53.8155 -172.067 PHE -84.8117 -18.4885 177.142 PHE 77.7265 171.692 -174.318 GLY -113.83 21.1267 173.165 THR -95.2712 131.419 -178.823 ARG -69.1233 160.194 170.442 SER -60.1923 -31.929 173.099 ASP -66.4363 -41.1376 178.572 ALA -64.4666 -40.2739 177.137 GLU -67.1486 -42.5823 -179.941 ARG -68.4458 -33.0355 178.908 ALA -70.123 -14.4129 176.356 LEU -75.4604 -25.0229 170.663 THR -65.3813 -46.9111 173.8 ILE -63.3298 -37.536 -177.525 LEU -64.0388 -42.3776 -179.119 ALA -74.235 -29.1575 171.856 LEU -66.4486 -45.8432 179.108 ILE -66.6179 -22.8344 175.117 ASP -84.1355 -6.41678 178.115 ASP 92.9895 20.5482 -175.427 GLY -116.851 35.7746 176.941 HIS -57.5814 -31.4991 -176.894 ALA -76.7156 -11.394 -175.518 ASP -101.099 -3.49355 -174.714 HIS -89.951 128.224 168.938 ILE -119.262 127.024 179.878 LEU -112.49 133.442 175.561 ILE -149.099 -174.156 178.642 SER 219 254 226 3ur2A
-106.438 114.93 -173.742 ILE -81.2104 88.4735 174.4 GLY -91.888 64.6214 -160.214 LEU -107.707 21.2926 -177.62 ASP -151.651 60.3959 -169.827 GLY -68.9566 -43.9207 -170.432 MET -78.4172 1.52636 -178.909 PRO -77.2331 100.001 179.426 MET -156.466 140.072 -149.077 ASP -152.272 134.358 167.809 ALA -143.89 106.128 -172.928 ILE 137.158 127.787 -151.6 ASN -44.5018 -77.0459 -171.372 ALA -56.5528 -40.8021 158.953 SER -61.9027 -28.948 -172.361 ALA -76.4834 -36.37 -176.66 SER -72.9613 -27.3058 -179.856 ALA -90.673 -56.8194 -171.425 LEU -78.5684 -26.238 175.234 MET 91.4724 -175.621 -177.008 GLY -89.4732 -19.5344 -173.04 SER -80.6373 135.624 -173.768 TYR -74.777 173.946 -179.722 SER -74.2379 -28.0959 176.979 TRP -66.1083 -42.9982 -179.793 GLU -63.4339 -30.1454 178.063 ASP -81.0236 -29.1501 -179.544 ARG -81.6495 -22.8181 177.328 ALA -75.3627 -14.611 179.012 ALA -80.5577 -22.967 169.129 ALA -69.7506 -45.603 172.791 THR -58.7866 -42.286 -174.2 LEU -66.9966 -33.0217 -176.352 ALA -81.6042 -21.9043 169.455 MET -76.8463 -32.7038 176.153 ILE -73.9088 -14.3019 172.331 ASP -91.6984 -4.21379 -179.343 HIS 93.8732 -18.1391 179.925 GLY -82.9709 59.2235 175.55 TYR -75.2434 -33.1581 -176.405 SER -75.2883 -8.20969 -176.571 ASP -102.597 11.6006 -175.779 LYS -102.465 128.387 170.923 ILE -121.052 119.598 176.946 LEU -103.582 134.316 173.543 ILE -151.407 -174.206 -178.638 SER 219 254 238 3ur2B
-107.503 113.891 -172.742 ILE -79.5883 91.1643 177.909 GLY -93.9052 72.2549 -170.137 LEU -116.055 10.553 179.871 ASP -115.64 27.1196 -167.973 ARG -54.1031 -48.1532 -169.388 ILE -83.4337 -2.81717 176.375 PRO -82.9209 111.213 -173.454 HIS -159.796 123.686 -163.96 SER -110.522 42.7884 168.09 ALA -86.8978 126.244 172.665 ILE 133.979 -34.718 165.085 GLY -138.273 85.1708 149.428 LEU -54.2496 -15.0549 178.693 GLU -90.787 -3.31051 168.321 ASP -98.5626 96.3353 -168.742 ASP -70.5908 -54.4605 -173.406 ALA -51.3372 -47.763 178.832 SER -75.6594 -31.3996 -175.575 ALA -64.4752 -27.1524 172.949 SER -68.4511 -27.9415 -173.226 ALA -89.8979 -51.3333 -168.159 LEU -88.8866 -24.9518 -178.441 MET 73.2819 167.831 -169.071 GLY -109.206 24.1614 174.404 THR -100.077 134.828 -174.904 ARG -69.9349 164.619 179.12 SER -72.6552 -25.5619 176.394 TRP -67.8948 -43.6993 176.932 GLU -62.1572 -37.5955 178.028 THR -72.4596 -37.4219 -179.011 ARG -72.8984 -25.4886 178.55 ALA -69.1336 -14.6787 177.479 ALA -75.7901 -27.1779 172.564 LEU -65.6162 -46.1774 177.865 ILE -64.2043 -39.8705 -176.463 LYS -62.4316 -36.8427 -177.254 ALA -80.9783 -28.4633 172.678 MET -67.3096 -44.152 -176.438 ILE -65.7085 -23.4007 -177.923 ASP -96.5241 7.51564 172.505 ARG 84.5104 19.9111 178.667 GLY -107.834 40.535 179.771 TYR -58.5285 -39.3396 -173.035 ALA -80.8672 1.83975 -178.095 ASP -109.81 3.25684 -175.898 ARG -99.085 129.528 171.497 ILE -128.608 125.448 -178.223 LEU -114.189 137.326 177.16 VAL -148.674 -173.709 177.786 SER 219 254 245 3ur5A
-109.64 111.997 -171.834 VAL -81.5102 92.9127 174.561 GLY -91.8756 73.596 -159.429 LEU -115.55 18.9463 178.276 ASP -143.937 48.6515 -166.633 GLY -60.5626 -38.4924 -171.394 MET -85.2758 -3.04342 -178.652 PRO -75.5615 102.587 179.569 HIS -152.83 126.172 -177.44 SER -105.709 28.7732 176.21 ALA -75.622 134.195 -179.076 ILE 103.095 -17.7368 -179.82 GLY -128.483 57.5844 177.875 MET -76.928 -7.75345 179.234 GLU -84.0162 -14.6974 176.85 ASP -93.0369 102.736 -171.651 ASN -67.1824 -31.6306 -177.132 ALA -75.0702 -41.6868 -179.818 SER -71.2639 -35.1669 -177.778 ALA -69.5812 -37.0983 -178.124 SER -68.8599 -27.5721 -173.578 ALA -94.6438 -48.1801 -168.918 LEU -91.1138 -20.7136 176.93 PHE 80.1606 174.027 -174.436 GLY -114.942 16.2371 172.886 ILE -92.1427 136.298 178.391 ARG -65.351 157.799 171.261 SER -59.8619 -33.9218 172.458 TRP -62.6891 -42.2663 -179.915 GLU -61.987 -42.4029 177.513 GLU -66.0027 -40.9415 -178.382 ARG -71.6977 -27.9343 177.572 ALA -71.4532 -14.474 176.867 ALA -74.7636 -24.5504 171.517 THR -67.0636 -43.9516 173.661 VAL -64.6186 -39.5186 -176.82 LEU -64.4256 -37.8377 -179.905 ALA -76.7062 -31.6552 171.844 MET -65.2299 -45.8582 -178.127 ILE -62.8495 -26.1173 179.45 ASP -96.4204 9.60774 172.176 GLN 86.5622 21.0542 -177.236 GLY -114.582 34.5508 175.933 TYR -58.4644 -32.2335 -176.948 ALA -76.0805 -12.6925 -174.412 ASP -99.9907 0.668202 -172.235 LYS -97.1257 128.68 170.441 ILE -121.259 128.103 179.925 LEU -114.511 135.065 175.992 ILE -149.436 -173.798 178.548 SER 219 254 230 3uraA
-109.413 110.362 -172.212 VAL -80.6939 91.5828 175.079 GLY -90.9428 73.3954 -157.826 LEU -115.364 21.5089 -179.627 ASP -146.035 46.1804 -165.519 GLY -57.0457 -41.9662 -169.708 MET -83.3766 -4.12426 -178.377 PRO -73.3281 106.518 179.936 HIS -156.941 125.71 -178.497 SER -105.082 22.5151 178.062 ALA -69.6607 126.567 -178.672 ILE 108.425 -29.7465 177.488 GLY -109.206 53.2216 173.456 LEU -68.548 -18.6658 177.055 GLU -78.4215 -22.2894 179.208 ASN -93.0138 103.558 -170.935 ASN -69.242 -39.0002 -174.427 ALA -70.2711 -40.5693 179.017 SER -69.4431 -34.1953 -177.701 ALA -69.5125 -35.6512 -175.835 SER -72.4286 -27.002 -174.975 ALA -92.1212 -52.8333 -167.253 LEU -88.0079 -16.0341 173.905 LEU 78.407 179.132 -173.79 GLY -119.029 21.6904 175.117 ILE -101.092 133.35 -173.736 ARG -71.4475 161.605 177.067 SER -63.7261 -30.9421 178.345 TRP -64.8706 -46.3894 -179.787 GLU -61.0478 -38.7357 178.305 GLU -68.6199 -40.5334 178.935 ARG -69.2546 -32.7146 -179.945 ALA -69.5993 -13.5632 176.999 GLU -75.0492 -26.4636 171.43 THR -64.8964 -46.443 174.926 VAL -63.9489 -39.4495 -178.71 ALA -61.8623 -39.7843 -177.914 ALA -77.354 -28.7461 172.956 LEU -67.8177 -43.4391 -178.442 ILE -69.8806 -15.0877 176.543 LYS -102.442 12.3964 172.338 ASP 85.4938 19.8385 -175.242 GLY -118.65 38.4428 174.587 HIS -61.6223 -29.6346 -176.982 GLU -78.6779 -8.90982 -173.483 ASN -104.241 -4.78356 -174.373 ARG -90.6726 129.734 169.682 VAL -121.333 125.003 178.983 VAL -110.339 135.365 173.897 ILE -150.047 -173.19 179.377 SER 219 254 233 3urnA
-108.675 112.699 -170.943 VAL -83.5894 90.7439 176.997 GLY -91.3508 71.2625 -157.211 LEU -110.47 12.7038 -177.26 ASP -140.48 48.2939 -167.712 GLY -58.7171 -42.5302 -170.679 MET -78.7654 -8.25598 -177.175 PRO -71.2965 105.075 177.603 TRP -156.64 130.886 -178.117 SER -105.523 26.3401 176.942 ALA -75.7134 124.683 -178.806 ILE 107.784 -15.4344 174.6 GLY -132.049 58.5343 169.532 LEU -70.1214 -14.3616 174.369 GLU -74.8731 -22.4153 179.055 ASP -91.836 101.447 -172.735 ASP -61.4308 -45.7996 -175.309 ALA -66.4002 -43.5096 178.206 SER -71.3489 -29.2073 178.717 ALA -71.2376 -39.4696 -179.507 SER -69.0843 -25.3624 -179.8 ALA -87.3157 -56.7004 -165.211 LEU -84.7266 -24.653 179.741 PHE 85.7639 177.722 -170.871 GLY -114.498 6.32719 175.172 ILE -93.3225 138.559 -177.415 PRO -69.9809 164.492 176.603 PRO -67.94 -28.0833 175.457 ASP -65.1359 -44.0179 178.245 GLU -60.5478 -40.4589 177.857 ALA -69.1071 -36.8565 -176.782 ARG -75.4779 -23.8195 -178.983 ALA -75.9837 -8.21831 175.859 ASN -80.8535 -24.4707 172.275 THR -67.6778 -48.1592 177.233 VAL -61.7695 -38.8423 -175.29 LEU -64.7716 -33.1286 -178.151 ALA -82.7647 -27.9217 172.041 MET -68.9242 -36.2999 -176.115 VAL -73.7245 -21.0603 178.517 ASP -101.71 12.8865 172.692 GLN 79.6071 25.5406 177.355 GLY -113.857 35.2434 176.139 TYR -55.2996 -35.8308 -176.298 ALA -73.5102 -17.9142 -172.587 ASP -94.6591 1.58066 -173.701 HIS -95.749 130.142 169.591 ILE -123.183 123.999 179.905 LEU -110.529 135.034 175.797 ILE -152.011 -174.581 179.968 SER 219 254 244 3urnB
-108.32 114.721 -170.143 VAL -83.9552 90.5309 179.379 GLY -92.3453 73.0841 -158.332 LEU -112.116 8.49412 -174.131 ASP -131.074 41.0864 -165.768 GLY -57.4605 -44.3283 -168.481 MET -80.477 -8.07748 -175.05 PRO -76.3497 102.005 177.582 HIS -151.473 135.627 -175.284 SER -104.968 16.8952 -176.886 ALA -69.8643 127.037 176.568 ILE 107.652 -44.0717 -179.926 GLY -107.442 19.4976 167.627 LEU -61.0799 65.2834 156.058 GLU -134.225 -13.5914 168.374 ASP -85.7544 121.217 -176.908 HIS -61.9305 -35.9117 -177.969 ALA -72.489 -36.6296 178.053 SER -74.0721 -38.7752 -176.251 ALA -69.0918 -29.1015 -175.475 THR -72.6015 -29.3937 -173.507 ALA -98.5604 -36.8815 -173.456 PHE -85.0704 -40.372 178.877 MET 92.4117 165.921 -173.326 GLY -103.392 10.2958 178.524 THR -95.9588 136.495 -174.5 ARG -71.9479 163.785 178.196 THR -66.707 -30.9167 177.502 TRP -64.6156 -43.9768 178.354 GLN -58.9906 -43.6894 178.895 THR -66.9942 -35.4042 -178.393 ARG -75.501 -28.64 177.417 ALA -69.6282 -14.2424 177.697 LEU -75.611 -24.0693 172.154 LEU -68.0813 -45.2835 172.686 ILE -61.9038 -39.7043 -175.599 ALA -65.1218 -38.8424 -178.462 ALA -75.5326 -29.9723 171.372 LEU -68.1314 -48.2311 -178.06 ILE -60.342 -19.3624 178.826 LYS -103.55 11.116 172.406 ARG 83.668 23.8222 -179.34 GLY -117.358 36.8094 176.336 HIS -61.1248 -27.3908 -177.576 GLU -80.1262 -8.00625 -174.82 ASN -105.607 -0.0585657 -175.163 ARG -94.0756 133.001 170.445 VAL -127.277 120.313 179.153 MET -106.199 135.161 174.229 VAL -147.575 -174.136 177.002 SER 219 254 234 3urqA
-111.465 107.22 -169.388 VAL -79.1596 99.9283 178.72 GLY -96.6089 77.8601 -157.961 LEU -116.888 8.70081 -178.396 ASP -124.556 43.5825 -161.496 ARG -56.5999 -41.3571 -164.22 MET -83.7564 -8.58799 -165.464 PRO -84.323 112.044 167.25 HIS -150.533 135.831 177.152 SER -93.4726 11.0941 -179.501 ALA -60.6592 120.276 175.902 ILE 98.3661 0.168586 173.37 GLY -145.139 41.0211 162.662 LEU -61.8355 -9.60604 166.492 GLU -58.929 -41.1222 178.569 ASP -85.2657 103.422 -167.932 GLU -68.8615 -41.0831 176.24 ALA -60.3186 -42.3979 -178.355 SER -66.5956 -38.331 -178.72 ALA -64.7778 -47.6707 178.445 THR -61.7532 -40.3791 -176.794 ALA -74.2231 -45.9995 -159.651 PHE -99.6272 -26.6671 178.8 MET 82.364 -177.589 -174.326 GLY -118.971 15.6838 176.968 SER -100.704 139.324 -176.116 ARG -76.7458 164.745 175.624 SER -61.9119 -37.4451 178.037 TRP -61.5162 -43.4996 176.88 GLU -58.9712 -45.5148 176.632 THR -59.4859 -49.9209 -178.132 ARG -61.1251 -34.2467 177.28 ALA -59.9544 -24.0585 176.174 ALA -63.8443 -36.3362 176.964 ASN -61.0418 -49.1444 172.498 VAL -60.8306 -39.6691 -177.861 LYS -59.8712 -45.8593 -179.133 ALA -69.3731 -38.7236 174.148 MET -61.7079 -45.5929 178.298 ILE -61.4847 -25.2941 -178.408 ASP -97.9958 11.0436 172.497 ASP 93.3864 10.8167 -166.894 GLY -111.466 28.2026 -179.043 HIS -56.7365 -33.443 -176.704 ALA -78.0074 -7.70059 -171.729 ASP -108.674 11.1982 -174.387 ARG -109.52 132.562 171.503 ILE -123.502 129.611 -177.292 LEU -116.283 132.197 -178.494 ILE -151.271 -176.905 -179.624 SER 219 254 233 3wmlA
-109.598 102.751 -177.255 ILE -70.0742 99.0299 171.381 GLY -97.0811 79.855 -157.714 LEU -120.542 3.34024 -178.523 ASP -118.326 26.2268 -159.586 GLN -48.0562 -48.3329 -168.006 ILE -74.5596 -12.7615 -174.032 PRO -73.6705 108.529 176.886 HIS -150.124 128.041 179.793 SER -97.6895 12.8371 173.719 ALA -63.2011 125.9 -174.609 ILE 95.9612 -21.3681 174.91 GLY -107.516 25.9542 174.564 LEU -46.8216 -28.1657 177.616 GLU -83.9811 0.340001 178.93 ASP -116.45 99.0426 -166.799 SER -70.9442 -30.5512 173.723 ALA -64.5418 -37.4837 179.004 SER -67.1744 -43.8545 -177.801 ALA -63.5215 -39.2578 178.573 THR -63.83 -33.755 -173.627 ALA -83.9908 -46.0406 -162.506 LEU -107.738 -18.4034 175.059 MET 80.4147 176.316 -168.723 GLY -110.031 5.45949 178.551 THR -92.1812 139.953 -178.883 ARG -71.0349 158.637 179.081 SER -62.4421 -34.0742 179.089 TRP -65.2291 -40.7275 176.112 GLU -59.6023 -46.8525 172.986 THR -56.0994 -49.0216 -175.746 ARG -64.4225 -33.8333 -179.691 ALA -67.5814 -17.7287 172.817 ALA -66.1785 -32.0134 172.011 THR -61.0952 -51.3631 172.878 ILE -55.0962 -48.959 -175.166 LEU -57.7054 -45.0399 -178.871 ALA -68.6398 -37.5268 169.86 MET -57.6476 -45.7603 -175.689 ILE -68.3364 -20.4481 178.751 ASP -94.6003 0.862926 175.696 ASP 98.0907 10.8827 -165.708 GLY -107.35 17.9082 -177.865 TYR -45.586 -33.6498 -173.519 ALA -76.5931 -13.3946 -175.054 ASP -97.0374 -0.699436 -168.451 LYS -99.9842 126.645 171.982 ILE -117.093 127.304 179.35 MET -113.484 133.988 177.63 ILE -151.842 -175.021 -179.825 SER 219 254 233 4e3tB
-102.981 140.813 -172.031 VAL -98.6157 79.6586 171.481 GLY -91.6873 62.9744 -160.232 LEU -119.525 8.56488 178.532 ASP -119.694 56.0957 179.759 THR -77.2452 130.348 -176.24 ILE 107.359 -31.338 179.947 GLY -81.9308 75.1803 177.681 LEU -57.096 -26.1144 -179.694 ASP -62.1414 -19.7299 174.397 SER -97.0129 -38.4495 176.041 TYR -173.463 121.818 179.131 LEU -50.0947 152.887 -178.954 PRO -51.2724 -50.9838 178.598 ASP -63.2881 -41.8235 176.155 GLU -59.9139 -33.5769 178.523 ASP -72.9895 -43.3166 -178.682 ARG -59.5061 -41.6613 176.761 ILE -64.0333 -37.1458 175.588 ALA -61.9996 -57.369 172.04 THR -43.5236 -54.9104 178.717 ILE -51.5503 -57.3568 -176.789 ILE -48.3541 -44.2614 -174.368 ALA -72.9999 -35.9788 177.095 LEU -62.9902 -44.8585 175.154 ILE -66.4502 -26.8187 175.655 LYS -88.7025 13.0842 176.036 ASP 64.0848 46.5748 174.694 GLY -116.602 11.5727 177.365 TRP -61.1342 -21.4536 177.935 ALA -74.2001 -4.4525 178.29 ASP -128.897 -7.45065 173.614 ARG -78.3307 120.964 166.906 ILE -123.593 132.502 -178.873 MET -118.218 133.774 168.307 ILE -136.993 -166.715 -175.466 SER 219 254 225 4g2dA
-109.922 108.642 -172.217 VAL -78.4294 93.0079 176.768 GLY -92.7892 76.749 -158.972 LEU -130.083 13.2638 170.752 ASP -125.868 34.282 -167.914 GLN -50.1926 -47.8051 -169.77 LEU -78.4567 -3.75034 -173.414 PRO -85.681 -2.7959 170.941 HIS -53.1852 -61.4495 175 SER 1.97215 119.323 163.215 ALA -105.68 -86.298 170.306 ILE 59.9511 -40.8192 -169.366 GLY -107.726 73.297 175.548 LEU -62.0106 -19.0778 173.708 GLU -63.6663 -44.8029 179.3 ASP -80.7706 120.334 163.157 ASN -83.4207 9.19029 175.711 ALA -111.209 -14.1703 179.39 SER -106.67 -6.26416 170.743 ALA -111.551 -4.94522 173.677 SER -103.78 -3.48597 -179.411 ALA -124.309 -4.79903 -174.659 MET -129.414 -62.4025 169.453 PHE 135.396 -146.303 -169.891 GLY -155.503 8.74936 173.621 THR -99.007 166.29 175.93 ARG -85.5937 150.192 176.754 SER -62.8529 -31.1416 178.241 TRP -62.7654 -43.371 176.918 GLN -60.1557 -42.0666 174.828 THR -61.7731 -47.2535 -176.9 ARG -62.9818 -29.3164 -178.862 ALA -64.9722 -25.3292 175.91 ASN -61.1532 -31.7086 174.375 THR -62.0042 -52.8155 172.867 ILE -54.6775 -44.8077 -175.23 LEU -60.176 -43.2956 -179.283 ALA -70.7238 -36.7042 169.665 MET -55.4617 -54.0949 -177.611 ILE -59.0694 -25.1604 176.851 ASP -86.3136 -1.13559 176.597 ASP 85.6584 27.3662 -177.951 GLY -118.142 26.9916 176.973 TYR -48.9395 -34.7448 -176.382 ALA -72.7714 -13.6631 -173.803 ASP -101.548 4.91155 -174.401 ARG -100.606 129.711 168.541 LEU -119.135 133.194 178.448 MET -120.513 131.663 178.616 VAL -148.701 -174.038 -179.64 SER 219 254 239 4gy0A
-107.826 107.524 -172.702 VAL -76.7191 92.3128 177.036 GLY -96.7689 87.9727 -155.735 LEU -135.197 7.47452 174.275 ASP -121.767 31.3293 -165.867 GLN -49.5823 -47.8335 -171.752 MET -72.1654 -12.9607 -176.134 PRO -74.379 113.036 -179.808 HIS -162.465 120.445 -177.646 SER -94.4657 16.9158 171.339 ALA -63.3693 121.939 -175.184 ILE 105.583 -24.2448 178.151 GLY -111.047 30.2968 169.715 LEU -41.6466 -35.9763 -179.86 GLU -74.9626 -14.755 179.554 ASP -102.571 95.8922 -168.872 ASN -65.4878 -34.9799 176.5 ALA -68.2672 -32.2582 172.685 SER -65.2655 -41.7231 -176.349 ALA -65.52 -46.9453 -178.575 SER -58.151 -29.4282 -172.231 ALA -91.9582 -41.2394 -167.879 LEU -112.537 -13.8755 173.266 MET 81.4262 -176.876 -172.967 GLY -113.556 1.93353 -179.429 ASN -101.007 133.745 177.669 ARG -61.984 154.89 178.105 SER -62.3277 -33.9578 177.104 TRP -57.9798 -48.1543 175.473 GLU -54.4749 -46.3007 177.231 THR -57.8689 -46.476 -173.091 ARG -69.4939 -33.124 -178.021 ALA -64.7381 -19.1577 175.049 GLU -66.6714 -27.2463 172.523 THR -65.7259 -49.8077 175.353 ILE -58.1907 -52.2463 -178.904 LEU -50.6231 -43.0282 -176.053 ALA -76.5389 -32.9273 168.343 LEU -60.8241 -43.6621 -176.513 ILE -68.396 -14.0338 177.258 ASP -96.8357 -1.08118 178.218 ASP 87.9292 22.1008 -174.652 GLY -114.617 31.9269 178.121 TYR -54.2474 -34.692 -174.551 ALA -72.3864 -6.0241 -170.762 ASN -110.793 -2.0912 -175.58 LYS -93.608 134.23 171.289 LEU -123.516 123.825 -178.792 MET -111.286 134.784 179.055 ILE -155.69 -176.192 -178.682 SER 219 254 243 4gy0B
-110.372 105.802 -172.631 VAL -76.5322 97.3375 177.088 GLY -95.9648 79.5486 -154.715 LEU -127.449 5.24235 177.077 ASP -123.803 27.7739 -166.252 ARG -47.5647 -52.1185 -168.482 ILE -72.0563 -8.706 178.362 PRO -75.0266 119.356 179.2 HIS -171.068 127.63 -177.664 SER -97.9657 27.0637 172.871 ALA -68.2677 124.907 -179.19 ILE 98.7098 -21.4497 175.692 GLY -100.867 47.2665 167.661 LEU -53.7067 -32.5869 174.434 GLU -54.2816 -29.4366 -161.633 ASP -113.149 110.304 177.145 ASP -69.8681 -39.2985 178.151 ALA -61.9663 -40.525 -179.802 SER -70.1721 -38.6092 -179.914 ALA -69.7267 -38.9524 178.519 THR -64.0545 -30.6219 -173.977 ALA -90.5872 -39.6637 -167.932 LEU -109.968 -27.7432 176.334 MET 89.7677 -174.508 -170.378 GLY -126.471 33.2381 174.102 THR -113.801 135.333 -177.632 TYR -64.6299 152.069 179.643 SER -70.154 -32.0011 -179.654 ASP -63.3416 -41.4301 175.841 GLU -59.1091 -44.4327 176.584 ASP -61.5582 -47.3429 -176.567 ARG -62.1285 -32.3796 -176.843 ALA -66.2841 -22.0296 174.508 ASN -62.9619 -32.9672 174.076 ASN -59.6696 -51.2611 177.68 THR -59.6471 -42.5569 -177.935 ALA -59.281 -45.4794 -178.834 ALA -70.9829 -36.3459 -179.911 LEU -50.5283 -41.3294 -176.019 ILE -73.994 29.896 98.6265 LYS -177.962 24.4137 -179.699 GLY -124.511 40.1855 173.151 HIS -47.0115 -39.1419 -172.085 ALA -67.4536 -13.5285 -172.666 ASP -104.808 2.26018 -174.939 ARG -98.0973 130.722 167.263 ILE -118.781 130.526 177.508 MET -114.432 130.441 178.474 ILE -141.892 -175.629 175.127 SER 219 254 245 4gy1A
-109.382 112.86 -172.128 VAL -81.3325 92.6029 175.798 GLY -96.1975 81.2527 -155.373 LEU -136.681 17.0279 168.29 ASP -125.325 36.2276 -160.006 ARG -52.9732 -43.4674 -168.744 MET -80.1673 -9.12927 -175.472 PRO -76.8957 113.508 176.685 HIS -162.36 126.926 -176.493 ASN -95.204 4.91536 171.935 ALA -50.7888 123.733 -178.092 ILE 99.4065 -14.1689 176.418 GLY -117.218 39.4125 -178.992 LEU -61.486 -27.1657 177.319 LYS -68.4809 -27.7078 -170.477 ASP -98.2224 99.1288 -173.038 ASN -64.756 -36.34 -179.869 ALA -64.9544 -35.4265 174.419 SER -63.9968 -48.1745 -176.43 ALA -62.9201 -39.589 -177.379 THR -68.1082 -23.6794 -172.706 ALA -94.8866 -42.4633 -165.448 PHE -111.803 -23.4296 172.072 PHE 91.6237 -173.676 -169.523 GLY -120.656 12.2358 176.013 THR -100.18 145.346 -177.347 TYR -75.6756 161.653 177.956 SER -64.0466 -35.753 174.743 VAL -62.5436 -39.8859 175.365 MET -59.8376 -45.5451 176.243 LYS -61.6402 -47.7625 -177.533 ARG -65.9434 -32.7199 175.693 ILE -57.1127 -33.766 179.495 ASN -58.8199 -36.4744 174.888 ALA -56.9246 -49.8018 173.349 ILE -58.4096 -40.9747 -176.03 ALA -61.5214 -44.9354 -179.93 ALA -68.2577 -38.8773 171.304 LEU -57.5152 -47.8933 -177.033 ILE -69.431 -12.7876 175.162 LYS -98.5538 -0.818401 176.122 HIS 94.6679 14.9394 -171.205 GLY -112.288 29.0416 177.711 HIS -51.5791 -34.1036 -175.405 ALA -73.9169 -13.3832 -174.069 ASN -99.3572 0.306822 -172.961 ARG -98.1582 128.37 166.748 ILE -117.123 131.998 177.723 MET -117.049 135.375 175.211 VAL -148.612 -172.528 178.089 SER 219 254 232 4gy1B
-122.076 118.333 -166.288 ILE -97.4934 113.961 162.682 ALA -90.9429 78.0883 -167.124 PHE -111.377 17.1542 -177.499 ASP -129.519 30.1663 178.665 ARG -58.8346 130.009 -178.008 PHE 103.362 -12.9688 179.322 GLY -88.1175 110.425 -167.71 ILE -164.315 110.792 160.83 SER 136.404 15.3212 148.937 GLY -67.1445 127.48 -176.665 MET -51.6125 117.875 -175.461 THR 84.2612 2.9344 175.77 GLY -96.3432 151.689 -169.877 ALA -71.7984 145.011 168.891 PRO -92.7667 165.435 171.327 SER -55.9366 -39.927 169.772 ASP -56.2511 -42.8446 177.601 ASP -67.4795 -40.2572 -179.715 ASP -60.5359 -47.9868 178.298 ARG -62.7042 -43.1773 175.126 ILE -57.4225 -47.4804 177.802 ALA -64.208 -44.4565 179.926 ALA -59.3399 -50.1483 -179.811 LEU -55.711 -44.0619 179.109 LYS -59.4826 -41.9238 -179.816 ALA -68.3174 -40.4983 179.819 LEU -67.9234 -35.5587 176.259 LEU -73.7913 -13.2313 172.271 ASP -94.7364 0.406403 175.43 GLN 81.7766 33.3977 -176.153 GLY -100.783 17.5933 -174.009 TYR -59.6982 -25.5762 -175.471 ALA -78.206 -7.42664 -179.032 ASP -117.177 4.44325 -175.109 LYS -112.69 130.503 173.967 ILE -127.1 148.839 -178.551 MET -121.149 135.525 173.668 ILE -147.388 -175.186 -178.132 SER 219 254 225 4h9tA
-125.734 122.805 -162.73 VAL -107.184 118.576 165.188 ALA -93.9775 87.6552 -161.352 PHE -123.597 6.86191 168.49 ASP -118.379 39.7912 173.517 ARG -57.919 130.273 -175.962 TYR 98.5524 -15.9869 179.112 GLY -99.0622 112.301 166.277 MET -101.27 -174.81 136.988 GLN 71.2524 -38.1542 173.53 GLY -79.47 149.783 169.245 MET 57.4191 7.73653 -164.033 VAL 68.7092 26.3002 166.679 GLY -61.5538 138.794 -179.761 ALA -67.3113 169.14 169.251 PRO -75.4459 157.18 169.682 SER -53.8886 -36.441 168.385 ASP -56.345 -45.1473 179.234 ASP -68.6698 -39.5013 176.653 GLU -57.9309 -48.7548 179.747 ARG -64.1843 -41.0326 176.046 ILE -59.6051 -45.9785 177.745 ALA -65.2817 -44.7824 -179.778 ALA -59.2724 -49.7299 179.726 LEU -55.6997 -43.9987 179.224 LYS -59.7554 -42.6088 179.541 ALA -67.0048 -40.3373 -179.451 LEU -68.9184 -34.9041 175.734 LEU -74.1977 -12.1981 172.612 ASP -96.822 1.92155 174.227 GLN 81.0931 32.3691 -176.468 GLY -101.087 18.4544 -174.625 TYR -59.4319 -26.0498 -175.143 ALA -77.529 -8.00103 -177.811 ASP -118.058 7.65492 -175.416 LYS -118.722 131.005 175.536 ILE -127.604 150.063 -178.059 MET -120.766 135.587 173.473 ILE -146.653 -175.215 -178.629 SER 219 254 225 4h9tB
-124.168 119.557 -165.129 ILE -100.567 115.6 162.362 ALA -90.803 81.3319 -168.135 PHE -114.904 17.2952 -178.583 ASP -131.913 30.069 171.724 ARG -54.1192 127.124 178.367 PHE 110.617 -20.4113 -179.151 GLY -97.0052 116.977 -168.51 VAL -140.695 87.2798 179.717 GLN 128.716 -40.1697 -176.06 GLY -88.2778 151.72 -174.384 MET 49.1863 40.7196 169.843 VAL 75.5002 -0.933176 -170.219 GLY -55.7109 142.853 170.101 ALA -72.7692 -171.682 176.686 PRO -95.1935 155.348 175.334 MET -57.9703 -35.4129 174.56 ASP -56.5712 -43.3153 178.107 GLU -70.2863 -37.9601 177.032 GLU -56.8064 -48.2808 179.517 ARG -65.1727 -45.4966 175.788 VAL -55.001 -50.318 177.509 ALA -61.6922 -44.2459 -178.025 ALA -62.1789 -46.3941 179.137 LEU -59.413 -41.7846 178.191 LEU -59.3756 -42.7755 179.981 ALA -67.88 -44.9674 177.89 LEU -61.7094 -41.9591 175.835 LEU -62.8627 -27.1444 177.933 LYS -88.5547 3.73194 173.484 ARG 81.8762 33.1187 -177.338 GLY -98.6025 16.2625 -172.699 HIS -56.2648 -33.2471 -173.585 ALA -81.9742 5.02687 177.141 ASP -123.323 4.19222 -175.46 ARG -115.241 132.117 173.499 ILE -127.084 152.672 179.995 MET -121.656 135.652 170.666 ILE -144.972 -173.917 -178.567 SER 219 254 233 4h9uA
-124.052 117.823 -166.751 VAL -98.7728 116.15 160.86 ALA -90.4798 82.6847 -168.305 PHE -116.019 15.5091 178.283 ASP -124.643 28.163 179.562 ARG -70.2029 131.442 -179.754 PHE 107.888 -22.3458 -175.839 GLY -97.0716 122.461 -175.423 ILE -135.029 152.325 169.099 GLN 64.5367 -47.61 174.965 GLY -64.5028 153.826 -172.292 ILE 33.5494 39.2957 172.446 VAL 75.6777 11.8587 -173.017 GLY -71.7857 144.877 173.825 ALA -77.7928 -172.37 172.36 PRO -89.2842 157.431 171.154 THR -55.9204 -36.2424 170.361 ASP -57.5227 -43.0003 176.335 GLU -68.5341 -39.6296 178.33 GLU -59.5024 -47.0524 177.346 ARG -62.4885 -46.5243 175.722 ILE -55.932 -50.4126 178.532 ALA -61.4585 -44.7272 -178.216 ALA -62.9193 -45.5976 177.702 LEU -58.5429 -40.5236 178.576 LYS -60.3924 -47.2026 178.827 ALA -61.9683 -46.908 179.439 LEU -60.5427 -43.5115 175.378 VAL -61.5467 -27.2908 177.613 ASP -88.4761 4.22308 173.128 ARG 81.504 30.2465 -177.583 GLY -96.5367 16.4737 -174.663 HIS -54.3491 -32.9305 -172.687 ALA -81.2375 2.02727 -179.799 ASP -126.234 12.3543 -179.189 ARG -122.831 132.54 173.755 ILE -125.268 154.327 -178.734 MET -121.45 137.053 171.929 LEU -149.251 -175.186 -177.84 SER 219 254 223 4h9uB
-126.214 119.658 -163.861 VAL -103.18 116.654 163.497 ALA -88.55 78.4984 -168.864 PHE -112.706 17.1043 177.945 ASP -125.223 28.1275 175.117 ARG -54.9933 122.511 178.336 PHE 114.895 -19.4879 178.117 GLY -93.9734 112.413 -172.971 ILE -143.862 96.3944 -172.842 SER 121.487 -30.41 178.712 GLY -66.1587 142.273 162.017 MET 35.6233 57.6455 169.104 VAL 65.3187 25.7691 -178.096 GLY -73.9929 156.078 178.001 ALA -92.7743 174.039 177.335 PRO -91.3932 165.906 -177.677 SER -64.2331 -33.1914 175.534 ASP -61.2763 -44.2609 174.665 ASP -60.804 -41.1276 177.419 GLU -58.4569 -49.0864 178.112 ARG -63.5623 -44.1517 173.296 ALA -54.6422 -50.8799 177.72 ALA -60.3063 -48.2965 179.703 ALA -58.0847 -45.2122 178.468 LEU -57.3608 -38.417 -176.745 LYS -70.7765 -32.7741 -175.864 ALA -78.6727 -38.6369 178.879 LEU -67.9343 -35.5734 174.056 LEU -68.0548 -31.6307 170.276 ASP -72.493 -11.9606 174.919 GLU 92.6979 28.1226 -173.326 GLY -93.7353 14.1573 -173.963 LEU -54.8668 -24.5343 -174.79 LYS -84.1564 -0.000178911 -178.526 ASP -127.145 12.7283 -176.533 LYS -124.418 130.033 175.195 ILE -124.997 152.127 -179.912 MET -119.502 134.53 171.928 ILE -145.129 -175.032 -178.66 SER 219 254 232 4h9vA
-123.366 118.444 -165.392 VAL -98.685 114.047 164.074 ALA -90.3254 76.6543 -168.619 PHE -112.416 15.9109 178.375 ASP -123.469 31.0465 177.232 ARG -59.4621 126.326 -179.737 PHE 108.029 -14.2353 179.912 GLY -107.252 120.527 -169.972 MET -142.756 91.5963 -175.548 SER 132.787 -40.9997 -177.874 GLY -66.2654 143.583 167.202 MET 45.4046 44.4213 178.398 VAL 76.2773 10.4182 -171.531 GLY -62.4704 147.713 166.506 ALA -75.7679 -173.926 168.027 PRO -99.4778 162.721 179.814 SER -57.7619 -33.2142 173.205 ASP -62.2212 -44.3742 175.219 ASP -61.2934 -40.9363 177.159 GLU -59.3736 -48.0673 177.752 ARG -64.1353 -43.6281 172.962 ALA -55.555 -51.1425 178.441 ALA -59.7128 -49.9499 178.825 ALA -57.1224 -44.7023 -179.213 LEU -61.268 -33.4619 179.862 LYS -72.4617 -31.8934 -174.491 ALA -80.0759 -37.7994 179.204 LEU -69.2706 -34.2301 173.913 LEU -68.5449 -31.8446 170.698 ASP -73.5456 -12.0721 172.846 ASP 95.7963 27.4762 -171.598 GLY -94.4267 13.9833 -173.506 LEU -56.4854 -23.0974 -176.155 LYS -83.7844 -1.64214 -179.384 ASP -122.907 7.87374 -173.667 LYS -117.93 130.297 175.014 ILE -125.372 151.39 179.464 VAL -121.225 133.983 172.312 ILE -146.011 -175.248 -178.27 SER 219 254 225 4h9vB
-121.515 118.421 -166.475 VAL -95.796 112.833 164.743 ALA -91.8393 79.198 -166.746 PHE -116.163 14.412 177.78 ASP -124.017 31.5927 172.714 ARG -57.784 129.578 -178.418 PHE 104.055 -16.5592 176.378 GLY -96.724 110.137 -174.027 ILE -144.111 102.632 -173.849 SER 103.928 -4.82039 163.86 GLY -79.6469 146.646 158.892 MET 35.5843 55.4884 173.807 VAL 58.5508 30.6828 -179.448 GLY -78.8975 143.052 171.602 ALA -77.2959 164.804 178.801 PRO -77.1014 161.038 178.563 SER -60.1551 -30.3095 177.732 ASP -65.2535 -43.8711 176.358 ASP -62.1091 -37.1319 176.087 GLU -62.6278 -51.3596 176.773 ARG -56.7766 -44.5146 174.849 LEU -57.7928 -48.9095 177.851 ALA -62.0925 -47.3968 -178.109 ALA -57.5522 -46.1102 -179.782 LEU -58.5329 -39.9915 179.492 LYS -61.3101 -36.0355 -179.104 ALA -75.6737 -38.4906 179.751 LEU -67.1987 -43.8037 177.485 ILE -64.9405 -25.9394 177.751 ASP -93.8837 6.29102 167.206 ASP 84.435 34.6546 -175.96 GLY -101.213 11.1065 -173.024 TYR -54.7532 -33.6675 -176.588 ALA -76.6522 3.82204 178.275 ASP -124.118 2.51348 -175.991 ARG -111.625 137.093 173.643 ILE -133.683 149.776 -178.015 MET -121.86 136.297 173.434 ILE -147.952 -175.241 -178.879 SER 219 254 233 4h9xA
-121.57 117.475 -167.332 VAL -95.5861 112.384 162.977 ALA -90.873 79.7291 -168.302 PHE -116.252 15.5943 177.538 ASP -123.087 33.7794 176.053 ARG -61.7831 130.861 -177.984 PHE 102.372 -15.9875 176.376 GLY -96.0473 106.96 -168.514 ILE -138.956 104.744 -175.042 SER 100.105 3.33522 172.93 GLY -88.2827 139.307 162.501 MET 29.3301 57.1358 170.729 VAL 76.2361 17.0782 175.709 GLY -73.9159 129.894 168.752 ALA -68.4197 170.021 173.296 PRO -77.8771 157.345 176.88 SER -57.7451 -31.5457 176.039 ASP -63.9923 -45.1437 172.832 ASP -62.4446 -35.7525 173.657 GLU -63.0543 -50.1856 179.534 ARG -57.6261 -45.2396 176.043 ILE -56.9974 -48.7368 177.866 ALA -62.1438 -47.7074 179.832 ALA -55.8759 -46.0572 -177.66 LEU -58.9158 -41.5705 177.427 LYS -59.8456 -36.803 -179.14 ALA -76.4014 -39.1959 174.996 LEU -66.3867 -42.5763 173.267 VAL -64.9596 -25.8699 175.262 ASP -91.5539 8.2706 166.071 ASP 88.2921 25.057 179.743 GLY -102.885 13.1425 -170.014 TYR -56.8863 -33.5887 -174.73 ALA -73.5838 -2.79902 -179.768 ASP -120.39 4.05205 -175.336 LYS -111.261 137.373 173.577 ILE -132.631 149.726 -179.272 VAL -121.877 136.486 172.968 ILE -148.985 -175.215 -178.568 SER 219 254 249 4h9xB
-121.983 116.727 -167.637 VAL -95.4294 110.916 159.952 ALA -87.2718 82.1256 -168.54 PHE -116.226 16.5929 -179.758 ASP -128.028 26.9264 175.166 ARG -53.4025 121.704 179.201 PHE 113.139 -17.9534 174.381 GLY -91.9125 115.368 -171.433 ILE -147.351 98.3555 -174.011 SER 108.253 -6.14977 168.365 GLY -82.438 163.006 149.413 MET 39.3085 39.0192 177.645 VAL 63.6217 15.2756 -176.495 GLY -67.3366 149.458 174.21 ALA -79.6181 -179.778 177.937 PRO -84.2816 159.375 173.323 SER -60.2593 -33.6508 175.745 ASP -60.9332 -43.556 177.144 ASP -64.7031 -39.206 176.828 GLU -59.0956 -52.9441 177.865 ARG -57.9911 -44.8901 174.695 ALA -55.9784 -48.7067 179.195 ALA -64.2003 -46.0655 178.991 ALA -58.8458 -42.3077 179.222 LEU -59.8673 -42.6728 179.261 LEU -61.2941 -38.3357 -177.348 ALA -74.217 -39.7893 -179.656 LEU -69.3014 -41.6542 173.832 LEU -62.2876 -31.1776 173.251 ASP -82.0256 5.11766 171.381 ASP 76.6849 36.4006 -175.322 GLY -100.152 17.0156 -172.497 LEU -59.225 -25.7664 -177.283 LYS -78.1027 0.551613 -176.123 ASP -126.725 7.54467 -174.849 ARG -122.688 135.491 173.253 ILE -130.955 154.653 -178.216 MET -123.848 134.73 173.855 ILE -145.514 -174.988 -178.589 SER 219 254 233 4h9yA
-122.25 117.18 -167.709 VAL -96.4793 111.042 159.271 ALA -86.8497 83.029 -168.831 PHE -116.742 16.6014 179.908 ASP -127.875 27.5462 175.54 ARG -53.9215 121.661 179.232 PHE 112.94 -16.9502 173.922 GLY -92.7702 116.46 -168.879 ILE -150.228 101.492 -178.423 SER 105.475 1.91055 178.302 GLY -123.972 161.874 177.199 MET 47.7929 33.9884 175.654 VAL 64.4679 22.3504 -174.363 GLY -75.5548 153.901 175.211 ALA -82.9364 176.746 170.397 PRO -81.0295 155.807 171.179 SER -54.1484 -34.7121 171.549 ASP -61.6773 -43.0611 176.954 ASP -66.7865 -36.3899 174.256 GLU -59.0581 -55.2063 179.176 ARG -58.7778 -43.5929 173.322 ASN -55.4519 -49.1263 179.635 ALA -64.6062 -46.9328 178.672 ALA -58.0406 -42.0228 179.956 LEU -60.6093 -42.818 178.72 LYS -60.8147 -38.3815 -177.733 ALA -73.2552 -40.8797 -179.322 LEU -68.9968 -42.0252 173.654 LEU -61.9528 -30.6065 174.211 ASP -82.9653 4.51847 171.688 ASP 78.1823 36.6776 -174.958 GLY -101.74 17.709 -172.443 LEU -60.4906 -26.1615 -177.301 ALA -76.8526 -2.23373 -175.97 ASP -124.936 9.84584 -175.208 LYS -123.438 134.891 172.907 ILE -130.018 154.209 -178.884 MET -123.872 135.581 173.728 ILE -146.295 -174.656 -178.56 SER 219 254 228 4h9yB
-123.406 122.7 -165.787 ILE -104.785 115.749 157.358 ALA -90.8961 79.0021 -173.942 PHE -107.723 16.3102 -177.505 ASP -124.981 31.5601 -178.878 GLN -63.3908 120.642 -178.427 PHE 113.095 -26.4872 179.681 GLY -91.123 104.914 177.999 LEU -111.97 -179.092 154.016 GLN 54.3035 0.903926 -170.263 GLY -133.571 135.112 -175.888 MET 73.6508 9.63276 -171.045 VAL 88.2556 3.91972 -178.546 GLY -62.9004 144.789 174.384 ALA -73.3434 168.345 174.763 PRO -74.4948 161.945 168.283 THR -56.6068 -25.5922 169.914 ASP -60.7137 -48.04 177.652 GLU -61.3093 -43.4502 -179.127 ASP -54.3256 -54.4025 179.344 ARG -63.4743 -43.9201 172.839 VAL -64.6021 -22.7596 173.324 ALA -87.6106 -35.453 -177.814 ALA -68.3108 -46.4215 -172.091 LEU -57.9658 -36.7684 -175.895 LYS -70.2253 -21.8133 174.216 ALA -81.1438 -22.4795 -176.122 LEU -84.3616 -46.4306 177.29 LEU -60.3374 -32.9255 177.038 ASP -90.4962 15.154 168.59 ASP 64.1022 55.3733 172.33 GLY -112.608 0.97087 -175.377 TYR -50.0584 -22.6748 177.873 ALA -78.0065 5.96646 172.418 ASP -127.555 6.192 -177.566 ARG -111.409 134.445 171.653 ILE -133.594 150.744 -176.322 MET -118.773 135.279 170.439 ILE -142.34 -173.835 -178.622 SER 219 254 231 4h9zA
-123.203 122.288 -166.261 ILE -104.138 115.857 157.505 ALA -90.9659 79.3228 -173.241 PHE -109.163 14.1068 -179.316 ASP -121.689 34.3617 -174.323 GLN -68.1245 114.841 -179.561 ILE 121.108 -15.189 -178.007 GLY -100.158 116.548 176.757 MET -123.311 173.904 160.856 GLN 64.5837 -26.3441 -177.724 GLY -101.316 149.539 -177.533 ILE 65.9262 3.91541 -170.936 VAL 83.9153 3.55341 -179.587 GLY -61.8749 149.7 178.099 ALA -87.5899 172.695 -179.118 PRO -72.1157 161.458 166.514 THR -55.2814 -25.5129 169.744 ASP -61.0161 -47.5988 177.703 GLU -61.8357 -44.0166 -179.583 THR -53.2358 -54.6478 178.852 ARG -63.0956 -44.3037 173.434 LEU -64.6764 -21.7588 172.958 ALA -88.8855 -35.3714 -177.75 ALA -68.2657 -45.5786 -171.97 LEU -59.6063 -34.4342 -176.366 LEU -71.2292 -22.8757 174.409 ALA -81.2456 -22.0754 -177.32 LEU -82.288 -48.3252 176.943 ILE -59.9792 -32.6019 177.081 LYS -87.7614 12.3136 170.799 ARG 63.5436 55.5747 173.46 GLY -113.709 1.22428 -176.778 TYR -49.9152 -23.7867 176.917 ALA -73.6886 3.37936 175.383 ASP -128.189 6.12332 -177.583 ARG -111.972 135.096 171.47 ILE -134.43 149.772 -177.129 MET -116.698 137.188 169.275 LEU -143.726 -173.573 -178.446 SER 219 254 231 4h9zB
-121.219 120.168 -164.157 VAL -97.5441 110.104 164.931 ALA -89.4747 70.49 -172.849 PHE -105.559 12.1213 -179.776 ASP -130.053 23.7533 -172.899 ARG -62.9113 121.625 -179.469 PHE 111.249 -14.9395 178.404 GLY -96.8529 108.883 175.043 ILE -119.072 -169.248 167.671 GLN 57.7704 -64.0095 -165.05 GLY -74.0433 150.142 172.727 MET 36.5427 57.8675 164.947 VAL 79.9272 5.0745 -172.607 GLY -67.8201 143.738 161.312 ALA -78.3411 166.145 171.352 PRO -77.5873 154.05 170.751 THR -51.8918 -30.3489 170.715 ASP -61.8616 -45.9713 176.651 GLU -64.4408 -39.7289 178.041 GLU -58.5491 -44.3574 178.328 ARG -65.3485 -43.8484 174.214 ILE -60.1193 -49.9752 176.711 ALA -57.528 -47.5963 -178.059 ALA -61.0467 -49.3886 -179.817 LEU -55.4337 -41.4809 -179.056 LYS -62.1417 -41.5661 -178.382 LYS -69.8421 -38.3231 178.919 LEU -66.6506 -43.2638 176.631 VAL -70.5766 -15.221 171.429 ASP -95.2688 1.81052 167.726 ARG 86.3725 44.5043 -173.315 GLY -122.199 19.8172 177.329 HIS -56.912 -27.399 -174.41 ALA -80.7981 2.68169 177.531 ASP -128.154 4.44301 -179.753 ARG -106.552 140.123 173.968 ILE -130.337 145.733 178.574 LEU -114.612 137.611 170.564 ILE -156.231 -176.322 -174.899 SER 219 254 222 4ha0A
-123.536 116.916 -165.139 ILE -96.953 114.173 163.827 ALA -89.4252 74.3905 -168.941 PHE -109.361 14.6133 179.968 ASP -120.167 27.8939 -179.256 SER -55.8453 121.197 174.345 PHE 117.052 -23.6653 176.691 GLY -85.4653 111.977 -167.642 ARG -146.296 102.65 -177.185 MET 114.36 -42.6417 -177.478 GLY -69.0282 137.423 172.692 ILE 39.7725 70.0101 170.035 VAL 56.5173 36.8837 -178.924 GLY -96.2477 150.009 166.825 ALA -76.0457 177.905 165.854 PRO -88.106 157.935 168.778 THR -55.5676 -29.846 169.018 ASP -62.2312 -47.0059 175.528 GLU -62.9511 -41.5103 176.918 THR -56.1457 -47.2835 -179.528 ASP -63.8343 -44.9197 173.329 ALA -60.5234 -46.2073 175.429 GLU -56.8596 -49.4478 -176.224 THR -64.0953 -46.8503 -178.331 LEU -56.0502 -43.7093 -177.039 ALA -64.0886 -38.1005 -179.111 ALA -71.3433 -38.5887 176.968 LEU -65.6111 -41.9965 176.46 LEU -71.6763 -12.4776 171.956 ASP -98.0622 2.71189 168.794 ASP 85.0919 36.4525 -177.449 GLY -113.838 20.6446 176.864 TYR -54.385 -29.4684 -172.127 ALA -80.3905 0.0208581 178.206 LYS -124.297 8.90075 -177.657 HIS -115.455 137.006 174.783 ILE -131.591 147.891 -177.651 MET -117.684 136.158 172.58 LEU -149.625 -175.605 -177.264 SER 219 254 222 4ha0B
-110.571 112.779 -172.085 VAL -74.9214 93.8484 172.913 GLY -91.2531 74.5699 -154.713 PHE -127.99 13.3738 177.364 ASP -127.258 37.9753 175.378 ARG -61.8729 124.617 -175.236 PHE 105.039 -21.0051 179.45 GLY -88.9345 72.6702 -167.634 MET -72.7563 -17.0511 172.976 ASN -68.0038 -26.1725 -179.853 SER -90.6653 -36.6496 177.067 TYR -160.933 121.751 179.383 MET -57.9025 153.661 177.78 PRO -42.5589 -50.6254 -177.574 ASP -61.9725 -41.0805 179.597 GLU -65.7537 -39.4917 -178.917 ASP -68.6514 -41.2054 176.924 ARG -68.9634 -43.3417 -179.252 LEU -66.4587 -41.1817 -179.928 ALA -60.8687 -41.7591 176.66 THR -66.2089 -46.8904 176.91 LEU -56.6035 -49.7266 178.835 LYS -56.9532 -47.4286 179.538 ALA -58.3913 -39.8268 175.918 MET -64.0532 -46.3065 178.52 ILE -59.5073 -30.5757 175.24 ASP -88.5428 8.38276 173.079 GLU 77.8012 32.9721 -177.543 GLY -110.836 10.7283 170.686 TYR -50.1775 -31.9613 -178.895 ALA -79.1173 6.57008 -179.771 ASP -127.193 8.93821 -174.734 ARG -121.61 139.397 170.649 ILE -125.825 153.403 -177.073 VAL -118.813 142.243 175.767 ILE -157.794 -178.494 -177.908 SER 219 254 225 4if2A
-124.744 115.969 -167.22 ILE -99.0188 117.474 160.981 ALA -89.5225 79.9098 -167.85 PHE -113.727 11.8057 169.066 ASP -116.557 32.9492 -177.369 MET -62.4128 130.573 -179.096 ILE 105.362 -23.1362 174.63 GLY -88.4313 96.5533 -163.013 MET -113.907 124.664 178.896 ASN 62.934 31.8013 -177.175 GLY -106.398 100.603 171.531 MET 54.5633 50.3176 172.558 VAL 102.845 -18.6524 169.365 GLY -59.8878 131.793 179.386 ALA -72.4142 179.258 176.393 PRO -79.4953 163.068 177.618 SER -64.1179 -29.6694 175.404 ASP -64.0246 -42.5753 176.805 ASP -65.8828 -41.8181 177.136 GLU -56.8358 -50.1984 -175.304 ARG -71.3268 -30.4402 167.975 LEU -56.6756 -47.3828 178.355 ALA -67.5198 -42.2732 -175.941 ALA -60.9109 -47.3933 -178.587 ILE -64.4387 -37.2492 176.531 LEU -62.8284 -40.3329 178.704 LYS -70.6685 -39.1336 175.614 LEU -63.16 -39.8219 176.405 LEU -66.6742 -16.7329 178.504 ASP -102.336 13.0741 171.912 ARG 80.8523 24.7333 -173.535 GLY -98.1472 11.8221 -176.676 HIS -55.0669 -31.4024 -173.998 ALA -82.0123 2.92824 178.222 ASP -133.814 16.2386 174.299 ARG -112.45 135.94 -179.803 ILE -129.594 153.716 -177.904 LEU -130.884 126.013 174.731 LEU -142.662 -176.018 -179.438 SER 219 254 233 4j2mA
-124.678 114.974 -167.617 ILE -97.4961 117.548 160.179 ALA -88.9145 81.2081 -168.159 PHE -114.726 11.3165 168.501 ASP -116.716 35.3337 -178.874 ARG -60.1996 122.654 -177.707 ILE 108.59 -22.0622 171.677 GLY -79.5494 90.3991 -169.006 ILE -108.723 103.549 179.23 ASP 73.6049 23.2546 157.899 GLY -69.416 112.941 163.946 MET 37.0073 52.7737 169.461 LEU 104.97 -10.067 173.756 GLY -63.6851 136.923 177.403 ALA -74.2541 163.919 170.393 PRO -74.1316 161.251 179.872 PRO -56.0974 -28.4334 177.662 TRP -62.8416 -41.2303 175.511 GLU -68.109 -41.8361 175.342 THR -53.5704 -51.1969 -176.411 ARG -69.2262 -32.0109 172.097 ALA -59.6023 -45.3677 175.083 ALA -65.8873 -43.3347 -177.173 ALA -58.8218 -48.9329 -178.51 LEU -62.9298 -38.7951 174.335 LEU -58.3617 -43.6654 -177.176 ALA -71.786 -39.8697 174.421 LEU -60.3101 -37.6842 178.857 LEU -71.9383 -10.4204 175.14 ASP -103.82 14.7299 174.069 ARG 78.1103 24.7849 -172.675 GLY -97.5185 11.756 -174.096 LEU -54.6144 -32.8687 -175.728 ALA -85.9742 6.88792 174.927 ASP -123.238 5.55878 -177.466 LYS -111.821 133.697 -179.036 ILE -126.152 154.148 -179.862 MET -131.545 126.54 174.257 LEU -144.263 -175.852 -178.91 SER 219 254 234 4j35A
-125.103 112.147 -168.948 VAL -96.4102 118.554 161.365 ALA -87.9007 79.8439 -167.266 PHE -110.478 9.84117 172.059 ASP -117.864 30.7374 179.822 ARG -76.2014 129.538 -179.123 ILE 115.879 -30.3762 168.298 GLY -74.2503 93.1957 -169.272 ILE -110.808 106.459 177.065 GLN 77.2444 36.7163 175.427 GLY -105.805 109.063 175.065 MET 50.6176 33.8918 175.275 LEU 122.174 -15.6771 -178.99 GLY -69.1977 141.231 179.421 ALA -79.8062 176.728 169.374 PRO -79.8626 163.252 175.239 THR -63.4926 -28.1059 170.966 ASP -69.2525 -36.2034 176.083 GLU -72.087 -32.7118 176.455 GLU -67.7726 -50.011 -178.231 ARG -66.4624 -30.0543 172.296 LEU -63.8921 -41.4141 175.516 ALA -69.3388 -39.7727 -176.915 ALA -62.901 -45.9855 -176.498 LEU -68.7141 -30.287 171.674 LEU -65.21 -42.5623 178.219 ALA -66.1815 -42.0267 -179.055 LEU -66.9096 -36.6533 175.607 LEU -68.6695 -15.0481 176.688 ASP -101.248 11.739 174.113 GLN 78.9936 21.7234 -177.027 GLY -90.5639 10.3347 -177.672 HIS -51.9896 -34.0471 -173.367 ALA -79.3229 -2.17704 -179.915 ASP -131.126 18.9526 176.051 ARG -115.429 130.555 -176.19 ILE -122.757 153.757 -179.867 MET -132.461 125.14 173.245 LEU -141.822 -175.04 179.437 SER 219 254 223 4j5nA
-108.741 124.032 -172.178 ILE -85.0475 91.4449 172.873 GLY -93.0756 64.6118 -159.696 LEU -119.917 23.523 177.934 ASP -127.631 37.6324 179.856 THR -61.7914 118.36 -179.253 ILE 116.702 -31.0038 177.103 GLY -77.3513 78.4723 -178.036 LEU -59.9519 -33.9131 178.502 ASP -51.9667 -27.4814 177.422 SER -91.481 -47.4255 177.554 TYR -163.428 126.046 175.964 MET -54.8781 154.628 179.316 PRO -55.791 -50.6953 179.267 ASP -59.1403 -40.8052 -179.515 GLU -68.112 -38.0071 172.29 ASP -61.7109 -44.3691 178.193 ARG -60.6697 -44.2865 172.46 ILE -55.3823 -47.8999 178.461 ALA -63.3697 -48.778 178.64 VAL -53.9638 -50.491 -179.561 ILE -61.4135 -46.399 -179.97 ALA -57.9649 -48.0572 177.599 ALA -57.8373 -41.4147 177.476 LEU -64.9819 -47.5852 178.551 ILE -63.8146 -25.1202 174.945 LYS -89.1649 5.92953 173.689 ASP 77.414 37.1766 -179.243 GLY -106.545 16.3783 174.739 TYR -56.6739 -25.2309 -178.391 ALA -68.1484 -15.9302 -175.077 ASP -123.722 -6.7836 179.603 ARG -77.3411 133.561 169.324 ILE -131.166 135.031 -178.099 MET -121.776 129.275 175.041 ILE -149.247 -173.849 -175.839 SER 219 254 230 4kerA
-109.306 126.55 -170.526 ILE -88.3136 90.5088 171.766 GLY -91.396 65.9684 -161.646 LEU -119.168 19.7127 176.526 ASP -128.889 50.2633 177.348 ARG -74.0744 121.262 -177.587 PHE 115.277 -24.3179 177.618 GLY -87.2042 76.7177 -177.508 LEU -62.2542 -23.507 175.62 ASP -62.3461 -21.0425 177.052 SER -97.9913 -37.6524 173.552 TYR -174.523 123.348 177.339 LEU -51.0347 147.8 -177.674 PRO -53.3931 -45.237 179.534 ASP -61.1437 -39.2796 176.467 GLU -65.7141 -44.0689 176.547 ASP -58.7528 -46.5338 176.89 ARG -58.5387 -46.8332 175.98 VAL -59.071 -45.2426 177.408 ALA -63.6465 -46.7883 178.527 THR -56.1097 -47.5228 178.265 LEU -61.781 -45.5376 178.235 LEU -55.9434 -48.0636 178.016 ALA -56.2329 -41.4509 179.583 LEU -67.3315 -43.8411 178.271 ILE -61.9683 -31.6693 177.34 LYS -88.2022 8.61684 172.331 ASP 79.215 31.6344 178.469 GLY -100.158 13.5838 178.845 TYR -59.0892 -18.4096 177.799 ALA -72.4422 -17.7701 -177.671 ASP -116.015 -7.41853 179.493 LYS -77.8166 135.637 168.623 ILE -133.436 137.122 -177.288 LEU -121.007 132.975 174.6 ILE -150.798 -174.285 -176.985 SER 219 254 246 4kerB
-119.161 117.562 -166.904 ILE -92.1054 105.653 169.496 ALA -89.049 68.031 -161.721 LEU -113.515 23.4424 177.146 ASP -133.505 45.3398 175.58 GLN -68.3811 118.06 -176.307 PHE 120.054 -27.9364 -177.832 GLY -88.3895 86.7635 -171.232 LEU -73.4332 -30.2766 174.643 ASP -59.8357 -16.5022 179.858 GLY -102.127 -40.3696 171.384 ILE -173.586 125.769 178.348 ASN -55.0252 154.248 -178.387 SER -58.6171 -47.1464 179.032 VAL -57.875 -42.9109 -179.601 MET -70.2013 -32.3691 173.79 SER -66.7425 -45.1042 175.507 ARG -60.8646 -41.4449 176.419 ASN -64.6799 -39.595 174.457 LYS -64.7855 -54.6138 178.034 THR -48.558 -52.537 -178.745 ALA -59.7299 -45.0876 -179.592 ALA -59.8307 -46.1083 -179.783 THR -60.1366 -43.1711 175.281 LEU -60.4374 -44.2143 178.919 VAL -61.3979 -34.3976 179.851 LYS -85.7353 2.72781 173.865 ASP 86.7205 34.9987 179.262 GLY -105.412 10.1987 179.145 LYS -54.9132 -33.3999 -172.957 ARG -82.9672 3.69466 177.566 ASP -125.706 -4.86901 -177.36 HIS -90.0619 132.451 170.849 LEU -124.092 134.029 -179.961 MET -117.792 128.476 174.548 ILE -145.213 -173.708 -178.035 SER 219 254 247 4kerC
-110.572 129.422 -170.02 ILE -90.8694 92.8458 168.044 GLY -91.4544 64.5933 -163.397 LEU -116.636 23.3684 -177.865 ASP -132.367 35.3196 179.876 ARG -61.0817 124.332 179.828 PHE 113.145 -26.7277 -179.11 GLY -85.6173 77.4301 -178.423 LEU -58.3919 -33.2213 177.235 ASP -53.4371 -28.578 177.231 SER -88.0736 -42.4605 175.768 TYR -171.38 129.399 177.587 LEU -55.3987 147.599 179.85 PRO -53.5886 -44.7973 179.241 ASP -61.4199 -37.9968 178.233 GLU -71.8018 -33.7846 176.195 ASP -66.5047 -45.3617 176.028 ARG -61.7868 -41.1684 174.366 ILE -62.3638 -38.3752 179.27 ALA -71.3106 -45.1163 178.548 VAL -59.2725 -49.6606 175.617 LEU -57.0954 -46.69 179.352 LEU -55.596 -46.6934 -178.707 ALA -63.6734 -44.6461 177.235 LEU -59.35 -47.0313 177.98 VAL -60.2168 -25.9044 179.939 LYS -92.7777 0.699851 173.776 ASP 87.6735 31.57 179.6 GLY -105.13 17.6355 177.762 TYR -57.4208 -32.3563 -174.064 ALA -79.4634 2.44678 178.305 ASP -131.882 1.15846 176.611 ARG -87.7792 136.412 171.909 ILE -128.861 130.975 178.279 MET -110.821 133.958 171.866 ILE -153.422 -175.497 -175.613 SER 219 254 226 4kerD
-106.815 123.903 -176.074 ILE -78.8852 91.5585 170.685 GLY -95.5688 70.4462 -154.671 LEU -128.456 16.3826 175.974 ASP -127.784 41.6397 177.354 GLN -60.7204 121.527 -179.889 PHE 112.154 -25.406 176.502 GLY -81.77 77.1678 -175.784 LEU -61.1895 -32.0356 178.145 ASP -56.9602 -24.3181 176.738 LEU -92.7883 -44.2857 175.246 PHE -168.297 126.479 -179.228 ASN -64.3787 147.77 179.766 HIS -48.9344 -48.3407 179.971 LEU -62.255 -41.5482 178.463 MET -65.7526 -40.9813 177.079 SER -64.4323 -43.7308 173.759 THR -56.4866 -47.4731 177.126 ASN -63.295 -38.8032 174.946 GLU -64.2616 -48.7377 -179.574 THR -58.6327 -48.5723 178.004 ALA -59.5995 -41.751 -179.471 ALA -62.3362 -44.7975 178.985 THR -63.574 -39.8178 175.891 LEU -62.8483 -46.8481 176.823 ILE -59.748 -33.0846 179.31 LYS -84.2734 0.635048 172.73 ASP 88.4834 25.914 -176.687 GLY -98.9492 14.0151 173.428 TYR -52.3851 -26.1054 -178.225 SER -69.5909 -18.2751 -174.023 ASP -117.266 -15.0227 -177.331 HIS -72.1419 130.32 169.037 ILE -125.137 138.739 -177.697 MET -123.798 133.213 177.285 ILE -155.997 -176.665 -176.375 SER 219 254 230 4kesA
-109.688 123.515 -171.956 ILE -83.1103 89.9976 172.353 GLY -89.9727 66.9081 -153.897 LEU -125.084 17.2148 177.441 ASP -125.288 34.8564 -179.627 ARG -55.5545 121.182 178.383 ILE 111.652 -26.6104 176.728 GLY -78.8199 77.1874 -175.522 LEU -61.3663 -30.9977 179.317 ASP -59.4453 -20.9379 177.131 ASN -96.3081 -45.0523 170.583 TYR -165.966 128.783 178.305 LEU -55.9981 149.741 -179.703 PRO -52.9274 -44.1767 179.999 ASP -62.8331 -39.6931 177.991 GLU -69.7274 -36.8805 176.19 ASP -62.7024 -45.772 177.132 ARG -59.2642 -43.855 175.79 VAL -61.8352 -45.3859 173.733 ALA -59.3195 -49.0889 178.898 THR -54.8461 -51.6574 -179.866 ILE -61.1678 -45.3779 179.237 ALA -57.2637 -44.9388 -179.597 ALA -63.8681 -42.2985 175.036 LEU -61.5363 -47.2958 178.062 ILE -59.5757 -33.6312 177.903 LYS -82.9563 -1.15585 169.411 ASP 95.4233 18.5545 -171.852 GLY -94.9998 14.3374 176.652 TYR -50.415 -28.8487 -176.342 ALA -72.6295 -14.7729 -177 ASP -114.449 -13.8119 -176.99 LYS -75.57 131.451 168.652 ILE -126.553 138.032 -177.957 MET -123.691 131.933 175.99 ILE -152.52 -175.044 -176.997 SER 219 254 227 4kesB
-111.261 123.599 -170.653 ILE -86.7051 92.5076 169.475 GLY -88.7361 67.0244 -158.54 PHE -121.448 16.9538 177.425 ASP -123.59 36.7257 -174.887 ARG -65.3989 120.518 -174.978 PHE 112.774 -20.5139 176.677 GLY -83.2572 74.9867 179.437 MET -59.6598 -35.6747 177.496 ASP -54.3087 -25.9642 175.711 SER -89.7304 -48.5977 173.881 TYR -168.37 127.931 179.678 LEU -55.4084 153.049 178.31 PRO -52.2313 -48.0875 -179.192 ASP -58.4665 -42.3396 179.641 GLU -71.0493 -35.6037 173.592 ASP -60.929 -52.7448 179.046 ARG -57.6598 -41.4905 176.263 VAL -64.672 -39.2811 175.936 ALA -67.4454 -47.6964 179.264 THR -58.7246 -49.2711 175.544 LEU -58.229 -44.6618 178.748 LEU -59.0013 -47.7264 179.772 ALA -59.1665 -45.0941 174.969 MET -61.2359 -44.5548 174.939 VAL -55.2714 -34.3699 -178.744 ASP -90.1117 4.71711 170.05 ASP 89.885 26.7044 -177.358 GLY -102.268 16.1514 176.733 TYR -48.2844 -39.7156 -172.92 ALA -81.8315 5.3253 173.461 ASP -119 -15.2272 -179.47 ARG -79.2978 132.482 166.423 ILE -124.998 137.525 -174.405 LEU -119.276 138.463 -176.784 VAL -165.192 179.114 -173.331 SER 219 254 226 4kesC
-111.107 126.474 -170.915 ILE -86.1997 92.5059 170.676 GLY -88.264 61.8525 -155.066 MET -118.286 18.1838 177.048 ASP -128.349 38.006 179.306 ARG -58.6552 120.118 178.442 ILE 113.474 -23.9921 177.366 GLY -82.2996 78.7709 -175.633 LEU -61.1032 -30.7781 178.751 ASP -58.9236 -27.5894 175.389 SER -89.5987 -41.5865 178.527 TYR -169.651 128.1 179.482 LEU -57.0945 151.168 -177.912 PRO -50.7637 -45.968 -177.238 ASP -66.8366 -34.6718 175.846 GLU -70.5794 -36.5843 176.095 ASP -65.4672 -45.0387 175.569 ARG -61.8516 -43.7534 173.178 VAL -59.0542 -41.6459 177.73 ALA -65.9803 -47.9259 -179.866 THR -58.9439 -45.4547 178.743 ILE -61.424 -45.6438 178.363 ALA -58.796 -47.6413 -179.783 ALA -58.601 -41.6053 175.781 LEU -63.6968 -50.8002 177.707 ILE -58.2292 -28.3289 178.649 LYS -90.733 4.35393 172.007 ASP 84.5854 37.7348 -179.4 GLY -113.602 15.4973 176.836 TYR -52.7419 -36.2627 -176.505 ALA -74.9015 -7.12577 178.671 ASP -112.311 -12.8247 -177.23 ARG -79.8839 131.677 167.298 ILE -124.472 137.795 -177.58 MET -123.249 133.162 175.71 ILE -154.05 -174.132 -176.192 SER 219 254 229 4kesD
-109.218 121.444 -172.851 ILE -81.042 92.157 170.983 GLY -92.4703 71.9968 -155.15 PHE -126.637 15.5745 178.054 ASP -127.983 37.7943 176.236 GLN -56.3583 123.003 -178.592 PHE 110.026 -26.4154 -179.419 GLY -83.0783 85.054 -169.207 ARG -65.068 -37.8915 177.261 ILE -55.9462 -23.8216 177.688 GLY -88.3214 -48.5261 173.457 PHE -168.057 125.348 179.168 ASN -58.4035 148.153 -178.717 PRO -46.4462 -48.7054 -175.615 LEU -64.5144 -37.1126 177.819 MET -71.3802 -37.0155 174.587 SER -63.3123 -43.9284 175.804 THR -59.1632 -46.8292 176.072 ASN -60.8856 -40.0562 178.957 GLU -67.6221 -46.0392 178.234 THR -59.373 -48.5098 178.003 ALA -59.9958 -40.324 -179.826 ALA -61.0985 -47.5319 -179.121 THR -65.6576 -35.7597 173.855 LEU -62.3483 -46.1419 177.225 ALA -64.2668 -29.2322 179.272 LYS -86.4077 -0.368703 169.477 ASP 96.6042 16.8898 -168.812 GLY -98.4487 14.49 179.843 TYR -59.3065 -19 179.632 GLU -75.8299 -12.6019 -178.431 ASP -115.362 -15.1529 -176.855 HIS -73.7016 131.562 168.765 LEU -126.344 137.142 -178.166 MET -121.605 132.221 176.025 ILE -153.563 -175.427 -176.76 SER 219 254 225 4ketA
-110.875 124.816 -171.891 ILE -84.4677 92.7645 170.44 GLY -89.7128 65.6189 -154.034 MET -122.449 16.6305 178.25 ASP -126.761 35.0891 -178.611 THR -56.4664 124.551 -178.861 ILE 104.764 -19.2615 179.627 GLY -82.1336 82.0154 -174.736 MET -63.1671 -27.8328 177.012 ASP -61.7454 -22.9427 174.802 SER -90.3303 -47.2661 173.9 TYR -167.462 128.751 178.848 LEU -56.0548 150.669 -179.32 PRO -52.0569 -46.2959 -179.204 ASP -62.7965 -35.9415 179.242 GLU -74.6452 -36.772 172.467 LYS -61.0293 -46.0966 179.104 ARG -60.6878 -42.2691 175.817 ALA -64.0005 -39.3575 177.656 ALA -67.0062 -47.53 178.227 THR -57.3391 -49.6895 177.918 ILE -57.8344 -44.7984 179.666 LEU -60.6058 -46.2777 177.277 ALA -57.7958 -42.2098 176.792 LEU -63.0482 -49.7951 178.239 ILE -57.5186 -33.3655 178.725 LYS -86.3224 5.04998 171.473 ASP 84.3549 28.41 -175.203 GLY -99.9384 12.1282 177.923 TRP -57.0679 -22.0948 -179.681 ALA -69.811 -16.0614 -175.507 ASP -119.166 -15.6252 -178.916 LYS -71.4078 128.264 166.541 ILE -126.008 140.657 -175.899 LEU -126.254 131.776 176.922 ILE -150.963 -174.057 -176.788 SER 219 254 225 4ketB
-105.93 128.021 -175.016 ILE -83.2954 89.7866 169.217 GLY -94.7105 70.9575 -157.63 PHE -127.403 17.7595 178.627 ASP -129.372 36.2058 179.067 GLN -59.6895 120.613 -178.586 PHE 115.983 -26.91 -179.088 GLY -83.622 87.9011 -167.598 LEU -71.529 -37.9324 178.02 ILE -57.6932 -18.231 179.694 GLY -96.3311 -47.0819 171.507 ILE -164.066 124.125 178.898 ASN -56.7446 149.252 -178.873 PRO -53.1512 -46.9286 179.9 LEU -61.519 -39.7014 177.989 MET -68.9539 -38.9551 174.385 SER -61.0268 -46.5732 177.118 ARG -59.5302 -45.3246 175.442 ASN -61.6754 -38.011 -179.281 GLU -71.9937 -45.237 177.067 THR -58.6213 -46.4205 178.248 ALA -61.3799 -40.349 -179.531 ALA -62.8113 -45.8678 -179.931 THR -63.4337 -41.5624 173.846 LEU -57.4878 -48.2367 177.849 ALA -62.526 -31.457 -179.497 LYS -86.8213 4.16248 173.021 ASP 92.1312 21.6784 -178.915 GLY -100.234 14.3446 -176.428 LYS -56.8553 -31.224 -177.67 LYS -79.6903 -1.50286 176.938 ASP -114.639 -15.6949 -175.305 HIS -79.4181 130.744 167.194 ILE -122.354 134.494 -178.485 MET -119.535 131.287 176.315 ILE -152.321 -174.967 -176.426 SER 219 254 246 4ketC
-111.32 119.943 -174.115 ILE -83.5645 93.738 165.327 GLY -89.27 73.909 -158.465 LEU -125.757 17.5285 177.464 ASP -125.675 38.0921 -175.684 ARG -64.9582 119.046 -175.591 PHE 116.116 -24.3367 179.2 GLY -85.6688 75.1367 -176.243 LEU -56.7014 -32.7876 179.752 ASP -58.92 -21.3112 174.238 SER -95.9402 -42.4924 176.129 TYR -164.172 129.6 -179.691 LEU -56.8141 153.553 -178.598 PRO -50.6657 -47.1092 -177.639 ASP -64.1718 -39.8131 179.103 GLU -68.5567 -39.4964 173.872 ASP -59.6267 -46.2206 178.798 ARG -61.1597 -46.7973 173.407 ILE -55.5089 -43.4503 179.302 ALA -67.373 -47.7566 177.246 THR -54.9856 -50.2436 178.676 LEU -58.7221 -46.837 -179.36 LEU -57.0546 -44.01 -176.929 ALA -66.6231 -39.8855 175.167 LEU -62.7142 -45.9709 176.778 VAL -61.1963 -34.6767 179.315 LYS -84.8494 3.33278 168.558 ASP 91.5984 27.9258 -176.382 GLY -105.45 15.638 177.313 TYR -51.4307 -35.1079 -173.19 ALA -79.6223 -1.11128 176.631 ASP -118.85 -12.249 -177.789 LYS -79.0089 132.208 169.358 ILE -124.687 135.156 -179.019 MET -119.325 130.803 174.998 ILE -151.789 -174.942 -176.215 SER 219 254 229 4ketD
-110.753 122.562 -172.185 ILE -82.98 93.6191 169.999 GLY -90.3595 65.8273 -157.24 PHE -121.122 18.109 178.106 ASP -124.573 33.951 -177.147 ARG -58.2113 120.668 -179.903 ILE 111.995 -23.1897 -179.432 GLY -84.2843 80.5514 -177.178 MET -58.5213 -34.0956 177.583 ASP -54.7904 -31.731 176.522 SER -83.0916 -44.9656 176.447 TYR -171.649 124.545 179.144 LEU -53.7679 150.682 179.989 PRO -51.871 -46.2176 178.807 ASP -62.5552 -37.6807 176.909 GLU -67.1657 -39.4576 177.224 ASP -64.9289 -46.8156 177.193 ARG -57.9374 -45.4372 174.86 VAL -59.7637 -40.6028 177.899 ALA -67.8005 -45.0644 -178.092 THR -62.4537 -49.3261 175.966 ILE -57.3417 -45.0618 179.207 LEU -57.8098 -48.5932 179.261 ALA -60.2273 -39.7224 176.689 MET -64.1009 -46.3964 176.733 ILE -59.1103 -35.9363 178.95 LYS -82.4505 4.66053 172.959 ASP 81.3151 32.244 -178.442 GLY -102.668 14.615 173.742 TYR -51.8607 -27.675 -177.607 ALA -67.1331 -18.9312 -173.027 ASP -118.469 -14.7706 -178.007 ARG -73.2838 130.561 169.379 ILE -126.259 138.743 -177.922 MET -123.658 130.923 174.724 ILE -152.932 -174.468 -175.123 SER 219 254 225 4keuA
-109.225 124.539 -171.749 ILE -85.8688 89.7196 171.621 GLY -90.7638 65.8987 -157.997 LEU -122.542 20.2238 177.83 ASP -124.639 35.6798 -178.823 ARG -59.0823 122.541 -179.593 PHE 113.339 -28.7615 178.781 GLY -81.4811 76.8246 -175.46 LEU -61.8367 -25.8441 177.509 ASN -62.3615 -25.2569 175.99 SER -89.9321 -47.4414 172.266 TYR -161.417 123.849 174.74 LEU -50.871 143.643 179.867 PRO -45.5069 -50.7291 -179.37 ASP -61.9863 -35.681 176.211 GLU -69.3043 -39.5408 175.24 ASP -61.3336 -48.977 177.929 ARG -55.8057 -43.4954 177.443 ILE -65.5323 -41.1795 174.403 ALA -64.2253 -45.5482 178.134 ASN -59.3338 -47.7163 179.185 LEU -63.507 -41.9518 178.162 LEU -59.4567 -46.6811 179.888 ALA -61.7458 -40.4573 176.717 LEU -63.1961 -47.1909 178.034 ILE -62.7626 -28.3582 177.599 LYS -84.4712 -2.84887 169.913 ASP 97.2954 17.1076 -172.084 GLY -97.0787 18.2974 176.625 TYR -53.9909 -31.8926 -177.628 ALA -69.1748 -13.9474 -176.321 ASP -112.993 -16.8953 -176.539 ARG -74.5423 132.642 167.866 ILE -126.895 139.51 -178.144 MET -123.509 133.21 175.201 ILE -153.563 -174.928 -176.667 SER 219 254 230 4keuB
-109.435 121.099 -173.169 ILE -81.995 93.7965 170.022 GLY -93.2313 71.8868 -158.072 PHE -124.553 20.6791 179.733 ASP -129.915 38.2742 177.81 GLN -58.8285 117.6 178.945 PHE 115.36 -23.2794 -179.28 GLY -84.5606 83.4061 -169.572 LEU -66.2149 -34.8967 178.445 ILE -58.5066 -21.7583 176.802 GLY -91.4671 -39.0355 179.714 LYS -170.308 127.715 -179.53 ASN -59.9452 154.181 178.819 SER -51.6323 -46.5223 -178.011 LEU -64.9159 -38.3566 178.525 MET -71.1076 -35.8006 176.16 SER -65.7139 -48.019 175.496 THR -55.8209 -41.4719 176.61 ASN -63.6168 -42.2404 179.407 LYS -65.6271 -47.4406 178.698 THR -57.958 -52.7263 177.61 VAL -56.021 -41.8222 -179.696 ALA -61.8528 -47.3 -178.452 THR -66.0496 -34.8527 173.882 LEU -62.4176 -46.9903 177.602 ILE -63.0987 -32.6507 176.667 LYS -83.0345 2.68075 170.967 ASP 84.8155 37.235 179.026 GLY -108.742 16.802 177.292 TYR -51.1412 -37.9159 -173.209 ALA -78.2409 -1.60718 178.07 ASP -119.847 -3.74545 -176.397 HIS -91.2982 134.188 172.126 ILE -126.095 132.449 -179.11 MET -116.335 130.054 176.501 ILE -151.797 -176.485 -176.177 SER 219 254 229 4keuC
-109.826 124.68 -172.44 ILE -84.1573 89.4479 169.056 GLY -88.4109 67.4308 -157.478 LEU -122.253 18.2239 -179.183 ASP -129.855 35.1156 178.982 ARG -60.3122 126.477 -177.42 PHE 110.668 -26.0775 179.561 GLY -86.1885 76.0735 179.998 LEU -59.025 -34.0415 179.099 ASP -56.5531 -24.3438 178.085 SER -92.5358 -42.2872 173.126 TYR -169.366 128.351 176.608 LEU -54.3927 146.971 -177.936 PRO -56.6768 -38.1581 178.423 ASP -67.6668 -36.4498 175.305 GLU -70.105 -37.3333 175.875 ASP -62.6864 -48.0577 175.583 ARG -58.4027 -44.0646 176.055 ILE -60.9026 -44.3239 176.63 ALA -63.9193 -47.221 179.974 VAL -58.2757 -49.3173 176.922 LEU -57.8622 -44.6221 179.585 LEU -60.1769 -44.4566 -179.924 ALA -62.3717 -42.7322 175.554 LEU -60.8663 -45.3127 179.155 VAL -64.1325 -26.6855 177.605 LYS -87.8348 -1.55115 174.352 ARG 91.5559 25.774 -176.351 GLY -98.4576 11.3215 -179.729 HIS -52.7628 -34.534 -173.321 ALA -78.7459 0.0198168 178.285 ASP -126.503 -2.39801 176.409 ARG -85.2322 130.334 168.33 ILE -124.415 136.015 -176.535 LEU -119.16 135.007 178.227 ILE -155.307 -176.729 -176.176 SER 219 254 226 4keuD
-110.055 117.643 -173.024 ILE -78.8593 88.9991 169.748 GLY -83.5136 65.7615 -164.437 PHE -122.918 52.7817 176.026 ASP -157.745 43.4961 176.689 ARG -70.2264 126.229 -173.493 PHE 116.596 -49.2783 177.518 GLY -67.3198 74.3397 178.158 LEU -68.6224 -10.2869 177.155 ASP -73.0613 -25.7539 -177.307 SER -97.5238 -28.7476 173.259 TYR 178.484 131.573 176.852 LEU -56.962 149.275 -179.794 PRO -60.9045 -46.4602 178.041 ASP -64.1937 -21.7481 176.849 GLU -90.8987 -30.8835 173.737 LYS -65.33 -48.0776 175.933 ARG -58.3219 -43.0548 172.367 ILE -63.3733 -26.3256 177.945 ALA -77.0063 -50.604 177.679 THR -65.9227 -42.8182 170.064 VAL -68.8102 81.0487 -169.266 LEU 163.066 -55.9355 160.838 ALA -56.5821 -35.385 174.931 MET -70.4287 -41.1393 175.392 ILE -64.3381 -28.4747 177.219 LYS -91.2489 7.02991 178.984 ASP 69.8361 46.8008 174.812 GLY -107.141 11.5758 175.798 TYR -52.2594 -29.7564 -179.187 ALA -68.5485 -9.96156 -177.473 ASP -127.186 -5.52081 177.494 ARG -82.747 127.463 171.855 ILE -126.621 132.285 -175.838 LEU -118.433 136 178.871 ILE -156.358 -176.711 -176.104 SER 219 254 226 4kevA
-108.451 128.907 -169.393 ILE -89.762 90.7489 172.736 GLY -94.5868 67.503 -165.892 LEU -122.025 25.1636 178.83 ASP -129.213 39.7833 178.529 THR -66.6384 128.722 -172.941 PHE 109.716 -41.133 177.647 GLY -73.9279 75.5768 178.964 LEU -61.3164 -20.7088 173.562 ASP -54.406 -33.9369 -178.111 SER -92.2169 -35.2886 177.427 TYR -175.024 125.633 175.534 LEU -53.9348 148.439 -178.804 PRO -53.5952 -48.2813 178.822 ASP -58.4923 -39.7843 179.932 GLU -72.809 -28.1813 175.4 ASP -70.9208 -54.0106 173.838 ARG -50.8582 -39.3012 173.707 VAL -65.0686 -38.5536 -179.887 ALA -70.3434 -46.776 179.958 THR -60.5949 -43.6623 177.894 THR -58.9371 -44.5484 179.136 LEU -59.1183 -43.2971 178.782 ALA -62.4634 -42.3486 176.009 LEU -62.5128 -43.0457 179.845 ILE -68.9513 -1.67309 177.82 ASP -115.98 7.56089 176.933 ASP 83.5783 8.58336 178.559 GLY -81.152 11.9665 178.033 TYR -51.9687 -47.3409 -172.374 ALA -66.4195 -11.0717 -179.527 ASP -114.571 2.25707 177.747 LYS -90.372 131.486 172.189 ILE -127.121 127.074 -178.434 LEU -113.16 133.997 174.848 ILE -154.042 -174.372 -173.289 SER 219 254 222 4kevB
-106.099 128.906 -173.683 ILE -85.9959 93.6189 174.617 GLY -101.722 71.8992 -161.59 LEU -137.206 37.4845 158.3 ASP -136.944 51.2988 169.546 GLN -61.2608 117.984 -178.498 PHE 114.064 -18.841 179.966 GLY -98.093 87.9307 -175.676 ARG -73.3406 -11.9639 177.241 ASP -54.8507 -26.728 -169.879 GLY -115.961 -41.9646 -178.687 ILE -158.339 125.772 176.149 ASN -61.6148 145.944 179.294 SER -47.0038 -56.1598 177.677 LEU -60.6618 -40.3633 177.363 MET -64.0214 -32.8627 174.856 SER -68.0845 -47.8916 172.743 THR -52.619 -37.7544 173.155 GLU -59.0319 -43.2216 177.177 GLU -66.6952 -51.1363 -175.533 THR -57.3082 -49.6626 179.711 LEU -55.9205 -51.1151 179.177 ALA -51.3166 -46.6547 -178.095 THR -61.289 -38.7402 -178.845 LEU -64.3194 -51.6789 -176.839 VAL -67.7989 -6.90384 175.185 LYS -95.1767 -8.84709 179.696 ASP 91.9689 18.9099 179.761 GLY -96.4665 18.442 172.794 TYR -53.68 -27.4592 -175.144 LYS -71.2377 -15.4614 -176.801 ASP -125.027 17.5878 177.765 HIS -101.764 132.577 175.542 ILE -130.164 136.762 179.076 MET -122.293 132.37 172.825 ILE -150.174 -173.504 -176.501 SER 219 254 225 4kevC
-104.725 119.903 -176.769 VAL -73.8954 75.4825 174.969 GLY -81.0122 52.7283 -177.956 LEU -115.291 121.874 -179.824 ASP 147.098 21.4029 179.209 ARG -61.688 135.129 -177.791 PHE 101.066 -33.829 177.902 GLY -83.2086 64.415 173.575 LEU -51.7442 -22.103 174.458 ASP -43.1552 -45.7952 -168.332 SER -108.848 -19.2541 164.543 TYR -171.634 126.57 179.53 LEU -68.5129 155.8 -176.924 PRO -56.3826 -51.9649 177.189 ASP -47.8884 -40.1792 -178.22 GLU -80.4046 -32.5604 176.513 ASP -63.941 -56.7152 175.008 ARG -53.7414 -38.7389 173.527 VAL -56.0198 -40.4151 178.342 ALA -70.3021 -54.2886 -177.605 VAL -51.8307 -50.3792 178.117 LEU -54.5739 -47.5944 178.434 LEU -54.9864 -44.8526 -178.518 ALA -69.2166 -40.0383 178.228 LEU -60.711 -39.7709 178.932 ILE -79.0551 1.58046 177.083 ASP -115.317 23.1354 178.604 ASP 65.3772 18.3873 177.538 GLY -89.456 6.13017 179.072 TYR -55.7506 -34.6097 -176.971 ALA -76.2323 -0.459782 175.264 ASP -133.216 30.883 175.983 ARG -120.382 135.898 174.586 ILE -130.042 132.401 179.273 LEU -115.912 133.071 175.157 VAL -149.749 -174.232 -176.216 SER 219 254 224 4kevD
-111.367 123.053 -171.549 ILE -83.9497 92.0833 169.499 GLY -88.4813 68.4714 -155.2 PHE -123.743 16.5936 177.681 ASP -128.069 38.3227 178.266 ARG -58.4956 121.869 179.874 PHE 111.427 -23.9073 178.058 GLY -83.2412 76.6434 -173.205 LEU -63.3315 -30.0527 174.538 ASP -55.3465 -29.2864 179.09 VAL -95.0231 -39.9714 172.576 TYR -164.894 127.919 179.107 LEU -58.853 150.916 -178.926 PRO -51.3601 -43.6201 -179.677 ASP -66.3953 -35.9879 176.285 GLU -69.3964 -41.3101 176.112 ASP -61.5447 -44.912 177.967 ARG -59.0464 -45.9162 176.199 ALA -61.879 -38.7659 178.69 ALA -68.042 -46.2663 178.799 THR -59.7018 -47.3563 177.773 LEU -59.233 -45.7274 179.654 LEU -58.6312 -47.0594 179.386 ALA -60.9372 -40.6503 176.234 MET -62.6976 -47.9438 178.04 ILE -61.0052 -34.0433 177.704 LYS -82.3546 1.53595 171.361 ASP 88.291 26.2217 -174.321 GLY -100.917 14.7303 175.727 TYR -58.2823 -19.3938 179.703 SER -69.9221 -18.5117 -175.192 ASP -117.542 -15.4549 -177.678 LYS -70.1982 129.513 167.27 ILE -125.314 140.066 -177.651 MET -124.797 130.737 176.234 VAL -152.313 -175.132 -176.386 SER 219 254 228 4kezA
-111.728 122.468 -170.798 ILE -82.7997 92.4334 171.769 GLY -87.6403 65.0914 -152.618 MET -121.782 15.6002 178.304 ASP -127.737 38.1189 -179.553 ARG -59.3323 120.107 178.577 ILE 114.892 -25.9765 177.321 GLY -80.5105 76.0454 -177.405 LEU -57.4917 -32.8635 178.229 ASP -57.4122 -25.7118 177.997 SER -93.7553 -42.1335 171.897 TYR -168.186 127.046 178.059 MET -60.6568 153.43 -178.476 PRO -50.8473 -46.4535 -179.677 ASP -61.3067 -40.6636 178.859 GLU -69.1444 -38.1695 176.41 ASP -62.4917 -46.1051 176.876 ARG -59.8981 -44.0982 174.633 VAL -60.5407 -40.6231 176.275 ALA -65.653 -48.2007 -179.883 THR -58.5183 -48.2442 178.037 ILE -59.7706 -45.4027 179.029 ALA -57.6385 -46.2189 179.955 ALA -62.627 -40.8466 175.543 LEU -62.7411 -47.3086 177.176 ILE -60.3086 -31.5782 179.436 LYS -85.8646 0.454036 169.548 ASP 95.4092 16.6141 -170.062 GLY -97.0537 15.9788 178.298 TYR -57.3692 -22.9008 -179.275 ALA -73.2075 -13.3292 -176.77 ASP -116.193 -15.1177 -176.746 ARG -73.9999 130.363 168.447 ILE -125.525 138.372 -178.056 MET -123.873 132.743 175.441 ILE -153.454 -174.499 -176.28 SER 219 254 230 4kezB
-110.443 123.164 -171.912 ILE -83.1084 91.5457 171.477 GLY -89.3731 66.2724 -154.181 LEU -123.795 16.1101 178.524 ASP -124.454 37.9472 -173.758 ARG -67.1554 119.05 -175.844 PHE 116.217 -26.1418 178.204 GLY -82.335 77.6957 -173.608 LEU -61.8506 -31.9884 179.301 ASP -54.0631 -27.0343 176.655 VAL -88.601 -46.4808 173.625 TYR -167.073 126.518 178.761 LEU -56.728 149.589 -178.649 PRO -52.6643 -44.406 179.589 ASP -60.4693 -40.7224 178.464 GLU -70.7895 -37.2929 174.082 ASP -59.7214 -48.2584 178.662 ARG -59.8856 -45.5924 175.378 VAL -61.05 -39.7553 177.108 ALA -66.6443 -46.538 178.759 THR -58.9947 -47.2 178.879 LEU -61.7869 -41.8177 -179.922 LEU -63.8974 -42.9896 177.737 GLU -61.9185 -42.1592 175.434 LEU -60.962 -47.1211 177.987 ILE -61.817 -32.194 179.724 LYS -85.2605 2.09899 171.709 ARG 92.2601 25.2684 -172.461 GLY -102.18 12.444 -177.924 HIS -55.7489 -31.6128 -175.525 ALA -82.1181 3.34529 175.535 ASP -121.79 -11.4239 -178.024 ARG -78.9595 131.992 169.177 ILE -124.296 135.014 -178.806 MET -117.355 133.781 176.43 ILE -157.545 -177.429 -175.38 SER 219 254 227 4kezC
-109.827 123.803 -171.977 ILE -84.2027 89.3629 171.166 GLY -88.9729 67.5401 -154.845 LEU -123.927 18.9808 -179.092 ASP -129.554 36.0905 -178.486 ARG -61.5778 123.098 -177.75 PHE 112.621 -24.601 178.135 GLY -84.9318 75.6166 -177.56 LEU -58.0625 -32.0911 178.516 ASP -58.147 -23.7827 174.686 SER -92.2043 -39.865 179.123 TYR -169.136 126.965 179.525 LEU -57.1336 151.544 178.781 PRO -50.3459 -46.1761 178.236 ASP -58.0447 -46.663 -178.685 GLU -66.5877 -36.5134 177.527 ASP -63.3911 -46.6712 179.118 ARG -61.8661 -40.7123 174.308 VAL -61.8366 -42.4667 177.168 ALA -65.2894 -48.1056 -179.976 THR -57.3638 -49.3725 177.563 LEU -58.8352 -45.6985 -179.607 LEU -58.6108 -45.1006 179.973 ALA -62.2318 -40.6348 176.279 LEU -62.5992 -47.696 178.105 ILE -60.3708 -33.9884 179.442 LYS -84.2206 1.93368 171.395 ASP 90.4541 30.4907 -175.597 GLY -105.071 9.89939 -177.914 HIS -56.1621 -27.6888 -177.591 ALA -81.5368 -1.1509 174.991 ASP -117.446 -12.1076 -176.796 LYS -79.3996 131.559 167.208 ILE -124.007 136.918 -178.949 MET -119.76 131.766 176.405 VAL -152.622 -176.077 -176.173 SER 219 254 229 4kezD
-111.903 124.424 -169.497 ILE -85.8997 93.5906 172.336 GLY -90.2307 68.1951 -151.471 MET -126.769 13.5738 177.696 ASP -125.51 34.3078 -172.118 ARG -67.8411 124.162 -172.862 ILE 113.44 -25.2709 -179.929 GLY -85.5106 75.5063 -170.905 LEU -63.3744 -25.668 177.569 ASP -61.6806 -17.1957 179.087 SER -101.528 -50.5613 162.652 TYR -152.523 135.775 174.876 LEU -60.0348 149.736 -177.532 PRO -52.2734 -45.8675 -178.037 ASP -64.2256 -35.9029 177.873 GLU -70.3374 -39.7337 172.814 ASP -60.1163 -46.1347 177.001 ARG -57.5382 -44.6329 174.75 ILE -62.4238 -38.8724 -178.592 ALA -69.2651 -47.6736 -179.175 ASN -62.8613 -38.9233 176.976 ILE -64.693 -42.509 178.55 LEU -62.938 -44.4213 178.951 ALA -60.6701 -40.4635 175.128 LEU -64.5969 -45.8553 177.411 ILE -62.0863 -29.2844 177.871 LYS -88.1402 0.907541 167.77 ASP 96.4756 16.3733 -167.355 GLY -97.5484 13.6258 -177.463 HIS -60.9737 -17.4653 177.831 SER -75.4711 -14.2446 179.889 ASP -113.222 -13.6633 -179.83 LYS -65.8733 129.143 168.243 ILE -125.769 137.279 -177.552 LEU -123.456 132.271 176.794 ILE -155.775 -176.059 -175.618 SER 219 254 250 4kf1A
-110.048 119.794 -173.069 ILE -80.7802 92.3547 171.887 GLY -91.1342 69.9949 -152.755 LEU -125.896 17.415 179.383 ASP -128.206 35.2459 179.83 ARG -59.6122 122.934 -177.937 PHE 112.324 -28.0888 177.587 GLY -81.9765 77.6758 -174.944 LEU -63.2634 -28.6334 177.134 ASP -61.5525 -21.5854 176.009 SER -94.2893 -44.5981 169.197 TYR -167.795 127.084 178.663 LEU -59.1887 156.354 -175.776 PRO -54.0483 -44.7752 -178.114 ASP -66.4553 -33.6777 177.119 GLU -72.1636 -38.1294 174.433 ASP -62.5641 -45.4966 177.668 ARG -58.5722 -46.5145 176.301 VAL -61.1547 -41.8367 176.938 ALA -64.8668 -47.3238 179.252 THR -57.9047 -47.6372 179.742 LEU -62.2874 -42.534 178.674 LEU -60.1073 -44.7984 -179.987 ALA -63.3712 -40.1773 175.81 LEU -63.0595 -47.6397 176.989 ILE -59.9263 -32.8473 179.835 LYS -85.3487 3.6124 171.106 ASP 90.1071 22.6183 -170.374 GLY -100.836 11.4169 177.7 HIS -60.8617 -18.4359 175.658 SER -67.31 -19.2802 -175.015 ASP -116.137 -17.1604 -177.401 LYS -69.5702 128.518 167.332 ILE -124.292 140.119 -176.485 MET -125.665 131.326 176.76 ILE -153.146 -175.308 -176.701 SER 219 254 230 4kf1B
-110.704 125.033 -171.522 ILE -86.3869 90.5665 170.891 GLY -88.5789 67.4104 -153.883 MET -123.221 19.884 178.664 ASP -130.421 39.8989 177.761 ARG -58.0439 124.825 179.492 PHE 108.64 -23.3014 -178.935 GLY -87.9216 77.5466 -177.701 MET -66.9794 -27.2258 177.478 ASN -61.1107 -19.8196 178 SER -96.1193 -47.495 169.717 TYR -163.288 128.036 178.944 LEU -56.7955 149.507 -176.818 PRO -54.7066 -39.7527 -179.39 ASP -67.1082 -38.6231 177.035 GLU -70.2382 -37.7933 174.509 ASP -60.1529 -50.1049 177.605 ARG -58.656 -44.1006 174.341 ILE -61.6348 -37.194 178.688 ALA -68.1801 -47.7786 -177.786 THR -65.867 -40.0121 172.711 VAL -56.6263 -47.8686 -177.546 LEU -64.9889 -39.5887 178.372 GLU -62.4308 -43.681 175.038 LEU -60.9922 -47.6419 178.733 VAL -60.9234 -32.1903 178.766 LYS -85.9547 0.499726 169.892 ARG 95.7257 26.4803 -170.719 GLY -104.471 10.9186 -174.329 HIS -60.5148 -23.9683 -179.446 GLU -88.876 8.58739 169.64 ASP -121.809 -10.7639 -177.817 ARG -78.8171 131.515 166.388 ILE -123.401 135.633 -179.312 MET -118.85 132.279 176.531 LEU -153.543 -176.438 -176.659 SER 219 254 226 4kf1C
-110.203 122.178 -172.686 ILE -82.1794 91.392 171.266 GLY -90.4676 69.7167 -152.928 LEU -126.895 20.175 179.737 ASP -131.348 33.3861 179.786 ARG -58.9637 129.651 -178.333 PHE 99.6094 -26.3766 178.761 GLY -86.8323 77.0044 -174.18 LEU -63.4188 -27.5098 177.309 ASP -62.2371 -20.5546 175.243 SER -94.833 -45.8776 169.118 TYR -166.778 128.626 -179.85 LEU -58.5657 155.266 -176.865 PRO -55.662 -42.4034 -178.894 ASP -65.0346 -38.8607 177.888 GLU -70.2455 -38.1217 175.774 ASP -62.0143 -46.6779 178.771 ARG -60.7615 -44.3605 175.314 ILE -60.0097 -44.2527 175.879 ALA -62.5573 -47.3886 -178.855 THR -58.7081 -50.406 175.97 LEU -57.1461 -47.8003 179.922 ILE -56.5867 -45.3469 -178.751 GLU -60.6875 -44.4026 177.389 LEU -62.9629 -45.3741 178.033 VAL -61.3177 -31.3385 178.514 ASP -86.4181 0.165965 170.819 ARG 93.9289 29.3865 -173.445 GLY -106.286 8.55696 -175.602 TYR -59.1221 -24.6451 -179.419 ALA -80.1304 -3.23995 175.32 ASP -116.052 -12.3891 -178.215 LYS -79.0742 130.501 165.418 ILE -123.551 139.315 -176.542 LEU -123 132.01 178.888 ILE -151.611 -176.197 -177.108 SER 219 254 224 4kf1D
-122.749 119.831 -167.461 VAL -100.532 117.903 162.371 ALA -94.5024 73.4776 -172.523 PHE -104.856 12.2054 174.533 ASP -117.471 33.8907 175.514 ARG -56.5138 127.378 179.294 ILE 100.7 -16.078 177.431 GLY -82.0373 66.1655 -177.536 LYS -66.2923 -6.88789 177.753 ASN -73.1747 -37.8244 -176.228 SER -92.5272 -37.2133 -177.748 TYR -160.356 138.16 -178.179 ALA -74.9941 142.587 179.441 PRO -55.8875 -34.1368 177.496 ASP -59.5467 -35.5821 178.239 GLU -77.9638 -30.2669 172.446 LYS -62.998 -41.7848 172.623 ARG -61.9886 -45.7874 176.061 ILE -58.3923 -41.5981 179.497 ALA -65.5382 -41.9418 177.437 ALA -59.5 -37.3653 -178.426 LEU -61.7178 -43.9699 -179.594 LEU -68.5115 -35.3888 171.729 ALA -61.4564 -41.3895 173.21 MET -62.8667 -42.0785 -179.485 ILE -57.965 -34.0073 179.556 LYS -100.054 10.8994 176.105 ASP 63.8478 40.1191 -173.677 GLY -112.499 14.5458 177.845 HIS -63.5604 -17.7554 178.938 ALA -78.8727 4.70304 172.221 ASP -121.694 5.47067 177.994 ARG -101.961 131.43 171.049 ILE -121.171 149.507 -178.916 MET -117.937 141.516 169.257 LEU -150.27 -173.462 179.811 SER 219 254 231 4lefA
-122.973 119.803 -166.918 VAL -101.665 121.562 167.301 ALA -100.944 85.0739 -163.015 PHE -123.768 4.87712 163.393 ASP -109.118 37.7577 173.355 THR -56.6754 126.56 -177.565 ILE 100.71 -15.0792 178.775 GLY -82.9345 68.1206 -170.203 LYS -73.7264 -8.49203 173.201 ASN -73.5254 -28.2573 -174.82 SER -95.2025 -38.6138 -178.292 TYR -163.024 146.879 -178.823 ALA -78.7302 139.688 176.617 SER -54.3511 -31.3454 174.177 ASP -62.1139 -33.0982 179.141 GLU -81.2132 -32.121 168.444 LYS -56.2339 -48.4607 177.075 ARG -62.4773 -46.286 175.577 ILE -54.5421 -42.7695 174.546 ALA -61.2924 -52.4883 -178.667 ALA -51.8081 -40.6018 177.175 LEU -61.5654 -41.469 -176.537 LEU -71.9867 -33.7891 168.436 ALA -60.3904 -47.2565 176.46 LEU -59.2312 -39.4011 -179.618 ILE -59.2138 -28.0784 179.802 ASP -108.28 14.3108 177.409 HIS 62.7481 36.4874 -173.324 GLY -111.554 13.2646 176.196 HIS -61.1983 -19.8565 -177.949 ALA -79.1543 3.66164 171.15 ASP -118.448 7.5868 179.97 ARG -105.489 130.084 173.607 VAL -120.427 151.089 -178.792 MET -119.254 141.069 169.345 LEU -150.287 -173.717 179.802 SER 219 254 230 4lefB
-123.327 118.313 -168.066 VAL -99.7201 122.253 166.064 ALA -100.083 86.98 -164.604 PHE -124.509 6.07667 162.683 ASP -110.187 38.7558 170.743 THR -58.2976 129.365 -177.177 ILE 99.4538 -19.3939 177.735 GLY -84.0568 73.3912 -172.091 LYS -78.0159 -11.2333 167.123 ASN -56.7371 -54.5932 -172.873 SER -70.577 -31.1404 -167.444 TYR -179.911 135.32 -177.57 ALA -73.7174 142.422 179.199 PRO -57.1897 -30.8762 173.828 ASP -52.8396 -41.648 -177.461 GLU -78.7872 -31.8955 171.8 ASP -57.1096 -47.2233 177.923 ARG -62.6534 -45.2058 174.534 ILE -57.299 -41.3671 177.33 ALA -63.7358 -42.1863 178.456 ALA -62.7622 -37.9458 178.003 LEU -62.5744 -41.7778 178.285 LEU -66.5064 -35.3651 172.696 ALA -64.5116 -42.5092 176.939 LEU -63.2457 -42.2134 178.909 ILE -59.4931 -32.3963 -179.001 ASP -95.5912 1.5657 178.999 GLU 70.342 33.7888 -172.959 GLY -110.241 16.8429 177.327 HIS -63.598 -18.8715 -178.217 ALA -79.2232 4.18362 172.025 ASP -122.093 7.84207 178.056 ARG -104.073 132.27 173.443 VAL -123.242 146.695 179.354 MET -115.517 140.241 167.699 LEU -145.236 -172.682 177.55 SER 219 254 231 4lefC
-120.34 118.077 -168.292 VAL -96.7076 113.627 163.541 ALA -93.3721 75.6346 -175.86 PHE -107.797 14.4233 179.759 ASP -110.609 29.6634 172.139 THR -53.299 128.151 -179.764 ILE 103.805 -23.3796 176.796 GLY -80.1231 72.9392 -170.645 LYS -77.8255 -8.2772 172.562 ASN -67.2911 -49.5789 -176.236 SER -69.7899 -33.6133 -166.869 TYR -175.934 135.046 -179.237 ALA -76.3482 143.454 175.868 PRO -54.8956 -32.5086 173.383 ASP -57.9408 -37.8526 177.544 GLU -74.229 -33.1323 172.653 ASP -60.2253 -47.2523 178.399 ARG -63.6868 -43.2337 172.362 ILE -55.1821 -41.5557 178.344 ALA -65.0039 -42.569 178.759 ALA -62.39 -39.0164 178.981 LEU -58.464 -44.9957 -179.403 LEU -68.0025 -33.4981 172.67 GLU -64.2359 -42.6697 174.462 LEU -59.971 -45.4144 -178.543 ILE -56.8651 -28.1506 -179.102 LYS -101.281 4.3329 -179.32 HIS 64.7635 41.017 -175.659 GLY -116.664 22.9871 175.071 HIS -67.9293 -18.0128 -178.525 ALA -79.5152 2.77552 172.861 ASP -119.145 8.91643 179.547 ARG -111.18 130.836 178.36 VAL -120.994 152.895 -173.85 MET -121.458 163.41 -167.563 LEU 166.507 168.776 -170.287 SER 219 254 222 4lefD
-121.946 120.403 -167.199 ILE -99.6719 116.586 163.562 ALA -95.2069 75.5772 -173.811 PHE -108.881 14.7806 175.229 ASP -117.324 25.8081 179.635 THR -61.4592 132.954 -179.962 PHE 100.53 -22.6464 177.346 GLY -79.0749 65.7987 177.408 LYS -68.3828 -5.32299 173.893 ASN -60.5416 -40.9604 -171.107 SER -100.544 -29.0478 -173.772 TYR -166.734 133.02 -177.889 ALA -72.1866 146.929 177.814 PRO -58.2971 -33.0583 169.804 ASP -60.276 -40.5134 167.6 GLU -50.1033 -45.0435 -174.018 THR -68.5658 -41.2995 -179.648 ARG -68.0414 -45.6775 172.482 VAL -56.0454 -39.3708 172.62 GLU -60.0458 -51.3831 -177.13 THR -59.8266 -37.8244 172.128 LEU -57.0923 -40.4664 178.097 LYS -68.822 -37.384 167.304 ALA -50.2972 -51.1382 -171.251 MET -69.3533 -36.2865 -176.472 ALA -61.1588 -26.6511 176.592 ASP -108.799 13.1281 173.915 ARG 63.6207 34.7703 -175.197 GLY -108.4 18.2654 174.659 HIS -63.7083 -17.8005 177.988 ALA -78.5209 8.02796 169.532 ASP -122.547 7.1722 179.514 ARG -101.067 131.594 172.652 VAL -122.683 147.279 -179.76 MET -117.708 141.261 167.548 LEU -149.585 -172.46 179.03 SER 219 254 223 4lefE
-121.877 118.287 -168.168 VAL -97.0496 114.273 161.126 ALA -91.6999 81.5118 -171.549 PHE -117.393 13.491 172.409 ASP -121.44 32.8686 174.348 THR -57.0145 127.363 -178.359 ILE 103.254 -20.4825 177.867 GLY -83.906 67.5149 179.765 LYS -75.9956 -3.45749 171.986 ASN -63.9077 -35.6493 -169.41 SER -98.9238 -23.9527 -169.068 TYR -179.421 130.649 -176.56 ALA -69.7139 141.092 170.594 PRO -52.9114 -32.3109 170.59 ASP -58.76 -39.5118 176.471 GLU -68.4971 -37.7898 175.508 ASP -60.0447 -46.2206 176.731 ARG -62.4844 -42.9632 174.65 ILE -58.5925 -36.9831 178.249 ALA -69.1664 -43.4156 178.4 ALA -61.1743 -37.235 -179.628 LEU -60.1872 -44.8158 -179.248 LYS -69.8523 -36.4388 172.47 ALA -61.2972 -40.2963 173.61 LEU -63.4194 -44.604 -178.638 ILE -61.6969 -29.371 178.138 ASP -98.0641 6.43606 176.146 GLU 66.7768 36.2886 -174.345 GLY -110.34 14.5144 178.37 HIS -63.5487 -17.2471 -179.652 ALA -80.6131 6.70409 170.613 ASP -122.645 6.82388 177.031 ARG -99.4285 131.787 169.796 ILE -120.909 152.047 -178.639 MET -120.293 142.548 168.608 LEU -152.347 -173.37 -179.41 SER 219 254 226 4lefF
-121.867 117.818 -167.821 VAL -96.7233 116.66 163.218 ALA -94.5499 75.4597 -175.857 PHE -106.604 17.1324 178.529 ASP -120.968 26.4073 175.058 THR -56.0822 129.692 -179.594 PHE 97.2392 -17.2385 173.397 GLY -81.4578 71.3302 -178.803 LYS -75.807 -13.1256 168.994 ASN -58.423 -43.3367 -173.227 SER -76.9288 -41.3479 -166.262 TYR -170.001 131.136 178.944 ALA -63.8081 141.307 169.87 PRO -55.7736 -29.5144 173.965 ASP -62.1167 -35.6196 176.803 GLU -73.9538 -35.4307 171.506 ASP -58.0202 -48.4738 176.246 ARG -61.2275 -44.5282 171.816 ILE -54.4145 -39.1265 -177.307 ALA -71.3801 -38.7641 178.307 ALA -62.8721 -38.6958 178.872 LEU -61.9322 -43.5365 -179.479 LEU -69.6533 -32.2924 171.974 ALA -64.7643 -44.5911 173.769 LEU -60.8847 -40.3487 177.937 ILE -52.1115 -35.4347 -177.97 ASP -102.067 13.4143 178.338 HIS 65.6425 36.7967 -169.76 GLY -115.992 11.2995 174.302 HIS -58.2504 -21.714 -179.247 ALA -81.5507 11.5684 170.379 ASP -123.005 4.27592 178.779 ARG -101.564 131.454 171.573 VAL -119.419 151.389 -178.681 MET -121.251 136.507 170.468 ILE -145.93 -173.993 179.451 SER 219 254 226 4lefG
-122.69 116.517 -168.259 VAL -97.584 122.045 165.095 ALA -99.3079 70.8266 -174.788 PHE -100.523 15.3838 179.897 ASP -123.849 26.6159 177.008 THR -53.0548 132.596 177.374 ILE 96.1342 -15.0024 174.61 GLY -83.6885 63.9823 -177.634 LYS -65.2939 -3.08288 -177.053 ASN -63.1819 -47.3071 178.689 SER -86.3546 -48.1077 -165.815 TYR -146.822 130.582 -179.517 ALA -73.5494 149.677 176.781 PRO -59.7915 -28.0505 172.227 ASP -59.1377 -38.1919 178.303 GLU -76.2325 -31.1029 168.232 ASP -58.2342 -50.9688 179.422 ARG -63.9126 -44.9298 170.739 ILE -52.433 -39.1827 -179.801 ALA -68.1277 -40.3846 179.302 ALA -62.6904 -37.0475 -178.501 LEU -53.9163 -46.6103 -170.754 LYS -76.6876 -28.3829 169.265 GLU -65.9028 -33.6233 172.176 MET -69.8275 -41.8683 -177.277 ILE -61.9908 -20.4008 177.716 ASP -111.48 8.77962 178.569 HIS 65.2135 39.9887 -174.53 GLY -110.871 11.0321 177.084 HIS -63.3156 -14.9993 177.936 ALA -78.3701 1.44996 171.519 ASP -120.845 9.38987 179.278 ARG -104.622 131.763 174.53 VAL -125.303 161.363 -173.676 MET -134.242 144.145 172.037 LEU -154.298 -171.889 179.785 SER 219 254 222 4lefH
-112.6 109.616 -167.605 VAL -85.1665 102.706 -179.539 GLY -99.5834 81.261 -156.639 LEU -119.832 6.60441 176.388 ASP -120.384 47.7077 -163.237 GLN -57.9103 -41.2039 -167.845 MET -86.0573 -3.54762 -167.9 PRO -83.7898 106.001 172.052 HIS -148.265 134.376 -179.447 SER -93.7089 8.90481 -174.403 ALA -67.5925 132.653 -179.357 ILE 83.0229 2.76877 178.039 GLY -115.936 34.4546 -175.735 MET -64.1775 -9.64902 175.343 GLU -65.7751 -48.259 -161.723 GLY -86.5187 107.202 -172.313 ASP -64.7061 -40.0223 178.426 ALA -60.3139 -46.0024 179.068 SER -62.2881 -36.8394 -173.466 ALA -61.7462 -46.6198 176.768 THR -64.2473 -38.8179 -174.878 ALA -69.0147 -44.7373 -156.868 LEU -109.785 -25.9865 174.807 MET 83.1497 176.726 -174.324 GLY -109.517 5.75414 176.521 THR -88.8141 134.468 175.932 ARG -68.0134 162.282 169.969 SER -58.1139 -39.9933 173.64 TRP -61.4156 -40.8805 175.131 GLU -60.6719 -46.5909 174.347 THR -59.108 -48.7449 -178.34 ARG -60.7568 -36.1831 179.401 ALA -59.9154 -26.613 -179.814 ALA -63.5597 -36.708 174.955 ALA -57.1668 -49.635 174.677 ILE -62.1786 -39.596 -179.45 ALA -59.0096 -45.8812 179.599 ALA -66.1055 -42.6983 174.801 LEU -59.7922 -40.8868 177.699 ILE -63.7323 -31.229 179.884 LYS -90.2139 7.25315 174.413 LYS 89.9657 17.1009 -171.335 GLY -112.362 26.6685 179.489 HIS -55.0019 -31.2244 -178.331 ALA -77.5595 -10.0435 -170.549 ASN -106.43 11.1653 -172.891 ARG -108.601 131.361 170.857 VAL -119.831 129.913 -177.154 MET -117.266 133.41 -176.756 ILE -153.039 -178.751 178.114 SER 219 254 230 4np7A
-110.098 109.257 -172.558 VAL -78.7682 97.1965 176.071 GLY -96.9501 82.5743 -158.256 LEU -130.282 9.80762 173.596 ASP -125.751 37.5052 -167.165 ARG -56.0639 -46.2696 -175.271 ILE -80.3442 -5.50783 178.872 PRO -92.7 43.2349 179.202 HIS -103.851 101.551 -177.727 SER -98.761 82.9456 -167.845 ALA -97.268 -10.1972 -179.165 ILE -104.781 -0.95029 -171.097 GLY -115.835 80.9258 170.184 LEU -95.3015 -27.3687 174.437 GLU -67.2097 -26.9057 175.498 ASP -95.3811 92.5586 -179.413 ASP -68.7266 -22.5935 176.719 ALA -69.2245 -44.8973 176.91 SER -72.8152 -34.7438 179.203 ALA -64.0083 -43.5887 -172.877 THR -86.0023 10.212 -176.265 ALA -132.38 -29.4756 -179.182 PHE -105.08 -47.5431 171.261 MET 112.121 -163.623 -164.684 GLY -137.29 5.40741 171.69 THR -94.1678 145.346 175.7 ARG -75.9969 157.959 176.105 SER -61.2962 -32.4758 171.892 TRP -63.4172 -42.7651 174.536 GLU -58.1959 -46.6479 176.051 THR -60.1848 -47.6229 179.1 ARG -61.1674 -33.1294 179.588 ALA -68.2444 -19.4171 172.392 ASN -65.1048 -37.0483 174.738 ALA -56.9191 -49.5423 178.473 ILE -66.722 -38.1857 177.392 ALA -58.3767 -45.3986 -179.774 ALA -68.0113 -39.0357 170.536 MET -58.2472 -45.0828 -178.553 ILE -65.9341 -26.2472 177.617 LYS -85.2286 -3.5773 175.129 ASP 101.69 10.5256 -167.979 GLY -109.88 34.1678 178.608 HIS -57.3918 -32.5837 -177.295 ALA -77.8587 -9.05309 -174.144 ASP -102.014 -3.12005 -170.901 ARG -98.5208 129.402 168.9 ILE -117.434 127.408 175.922 MET -112.072 133.855 175.963 VAL -148.775 -173.432 179.756 SER 219 254 225 4pbeA
-109.979 106.528 -174.909 VAL -73.6313 98.0469 174.82 GLY -95.2516 76.4243 -156.165 LEU -123.08 6.44568 174.435 ASP -123.459 37.3336 -164.255 GLN -56.2902 -44.6796 -171.136 ILE -79.4487 -7.93708 -175.701 PRO -78.8375 108.453 179.918 HIS -160.451 128.657 179.966 THR -95.3569 19.9389 170.657 SER -57.429 118.159 177.762 ILE 92.4097 10.8318 169.586 GLY -131.692 39.4718 -174.393 LEU -64.4497 -16.9083 178.458 GLU -85.4254 -0.63819 175.161 ASP -111.339 100.846 -170.949 ASN -67.2751 -40.1784 -178.616 ALA -66.0952 -37.6901 174.886 SER -63.5497 -47.4496 -178.899 ALA -60.813 -42.3998 -173.636 THR -64.0203 -30.9215 -171.091 ALA -98.5532 -46.8616 -169.764 PHE -90.798 -21.5814 174.267 PHE 86.1227 178.756 -170.336 GLY -112.915 -0.382024 178.61 THR -83.9652 133.387 175.975 ARG -65.4881 154.681 172.221 SER -57.4933 -34.7077 170.639 TRP -64.9204 -40.2372 173.821 GLU -56.3992 -50.1195 178.139 THR -62.9799 -43.3182 178.57 ARG -62.8114 -38.9547 178.761 ALA -61.5783 -23.0413 175.371 ARG -66.3767 -28.6752 174.243 THR -65.12 -47.0656 176.996 ILE -68.0493 -34.3909 177.749 LEU -61.7927 -47.3141 -179.871 LYS -67.6398 -34.6236 171.194 MET -59.5333 -51.2468 179.95 VAL -63.4606 -28.3167 176.205 ASP -77.7406 -5.36168 177.308 ASP 96.2572 15.9485 -171.845 GLY -118.906 35.8147 173.812 TYR -55.95 -31.0274 -175.768 ALA -77.3877 -11.0505 -175.969 ASP -102.792 1.84522 -174.421 HIS -96.8727 120.943 167.453 ILE -109.881 122.507 176.826 MET -107.396 134.02 175.747 ILE -146.645 -174.502 177.002 SER 219 254 227 4pbeG
-108.988 111.555 -171.547 ILE -81.7777 98.3705 177.724 GLY -99.9145 84.1433 -159.55 LEU -127.304 5.12395 175.079 ASP -122.522 38.3515 -170.597 ARG -56.1134 -45.9311 -172.088 ILE -77.3598 -8.40024 -173.147 PRO -83.8912 87.7742 172.977 HIS -148.395 152.806 177.214 ASN -81.0808 76.1237 -178.64 ALA -74.1556 63.8357 176.178 THR 100.522 41.7862 167.503 GLY -141.416 80.2071 169.419 LEU -93.4473 -15.7318 171.771 GLU -81.0317 31.8108 173.128 ASP -143.589 95.8521 -175.558 ASP -62.0636 -26.9298 175.283 ALA -68.2754 -43.1164 178.779 SER -67.9131 -52.2446 -176.357 ALA -58.2108 -25.6621 -176.723 THR -86.5103 -7.36191 -178.378 ALA -134.526 6.65207 176.953 PHE -124.735 -73.1893 174.374 MET 132.9 -173.622 -175.779 GLY -118.226 -17.7225 176.065 SER -73.4216 128.884 -178.791 ARG -74.1444 162.732 -179.101 THR -66.9252 -22.5112 174.7 TRP -69.8942 -43.3362 174.984 GLU -55.7414 -47.0502 177.46 THR -64.0856 -40.7632 -178.307 ARG -67.1516 -28.6239 -176.269 ALA -71.9016 -18.1268 174.618 ASN -70.2493 -31.5823 175.983 ALA -62.1936 -49.2245 179.006 VAL -68.4011 -34.8242 178.369 LEU -61.2068 -46.1659 179.44 ALA -69.2132 -36.1208 172.602 MET -57.8302 -49.5163 -177.191 ILE -62.7828 -21.5227 179.852 ASP -86.9204 -1.01333 178.379 ASP 93.1728 13.2112 -173.556 GLY -110.822 37.6733 177.859 HIS -62.321 -30.3848 -176.489 ALA -78.4085 -10.9773 -175.351 ASP -104.522 1.29655 -175.641 ARG -94.7497 127.294 169.877 ILE -118.387 121.43 178.141 MET -107.858 128.719 178.953 ILE -142.282 -175.976 176.652 SER 219 254 244 4pbfA
-109.735 108.559 -171.961 VAL -79.6513 96.8992 176.336 GLY -94.3668 79.0392 -160.45 LEU -117.768 5.96662 -177.978 ASP -127.854 37.531 -167.311 ARG -57.1514 -45.2106 -172.114 ILE -83.9331 0.372523 -176.748 PRO -87.0321 79.6518 177.678 HIS -136.563 130.538 -178.71 SER -80.6015 11.5054 174.129 ALA -64.5721 117.086 177.307 ILE 126.247 -17.8862 171.943 GLY -147.996 124.77 178.137 LEU -111.031 -1.96164 173.785 GLU -92.8189 35.7372 177.661 ASP -148.782 91.8202 -174.388 ASP -69.5691 -27.2824 173.944 ALA -66.4995 -32.0778 -179.095 SER -85.4398 -22.1673 175.012 ALA -82.1292 -25.6006 -177.354 THR -80.0463 -20.3754 -175.861 ALA -110.938 -32.1703 179.727 PHE -88.4526 -104.835 -175.798 MET -170.548 168.15 170.994 GLY -114.241 -3.51785 169.481 SER -87.4351 156.746 -177.938 ARG -82.4912 164.522 -179.17 THR -54.7574 -36.5408 175.506 TRP -57.1644 -40.0977 176.329 GLU -60.0502 -48.0358 176.439 THR -62.2485 -38.8754 -175.923 ARG -73.0254 -24.6678 178.416 ALA -71.4679 -21.9111 174.396 ASN -64.7729 -31.3886 172.541 THR -61.7007 -49.715 -179.713 ILE -64.3427 -41.0991 177.739 LEU -55.5999 -48.3203 -175.276 ALA -69.3643 -33.8949 171.65 LEU -63.1463 -45.4486 -179.782 ILE -64.3189 -27.4938 177.562 ASP -80.6392 -6.24655 177.678 ASP 97.5895 12.2044 -173.134 GLY -110.169 40.4582 177.297 HIS -61.0375 -33.6097 -173.081 ALA -80.1279 -6.47017 -176.364 ASP -103.238 -5.55743 -171.093 ARG -90.5905 128.064 170.539 ILE -117.913 122.561 179.253 MET -109.856 129.826 -179.821 ILE -143.27 -176.834 175.028 SER 219 254 245 4pbfB
-109.93 110.773 -172.491 VAL -78.2092 97.792 178.821 GLY -100.086 81.9573 -156.087 LEU -137.149 10.9667 171.3 ASP -120.415 29.2461 -164.987 ARG -51.9141 -47.4475 -171.28 ILE -76.9707 -6.81112 -174.108 PRO -86.2969 3.51391 179.327 HIS -57.7329 -40.3252 164.492 SER 81.7649 -114.96 -177.88 ALA 72.6364 134.626 176.207 ILE 103.407 -5.5742 -178.733 GLY -98.3584 52.1094 -178.104 MET -70.6433 -24.3468 177.647 GLU -87.801 14.8633 177.08 ASP -128.603 94.195 -174.154 ASN -69.3705 -39.2922 177.094 ALA -57.1366 -35.4217 174.699 SER -63.0268 -64.1962 -168.52 ALA -56.0747 -33.9292 178.204 SER -69.5829 -37.9963 -179.742 ALA -89.8759 -39.9969 178.495 PHE -78.0431 -91.0182 -174.707 MET 155.097 172.892 -175.6 GLY -121.625 28.3422 174.825 ASN -117.286 174.238 172.871 ARG -97.1022 147.392 -178.776 SER -61.1654 -33.0773 174.598 TRP -66.4867 -38.1195 174.796 GLU -61.4997 -42.8466 176.088 THR -62.9323 -46.3893 178.054 ARG -61.6259 -33.3005 176.064 ALA -63.5861 -23.5177 175.186 GLU -64.93 -36.4095 173.675 THR -57.8346 -50.9665 179.402 ILE -63.9094 -35.6509 -179.29 LEU -64.5072 -45.7598 178.443 LYS -65.7396 -36.4021 171.984 LEU -59.5477 -48.8733 -178.895 ILE -63.6002 -27.646 177.889 ASP -80.845 -7.67271 176.595 ASP 99.1144 17.3698 -172.66 GLY -117.579 30.7585 174.698 TYR -52.5669 -33.5927 -178.306 ALA -72.6122 -11.9513 -175.445 ASP -100.162 1.70133 -173.078 LYS -99.8823 128.747 168.204 ILE -119.029 126.776 178.95 LEU -114.191 131.858 178.137 LEU -149.015 -174.063 -178.991 SER 219 254 230 4pcnA
-110.169 106.174 -175.138 VAL -73.4065 99.7068 177.184 GLY -103.729 82.0136 -151.795 LEU -140.669 16.2366 166.304 ASP -123.853 38.1377 -158.982 GLN -56.8524 -44.0159 -171.044 ILE -77.6659 -9.34993 -176.275 PRO -75.8492 110.205 177.178 HIS -155.804 123.355 -179.096 SER -95.104 13.01 171.482 ALA -58.8674 123.728 179.945 ILE 98.8598 -10.2226 178.168 GLY -121.6 37.4414 179.256 LEU -59.6472 -21.8228 175.962 GLU -79.4502 -9.83169 175.537 ASP -107.17 99.4806 -173.721 ASN -64.1779 -35.4347 179.138 ALA -65.3681 -36.2064 173.613 SER -64.7374 -42.4916 -177.089 ALA -66.7172 -40.6779 -179.76 THR -63.7537 -32.3781 -172.79 ALA -92.5686 -35.0188 -165.976 PHE -114.962 -16.8677 175.009 MET 81.2832 179.468 -174.558 GLY -119.568 31.9745 170.388 SER -114.926 148.324 -177.732 ARG -68.0216 158.106 175.486 ALA -60.7488 -34.0125 177.948 TRP -65.05 -41.3831 176.29 GLU -58.1116 -46.8691 175.211 THR -59.9922 -46.6741 -174.332 ARG -64.4173 -34.2995 -177.277 ALA -64.7586 -23.0691 175.594 ASN -65.4699 -33.3652 173.062 THR -59.2041 -51.9652 178.834 ILE -62.2023 -40.2093 -179.921 ALA -57.6919 -46.0473 -178.774 ALA -70.0316 -38.2293 171.072 LEU -55.3206 -50.2236 -174.027 ILE -65.8258 -23.6285 178.369 ASP -84.7737 -2.13522 177.767 GLN 96.5519 13.2167 -170.886 GLY -114.007 31.1843 173.773 HIS -48.7989 -35.1045 -173.073 ALA -76.1799 -11.4841 -174.016 ASP -100.858 3.79612 -173.083 ARG -101.888 127.179 168.037 ILE -116.819 126.226 -179.775 LEU -112.222 132.472 176.66 VAL -149.985 -173.545 -178.613 SER 219 254 244 4pcnB
-110.041 107.197 -171.713 ILE -77.9085 98.1916 -179.94 GLY -96.6901 82.301 -165.813 LEU -124.945 5.53597 179.987 ASP -112.543 24.6023 -168.144 ARG -55.0617 -45.7518 -172.737 MET -88.5662 3.26482 178.289 PRO -86.841 28.4509 -176.495 HIS -89.6492 -24.9743 175.626 SER 62.173 -84.5819 -171.505 ALA 62.2469 105.791 168.212 ILE 122.983 -5.37617 -174.432 GLY -110.261 73.1484 167.601 LEU -105.151 -8.70214 167.442 GLU -76.4352 -24.0013 179.205 ASP -79.3859 139.105 -179.35 ASP -105.021 22.0734 173.921 ALA -152.919 13.0417 179.057 SER -122.361 17.4555 175.804 ALA -118.58 -21.5603 173.563 SER -89.7582 -8.51229 172.823 ALA -109.754 -42.3712 176.084 LEU -99.2345 -176.299 -164.714 MET -105.45 168.044 176.367 GLY -115.167 -12.6275 169.324 VAL -91.884 142.56 -179.978 ARG -65.3169 160.906 179.195 SER -68.3094 -29.5156 176.286 TRP -63.8455 -42.14 176.776 GLU -56.9705 -49.2678 174.886 THR -57.7511 -46.2974 -175.15 ARG -60.0959 -32.1027 -175.122 ALA -68.9704 -20.3369 174.28 ALA -64.0786 -31.9896 171.878 THR -59.0743 -50.0896 179.129 ILE -63.562 -40.6677 179.936 LEU -57.3679 -48.9844 -178.933 ALA -67.1306 -37.3453 175.151 MET -57.9324 -45.2549 -177.919 ILE -67.3045 -25.8167 176.146 ASP -77.8424 -5.6188 -177.638 ASP 88.7483 21.5257 -173.99 GLY -116.242 26.1568 175.295 HIS -53.8583 -27.1024 177.276 ALA -70.8773 -17.8215 -172.347 ASP -97.4232 1.10502 -170.271 LYS -101.558 127.413 168.83 ILE -119.356 130.783 176.733 LEU -117.56 133.967 176.105 ILE -147.043 -172.36 179.66 SER 219 254 242 4pcpA
-110.139 109.527 -172.237 VAL -79.1689 95.0251 176.25 GLY -92.8534 78.701 -165.184 LEU -119.876 8.25783 -178.211 ASP -114.861 26.6329 -160.982 ARG -56.4369 -43.4093 -172.209 ILE -86.1071 -5.45938 -178.877 PRO -76.9499 108.98 -177.779 HIS -161.041 122.533 -177.768 SER -100.206 22.5179 173.423 ALA -61.6977 126.54 -177.061 ILE 99.5639 -13.8557 -178.616 GLY -131.083 23.9916 -176.374 MET -53.8582 -23.437 -179.176 GLU -82.293 -3.35993 176.8 ASP -105.206 102.798 -172.331 ASP -62.8832 -51.489 -174.836 ALA -63.1078 -41.2492 -178.397 SER -71.4926 -36.7569 178.656 ALA -67.5385 -40.7852 177.418 THR -62.3802 -33.6197 -174.943 ALA -79.0821 -48.6655 -162.113 PHE -99.2237 -21.8013 -173.815 MET 79.7756 177.963 -179.102 GLY -128.027 20.8526 162.716 THR -82.9349 140.836 -179.72 TYR -70.669 157.638 173.281 SER -62.7966 -34.5049 169.658 ASP -62.8469 -42.3924 176.363 GLU -58.7397 -46.1169 177.868 GLU -61.3903 -46.3954 -176.117 ARG -65.3628 -33.3148 178.597 ALA -63.7 -18.6071 175.259 ASN -70.3845 -28.4955 171.39 ALA -62.4245 -51.221 171.7 ILE -57.4761 -42.1656 -175.807 LYS -60.2414 -43.7512 -177.762 ALA -72.9434 -33.093 171.384 LEU -62.3428 -49.1835 -178.918 ILE -60.9871 -25.8316 177.885 ASP -88.0928 -1.0588 174.942 ASP 92.5491 18.2344 -173.947 GLY -113.382 33.4856 177.184 HIS -55.011 -32.2758 -175.012 ALA -76.473 -9.16715 -174.466 ASP -104.865 -1.52312 -176.066 LYS -92.0887 129.142 164.898 ILE -118.742 132.782 178.904 MET -118.711 133.381 177.373 VAL -147.526 -173.987 178.549 SER 219 254 230 4pcpG
-110.676 126.283 -171.117 ILE -84.2629 93.3237 171.165 GLY -90.0557 66.2656 -155.652 MET -121.269 16.0391 174.721 ASP -130.216 40.7465 172.618 ARG -56.273 118.929 -178.908 ILE 105.96 -6.46073 178.492 GLY -95.0922 81.0354 -176.587 MET -61.3259 -29.019 175.859 ASP -59.5901 -26.7148 178.81 LEU -89.5999 -43.7171 171.724 TYR -165.628 131.081 177.8 LEU -55.0222 146.622 -176.67 PRO -53.178 -43.1134 -178.371 ASP -64.8602 -35.1808 176.769 GLU -71.024 -38.257 177.061 ASP -62.9275 -46.7147 178.492 ARG -63.5291 -46.878 174.631 ALA -59.5466 -39.2559 -179.578 ALA -64.555 -46.2159 179.385 THR -61.0093 -46.2726 175.833 ILE -57.7167 -48.2678 -177.242 LEU -62.4532 -40.3247 -178.565 ALA -65.4668 -38.1654 172.477 LEU -61.6467 -49.2389 178.093 ILE -59.7584 -31.0887 -178.631 LYS -87.7155 2.15565 167.603 ASP 97.6313 18.5449 -170.363 GLY -102.27 14.5442 -172.709 TYR -51.1882 -36.7094 -171.915 ALA -74.7692 -8.72297 -176.293 ASP -111.309 0.992736 -175.31 ARG -95.0647 130.493 172.115 ILE -125.472 133.504 177.996 MET -115.752 134.398 174.799 ILE -153.877 -176.693 -177.049 SER 219 254 225 4rdyA
-109.691 123.859 -172.598 ILE -84.0489 91.5006 167.348 GLY -89.7648 72.3293 -160.696 PHE -122.762 16.2492 178.969 ASP -127.795 36.5714 176.076 ARG -57.7669 119.835 179.777 ILE 109.499 -11.2968 175.065 GLY -96.2011 78.6497 -174.961 LEU -64.0951 -28.7277 174.564 ASP -61.1873 -22.7441 179.011 VAL -85.0084 -44.2625 174.313 TYR -164.377 131.197 -179.454 LEU -57.8227 145.863 -177.495 PRO -51.1357 -42.9319 -179.218 ASP -62.0517 -38.9936 177.917 GLU -70.9302 -36.2426 178.548 ASP -64.1482 -47.8856 179.048 ARG -64.6309 -46.3086 174.131 VAL -56.4368 -42.5566 -177.821 ALA -66.8789 -41.9159 179.156 THR -61.8036 -47.7567 176.562 ILE -58.7227 -44.9948 -177.022 ALA -62.8079 -43.6021 -178.225 ALA -64.5417 -37.6177 171.799 LEU -61.5253 -48.2571 179.33 ILE -62.649 -26.4822 179.921 LYS -84.8997 -8.28329 174.71 ASP 99.6266 18.4612 -173.727 GLY -97.2702 13.241 -170.699 TYR -52.2953 -36.4771 -171.401 ALA -70.9276 -10.9296 -175.821 ASP -109.697 0.122601 -174.056 GLN -94.6574 131.521 171.807 ILE -125.984 133.307 176.876 MET -114.127 136.098 173.898 LEU -156.32 -176.852 -176.273 SER 219 254 228 4rdyB
-110.819 125.861 -170.742 ILE -84.1041 92.3542 171.189 GLY -88.8935 67.1099 -154.848 MET -123.234 14.8024 179.348 ASP -130.718 35.106 178.433 ARG -62.6941 121.669 -173.96 ILE 111.447 -17.6157 175.578 GLY -91.8097 76.1417 -178.858 LEU -58.6469 -31.4029 174.642 ASP -54.1741 -33.6621 -178.975 LEU -86.6299 -43.6934 172.317 PHE -165.502 131.858 177.508 LEU -56.6957 147.048 -176.839 PRO -53.437 -44.9695 -179.059 ASP -61.2504 -36.9324 176.359 GLU -70.16 -38.4377 179.512 ASP -62.4933 -48.2865 -179.917 ARG -66.8075 -43.3892 172.292 VAL -55.9608 -42.6463 -179.735 ALA -65.3093 -45.5647 -177.853 THR -61.3367 -46.4986 176.027 ILE -59.7647 -44.7548 -177.595 ALA -63.7681 -42.3749 178.911 ALA -60.211 -40.8974 176.344 LEU -64.546 -46.3644 179.063 ILE -61.3842 -26.4235 -177.177 LYS -91.1686 -4.21817 171.66 ASP 102.421 11.7808 -173.778 GLY -92.8643 3.09931 179.791 TYR -60.6518 -33.3377 -171.672 ALA -71.4475 -12.1111 -176.313 ASP -110.931 3.55835 -174.688 LYS -96.7807 132.825 173.508 ILE -126.758 134.702 178.031 MET -116.083 135.147 175.057 ILE -158.028 -177.797 -175.34 SER 219 254 247 4rdzA
-111.332 125.421 -170.013 ILE -84.2827 93.3518 172.174 GLY -88.942 65.0914 -155.17 MET -120.815 16.6616 178.878 ASP -131.559 36.3905 178.47 ARG -64.0961 120.749 -175.871 ILE 110.913 -10.9357 174.573 GLY -99.96 77.1924 -178.546 LEU -60.2059 -31.5015 175.943 ASP -55.4445 -22.3908 179.115 LEU -97.5565 -43.9172 170.101 TYR -164.003 130.202 178.314 LEU -56.0439 143.753 -179.847 PRO -53.2598 -44.817 -178.992 THR -60.9371 -36.6445 177.343 GLU -70.8948 -38.7963 179.031 ASP -62.6986 -45.075 179.145 ARG -67.574 -43.0505 173.309 VAL -59.4541 -40.593 178.809 ALA -63.9003 -47.7146 -179.075 THR -58.0812 -45.9808 178.352 ILE -62.4601 -43.7778 -178.767 ALA -63.5068 -41.008 -178.501 ALA -65.0814 -36.6041 173.192 LEU -64.5876 -46.9655 178.288 ILE -61.4909 -28.8447 179.804 LYS -90.3984 3.50496 166.399 ASP 97.3371 17.3659 -170.076 GLY -101.391 15.1193 -172.705 TYR -52.5437 -36.1454 -172.488 ALA -72.0017 -13.1014 -175.258 ASP -107.791 0.641899 -174.601 LYS -95.0487 132.437 173.033 ILE -127.063 132.776 178.32 MET -114.087 135.4 174.622 ILE -156.568 -177.36 -176.055 SER 219 254 231 4rdzB
-110.086 124.957 -171.259 ILE -84.7377 92.0074 170.694 GLY -90.0129 70.391 -156.544 LEU -124.589 12.7164 174.371 ASP -123.211 39.0045 179.321 THR -71.6964 125.612 177.956 PHE 114.038 -16.9224 174.385 GLY -96.0077 86.2678 -168.795 LEU -68.5455 -46.4319 160.179 ASP -52.2348 125.715 -161.472 HIS 109.492 -70.553 173.833 TYR -155.398 122.058 179.401 LEU -57.507 152.26 -177.957 PRO -51.7321 -48.0528 -177.629 ASP -58.6296 -35.837 178.653 GLU -74.4715 -35.379 178.02 ASP -62.6007 -47.0181 178.546 ARG -66.4487 -44.2055 175.517 VAL -58.2388 -39.9997 179.064 ALA -64.6187 -44.6166 -178.866 THR -60.6967 -45.481 175.297 ALA -60.3554 -44.7388 -177.236 ALA -65.4279 -38.6351 178.791 ALA -62.6854 -43.3423 174.566 LEU -61.5989 -44.6169 179.051 ILE -63.7741 -27.8867 178.336 LYS -90.5891 4.75379 168.576 ASP 94.8068 18.2131 -168.994 GLY -101.723 13.2176 -169.797 TYR -55.9643 -32.8735 -172.876 ALA -73.8585 -12.4283 -176.963 ASP -109.103 9.5748 -173.771 LYS -103.312 129.458 172.201 ILE -122.45 137.687 177.692 MET -120.19 135.377 175.53 ILE -156.867 -176.472 -175.596 SER 219 254 223 4re0A
-123.805 119.546 -165.572 VAL -100.409 113.706 161.016 ALA -89.1777 80.2689 -169.389 PHE -113.96 16.1826 -179.934 ASP -120.99 31 -179.229 ARG -69.9467 132.298 177.687 PHE 108.951 -15.9217 -179.953 GLY -97.5741 110.808 -166.974 LEU -141.642 91.6717 174.059 GLN 116.219 -13.2829 175.348 GLY -102.884 152.057 -170.992 ILE 48.2004 29.5665 179.456 VAL 77.6264 13.631 -174.76 GLY -70.9556 139.222 169.573 ALA -72.1178 179.955 173.306 PRO -81.464 160.626 171.65 THR -59.6287 -36.1379 167.83 ASP -55.9461 -43.5382 178.493 GLU -68.1382 -41.105 176.152 GLU -57.9537 -51.5894 179.956 ARG -60.6184 -43.7183 173.697 ILE -55.5798 -47.615 179.101 ALA -64.4744 -44.5276 -177.274 ALA -63.0903 -45.702 178.098 LEU -55.8886 -42.9485 178.461 LYS -62.067 -35.3027 175.73 ALA -65.5665 -50.227 -178.341 LEU -63.4543 -39.9681 175.205 VAL -66.1415 -22.0764 173.891 ASP -87.9199 -9.0262 170.991 ARG 90.8919 29.0912 -173.67 GLY -105.339 24.7843 -179.321 HIS -59.1653 -24.8227 -176.381 ALA -78.7041 -2.49684 179.576 ASP -120.088 3.84706 -174.028 ARG -114.026 133.236 173.058 ILE -124.258 150.519 177.227 MET -119.653 134.753 170.692 LEU -147.604 -174.447 -177.289 SER 219 254 223 4wvxA
-123.076 118.587 -165.947 VAL -99.0055 111.591 161.191 ALA -87.9881 80.8771 -167.585 PHE -115.376 16.7717 -178.022 ASP -128.989 30.409 176.414 ARG -56.0553 126.818 179.449 PHE 108.871 -20.254 176.704 GLY -91.6211 111.73 -171.767 LEU -135.869 87.6401 179.58 GLN 123.015 -39.6876 176.54 GLY -77.6274 150.365 176.589 ILE 59.1161 26.7563 178.018 VAL 73.7413 13.0817 -173.022 GLY -69.2649 138.896 170.418 ALA -71.4629 -178.792 175.631 PRO -83.579 158.723 175.897 THR -62.2143 -33.9363 171.932 ASP -56.7466 -45.443 174.02 GLU -65.6001 -39.3455 177.41 GLU -59.8474 -48.359 -178.698 ARG -62.5751 -43.8637 176.507 ILE -56.9077 -47.8076 178.154 ALA -63.2766 -42.8261 -179.195 ALA -62.6683 -44.5338 -179.95 LEU -59.6996 -42.1042 175.008 LEU -58.1084 -41.5512 176.621 ALA -66.1233 -45.8296 174.424 LEU -61.0667 -37.2302 167.717 VAL -56.6615 -38.6602 177.19 ASP -78.3075 -6.05529 173.484 ASP 85.0979 29.1513 -179.69 GLY -97.97 21.0335 -170.302 HIS -62.54 -27.0048 -175.904 ALA -76.9937 -2.4387 177.223 ASP -119.752 6.39408 -175.68 ARG -113.262 133.73 172.029 ILE -129.995 148.248 -179.685 MET -117.286 137.021 171.822 LEU -146.543 -174.565 -178.732 SER 219 254 249 4wvxB
-108.585 109.294 -172.688 ILE -77.2507 93.1153 178.19 GLY -94.4339 77.3619 -162.952 LEU -124.586 11.4359 176.767 ASP -127.087 30.3357 -173.469 ARG -52.2056 -47.2828 -173.264 ILE -81.4504 1.13304 171.693 PRO -84.8872 56.6486 -161.075 HIS -117.592 -21.8555 163.228 SER 72.621 -110.26 -167.106 ALA 66.7241 104.476 174.428 ILE 123.056 4.08008 -146.99 GLY -102.699 31.0839 -171.211 LEU -93.2897 -23.4792 177.759 GLU -79.2555 -31.0858 -175.119 ASP -82.1534 133.811 -172.18 ASN -99.146 28.2621 167.276 ALA -140.971 31.3396 -141.081 SER -119.43 -27.2234 176.012 ALA -99.4299 -7.05062 -179.056 SER -91.6484 -29.0501 -179.854 ALA -99.5931 -24.3807 172.96 MET -126.384 -153.429 -156.469 MET -120.966 172.898 164.308 GLY -117.899 -21.2246 175.246 THR -85.4138 155.569 -177.713 ARG -71.6872 161.468 176.743 SER -69.5948 -27.89 176.982 TRP -64.3369 -38.7132 175.286 GLU -58.8155 -48.552 177.534 THR -63.1961 -42.9576 -176.944 ARG -63.3773 -32.908 -179.592 ALA -64.3257 -24.4212 174.548 ALA -61.1152 -35.2551 174.396 THR -58.0845 -50.5095 178.308 ILE -61.3938 -40.0142 -176.623 LEU -62.228 -43.4538 -179.602 ALA -69.7033 -35.5335 172.178 MET -58.8176 -46.6153 -178.022 ILE -65.3799 -27.3218 176.33 ASP -78.2907 -7.17466 178.986 GLN 97.5168 12.3918 -172.5 GLY -109.942 29.1505 174.917 TYR -55.3629 -28.8387 178.715 ALA -72.7858 -16.4619 -175.464 ASP -98.5168 -0.426397 -173.873 LYS -94.1072 127.746 169.29 ILE -120.724 129.699 179.906 MET -117.898 131.467 178.627 ILE -147.617 -174.892 179.463 SER 219 254 239 4xafA
-101.173 128.403 130.977 VAL 57.3995 -102.906 -110.361 GLY -69.0651 94.5164 -166.494 LEU -128.784 10.8188 178.263 ASP -127.288 39.44 -162.048 GLN -56.7981 -43.9491 -169.73 ILE -81.1517 -6.87017 -176.909 PRO -75.2576 105.537 179.091 HIS -155.535 125.388 -179.044 SER -99.0322 18.7954 171.321 ALA -60.6253 125.931 -176.623 ILE 102.576 -14.0256 -172.957 GLY -123.881 21.8693 176.346 LEU -47.2117 -26.9419 175.634 GLU -77.3802 2.66091 177.095 ASP -117.249 101.261 -178.736 HIS -72.9327 -41.1569 -175.93 ALA -64.8432 -44.929 -178.803 SER -70.3607 -36.0453 177.122 ALA -65.5087 -42.8836 177.375 SER -60.6204 -39.0793 -175.758 ALA -75.2411 -50.3825 -163.064 LEU -95.3876 -19.4525 -170.692 MET 73.8076 176.361 -178.415 GLY -121.878 17.2216 166.726 SER -79.577 136.471 -177.213 LYS -67.3583 158.125 177.091 SER -65.3403 -31.1076 177.133 PHE -68.877 -38.6297 173.389 GLU -56.8146 -50.6323 175.859 THR -56.1894 -46.4542 -176.497 ARG -63.5476 -35.8549 -179.344 ALA -63.2529 -19.9939 176.743 ARG -69.1951 -28.7388 172.877 THR -62.9295 -52.5802 171.289 ILE -55.5479 -43.1995 -175.511 LEU -59.8016 -44.9153 -177.423 ALA -72.7131 -33.3423 169.997 MET -61.4798 -49.5771 178.547 VAL -57.258 -32.5066 178.764 ASP -80.654 -5.86613 176.602 ASP 94.4026 18.2638 -173.219 GLY -113.624 30.5526 178.16 HIS -53.2987 -30.2183 -176.56 GLU -74.2672 -10.9913 -173.278 ASN -105.344 -1.18022 -177.368 ARG -90.1656 127.322 163.509 ILE -115.299 129.31 177.424 LEU -113.209 135.059 176.265 ILE -149.343 -174.468 178.16 SER 219 254 234 4xafG
-110.572 107.332 -173.088 ILE -76.8628 97.4638 177.267 GLY -97.0645 81.0721 -156.151 LEU -132.056 8.44347 173.725 ASP -122.632 33.4841 -164.435 ARG -54.8947 -42.0151 -172.533 MET -87.1125 2.59866 173.735 PRO -83.4778 80.054 -168.887 HIS -156.156 90.7802 -168.963 SER -92.1614 83.4568 175.366 ALA -81.5129 92.3613 165.14 ILE 133.147 -1.6976 -179.286 GLY -103.941 60.4291 170.663 LEU -91.544 -8.33277 177.087 THR -75.0055 -18.4003 178.524 ASP -103.4 122.192 -175.817 ASN -73.7188 -35.6578 -172.525 ALA -88.2978 -15.5619 -178.589 GLU -84.2643 -5.66842 -178.165 ALA -96.7331 -30.8859 176.187 THR -94.1185 33.6976 173.455 ALA -156.145 -5.08907 177.482 LEU -122.151 -83.8115 160.295 LEU 143.535 -161.369 -172.266 GLY -128.937 -6.52669 170.173 ILE -90.0332 146.14 -177.464 ARG -74.4262 160.121 -179.142 SER -69.5352 -34.1185 172.19 VAL -61.8875 -39.2853 173.306 GLN -55.3117 -49.8568 179.313 ALA -62.0987 -46.5278 -179.058 ARG -61.7947 -32.485 178.391 ALA -65.9708 -22.2723 174.351 LEU -63.2844 -32.2667 173.571 LEU -61.2364 -50.5171 174.52 ALA -58.5354 -41.8583 -176.373 ALA -61.7108 -46.2012 -179.917 ALA -67.1217 -36.9993 171.079 LEU -57.0844 -47.977 -177.902 ILE -68.1278 -26.7888 174.704 LYS -76.1892 -9.922 179.169 GLN 96.1502 20.647 -172.469 GLY -124.293 33.5047 172.916 TYR -52.2717 -36.1033 -177.548 ALA -70.177 -13.7931 -177.662 LYS -96.6578 2.83762 -174.202 HIS -100.088 129.16 167.592 ILE -118.982 132.8 -179.62 LEU -119.765 133.78 177.51 VAL -151.661 -173.252 -177.952 SER 219 254 232 4xagA
-110.571 107.681 -173.418 ILE -76.5198 98.781 176.642 GLY -98.8882 82.8234 -154.055 LEU -133.603 8.92973 172.164 ASP -122.262 34.9759 -163.061 ARG -54.4594 -45.9189 -175.67 MET -77.1506 -12.2429 179.671 ASP -84.5102 110.823 -179.897 GLN -154.346 123.186 178.464 SER -98.1368 13.2685 171.234 ALA -54.8813 108.641 -179.885 ILE 108.202 10.9558 -179.684 GLY -134.232 46.3936 -158.051 LEU -77.8102 -26.061 177.655 GLU -85.1477 -2.84184 175.958 GLY -99.233 97.3209 -166.269 ASN -73.4889 -37.0353 178.879 ALA -69.3998 -39.5977 176.282 ASP -65.2221 -42.0513 179.306 ALA -67.0017 -42.1534 177.771 SER -59.3951 -33.0199 -170.88 ALA -85.9043 -49.4 -168.369 LEU -99.3735 -17.6073 172.512 LEU 82.1111 -179.172 -165.721 GLY -119.271 15.7848 178.096 ILE -102.983 133.35 176.318 TYR -65.6749 155.376 171.891 SER -56.7001 -35.1638 173.182 VAL -66.112 -42.7027 172.757 GLN -54.3977 -49.6384 178.597 ALA -59.4903 -48.8413 -177.826 ARG -63.4111 -33.3997 178.399 ALA -61.684 -22.5319 175.268 SER -66.1583 -32.1239 174.704 LEU -62.1031 -48.0656 174.646 ALA -61.776 -41.5235 -176.585 ALA -60.7012 -46.7379 179.847 THR -67.1181 -37.9352 170.084 LEU -57.113 -49.7281 -177.981 ALA -62.8031 -24.2813 179.362 ARG -87.0436 -5.93766 178.504 GLN 98.8802 12.609 -168.643 GLY -110.202 26.6518 178.717 TYR -48.27 -35.481 -172.961 ALA -76.9284 -9.64952 -177.107 LYS -99.9824 -0.309323 -172.49 HIS -96.691 126.754 166.907 ILE -117.018 128.769 176.671 LEU -112.769 136.471 174.065 VAL -149.36 -172.701 178.932 SER 219 254 225 4xagG
-109.829 109.085 -172.27 VAL -78.8497 93.2239 177.318 GLY -93.6518 76.5 -159.949 LEU -128.322 12.4202 171.96 ASP -123.948 36.376 -166.75 ARG -54.0909 -45.1286 -170.611 ILE -84.8637 2.24623 -177.017 PRO -89.6201 -19.7127 160.164 HIS -39.7881 -49.5986 171.407 SER 60.9194 -158.461 171.438 ALA 170.252 135.101 160.029 ILE 119.952 -24.6988 -172.503 GLY -96.9687 93.37 164.714 LEU -110.879 0.529004 172.413 GLU -75.1322 -43.6783 172.389 ASP -83.7298 111.512 -178.963 ASN -64.7443 -30.1132 177.164 SER -84.7207 19.3283 178.837 SER -114.396 -4.32941 172.691 ALA -101.363 -16.0326 174.349 SER -93.6882 20.4867 174.11 VAL -148.218 -12.4458 173.507 LEU -114.857 -105.304 171.34 MET 166.221 -153.165 -170.178 GLY -137.184 -25.7404 171.235 ASN -73.9596 157.544 -179.323 ARG -84.1222 161.177 -178.351 THR -70.1128 -32.8948 174.92 TRP -64.0186 -34.4021 175.021 GLU -63.1064 -46.642 176.107 THR -62.5129 -41.5579 -177.732 ARG -67.5359 -29.674 176.191 ALA -67.3975 -22.5565 173.436 GLU -61.1976 -34.1954 174.999 VAL -61.4399 -52.3619 175.228 VAL -57.6279 -40.5642 -176.837 LEU -63.2754 -48.2138 177.696 LYS -62.6305 -39.4896 172.487 MET -57.2172 -48.2033 179.89 VAL -64.4664 -28.0083 175.15 ASP -75.8985 -8.53239 -179.53 ASP 90.6094 21.7696 -177.657 GLY -120.076 38.5628 173.758 HIS -57.682 -34.2907 -179.703 ALA -69.6678 -13.2387 -174.085 ASP -99.5575 1.152 -174.151 HIS -100.294 129.755 166.087 ILE -116.206 131.614 175.593 MET -115.294 133.435 175.836 ILE -149.366 -173.104 -178.938 SER 219 254 234 4xayA
-110.075 110.411 -171.537 ILE -79.9441 95.4225 176.739 GLY -96.1501 82.2944 -155.729 LEU -132.389 10.6727 174.502 ASP -125.524 36.9405 -161.144 GLN -57.5645 -45.9346 -172.297 ILE -76.2439 -9.03756 -175.292 PRO -74.7816 101.733 179.648 HIS -169.972 124.297 -175.872 ASN -99.0422 26.5818 176.885 ALA -64.8482 112.551 179.332 THR 107.774 -1.62105 179.911 GLY -119.282 36.1069 -170.438 LEU -63.7113 -20.6646 -179.125 GLU -76.8507 -19.8854 -177.748 ASP -94.5662 103.893 -177.883 ASN -65.0993 -40.841 -176.519 ALA -67.9616 -44.8986 178.219 SER -61.4145 -49.0249 -175.716 ALA -64.646 -37.2628 175.431 THR -64.619 -28.776 -178.081 ALA -87.1233 -53.8872 -171.617 PHE -85.3345 -30.3728 -177.874 MET 87.537 179.283 -169.121 GLY -120.261 15.5606 178.225 THR -101.726 127.034 178.992 ARG -62.4356 157.521 176.49 SER -61.0716 -35.7973 171.138 TRP -61.2556 -44.1886 175.821 GLU -55.3251 -49.9897 176.817 THR -58.1593 -48.6924 -178.131 ARG -62.7285 -32.8546 179.14 ALA -63.7776 -21.3148 177.304 ALA -68.3782 -30.8853 174.203 THR -63.1491 -49.071 173.639 VAL -59.4226 -43.4393 -176.593 LEU -59.8826 -42.6286 -178.57 ALA -72.1489 -36.3407 169.727 MET -58.94 -47.7668 -178.036 ILE -63.9523 -23.9196 176.688 ASP -88.3968 -1.8682 177.565 ASP 94.1283 15.0469 -171.801 GLY -110.736 30.8562 176.839 HIS -52.9675 -33.6671 -175.408 ALA -74.7288 -13.4872 -174.653 ASP -98.7606 -0.373478 -171.129 LYS -97.0083 127.526 169.317 ILE -116.986 128.527 179.471 MET -116.585 131.356 177.355 ILE -147.921 -173.801 178.854 SER 219 254 226 4xayG
-110.332 109.75 -172.765 ILE -77.892 98.6183 177.743 GLY -98.9543 78.5763 -155.514 LEU -132.262 11.3637 171.86 ASP -123.233 31.9167 -163.963 GLN -51.8994 -45.1651 -170.393 MET -80.5455 -3.65725 -173.673 PRO -87.4063 6.33101 -175.457 HIS -63.6829 -40.1374 165.573 SER 86.279 -121.751 -176.378 ALA 77.6309 129.285 177.031 ILE 104.102 -5.01992 -173.332 GLY -114.944 47.6085 -176.126 LEU -70.042 -34.1005 173.968 GLU -76.246 -0.187924 178.18 ASP -111.086 106.012 -173.026 ASN -72.5187 -49.2588 174.035 ALA -55.1483 -27.2524 178.536 SER -62.0616 -72.0407 -170.433 ALA -70.3245 -9.04253 174.175 SER -81.2438 -25.6093 179.093 ALA -112.679 -26.5502 -177.695 LEU -89.7014 -66.4265 -176.665 MET 134.335 165.002 -178.004 GLY -119.035 20.8667 176.334 THR -103.749 173.485 171.39 ARG -93.5873 148.007 -179.222 SER -63.3219 -30.2156 178.938 TRP -64.2271 -41.7806 178.363 GLU -62.8339 -40.6632 173.089 THR -61.2107 -46.582 -177.499 ARG -62.311 -29.6118 -177.602 ALA -69.8875 -20.4303 172.877 LEU -64.1652 -34.2271 173.478 THR -59.5368 -49.747 178.068 ILE -62.2355 -41.926 -178.22 ALA -59.0667 -46.1243 179.307 ALA -68.0835 -37.5544 172.182 MET -57.1106 -48.9539 -178.12 ILE -65.1177 -25.7818 176.139 LYS -78.2569 -11.3063 178.986 ASP 99.4805 17.424 -173.337 GLY -119.531 35.303 175.843 TRP -53.6152 -34.4939 -176.502 ALA -80.8533 -2.24418 176.77 ASP -99.9314 2.28123 -173.041 ARG -101.679 128.563 167.298 ILE -117.872 128.022 176.262 MET -114.118 132.888 175.799 VAL -148.008 -172.905 -179.537 SER 219 254 241 4xazA
-110.705 107.185 -174.579 ILE -75.5134 98.4267 174.678 GLY -99.3265 81.6817 -153.671 LEU -136.422 14.6163 167.779 ASP -123.362 39.0234 -159.07 ARG -56.5237 -44.5712 -171.214 ILE -76.9108 -9.36744 -173.466 PRO -77.6285 110.75 176.148 HIS -155.857 127.758 179.308 ASP -96.9834 14.1541 171.859 ALA -58.2648 121.894 179.654 ILE 100.482 -11.8465 176.106 GLY -119.149 38.8526 176.202 LEU -59.0338 -21.5842 175.266 GLU -84.5253 2.97977 172.963 ASP -117.61 99.6273 -171.361 ASN -65.6499 -36.2182 179.301 ALA -67.2566 -33.5912 173.182 SER -67.0881 -43.5437 -178.646 ALA -64.2153 -40.0348 179.983 SER -64.2995 -32.1084 -173.191 ALA -90.6829 -35.3672 -163.885 PHE -115.818 -19.6948 176.427 PHE 84.9605 179.073 -173.568 GLY -114.139 11.7465 177.785 SER -100.123 145.355 -178.257 PHE -84.5576 160.421 176.433 SER -61.9683 -33.6437 178.52 ASP -65.9718 -41.5557 173.996 MET -56.6644 -46.8049 176.186 LYS -61.8307 -46.508 -175.256 ARG -63.7226 -32.6023 -175.639 ALA -68.1044 -20.749 173.553 ASN -65.8365 -29.077 172.118 ASN -62.7013 -50.4219 174.738 ILE -56.7514 -44.4696 -174.451 LEU -60.5432 -43.5517 -178.755 ALA -70.9614 -37.4195 171.175 MET -57.0017 -47.2362 -174.101 ILE -67.714 -23.3566 177.377 ASP -86.9622 -0.896569 176.979 ASP 93.1367 14.7576 -171.954 GLY -111.371 32.9716 177.598 LEU -54.6128 -32.2355 -175.409 ALA -75.8927 -10.4686 -173.991 ASP -103.438 1.987 -174.45 HIS -98.1497 128.162 168.766 ILE -118.776 127.758 179.12 MET -112.856 133.168 175.817 VAL -149.182 -173.941 -179.929 SER 219 254 244 4xazG
-111.016 109.471 -170.505 LEU -82.1461 98.5941 178.785 GLY -97.3068 84.3353 -158.323 LEU -128.844 7.19701 179.244 ASP -127.35 25.9494 -178.999 LYS -59.5838 -44.0423 -173.039 VAL -84.0564 -2.95283 179.09 PRO -86.582 10.819 -176.854 HIS -60.8879 -54.8309 175.441 SER 71.107 163.045 174.748 ALA -169.259 134.953 174.403 THR 91.0697 27.4957 172.358 GLY -136.912 68.056 178.79 LEU -101.891 1.95895 169.674 GLU -103.494 -11.8535 177.668 ASP -71.3338 121.927 -179.555 ASN -80.8705 1.08225 178.278 ALA -120.8 -42.1077 -175.518 SER -100.442 42.6124 172.446 ALA -137.203 -34.1524 172.154 THR -88.2141 -25.9314 177.068 ALA -89.2154 -20.7495 177.435 PHE -109.606 -106.112 177.196 PHE 160.301 -135.422 -178.621 GLY -163.528 -10.2126 170.257 SER -66.4905 132.73 177.048 ARG -69.2164 157.036 179.263 SER -69.3342 -32.6133 171.093 TRP -62.9959 -37.8761 175.922 GLU -61.6327 -46.8392 173.778 THR -58.3691 -48.3588 -178.407 ARG -58.6657 -33.9399 -178.661 ALA -69.0122 -18.0745 172.154 ARG -62.7774 -31.593 175.358 THR -63.37 -49.5581 174.335 ILE -59.8673 -41.3732 -178.873 LEU -59.4784 -46.8863 -179.925 ALA -67.6264 -36.0798 173.588 LEU -58.7453 -47.4791 -174.861 ILE -68.9471 -20.3192 175.12 ARG -86.1348 0.036489 177.844 ASP 88.7435 22.4098 -174.064 GLY -118.238 28.6049 175.208 HIS -53.5234 -31.204 -178.602 ALA -73.6821 -12.1179 -175.111 ASP -97.3983 -8.81939 -169.863 LYS -92.5378 127.575 168.251 ILE -117.102 130.091 175.095 MET -115.32 136.015 174.611 ILE -148.176 -171.985 179.221 SER 219 254 223 4xd3A
-109.876 106.823 -175.187 ILE -74.7164 98.569 174.25 GLY -98.7542 82.9691 -154.054 LEU -129.202 9.77904 175.571 ASP -127.555 38.1847 -162.185 ARG -56.2382 -42.9595 -169.865 MET -80.1953 -7.49726 -175.325 PRO -78.7999 110.261 177.953 HIS -162.004 129.746 -178.246 GLU -100.22 18.6143 170.991 ALA -59.7033 122.222 -176.921 ILE 97.6911 -6.02266 175.911 GLY -132.406 32.3797 179.598 LEU -55.475 -25.3157 -177.136 GLU -79.604 -3.38227 173.023 ASP -104.407 100.316 -170.764 ASN -63.2646 -39.5646 179.783 ALA -65.8956 -38.5946 175.736 SER -63.3467 -47.1078 -177.761 ALA -64.5411 -38.709 -179.333 SER -67.1485 -32.7424 -173.613 ALA -84.5852 -37.6979 -162.891 PHE -112.013 -20.4571 -166.921 MET 72.2831 178.555 179.522 GLY -127.592 22.4481 160.942 ILE -78.9419 136.545 177.488 TYR -67.0183 156.545 172.743 THR -61.0584 -32.4261 170.926 ASP -66.2482 -39.7569 173.504 GLU -57.765 -48.4181 176.474 THR -59.4169 -47.1797 -177.968 ARG -63.8563 -35.0412 -179.641 ALA -62.9285 -18.2841 176.555 GLU -70.9843 -31.2509 172.625 THR -60.0373 -50.319 172.741 ILE -58.6598 -42.9176 -175.472 LEU -60.1463 -44.3283 -178.796 ALA -71.2606 -34.0553 171.398 MET -61.4915 -49.7201 179.882 VAL -60.4251 -26.6124 179.018 ARG -86.2986 -4.19714 176.267 ASP 96.2554 14.1743 -171.818 GLY -114.618 33.3942 176.901 HIS -56.983 -27.8337 -177.171 ALA -77.4131 -12.2241 -176.36 ASP -100.879 -0.755244 -174.972 HIS -93.3509 128.798 166.377 ILE -118.867 132.412 178.542 LEU -116.795 134.382 176.466 ILE -148.433 -174.335 178.341 SER 219 254 227 4xd3G
-110.278 108.957 -169.276 ILE -82.0577 94.922 179.773 GLY -93.8679 78.3518 -165.668 LEU -122.211 15.9315 176.623 ASP -130.462 32.0936 -177.348 ARG -52.6454 -49.4012 -174.614 ILE -64.4948 -20.6006 -174.236 PRO -78.0299 86.6201 -173.42 HIS -136.132 113.324 -168.169 SER -104.7 50.3705 -173.464 ALA -94.8405 138.134 170.22 ILE 119.423 -26.0833 179.909 GLY -135.706 105.695 168.285 LEU -93.5033 55.9399 -171.848 GLU -153.065 8.21482 173.771 ASP -107.05 132.98 -164.788 ASN -97.0103 -13.0693 174.596 ALA -87.0748 0.274242 -116.94 SER -130.162 -81.9586 170.689 ALA -62.8462 -19.8649 178.951 SER -68.2338 -27.6625 -169.946 ALA -104.098 -32.5026 -173.085 LEU -113.109 -16.274 172.957 PHE 70.9726 168.906 -166.165 GLY -110.94 23.8165 178.431 ASN -111.587 145.986 -179.269 ARG -68.3359 161.825 177.055 SER -71.9315 -32.2556 175.494 TRP -62.5846 -42.3356 176.071 GLU -58.0703 -45.7838 178.054 THR -66.256 -38.4538 -177.229 ARG -69.7168 -33.34 179.24 ALA -63.9035 -21.889 174.737 LEU -60.9496 -36.2324 172.777 LEU -57.0626 -46.707 179.797 VAL -63.3168 -49.2903 -179.07 LEU -51.4959 -41.2996 -171.643 ALA -81.6456 -33.0224 167.918 LEU -59.4235 -43.339 -178.808 ILE -64.6034 -30.4188 175.853 ASP -77.0303 -3.61598 -179.119 ASP 89.2853 13.2599 -173.875 GLY -104.518 30.0865 179.003 HIS -57.2706 -32.8921 -176.483 ALA -77.927 -7.15962 179.419 ASP -102.004 -7.3436 -177.192 LYS -87.1281 131.618 168.944 ILE -125.761 128.574 -178.159 LEU -115.55 133.061 178.397 ILE -145.666 -174.102 178.717 SER 219 254 243 4xd4A
-110.313 110.738 -171.773 VAL -81.9573 97.6259 176.323 GLY -97.4224 80.7406 -157.341 LEU -124.335 10.6908 176.4 ASP -128.503 38.4251 -166.38 GLN -53.9119 -44.5227 -170.034 MET -80.7161 -7.64147 -177.455 PRO -77.5739 109.136 177.907 HIS -157.197 126.756 -179.929 SER -98.2314 19.5104 172.607 ALA -59.4985 126.512 -179.248 ILE 92.4175 -6.81418 173.719 GLY -124.751 35.576 178.944 LEU -56.3506 -31.6991 177.666 GLU -71.8144 -18.4408 174.304 ASP -89.012 98.8533 -170.188 ASP -62.5318 -43.1556 179.929 ALA -64.7822 -36.7576 173.06 SER -64.5844 -47.2103 178.33 ALA -62.3274 -43.0942 179.334 SER -58.7798 -40.1735 -172.233 ALA -81.5576 -48.4464 -166.383 LEU -104.381 -13.7049 -172.945 LEU 71.7951 -177.087 -179.32 GLY -127.036 23.4329 163.269 ASN -79.7571 139.135 -179.034 ARG -64.8855 160.909 176.736 SER -68.9288 -32.1833 173.935 TRP -62.7576 -42.4889 175.11 GLN -55.5557 -47.6072 177.183 THR -60.4749 -42.6572 -172.365 ARG -70.3058 -29.037 -177.78 ALA -65.0648 -20.9813 178.234 LEU -69.1617 -28.7027 171.123 LEU -62.3545 -51.6059 174.351 ILE -58.8078 -45.8395 -179.498 LEU -53.6277 -46.4159 -174.427 ALA -74.9605 -32.7369 170.605 MET -62.1771 -52.3085 179.876 ILE -55.2236 -27.1624 -179.289 ASP -90.7176 4.59802 177.071 GLN 85.3306 19.7445 -177.71 GLY -114.851 38.5509 174.978 TRP -59.0894 -31.2465 -173.856 ALA -79.7605 -8.91042 -176.705 ASP -104.02 -2.523 -175.059 LYS -90.2229 131.376 170.411 LEU -123.781 124.915 -178.829 MET -111.711 132.16 176.648 VAL -147.357 -175.038 177.727 SER 219 254 242 4xd4G
-109.823 108.209 -170.479 ILE -79.8864 95.4972 -179.943 GLY -95.3034 83.3657 -159.599 LEU -127.069 5.12907 178.921 ASP -124.1 30.2731 -171.78 GLN -52.5964 -47.4419 -171.624 ILE -78.2212 -3.64564 -172.019 PRO -85.9382 -17.2633 165.457 HIS -60.7452 91.7782 -160.971 SER -71.3912 -63.7667 -167.996 ALA 67.9842 114.38 163.626 ILE 114.671 -5.34943 179.911 GLY -117.92 70.4458 163.733 LEU -98.395 -4.70417 169.394 GLU -84.3834 -19.5464 -179.751 ASP -84.0116 134.529 -175.806 ASN -94.405 32.3417 175.028 ALA -161.966 1.83093 -175.562 SER -105.755 21.8308 175.54 ALA -123.119 -17.4241 175.896 THR -93.0789 -26.703 176.616 ALA -102.68 -19.8803 178.774 VAL -105.16 -162.665 -160.676 MET -128.965 165.797 172.104 GLY -111.413 -22.821 174.424 ILE -74.9359 178.788 175.157 ARG -99.0073 156.028 -178.587 SER -66.7686 -29.8452 177.652 TRP -64.5744 -36.4157 176.261 GLU -61.6522 -48.3807 175.424 THR -60.4926 -44.1914 -177.236 ARG -59.7394 -33.4238 -177.907 ALA -67.5603 -20.5798 173.315 ARG -61.6557 -35.1855 173.714 THR -59.5452 -52.7864 179.639 VAL -59.5822 -38.3389 -178.297 ILE -63.0307 -43.9554 177.838 ALA -69.0226 -37.1318 172.786 MET -58.6486 -42.9422 -176.725 ILE -71.9933 -26.0943 172.135 ASP -76.5633 -5.83903 -179.925 ASP 89.1491 18.3641 -177.792 GLY -112.469 37.5019 175.079 HIS -60.1634 -29.4043 179.413 ALA -73.9069 -11.4996 -175.258 ASP -100.852 2.32397 -173.319 LYS -100.494 129.133 169.588 ILE -120.818 131.953 -178.447 MET -121.051 129.429 179.964 ILE -145.094 -174.606 178.178 SER 219 254 240 4xd5A
-109.782 109.858 -171.338 VAL -79.7893 94.3259 176.966 GLY -94.1881 82.7443 -157.096 LEU -125.58 4.92446 178.338 ASP -123.85 36.8098 -166.696 ARG -54.3572 -45.0653 -168.388 MET -82.2448 -5.90498 -176.95 PRO -79.4106 111.268 -178.38 HIS -161.529 124.267 -178.902 GLN -96.6986 21.1319 173.188 ALA -62.8336 121.646 -174.036 ILE 95.4487 1.15504 -177.966 GLY -128.75 17.8461 179.559 LEU -53.1447 -23.1324 174.326 GLU -83.0577 5.28654 172.393 ASP -117.61 102.838 -168.677 ASN -67.6109 -44.3755 178.543 ALA -63.554 -41.1075 174.693 SER -68.1188 -40.3654 -179.144 ALA -67.1378 -37.0392 179.589 SER -65.753 -34.4052 -176.302 ALA -82.4692 -45.2617 -167.467 LEU -97.0712 -21.0654 -171.125 PHE 71.4356 175.976 -179.082 GLY -119.611 16.4119 175.82 THR -81.6929 136.965 -175.99 LYS -69.7636 160.358 177.679 SER -68.4245 -31.2463 175.484 TRP -65.8738 -39.8301 173.588 GLU -56.0752 -51.8661 177.536 THR -57.6951 -44.8011 -175.551 ARG -63.7078 -38.1425 -176.737 ALA -59.3597 -22.6709 177.281 ALA -67.1838 -31.3585 172.344 THR -60.9555 -51.4352 175.185 ILE -58.5428 -42.5082 -177.426 ALA -58.123 -44.1225 -176.124 ALA -73.3263 -35.2723 170.719 LEU -59.6772 -50.0135 -179.006 ILE -59.9425 -27.2968 176.472 LYS -82.0452 -4.17766 179.234 ASP 90.4467 19.5293 -172.948 GLY -113.357 30.2625 176.931 HIS -51.3646 -32.8113 -173.81 ALA -76.6762 -10.4416 -175.734 ASP -103.724 1.81456 -174.787 LYS -94.9706 127.987 166.501 ILE -118.34 129.903 178.643 MET -116.384 132.751 177.895 ILE -146.57 -174.864 176.578 SER 219 254 243 4xd5G
-109.144 109.619 -171.068 VAL -79.0186 94.4807 -178.424 GLY -96.6563 82.2918 -169.545 LEU -127.525 10.8022 176.434 ASP -117.281 27.165 178.92 GLN -54.6786 -41.8185 -173.74 ILE -82.6491 1.58055 -174.117 PRO -96.4019 25.379 -170.261 HIS -58.0339 -54.1488 179.173 SER 69.8757 74.9228 172.605 ALA -92.9339 114.909 158.275 ILE 127.346 -40.3919 -177.231 GLY -87.649 85.7177 158.036 LEU -100.963 15.4582 177.61 GLU -111.587 -38.765 -179.936 ASP -72.9212 132.731 -163.467 ASN -84.2085 -15.9185 158.752 ALA -76.2059 -2.45456 -155.279 SER -128.885 15.5437 176.139 ALA -132.147 -25.9587 172.256 SER -81.1307 -64.3729 167.333 ALA -65.2479 114.3 -172.663 PHE 67.1558 173.581 -164.366 MET -154.44 -138.345 -173.019 GLY -131.725 39.1474 175.54 ASN -116.307 122.219 -177.976 ARG -69.3646 156.088 179.736 SER -62.553 -31.0065 -179.671 TRP -71.4803 -41.0344 173.008 GLU -56.8474 -49.3978 177.232 THR -59.4144 -46.059 -174.579 ARG -64.4678 -32.2896 -178.268 ALA -65.9042 -19.7633 171.69 ALA -60.6401 -37.279 173.358 THR -56.3598 -49.5318 -179.94 ILE -62.3126 -43.4414 -177.905 LYS -57.7048 -43.9285 -178.769 ALA -69.2722 -37.61 173.821 MET -59.2922 -45.9632 -176.56 ILE -68.3884 -22.8987 176.453 ASP -81.7195 -3.74386 178.657 ASP 92.8944 10.7591 -174.604 GLY -114.382 35.6324 168.477 TYR -53.2168 -30.2255 -178.59 ALA -73.1906 -12.8578 -176.737 ASP -103.412 5.67134 -175.464 LYS -101.143 127.3 167.995 ILE -124.289 132.943 179.505 LEU -119.667 133.68 178.538 VAL -143.411 -173.133 177.56 SER 219 254 244 4xd6A
-110.155 110.265 -172.473 VAL -80.6775 98.3495 177.038 GLY -97.9902 83.3335 -164.831 LEU -122.364 -0.182792 179.101 ASP -106.652 21.7406 -170.129 HIS -49.3167 -47.9851 -172.528 ILE -82.4179 1.24141 176.64 PRO -85.7353 115.651 -178.361 HIS -168.616 121.869 -176.132 SER -106.451 49.1567 176.225 ALA -86.1255 125.901 -175.805 ILE 96.9402 -8.42482 173.937 GLY -118.584 32.3566 -178.464 LEU -65.4045 -31.021 177.496 LYS -91.0845 5.62288 168.322 ASP -108.991 106.64 -165.828 ASN -65.5039 -40.8717 -175.332 ALA -65.8278 -24.9625 -174.346 SER -80.1579 -41.404 -175.274 ALA -93.5883 4.97344 168.527 SER -98.7005 -9.93667 -177.16 ALA -112.026 -24.0883 -170.743 PHE -125.404 -24.989 177.069 LEU 78.0907 -170.029 -176.454 GLY -130.036 44.197 174.149 THR -110.052 131.757 -179.022 ARG -59.7824 148.739 -179.59 THR -67.8532 -29.6114 175.001 TRP -67.1791 -35.6177 174.557 GLU -65.0041 -46.0566 174.895 THR -57.3604 -43.156 -178.863 ARG -67.2402 -35.5525 -179.763 ALA -65.8276 -12.9414 173.809 ALA -71.9645 -26.225 174.541 VAL -67.2806 -52.5652 169.893 ILE -50.4196 -43.3011 -175.676 ALA -58.4894 -49.6292 -176.347 ALA -69.3104 -31.1759 171.441 LEU -63.8449 -50.3167 178.303 ILE -58.8759 -36.5186 175.546 LYS -72.1928 -5.05789 178.829 ASP 91.371 24.0973 -167.127 GLY -120.44 30.2179 179.91 TRP -57.4131 -30.5765 -176.473 ALA -73.4488 -7.6958 -174.745 ASN -109.47 5.8706 -177.128 ARG -97.4804 123.402 166.392 ILE -115.885 132.293 179.742 MET -121.017 131.981 178.572 VAL -145.618 -174.432 176.514 SER 219 254 232 4xd6G
-108.423 112.644 -171.809 VAL -81.551 93.9866 175.46 GLY -95.5699 82.7542 -157.454 LEU -125.401 7.82972 177.179 ASP -127.828 35.6164 -164.411 GLN -51.1088 -44.5169 -171.511 MET -75.4997 -7.89978 -176.191 PRO -73.216 114.684 176.311 HIS -162.843 124.039 -178.96 THR -92.2453 12.9857 177.361 SER -60.801 124.697 -175.003 ILE 107.031 -53.599 177.396 GLY -97.9215 54.2803 -176.107 LEU -58.5135 -41.293 -167.912 GLU -80.8923 -4.77449 172.833 ASP -71.0877 109.952 -177.162 ASP -56.7924 -55.678 -173.955 ALA -64.3775 -47.5307 -170.702 SER -63.9226 -33.2465 -175.445 ALA -73.0326 -50.3269 171.975 SER -53.6601 -42.6109 -175.841 ALA -67.264 -46.893 -154.442 PHE -116.162 -13.9529 -179.103 MET 67.4368 -170.516 -164.678 GLY -123.848 9.3401 174.513 ASN -91.6192 136.779 174.003 ARG -63.5173 159.105 173.541 SER -58.8943 -35.6602 175.477 TRP -67.0897 -30.1714 173.474 GLU -67.9416 -45.1274 175.14 THR -60.7974 -47.2417 -177.898 ARG -62.365 -38.6039 -178.325 ALA -61.0826 -23.6113 177.639 ARG -64.7979 -30.0668 172.57 THR -60.241 -52.6949 173.201 ILE -59.5836 -37.1177 178.699 LEU -57.3269 -50.3273 -176.075 ALA -73.7125 -29.2958 170.814 MET -60.4947 -45.73 -175.909 VAL -74.241 -17.9026 175.358 ARG -96.2113 6.12657 169.065 GLN 95.2544 21.543 -167.11 GLY -123.662 26.6487 176.681 LEU -55.3069 -28.532 -178.14 ALA -80.147 -8.27636 -179.32 ASP -103.551 -4.84427 -177.506 HIS -89.5044 126.246 164.834 ILE -118.133 126.772 177.709 LEU -108.821 140.133 175.232 ILE -153.1 -173.781 179.938 SER 219 254 227 4zstA
-108.001 112.256 -173.617 VAL -77.81 94.3068 175.705 GLY -94.7444 73.807 -157.372 LEU -118.701 7.52315 178.477 ASP -126.73 41.8455 -160.634 GLN -60.7442 -39.4064 -175.023 ILE -82.8265 -8.55477 178.948 PRO -78.8609 118.795 176.437 HIS -166.89 129.158 -175.085 SER -102.135 12.7055 174.751 ALA -61.4996 128.606 -177.43 ILE 101.573 -18.5106 175.881 GLY -138.519 44.4953 -171.165 LEU -61.2443 -21.2811 -172.705 GLU -85.7545 -6.37296 169.969 ASP -80.2972 99.1913 -169.821 ASN -61.6043 -38.7506 -173.882 ALA -72.9627 -37.0881 175.1 SER -75.0396 -30.5208 -174.896 ALA -71.041 -39.6288 174.847 SER -70.5279 -32.0738 -173.958 VAL -77.5535 -44.275 -166.024 PHE -106.499 -22.3345 -179.094 MET 75.1752 -167.457 -162.395 GLY -132.406 24.7348 175.071 SER -114.019 147.776 177.345 ARG -66.7564 158.491 172.68 SER -62.9062 -32.1061 171.805 PHE -65.0436 -38.3916 174.394 GLU -61.362 -46.0693 174.868 THR -61.5547 -46.7779 -179.526 ARG -64.3309 -28.7399 -176.928 ALA -74.5925 -14.9857 175.099 ARG -70.5914 -28.8365 173.22 THR -60.2533 -50.167 175.881 ILE -60.3033 -43.8614 -179.295 LEU -58.3882 -47.9535 178.827 THR -63.8734 -36.6446 173.061 MET -61.4778 -46.9172 -177.622 VAL -67.2134 -25.7672 171.472 ARG -75.5968 -7.53382 178.874 ASP 92.7043 16.8752 -170.54 GLY -115.364 29.9495 173.606 HIS -53.9496 -28.9143 -178.592 GLU -67.1756 -21.2723 -171.567 ASP -105.087 6.33633 -177.741 GLN -97.8656 130.806 166.005 ILE -121.028 128.511 175.898 LEU -110.873 138.271 174.814 VAL -147.584 -172.837 177.378 SER 219 254 225 4zstB
-108.655 108.671 -174.792 VAL -78.9543 97.5835 173.801 GLY -97.5069 81.4198 -158.473 LEU -122.135 8.51497 176.956 ASP -125.54 34.4617 -164.628 GLN -50.4623 -45.7802 -170.85 ILE -77.8978 -3.34769 -176.745 PRO -76.8793 112.053 173.928 HIS -159.087 134.286 -179.247 THR -93.8847 14.173 -178.467 SER -67.5706 115.284 -174.287 ILE 110.192 -34.552 175.338 GLY -102.975 45.0559 -167.976 LEU -51.3071 -49.993 -164.344 GLU -87.3185 -0.0819979 170.458 ASP -72.685 107.613 -172.447 ASN -59.8289 -52.9123 -178.067 ALA -55.0574 -54.6572 -170.264 SER -63.7383 -23.4435 -174.484 ALA -81.6548 -46.6734 170.357 THR -64.6409 -30.2806 -179.772 ALA -73.3694 -48.5789 -155.051 LEU -118.794 -16.8182 176.488 MET 67.3858 -173.338 -158.907 GLY -110.693 -5.38177 -178.441 THR -84.5688 143.498 173.462 ARG -71.7334 160.241 175.342 SER -60.6597 -34.5228 172.3 TRP -65.827 -27.6341 175.886 GLU -73.1998 -38.9134 177.086 THR -68.831 -36.1236 -176.066 ARG -79.1728 -27.8269 173.46 ALA -60.5551 -28.158 178.282 ARG -61.0757 -29.3228 176.79 THR -64.8943 -50.0247 175.463 ILE -64.1961 -43.3086 179.455 LEU -56.8903 -41.771 -179.922 ALA -74.475 -36.377 169.074 MET -56.3167 -41.3781 -173.603 VAL -78.4628 -12.1508 174.983 ARG -106.271 13.8239 165.764 GLN 98.2074 6.39151 -164.061 GLY -115.15 27.6042 178.581 HIS -57.079 -29.6194 -178.445 ALA -78.6165 -3.37715 -179.725 ASP -107.528 -4.30724 -177.308 HIS -88.3783 121.762 165.899 ILE -111.147 129.753 -179.745 LEU -116.058 133.868 178.916 ILE -149.24 -175.179 179.337 SER 219 254 227 4zsuA
-109.402 111.496 -169.075 VAL -82.1054 86.9927 177.688 GLY -85.7164 74.877 -158.779 LEU -118.438 13.5752 -179.374 ASP -131.993 37.0522 -160.085 GLN -59.2971 -40.3813 -172.204 ILE -78.5856 -7.80121 -173.033 PRO -73.825 118.166 176.182 HIS -164.738 131.769 -177.365 SER -104.708 12.9886 172.707 ALA -62.0223 129.283 -178.191 ILE 97.54 -14.7622 173.403 GLY -137.765 38.1803 -172.238 LEU -59.4798 -25.4679 178.627 GLU -83.6405 1.39481 168.165 ASP -85.4654 100.885 -169.19 ASN -60.5356 -42.5317 -177.622 ALA -62.2652 -47.1093 -179.289 SER -75.206 -29.6786 177.872 ALA -63.4049 -53.6181 175.849 SER -55.4816 -39.3278 -176.65 ALA -75.9712 -43.1241 -160.675 PHE -109.929 -24.1975 176.589 MET 82.7519 -168.486 -169.81 GLY -130.209 32.1891 173.45 THR -126.599 139.821 -172.437 ARG -65.2041 159.65 178.878 SER -83.4629 -32.6483 177.067 TRP -62.697 -42.6579 177.069 GLU -60.6324 -42.2392 172.767 THR -63.0622 -42.6237 -175.775 ARG -70.2654 -28.0249 -174.811 ALA -75.3218 -15.9986 175.355 ASN -69.1735 -32.0517 174.54 THR -58.9844 -43.6761 -179.649 ILE -68.666 -37.5235 -179.706 LYS -63.3728 -43.5101 176.867 ALA -67.5115 -35.6108 175.157 MET -63.2812 -47.1751 -177.899 ILE -66.073 -27.2671 179.13 ASP -75.5116 -11.7069 178.631 ASP 99.7773 18.0518 -171.11 GLY -122.729 35.8421 172.47 HIS -56.9648 -27.1349 -178.646 ALA -70.5972 -16.6303 -172.751 ASP -102.112 -3.5058 -173.115 LYS -92.1015 128.592 164.88 ILE -120.79 125.692 173.094 LEU -105.938 142.035 171.859 VAL -148.999 -171.738 176.355 SER 219 254 245 4zsuB
-122.847 118.05 -166.298 VAL -98.3213 113.154 161.764 ALA -89.2127 85.7988 -165.72 PHE -121.371 12.2294 177.899 ASP -123.391 33.2468 -176.481 ARG -67.9718 126.165 -173.969 ILE 110.942 -19.015 173.776 GLY -92.0218 100.908 -165.406 ILE -118.644 124.131 -177.422 GLN 69.2202 -125.151 -168.373 ASP -69.6148 32.5936 -115.421 ARG -75.5031 -18.2164 137.273 GLY -127.089 150.604 -176.628 MET -40.7669 -19.9431 167.189 LYS -53.329 -70.0702 -169.004 GLY -127.671 -164.433 178.58 MET -107.788 101.401 173.302 GLN -73.786 157.769 169.824 ALA -67.0345 166.163 170.147 PRO -79.7598 160.3 174.72 THR -60.3296 -37.6214 174.1 ASP -52.8878 -47.486 179.006 GLU -65.1848 -40.5462 177.689 GLU -59.1426 -47.4532 178.64 ARG -61.6523 -43.1633 173.211 ALA -56.0966 -49.5284 178.011 ARG -61.0584 -46.4028 -177.466 ALA -60.5815 -46.7785 -178.651 LEU -59.5879 -39.1073 178.39 LYS -61.2938 -42.5477 179.912 ALA -70.3209 -38.2997 177.298 LEU -67.3164 -35.7604 174.464 LEU -68.1887 -30.0777 171.721 ASP -78.1161 -7.88618 177.759 ARG 80.6001 36.0648 -179.143 GLY -95.1992 18.3882 -173.798 HIS -57.545 -28.7536 -176.144 ALA -76.9888 -4.71229 -178.029 ASP -119.24 7.71651 -174.529 LYS -118.27 133.001 174.732 ILE -123.781 149.949 179.677 LEU -123.089 131.816 174.867 LEU -146.53 -175.583 -178.913 SER 219 254 234 5ch9A
-123.453 120.424 -165.122 VAL -101.313 112.711 161.531 ALA -88.748 83.356 -167.277 PHE -117.472 15.0053 -179.663 ASP -127.422 32.1611 176.832 ARG -59.9621 122.005 -178.171 PHE 114.255 -21.6047 173.448 GLY -92.9913 99.3681 -167.508 LEU -120.094 129.47 -170.58 ASP 68.608 -129.945 -174.606 ASP -82.3586 46.6937 -146.81 LYS -53.2682 -55.9084 156.871 GLY -83.8658 121.768 -174.408 MET -38.4034 -20.2725 174.858 LYS -63.882 -58.7933 -176.367 GLU -129.196 163.206 170.415 MET -92.1418 123.68 166.783 ILE -114.643 161.665 175.8 ALA -63.1771 170.444 161.198 PRO -82.1573 163.139 177.629 THR -62.5996 -30.3563 179.037 ASP -67.6445 -34.5747 173.768 GLU -68.8745 -38.0073 176.602 GLU -62.1953 -47.5987 178.42 ARG -61.7315 -47.2901 173.857 ALA -52.7038 -48.6113 179.211 ALA -64.2522 -43.9828 -177.99 ALA -62.3493 -44.583 -178.909 LEU -60.5399 -43.7125 179.401 LYS -61.1348 -35.3222 178.005 ALA -74.1934 -38.3044 176.979 LEU -67.3189 -40.6898 170.358 LEU -57.0574 -34.4205 178.037 ASP -86.8993 9.04183 172.231 ARG 70.1065 41.4283 -175.746 GLY -102.187 15.068 -174.9 HIS -55.6836 -28.2154 -174.713 ALA -77.9267 -4.73055 -179.68 ASP -123.336 9.04287 -176.598 ARG -114.22 133.169 174.696 ILE -124.992 148.234 178.496 LEU -121.303 131.626 172.758 ILE -145.279 -174.885 -178.828 SER 219 254 233 5ch9B
