# Supplementary material for: Highly active enzymes by automated combinatorial backbone assembly and sequence design
Source: Nat Commun. 2018 Jul 17;9:2780. doi: 10.1038/s41467-018-05205-5 (PMC6050298; doi:10.1038/s41467-018-05205-5)
Supplement: Supplementary file 21 — Supplementary Data 17 [file 41467_2018_5205_MOESM21_ESM.gz › 2vc5B_ppk.pdb]

ATOM      1  N   MET B   1      43.059 -48.244  54.337  1.00  0.00           N  
ATOM      2  CA  MET B   1      43.896 -49.427  53.980  1.00  0.00           C  
ATOM      3  C   MET B   1      45.361 -49.211  54.375  1.00  0.00           C  
ATOM      4  O   MET B   1      45.731 -48.131  54.840  1.00  0.00           O  
ATOM      5  CB  MET B   1      43.796 -49.724  52.485  1.00  0.00           C  
ATOM      6  CG  MET B   1      42.411 -50.151  52.019  1.00  0.00           C  
ATOM      7  SD  MET B   1      42.328 -50.417  50.237  1.00  0.00           S  
ATOM      8  CE  MET B   1      43.326 -51.895  50.069  1.00  0.00           C  
ATOM      9 1H   MET B   1      42.111 -48.413  54.068  1.00  0.00           H  
ATOM     10 2H   MET B   1      43.103 -48.090  55.324  1.00  0.00           H  
ATOM     11 3H   MET B   1      43.402 -47.436  53.858  1.00  0.00           H  
ATOM     12  HA  MET B   1      43.528 -50.291  54.533  1.00  0.00           H  
ATOM     13 1HB  MET B   1      44.080 -48.839  51.919  1.00  0.00           H  
ATOM     14 2HB  MET B   1      44.496 -50.519  52.224  1.00  0.00           H  
ATOM     15 1HG  MET B   1      42.128 -51.076  52.520  1.00  0.00           H  
ATOM     16 2HG  MET B   1      41.685 -49.384  52.287  1.00  0.00           H  
ATOM     17 1HE  MET B   1      43.370 -52.186  49.020  1.00  0.00           H  
ATOM     18 2HE  MET B   1      44.334 -51.697  50.435  1.00  0.00           H  
ATOM     19 3HE  MET B   1      42.881 -52.702  50.652  1.00  0.00           H  
ATOM     20  N   ARG B   2      46.166 -50.263  54.211  1.00  0.00           N  
ATOM     21  CA  ARG B   2      47.620 -50.256  54.465  1.00  0.00           C  
ATOM     22  C   ARG B   2      48.191 -49.171  55.397  1.00  0.00           C  
ATOM     23  O   ARG B   2      48.497 -49.449  56.558  1.00  0.00           O  
ATOM     24  CB  ARG B   2      48.345 -50.146  53.132  1.00  0.00           C  
ATOM     25  CG  ARG B   2      48.130 -51.319  52.189  1.00  0.00           C  
ATOM     26  CD  ARG B   2      48.452 -52.614  52.840  1.00  0.00           C  
ATOM     27  NE  ARG B   2      49.828 -52.659  53.308  1.00  0.00           N  
ATOM     28  CZ  ARG B   2      50.329 -53.610  54.121  1.00  0.00           C  
ATOM     29  NH1 ARG B   2      49.557 -54.585  54.545  1.00  0.00           N  
ATOM     30  NH2 ARG B   2      51.597 -53.562  54.491  1.00  0.00           N  
ATOM     31  H   ARG B   2      45.727 -51.114  53.890  1.00  0.00           H  
ATOM     32  HA  ARG B   2      47.874 -51.146  55.041  1.00  0.00           H  
ATOM     33 1HB  ARG B   2      48.021 -49.244  52.616  1.00  0.00           H  
ATOM     34 2HB  ARG B   2      49.417 -50.056  53.308  1.00  0.00           H  
ATOM     35 1HG  ARG B   2      47.087 -51.344  51.871  1.00  0.00           H  
ATOM     36 2HG  ARG B   2      48.773 -51.205  51.315  1.00  0.00           H  
ATOM     37 1HD  ARG B   2      47.795 -52.763  53.697  1.00  0.00           H  
ATOM     38 2HD  ARG B   2      48.308 -53.425  52.127  1.00  0.00           H  
ATOM     39  HE  ARG B   2      50.452 -51.925  53.003  1.00  0.00           H  
ATOM     40 1HH1 ARG B   2      48.588 -54.622  54.262  1.00  0.00           H  
ATOM     41 2HH1 ARG B   2      49.932 -55.298  55.154  1.00  0.00           H  
ATOM     42 1HH2 ARG B   2      52.190 -52.811  54.164  1.00  0.00           H  
ATOM     43 2HH2 ARG B   2      51.972 -54.274  55.099  1.00  0.00           H  
ATOM     44  N   ILE B   3      48.340 -47.950  54.882  1.00  0.00           N  
ATOM     45  CA  ILE B   3      49.068 -46.892  55.589  1.00  0.00           C  
ATOM     46  C   ILE B   3      48.132 -45.897  56.277  1.00  0.00           C  
ATOM     47  O   ILE B   3      47.367 -45.196  55.609  1.00  0.00           O  
ATOM     48  CB  ILE B   3      49.991 -46.132  54.619  1.00  0.00           C  
ATOM     49  CG1 ILE B   3      50.984 -47.094  53.961  1.00  0.00           C  
ATOM     50  CG2 ILE B   3      50.728 -45.019  55.349  1.00  0.00           C  
ATOM     51  CD1 ILE B   3      51.791 -46.470  52.846  1.00  0.00           C  
ATOM     52  H   ILE B   3      47.937 -47.750  53.978  1.00  0.00           H  
ATOM     53  HA  ILE B   3      49.664 -47.351  56.377  1.00  0.00           H  
ATOM     54  HB  ILE B   3      49.396 -45.695  53.818  1.00  0.00           H  
ATOM     55 1HG1 ILE B   3      51.675 -47.473  54.712  1.00  0.00           H  
ATOM     56 2HG1 ILE B   3      50.445 -47.949  53.553  1.00  0.00           H  
ATOM     57 1HG2 ILE B   3      51.376 -44.492  54.650  1.00  0.00           H  
ATOM     58 2HG2 ILE B   3      50.006 -44.321  55.771  1.00  0.00           H  
ATOM     59 3HG2 ILE B   3      51.331 -45.447  56.151  1.00  0.00           H  
ATOM     60 1HD1 ILE B   3      52.471 -47.213  52.429  1.00  0.00           H  
ATOM     61 2HD1 ILE B   3      51.118 -46.114  52.064  1.00  0.00           H  
ATOM     62 3HD1 ILE B   3      52.366 -45.633  53.238  1.00  0.00           H  
ATOM     63  N   PRO B   4      48.192 -45.830  57.623  1.00  0.00           N  
ATOM     64  CA  PRO B   4      47.424 -44.843  58.380  1.00  0.00           C  
ATOM     65  C   PRO B   4      48.042 -43.451  58.286  1.00  0.00           C  
ATOM     66  O   PRO B   4      49.265 -43.318  58.204  1.00  0.00           O  
ATOM     67  CB  PRO B   4      47.483 -45.389  59.811  1.00  0.00           C  
ATOM     68  CG  PRO B   4      48.814 -46.056  59.892  1.00  0.00           C  
ATOM     69  CD  PRO B   4      49.001 -46.685  58.537  1.00  0.00           C  
ATOM     70  HA  PRO B   4      46.384 -44.840  58.020  1.00  0.00           H  
ATOM     71 1HB  PRO B   4      47.374 -44.566  60.532  1.00  0.00           H  
ATOM     72 2HB  PRO B   4      46.647 -46.082  59.984  1.00  0.00           H  
ATOM     73 1HG  PRO B   4      49.595 -45.318  60.128  1.00  0.00           H  
ATOM     74 2HG  PRO B   4      48.819 -46.796  60.707  1.00  0.00           H  
ATOM     75 1HD  PRO B   4      50.066 -46.661  58.265  1.00  0.00           H  
ATOM     76 2HD  PRO B   4      48.629 -47.720  58.558  1.00  0.00           H  
ATOM     77  N   LEU B   5      47.192 -42.427  58.298  1.00  0.00           N  
ATOM     78  CA  LEU B   5      47.642 -41.036  58.267  1.00  0.00           C  
ATOM     79  C   LEU B   5      47.165 -40.238  59.479  1.00  0.00           C  
ATOM     80  O   LEU B   5      46.168 -40.583  60.115  1.00  0.00           O  
ATOM     81  CB  LEU B   5      47.145 -40.356  56.984  1.00  0.00           C  
ATOM     82  CG  LEU B   5      47.622 -40.988  55.670  1.00  0.00           C  
ATOM     83  CD1 LEU B   5      46.982 -40.260  54.495  1.00  0.00           C  
ATOM     84  CD2 LEU B   5      49.140 -40.919  55.595  1.00  0.00           C  
ATOM     85  H   LEU B   5      46.202 -42.624  58.329  1.00  0.00           H  
ATOM     86  HA  LEU B   5      48.731 -41.024  58.297  1.00  0.00           H  
ATOM     87 1HB  LEU B   5      46.057 -40.371  56.983  1.00  0.00           H  
ATOM     88 2HB  LEU B   5      47.475 -39.317  56.992  1.00  0.00           H  
ATOM     89  HG  LEU B   5      47.303 -42.030  55.630  1.00  0.00           H  
ATOM     90 1HD1 LEU B   5      47.321 -40.709  53.561  1.00  0.00           H  
ATOM     91 2HD1 LEU B   5      45.897 -40.341  54.564  1.00  0.00           H  
ATOM     92 3HD1 LEU B   5      47.270 -39.209  54.518  1.00  0.00           H  
ATOM     93 1HD2 LEU B   5      49.478 -41.369  54.661  1.00  0.00           H  
ATOM     94 2HD2 LEU B   5      49.460 -39.878  55.633  1.00  0.00           H  
ATOM     95 3HD2 LEU B   5      49.571 -41.463  56.436  1.00  0.00           H  
ATOM     96  N   VAL B   6      47.893 -39.167  59.783  1.00  0.00           N  
ATOM     97  CA  VAL B   6      47.558 -38.273  60.887  1.00  0.00           C  
ATOM     98  C   VAL B   6      46.483 -37.282  60.454  1.00  0.00           C  
ATOM     99  O   VAL B   6      46.722 -36.435  59.590  1.00  0.00           O  
ATOM    100  CB  VAL B   6      48.806 -37.507  61.362  1.00  0.00           C  
ATOM    101  CG1 VAL B   6      48.446 -36.543  62.482  1.00  0.00           C  
ATOM    102  CG2 VAL B   6      49.874 -38.489  61.818  1.00  0.00           C  
ATOM    103  H   VAL B   6      48.710 -38.971  59.222  1.00  0.00           H  
ATOM    104  HA  VAL B   6      47.176 -38.873  61.714  1.00  0.00           H  
ATOM    105  HB  VAL B   6      49.191 -36.910  60.535  1.00  0.00           H  
ATOM    106 1HG1 VAL B   6      49.340 -36.009  62.805  1.00  0.00           H  
ATOM    107 2HG1 VAL B   6      47.707 -35.827  62.122  1.00  0.00           H  
ATOM    108 3HG1 VAL B   6      48.033 -37.100  63.322  1.00  0.00           H  
ATOM    109 1HG2 VAL B   6      50.754 -37.940  62.152  1.00  0.00           H  
ATOM    110 2HG2 VAL B   6      49.487 -39.090  62.641  1.00  0.00           H  
ATOM    111 3HG2 VAL B   6      50.147 -39.142  60.989  1.00  0.00           H  
ATOM    112  N   GLY B   7      45.300 -37.407  61.051  1.00  0.00           N  
ATOM    113  CA  GLY B   7      44.172 -36.524  60.754  1.00  0.00           C  
ATOM    114  C   GLY B   7      43.457 -36.807  59.444  1.00  0.00           C  
ATOM    115  O   GLY B   7      42.509 -36.104  59.088  1.00  0.00           O  
ATOM    116  H   GLY B   7      45.183 -38.141  61.735  1.00  0.00           H  
ATOM    117 1HA  GLY B   7      43.435 -36.593  61.554  1.00  0.00           H  
ATOM    118 2HA  GLY B   7      44.517 -35.491  60.725  1.00  0.00           H  
ATOM    119  N   LYS B   8      43.915 -37.834  58.729  1.00  0.00           N  
ATOM    120  CA  LYS B   8      43.363 -38.194  57.425  1.00  0.00           C  
ATOM    121  C   LYS B   8      43.036 -39.683  57.349  1.00  0.00           C  
ATOM    122  O   LYS B   8      43.548 -40.478  58.137  1.00  0.00           O  
ATOM    123  CB  LYS B   8      44.338 -37.814  56.309  1.00  0.00           C  
ATOM    124  CG  LYS B   8      44.698 -36.335  56.265  1.00  0.00           C  
ATOM    125  CD  LYS B   8      45.617 -36.025  55.093  1.00  0.00           C  
ATOM    126  CE  LYS B   8      44.839 -35.930  53.789  1.00  0.00           C  
ATOM    127  NZ  LYS B   8      45.718 -35.578  52.641  1.00  0.00           N  
ATOM    128  H   LYS B   8      44.674 -38.380  59.111  1.00  0.00           H  
ATOM    129  HA  LYS B   8      42.427 -37.653  57.284  1.00  0.00           H  
ATOM    130 1HB  LYS B   8      45.262 -38.380  56.425  1.00  0.00           H  
ATOM    131 2HB  LYS B   8      43.908 -38.083  55.344  1.00  0.00           H  
ATOM    132 1HG  LYS B   8      43.788 -35.742  56.169  1.00  0.00           H  
ATOM    133 2HG  LYS B   8      45.197 -36.055  57.192  1.00  0.00           H  
ATOM    134 1HD  LYS B   8      46.128 -35.078  55.272  1.00  0.00           H  
ATOM    135 2HD  LYS B   8      46.366 -36.811  55.000  1.00  0.00           H  
ATOM    136 1HE  LYS B   8      44.357 -36.884  53.582  1.00  0.00           H  
ATOM    137 2HE  LYS B   8      44.064 -35.169  53.882  1.00  0.00           H  
ATOM    138 1HZ  LYS B   8      45.165 -35.524  51.797  1.00  0.00           H  
ATOM    139 2HZ  LYS B   8      46.157 -34.684  52.813  1.00  0.00           H  
ATOM    140 3HZ  LYS B   8      46.429 -36.286  52.532  1.00  0.00           H  
ATOM    141  N   ASP B   9      42.171 -40.040  56.401  1.00  0.00           N  
ATOM    142  CA  ASP B   9      41.835 -41.434  56.117  1.00  0.00           C  
ATOM    143  C   ASP B   9      43.045 -42.206  55.604  1.00  0.00           C  
ATOM    144  O   ASP B   9      43.912 -41.643  54.931  1.00  0.00           O  
ATOM    145  CB  ASP B   9      40.703 -41.514  55.090  1.00  0.00           C  
ATOM    146  CG  ASP B   9      39.362 -41.059  55.650  1.00  0.00           C  
ATOM    147  OD1 ASP B   9      39.260 -40.907  56.844  1.00  0.00           O  
ATOM    148  OD2 ASP B   9      38.453 -40.868  54.878  1.00  0.00           O  
ATOM    149  H   ASP B   9      41.732 -39.309  55.860  1.00  0.00           H  
ATOM    150  HA  ASP B   9      41.504 -41.906  57.042  1.00  0.00           H  
ATOM    151 1HB  ASP B   9      40.949 -40.894  54.227  1.00  0.00           H  
ATOM    152 2HB  ASP B   9      40.604 -42.541  54.736  1.00  0.00           H  
ATOM    153  N   SER B  10      43.093 -43.495  55.930  1.00  0.00           N  
ATOM    154  CA  SER B  10      44.216 -44.338  55.544  1.00  0.00           C  
ATOM    155  C   SER B  10      44.224 -44.556  54.043  1.00  0.00           C  
ATOM    156  O   SER B  10      43.190 -44.429  53.379  1.00  0.00           O  
ATOM    157  CB  SER B  10      44.146 -45.673  56.260  1.00  0.00           C  
ATOM    158  OG  SER B  10      43.042 -46.418  55.825  1.00  0.00           O  
ATOM    159  H   SER B  10      42.333 -43.899  56.458  1.00  0.00           H  
ATOM    160  HA  SER B  10      45.141 -43.838  55.836  1.00  0.00           H  
ATOM    161 1HB  SER B  10      45.062 -46.233  56.075  1.00  0.00           H  
ATOM    162 2HB  SER B  10      44.075 -45.506  57.334  1.00  0.00           H  
ATOM    163  HG  SER B  10      42.265 -45.948  56.137  1.00  0.00           H  
ATOM    164  N   ILE B  11      45.398 -44.878  53.512  1.00  0.00           N  
ATOM    165  CA  ILE B  11      45.590 -44.953  52.070  1.00  0.00           C  
ATOM    166  C   ILE B  11      46.157 -46.303  51.678  1.00  0.00           C  
ATOM    167  O   ILE B  11      46.837 -46.955  52.471  1.00  0.00           O  
ATOM    168  CB  ILE B  11      46.527 -43.853  51.550  1.00  0.00           C  
ATOM    169  CG1 ILE B  11      47.922 -43.997  52.179  1.00  0.00           C  
ATOM    170  CG2 ILE B  11      45.915 -42.468  51.791  1.00  0.00           C  
ATOM    171  CD1 ILE B  11      48.971 -43.072  51.549  1.00  0.00           C  
ATOM    172  H   ILE B  11      46.178 -45.077  54.123  1.00  0.00           H  
ATOM    173  HA  ILE B  11      44.623 -44.822  51.586  1.00  0.00           H  
ATOM    174  HB  ILE B  11      46.688 -43.987  50.481  1.00  0.00           H  
ATOM    175 1HG1 ILE B  11      47.865 -43.780  53.245  1.00  0.00           H  
ATOM    176 2HG1 ILE B  11      48.264 -45.027  52.073  1.00  0.00           H  
ATOM    177 1HG2 ILE B  11      46.593 -41.701  51.417  1.00  0.00           H  
ATOM    178 2HG2 ILE B  11      44.962 -42.396  51.268  1.00  0.00           H  
ATOM    179 3HG2 ILE B  11      45.755 -42.322  52.859  1.00  0.00           H  
ATOM    180 1HD1 ILE B  11      49.933 -43.226  52.038  1.00  0.00           H  
ATOM    181 2HD1 ILE B  11      49.065 -43.299  50.486  1.00  0.00           H  
ATOM    182 3HD1 ILE B  11      48.663 -42.035  51.673  1.00  0.00           H  
ATOM    183  N   GLU B  12      45.908 -46.695  50.434  1.00  0.00           N  
ATOM    184  CA  GLU B  12      46.397 -47.976  49.972  1.00  0.00           C  
ATOM    185  C   GLU B  12      47.901 -48.160  49.835  1.00  0.00           C  
ATOM    186  O   GLU B  12      48.355 -49.297  49.803  1.00  0.00           O  
ATOM    187  CB  GLU B  12      45.751 -48.276  48.618  1.00  0.00           C  
ATOM    188  CG  GLU B  12      45.997 -49.687  48.103  1.00  0.00           C  
ATOM    189  CD  GLU B  12      45.167 -50.022  46.895  1.00  0.00           C  
ATOM    190  OE1 GLU B  12      44.477 -49.156  46.413  1.00  0.00           O  
ATOM    191  OE2 GLU B  12      45.224 -51.145  46.452  1.00  0.00           O  
ATOM    192  H   GLU B  12      45.379 -46.113  49.800  1.00  0.00           H  
ATOM    193  HA  GLU B  12      46.206 -48.719  50.747  1.00  0.00           H  
ATOM    194 1HB  GLU B  12      44.673 -48.128  48.688  1.00  0.00           H  
ATOM    195 2HB  GLU B  12      46.129 -47.577  47.871  1.00  0.00           H  
ATOM    196 1HG  GLU B  12      47.051 -49.791  47.846  1.00  0.00           H  
ATOM    197 2HG  GLU B  12      45.774 -50.397  48.899  1.00  0.00           H  
ATOM    198  N   SER B  13      48.665 -47.078  49.745  1.00  0.00           N  
ATOM    199  CA  SER B  13      50.123 -47.183  49.606  1.00  0.00           C  
ATOM    200  C   SER B  13      50.460 -47.123  48.136  1.00  0.00           C  
ATOM    201  O   SER B  13      51.512 -46.605  47.760  1.00  0.00           O  
ATOM    202  CB  SER B  13      50.643 -48.472  50.212  1.00  0.00           C  
ATOM    203  OG  SER B  13      50.447 -49.551  49.340  1.00  0.00           O  
ATOM    204  H   SER B  13      48.239 -46.163  49.772  1.00  0.00           H  
ATOM    205  HA  SER B  13      50.583 -46.347  50.135  1.00  0.00           H  
ATOM    206 1HB  SER B  13      51.705 -48.368  50.433  1.00  0.00           H  
ATOM    207 2HB  SER B  13      50.130 -48.664  51.153  1.00  0.00           H  
ATOM    208  HG  SER B  13      49.777 -50.104  49.749  1.00  0.00           H  
ATOM    209  N   LYS B  14      49.565 -47.662  47.312  1.00  0.00           N  
ATOM    210  CA  LYS B  14      49.690 -47.511  45.864  1.00  0.00           C  
ATOM    211  C   LYS B  14      49.493 -46.052  45.432  1.00  0.00           C  
ATOM    212  O   LYS B  14      49.970 -45.652  44.369  1.00  0.00           O  
ATOM    213  CB  LYS B  14      48.684 -48.413  45.148  1.00  0.00           C  
ATOM    214  CG  LYS B  14      48.977 -49.903  45.271  1.00  0.00           C  
ATOM    215  CD  LYS B  14      47.957 -50.731  44.505  1.00  0.00           C  
ATOM    216  CE  LYS B  14      48.186 -52.221  44.710  1.00  0.00           C  
ATOM    217  NZ  LYS B  14      47.137 -53.043  44.048  1.00  0.00           N  
ATOM    218  H   LYS B  14      48.786 -48.185  47.687  1.00  0.00           H  
ATOM    219  HA  LYS B  14      50.698 -47.805  45.571  1.00  0.00           H  
ATOM    220 1HB  LYS B  14      47.686 -48.235  45.548  1.00  0.00           H  
ATOM    221 2HB  LYS B  14      48.662 -48.163  44.087  1.00  0.00           H  
ATOM    222 1HG  LYS B  14      49.972 -50.112  44.876  1.00  0.00           H  
ATOM    223 2HG  LYS B  14      48.954 -50.193  46.321  1.00  0.00           H  
ATOM    224 1HD  LYS B  14      46.952 -50.476  44.844  1.00  0.00           H  
ATOM    225 2HD  LYS B  14      48.030 -50.506  43.441  1.00  0.00           H  
ATOM    226 1HE  LYS B  14      49.158 -52.499  44.304  1.00  0.00           H  
ATOM    227 2HE  LYS B  14      48.185 -52.446  45.777  1.00  0.00           H  
ATOM    228 1HZ  LYS B  14      47.324 -54.022  44.208  1.00  0.00           H  
ATOM    229 2HZ  LYS B  14      46.232 -52.806  44.430  1.00  0.00           H  
ATOM    230 3HZ  LYS B  14      47.141 -52.857  43.055  1.00  0.00           H  
ATOM    231  N   ASP B  15      48.807 -45.257  46.252  1.00  0.00           N  
ATOM    232  CA  ASP B  15      48.660 -43.828  45.970  1.00  0.00           C  
ATOM    233  C   ASP B  15      49.490 -42.938  46.905  1.00  0.00           C  
ATOM    234  O   ASP B  15      49.142 -41.773  47.125  1.00  0.00           O  
ATOM    235  CB  ASP B  15      47.186 -43.428  46.069  1.00  0.00           C  
ATOM    236  CG  ASP B  15      46.588 -43.702  47.442  1.00  0.00           C  
ATOM    237  OD1 ASP B  15      47.215 -44.387  48.215  1.00  0.00           O  
ATOM    238  OD2 ASP B  15      45.511 -43.224  47.704  1.00  0.00           O  
ATOM    239  H   ASP B  15      48.379 -45.642  47.082  1.00  0.00           H  
ATOM    240  HA  ASP B  15      49.048 -43.631  44.970  1.00  0.00           H  
ATOM    241 1HB  ASP B  15      47.082 -42.365  45.849  1.00  0.00           H  
ATOM    242 2HB  ASP B  15      46.610 -43.975  45.322  1.00  0.00           H  
ATOM    243  N   ILE B  16      50.586 -43.481  47.438  1.00  0.00           N  
ATOM    244  CA  ILE B  16      51.461 -42.741  48.356  1.00  0.00           C  
ATOM    245  C   ILE B  16      52.128 -41.526  47.699  1.00  0.00           C  
ATOM    246  O   ILE B  16      52.426 -40.540  48.376  1.00  0.00           O  
ATOM    247  CB  ILE B  16      52.521 -43.663  49.038  1.00  0.00           C  
ATOM    248  CG1 ILE B  16      53.137 -42.968  50.260  1.00  0.00           C  
ATOM    249  CG2 ILE B  16      53.590 -44.136  48.037  1.00  0.00           C  
ATOM    250  CD1 ILE B  16      54.007 -43.863  51.125  1.00  0.00           C  
ATOM    251  H   ILE B  16      50.817 -44.435  47.199  1.00  0.00           H  
ATOM    252  HA  ILE B  16      50.846 -42.304  49.142  1.00  0.00           H  
ATOM    253  HB  ILE B  16      52.027 -44.541  49.453  1.00  0.00           H  
ATOM    254 1HG1 ILE B  16      53.746 -42.127  49.931  1.00  0.00           H  
ATOM    255 2HG1 ILE B  16      52.342 -42.568  50.890  1.00  0.00           H  
ATOM    256 1HG2 ILE B  16      54.310 -44.774  48.549  1.00  0.00           H  
ATOM    257 2HG2 ILE B  16      53.113 -44.697  47.235  1.00  0.00           H  
ATOM    258 3HG2 ILE B  16      54.104 -43.271  47.619  1.00  0.00           H  
ATOM    259 1HD1 ILE B  16      54.399 -43.289  51.964  1.00  0.00           H  
ATOM    260 2HD1 ILE B  16      53.412 -44.696  51.501  1.00  0.00           H  
ATOM    261 3HD1 ILE B  16      54.835 -44.248  50.531  1.00  0.00           H  
ATOM    262  N   GLY B  17      52.347 -41.603  46.388  1.00  0.00           N  
ATOM    263  CA  GLY B  17      52.960 -40.510  45.635  1.00  0.00           C  
ATOM    264  C   GLY B  17      54.419 -40.301  45.994  1.00  0.00           C  
ATOM    265  O   GLY B  17      55.081 -41.214  46.496  1.00  0.00           O  
ATOM    266  H   GLY B  17      52.080 -42.446  45.901  1.00  0.00           H  
ATOM    267 1HA  GLY B  17      52.883 -40.716  44.568  1.00  0.00           H  
ATOM    268 2HA  GLY B  17      52.413 -39.587  45.824  1.00  0.00           H  
ATOM    269  N   PHE B  18      54.916 -39.095  45.728  1.00  0.00           N  
ATOM    270  CA  PHE B  18      56.287 -38.710  46.063  1.00  0.00           C  
ATOM    271  C   PHE B  18      56.433 -38.605  47.578  1.00  0.00           C  
ATOM    272  O   PHE B  18      55.709 -37.846  48.227  1.00  0.00           O  
ATOM    273  CB  PHE B  18      56.629 -37.374  45.400  1.00  0.00           C  
ATOM    274  CG  PHE B  18      58.081 -36.987  45.503  1.00  0.00           C  
ATOM    275  CD1 PHE B  18      58.902 -37.024  44.379  1.00  0.00           C  
ATOM    276  CD2 PHE B  18      58.622 -36.565  46.716  1.00  0.00           C  
ATOM    277  CE1 PHE B  18      60.244 -36.655  44.461  1.00  0.00           C  
ATOM    278  CE2 PHE B  18      59.963 -36.195  46.808  1.00  0.00           C  
ATOM    279  CZ  PHE B  18      60.776 -36.237  45.678  1.00  0.00           C  
ATOM    280  H   PHE B  18      54.313 -38.423  45.276  1.00  0.00           H  
ATOM    281  HA  PHE B  18      56.964 -39.477  45.683  1.00  0.00           H  
ATOM    282 1HB  PHE B  18      56.366 -37.414  44.344  1.00  0.00           H  
ATOM    283 2HB  PHE B  18      56.037 -36.580  45.854  1.00  0.00           H  
ATOM    284  HD1 PHE B  18      58.484 -37.345  43.425  1.00  0.00           H  
ATOM    285  HD2 PHE B  18      57.986 -36.532  47.601  1.00  0.00           H  
ATOM    286  HE1 PHE B  18      60.874 -36.693  43.573  1.00  0.00           H  
ATOM    287  HE2 PHE B  18      60.377 -35.874  47.764  1.00  0.00           H  
ATOM    288  HZ  PHE B  18      61.823 -35.946  45.746  1.00  0.00           H  
ATOM    289  N   THR B  19      57.368 -39.370  48.133  1.00  0.00           N  
ATOM    290  CA  THR B  19      57.503 -39.488  49.582  1.00  0.00           C  
ATOM    291  C   THR B  19      58.842 -38.977  50.108  1.00  0.00           C  
ATOM    292  O   THR B  19      59.897 -39.298  49.560  1.00  0.00           O  
ATOM    293  CB  THR B  19      57.313 -40.951  50.022  1.00  0.00           C  
ATOM    294  OG1 THR B  19      56.010 -41.405  49.634  1.00  0.00           O  
ATOM    295  CG2 THR B  19      57.461 -41.077  51.531  1.00  0.00           C  
ATOM    296  H   THR B  19      58.002 -39.883  47.536  1.00  0.00           H  
ATOM    297  HA  THR B  19      56.737 -38.870  50.052  1.00  0.00           H  
ATOM    298  HB  THR B  19      58.061 -41.578  49.536  1.00  0.00           H  
ATOM    299  HG1 THR B  19      55.936 -41.382  48.677  1.00  0.00           H  
ATOM    300 1HG2 THR B  19      57.324 -42.118  51.824  1.00  0.00           H  
ATOM    301 2HG2 THR B  19      58.455 -40.744  51.828  1.00  0.00           H  
ATOM    302 3HG2 THR B  19      56.710 -40.461  52.023  1.00  0.00           H  
ATOM    303  N   LEU B  20      58.777 -38.174  51.168  1.00  0.00           N  
ATOM    304  CA  LEU B  20      59.956 -37.818  51.954  1.00  0.00           C  
ATOM    305  C   LEU B  20      60.022 -38.736  53.176  1.00  0.00           C  
ATOM    306  O   LEU B  20      59.336 -38.507  54.177  1.00  0.00           O  
ATOM    307  CB  LEU B  20      59.900 -36.349  52.391  1.00  0.00           C  
ATOM    308  CG  LEU B  20      59.881 -35.317  51.256  1.00  0.00           C  
ATOM    309  CD1 LEU B  20      59.771 -33.916  51.844  1.00  0.00           C  
ATOM    310  CD2 LEU B  20      61.142 -35.461  50.417  1.00  0.00           C  
ATOM    311  H   LEU B  20      57.877 -37.800  51.434  1.00  0.00           H  
ATOM    312  HA  LEU B  20      60.842 -37.976  51.340  1.00  0.00           H  
ATOM    313 1HB  LEU B  20      59.003 -36.199  52.990  1.00  0.00           H  
ATOM    314 2HB  LEU B  20      60.768 -36.138  53.016  1.00  0.00           H  
ATOM    315  HG  LEU B  20      59.006 -35.484  50.627  1.00  0.00           H  
ATOM    316 1HD1 LEU B  20      59.758 -33.183  51.037  1.00  0.00           H  
ATOM    317 2HD1 LEU B  20      58.851 -33.835  52.422  1.00  0.00           H  
ATOM    318 3HD1 LEU B  20      60.626 -33.726  52.492  1.00  0.00           H  
ATOM    319 1HD2 LEU B  20      61.128 -34.728  49.610  1.00  0.00           H  
ATOM    320 2HD2 LEU B  20      62.017 -35.293  51.045  1.00  0.00           H  
ATOM    321 3HD2 LEU B  20      61.185 -36.465  49.995  1.00  0.00           H  
ATOM    322  N   ILE B  21      60.852 -39.774  53.078  1.00  0.00           N  
ATOM    323  CA  ILE B  21      60.848 -40.886  54.034  1.00  0.00           C  
ATOM    324  C   ILE B  21      61.292 -40.532  55.464  1.00  0.00           C  
ATOM    325  O   ILE B  21      60.922 -41.219  56.418  1.00  0.00           O  
ATOM    326  CB  ILE B  21      61.653 -42.113  53.487  1.00  0.00           C  
ATOM    327  CG1 ILE B  21      61.332 -43.390  54.276  1.00  0.00           C  
ATOM    328  CG2 ILE B  21      63.156 -41.833  53.451  1.00  0.00           C  
ATOM    329  CD1 ILE B  21      59.891 -43.870  54.136  1.00  0.00           C  
ATOM    330  H   ILE B  21      61.508 -39.787  52.311  1.00  0.00           H  
ATOM    331  HA  ILE B  21      59.817 -41.199  54.196  1.00  0.00           H  
ATOM    332  HB  ILE B  21      61.323 -42.341  52.474  1.00  0.00           H  
ATOM    333 1HG1 ILE B  21      61.988 -44.195  53.948  1.00  0.00           H  
ATOM    334 2HG1 ILE B  21      61.527 -43.222  55.335  1.00  0.00           H  
ATOM    335 1HG2 ILE B  21      63.680 -42.708  53.065  1.00  0.00           H  
ATOM    336 2HG2 ILE B  21      63.352 -40.980  52.803  1.00  0.00           H  
ATOM    337 3HG2 ILE B  21      63.510 -41.614  54.458  1.00  0.00           H  
ATOM    338 1HD1 ILE B  21      59.751 -44.776  54.726  1.00  0.00           H  
ATOM    339 2HD1 ILE B  21      59.213 -43.095  54.494  1.00  0.00           H  
ATOM    340 3HD1 ILE B  21      59.679 -44.082  53.089  1.00  0.00           H  
ATOM    341  N   HIS B  22      62.072 -39.465  55.615  1.00  0.00           N  
ATOM    342  CA  HIS B  22      62.631 -39.129  56.923  1.00  0.00           C  
ATOM    343  C   HIS B  22      62.743 -37.626  57.162  1.00  0.00           C  
ATOM    344  O   HIS B  22      63.769 -37.021  56.851  1.00  0.00           O  
ATOM    345  CB  HIS B  22      64.015 -39.768  57.085  1.00  0.00           C  
ATOM    346  CG  HIS B  22      64.508 -39.785  58.499  1.00  0.00           C  
ATOM    347  ND1 HIS B  22      64.898 -40.943  59.137  1.00  0.00           N  
ATOM    348  CD2 HIS B  22      64.673 -38.786  59.397  1.00  0.00           C  
ATOM    349  CE1 HIS B  22      65.284 -40.655  60.368  1.00  0.00           C  
ATOM    350  NE2 HIS B  22      65.156 -39.354  60.550  1.00  0.00           N  
ATOM    351  H   HIS B  22      62.286 -38.877  54.823  1.00  0.00           H  
ATOM    352  HA  HIS B  22      61.971 -39.499  57.707  1.00  0.00           H  
ATOM    353 1HB  HIS B  22      63.986 -40.796  56.722  1.00  0.00           H  
ATOM    354 2HB  HIS B  22      64.739 -39.226  56.478  1.00  0.00           H  
ATOM    355  HD1 HIS B  22      64.968 -41.852  58.723  1.00  0.00           H  
ATOM    356  HD2 HIS B  22      64.498 -37.711  59.350  1.00  0.00           H  
ATOM    357  HE1 HIS B  22      65.632 -41.441  61.038  1.00  0.00           H  
ATOM    358  N   GLU B  23      61.687 -37.037  57.723  1.00  0.00           N  
ATOM    359  CA  GLU B  23      61.684 -35.618  58.103  1.00  0.00           C  
ATOM    360  C   GLU B  23      61.079 -35.422  59.493  1.00  0.00           C  
ATOM    361  O   GLU B  23      60.326 -36.269  59.971  1.00  0.00           O  
ATOM    362  CB  GLU B  23      60.903 -34.765  57.093  1.00  0.00           C  
ATOM    363  CG  GLU B  23      61.256 -34.970  55.617  1.00  0.00           C  
ATOM    364  CD  GLU B  23      62.696 -34.614  55.267  1.00  0.00           C  
ATOM    365  OE1 GLU B  23      63.145 -35.018  54.175  1.00  0.00           O  
ATOM    366  OE2 GLU B  23      63.379 -33.938  56.068  1.00  0.00           O  
ATOM    367  H   GLU B  23      60.861 -37.593  57.889  1.00  0.00           H  
ATOM    368  HA  GLU B  23      62.714 -35.262  58.123  1.00  0.00           H  
ATOM    369 1HB  GLU B  23      59.836 -34.967  57.193  1.00  0.00           H  
ATOM    370 2HB  GLU B  23      61.057 -33.709  57.312  1.00  0.00           H  
ATOM    371 1HG  GLU B  23      61.090 -36.014  55.356  1.00  0.00           H  
ATOM    372 2HG  GLU B  23      60.590 -34.361  55.007  1.00  0.00           H  
ATOM    373  N   HIS B  24      61.400 -34.296  60.123  1.00  0.00           N  
ATOM    374  CA  HIS B  24      60.870 -33.963  61.445  1.00  0.00           C  
ATOM    375  C   HIS B  24      60.152 -32.613  61.443  1.00  0.00           C  
ATOM    376  O   HIS B  24      60.755 -31.581  61.128  1.00  0.00           O  
ATOM    377  CB  HIS B  24      61.994 -33.946  62.485  1.00  0.00           C  
ATOM    378  CG  HIS B  24      62.705 -35.256  62.624  1.00  0.00           C  
ATOM    379  ND1 HIS B  24      62.204 -36.298  63.376  1.00  0.00           N  
ATOM    380  CD2 HIS B  24      63.878 -35.694  62.109  1.00  0.00           C  
ATOM    381  CE1 HIS B  24      63.039 -37.321  63.317  1.00  0.00           C  
ATOM    382  NE2 HIS B  24      64.062 -36.980  62.555  1.00  0.00           N  
ATOM    383  H   HIS B  24      62.031 -33.652  59.670  1.00  0.00           H  
ATOM    384  HA  HIS B  24      60.143 -34.717  61.745  1.00  0.00           H  
ATOM    385 1HB  HIS B  24      62.728 -33.186  62.216  1.00  0.00           H  
ATOM    386 2HB  HIS B  24      61.585 -33.675  63.458  1.00  0.00           H  
ATOM    387  HD1 HIS B  24      61.313 -36.325  63.830  1.00  0.00           H  
ATOM    388  HD2 HIS B  24      64.622 -35.228  61.462  1.00  0.00           H  
ATOM    389  HE1 HIS B  24      62.820 -38.248  63.847  1.00  0.00           H  
ATOM    390  N   LEU B  25      58.867 -32.627  61.789  1.00  0.00           N  
ATOM    391  CA  LEU B  25      58.086 -31.396  61.936  1.00  0.00           C  
ATOM    392  C   LEU B  25      58.603 -30.598  63.130  1.00  0.00           C  
ATOM    393  O   LEU B  25      58.609 -29.368  63.107  1.00  0.00           O  
ATOM    394  CB  LEU B  25      56.598 -31.716  62.124  1.00  0.00           C  
ATOM    395  CG  LEU B  25      55.890 -32.324  60.907  1.00  0.00           C  
ATOM    396  CD1 LEU B  25      54.453 -32.670  61.274  1.00  0.00           C  
ATOM    397  CD2 LEU B  25      55.936 -31.340  59.748  1.00  0.00           C  
ATOM    398  H   LEU B  25      58.418 -33.517  61.956  1.00  0.00           H  
ATOM    399  HA  LEU B  25      58.223 -30.791  61.041  1.00  0.00           H  
ATOM    400 1HB  LEU B  25      56.495 -32.416  62.951  1.00  0.00           H  
ATOM    401 2HB  LEU B  25      56.075 -30.797  62.386  1.00  0.00           H  
ATOM    402  HG  LEU B  25      56.392 -33.248  60.618  1.00  0.00           H  
ATOM    403 1HD1 LEU B  25      53.950 -33.102  60.409  1.00  0.00           H  
ATOM    404 2HD1 LEU B  25      54.450 -33.390  62.092  1.00  0.00           H  
ATOM    405 3HD1 LEU B  25      53.930 -31.766  61.584  1.00  0.00           H  
ATOM    406 1HD2 LEU B  25      55.434 -31.772  58.882  1.00  0.00           H  
ATOM    407 2HD2 LEU B  25      55.434 -30.416  60.035  1.00  0.00           H  
ATOM    408 3HD2 LEU B  25      56.974 -31.124  59.494  1.00  0.00           H  
ATOM    409  N   ARG B  26      59.020 -31.315  64.173  1.00  0.00           N  
ATOM    410  CA  ARG B  26      59.711 -30.710  65.311  1.00  0.00           C  
ATOM    411  C   ARG B  26      60.118 -31.749  66.349  1.00  0.00           C  
ATOM    412  O   ARG B  26      59.431 -32.757  66.538  1.00  0.00           O  
ATOM    413  CB  ARG B  26      58.828 -29.663  65.973  1.00  0.00           C  
ATOM    414  CG  ARG B  26      57.701 -30.224  66.826  1.00  0.00           C  
ATOM    415  CD  ARG B  26      56.713 -29.176  67.189  1.00  0.00           C  
ATOM    416  NE  ARG B  26      55.786 -28.906  66.103  1.00  0.00           N  
ATOM    417  CZ  ARG B  26      54.855 -27.931  66.116  1.00  0.00           C  
ATOM    418  NH1 ARG B  26      54.741 -27.145  67.163  1.00  0.00           N  
ATOM    419  NH2 ARG B  26      54.057 -27.765  65.075  1.00  0.00           N  
ATOM    420  H   ARG B  26      58.851 -32.310  64.173  1.00  0.00           H  
ATOM    421  HA  ARG B  26      60.655 -30.292  64.960  1.00  0.00           H  
ATOM    422 1HB  ARG B  26      59.437 -29.024  66.611  1.00  0.00           H  
ATOM    423 2HB  ARG B  26      58.378 -29.030  65.209  1.00  0.00           H  
ATOM    424 1HG  ARG B  26      57.182 -31.008  66.274  1.00  0.00           H  
ATOM    425 2HG  ARG B  26      58.113 -30.640  67.746  1.00  0.00           H  
ATOM    426 1HD  ARG B  26      56.137 -29.504  68.055  1.00  0.00           H  
ATOM    427 2HD  ARG B  26      57.235 -28.251  67.430  1.00  0.00           H  
ATOM    428  HE  ARG B  26      55.843 -29.490  65.279  1.00  0.00           H  
ATOM    429 1HH1 ARG B  26      55.351 -27.272  67.959  1.00  0.00           H  
ATOM    430 2HH1 ARG B  26      54.044 -26.415  67.173  1.00  0.00           H  
ATOM    431 1HH2 ARG B  26      54.145 -28.369  64.269  1.00  0.00           H  
ATOM    432 2HH2 ARG B  26      53.361 -27.035  65.085  1.00  0.00           H  
ATOM    433  N   VAL B  27      61.253 -31.502  67.002  1.00  0.00           N  
ATOM    434  CA  VAL B  27      61.769 -32.407  68.023  1.00  0.00           C  
ATOM    435  C   VAL B  27      62.118 -31.619  69.284  1.00  0.00           C  
ATOM    436  O   VAL B  27      62.412 -30.421  69.223  1.00  0.00           O  
ATOM    437  CB  VAL B  27      63.017 -33.149  67.509  1.00  0.00           C  
ATOM    438  CG1 VAL B  27      62.661 -34.032  66.323  1.00  0.00           C  
ATOM    439  CG2 VAL B  27      64.096 -32.146  67.131  1.00  0.00           C  
ATOM    440  H   VAL B  27      61.771 -30.663  66.782  1.00  0.00           H  
ATOM    441  HA  VAL B  27      60.974 -33.097  68.306  1.00  0.00           H  
ATOM    442  HB  VAL B  27      63.389 -33.804  68.297  1.00  0.00           H  
ATOM    443 1HG1 VAL B  27      63.555 -34.549  65.973  1.00  0.00           H  
ATOM    444 2HG1 VAL B  27      61.914 -34.765  66.626  1.00  0.00           H  
ATOM    445 3HG1 VAL B  27      62.261 -33.416  65.518  1.00  0.00           H  
ATOM    446 1HG2 VAL B  27      64.976 -32.678  66.769  1.00  0.00           H  
ATOM    447 2HG2 VAL B  27      63.722 -31.487  66.346  1.00  0.00           H  
ATOM    448 3HG2 VAL B  27      64.365 -31.553  68.005  1.00  0.00           H  
ATOM    449  N   PHE B  28      62.053 -32.297  70.425  1.00  0.00           N  
ATOM    450  CA  PHE B  28      62.367 -31.686  71.714  1.00  0.00           C  
ATOM    451  C   PHE B  28      62.543 -32.752  72.790  1.00  0.00           C  
ATOM    452  O   PHE B  28      62.060 -33.873  72.642  1.00  0.00           O  
ATOM    453  CB  PHE B  28      61.310 -30.645  72.125  1.00  0.00           C  
ATOM    454  CG  PHE B  28      59.919 -31.202  72.264  1.00  0.00           C  
ATOM    455  CD1 PHE B  28      59.485 -31.746  73.472  1.00  0.00           C  
ATOM    456  CD2 PHE B  28      59.036 -31.166  71.191  1.00  0.00           C  
ATOM    457  CE1 PHE B  28      58.197 -32.256  73.606  1.00  0.00           C  
ATOM    458  CE2 PHE B  28      57.747 -31.674  71.312  1.00  0.00           C  
ATOM    459  CZ  PHE B  28      57.325 -32.220  72.522  1.00  0.00           C  
ATOM    460  H   PHE B  28      61.777 -33.268  70.396  1.00  0.00           H  
ATOM    461  HA  PHE B  28      63.327 -31.175  71.630  1.00  0.00           H  
ATOM    462 1HB  PHE B  28      61.591 -30.200  73.079  1.00  0.00           H  
ATOM    463 2HB  PHE B  28      61.280 -29.846  71.386  1.00  0.00           H  
ATOM    464  HD1 PHE B  28      60.169 -31.769  74.322  1.00  0.00           H  
ATOM    465  HD2 PHE B  28      59.367 -30.738  70.244  1.00  0.00           H  
ATOM    466  HE1 PHE B  28      57.875 -32.681  74.557  1.00  0.00           H  
ATOM    467  HE2 PHE B  28      57.066 -31.645  70.462  1.00  0.00           H  
ATOM    468  HZ  PHE B  28      56.317 -32.619  72.619  1.00  0.00           H  
ATOM    469  N   SER B  29      63.244 -32.403  73.864  1.00  0.00           N  
ATOM    470  CA  SER B  29      63.387 -33.301  75.001  1.00  0.00           C  
ATOM    471  C   SER B  29      62.123 -33.199  75.846  1.00  0.00           C  
ATOM    472  O   SER B  29      61.790 -32.117  76.340  1.00  0.00           O  
ATOM    473  CB  SER B  29      64.609 -32.945  75.824  1.00  0.00           C  
ATOM    474  OG  SER B  29      64.677 -33.725  76.986  1.00  0.00           O  
ATOM    475  H   SER B  29      63.689 -31.497  73.894  1.00  0.00           H  
ATOM    476  HA  SER B  29      63.501 -34.319  74.626  1.00  0.00           H  
ATOM    477 1HB  SER B  29      65.507 -33.099  75.227  1.00  0.00           H  
ATOM    478 2HB  SER B  29      64.572 -31.890  76.093  1.00  0.00           H  
ATOM    479  HG  SER B  29      64.695 -34.638  76.691  1.00  0.00           H  
ATOM    480  N   GLU B  30      61.422 -34.324  75.992  1.00  0.00           N  
ATOM    481  CA  GLU B  30      60.146 -34.372  76.718  1.00  0.00           C  
ATOM    482  C   GLU B  30      60.217 -33.771  78.120  1.00  0.00           C  
ATOM    483  O   GLU B  30      59.485 -32.828  78.424  1.00  0.00           O  
ATOM    484  CB  GLU B  30      59.602 -35.801  76.791  1.00  0.00           C  
ATOM    485  CG  GLU B  30      59.155 -36.386  75.456  1.00  0.00           C  
ATOM    486  CD  GLU B  30      60.279 -37.064  74.692  1.00  0.00           C  
ATOM    487  OE1 GLU B  30      61.452 -36.952  75.105  1.00  0.00           O  
ATOM    488  OE2 GLU B  30      59.987 -37.708  73.661  1.00  0.00           O  
ATOM    489  H   GLU B  30      61.788 -35.172  75.584  1.00  0.00           H  
ATOM    490  HA  GLU B  30      59.421 -33.757  76.184  1.00  0.00           H  
ATOM    491 1HB  GLU B  30      60.366 -36.462  77.201  1.00  0.00           H  
ATOM    492 2HB  GLU B  30      58.747 -35.831  77.466  1.00  0.00           H  
ATOM    493 1HG  GLU B  30      58.367 -37.117  75.637  1.00  0.00           H  
ATOM    494 2HG  GLU B  30      58.739 -35.588  74.843  1.00  0.00           H  
ATOM    495  N   ALA B  31      61.103 -34.313  78.959  1.00  0.00           N  
ATOM    496  CA  ALA B  31      61.245 -33.861  80.347  1.00  0.00           C  
ATOM    497  C   ALA B  31      61.581 -32.377  80.469  1.00  0.00           C  
ATOM    498  O   ALA B  31      61.055 -31.698  81.350  1.00  0.00           O  
ATOM    499  CB  ALA B  31      62.274 -34.709  81.090  1.00  0.00           C  
ATOM    500  H   ALA B  31      61.693 -35.060  78.622  1.00  0.00           H  
ATOM    501  HA  ALA B  31      60.279 -33.972  80.840  1.00  0.00           H  
ATOM    502 1HB  ALA B  31      62.363 -34.356  82.118  1.00  0.00           H  
ATOM    503 2HB  ALA B  31      61.954 -35.751  81.092  1.00  0.00           H  
ATOM    504 3HB  ALA B  31      63.240 -34.627  80.594  1.00  0.00           H  
ATOM    505  N   VAL B  32      62.440 -31.879  79.580  1.00  0.00           N  
ATOM    506  CA  VAL B  32      62.831 -30.463  79.588  1.00  0.00           C  
ATOM    507  C   VAL B  32      61.674 -29.512  79.247  1.00  0.00           C  
ATOM    508  O   VAL B  32      61.506 -28.485  79.912  1.00  0.00           O  
ATOM    509  CB  VAL B  32      63.976 -30.234  78.584  1.00  0.00           C  
ATOM    510  CG1 VAL B  32      64.267 -28.747  78.439  1.00  0.00           C  
ATOM    511  CG2 VAL B  32      65.218 -30.986  79.035  1.00  0.00           C  
ATOM    512  H   VAL B  32      62.833 -32.494  78.881  1.00  0.00           H  
ATOM    513  HA  VAL B  32      63.030 -30.165  80.619  1.00  0.00           H  
ATOM    514  HB  VAL B  32      63.666 -30.597  77.604  1.00  0.00           H  
ATOM    515 1HG1 VAL B  32      65.079 -28.604  77.725  1.00  0.00           H  
ATOM    516 2HG1 VAL B  32      63.375 -28.235  78.081  1.00  0.00           H  
ATOM    517 3HG1 VAL B  32      64.559 -28.338  79.406  1.00  0.00           H  
ATOM    518 1HG2 VAL B  32      66.024 -30.820  78.321  1.00  0.00           H  
ATOM    519 2HG2 VAL B  32      65.525 -30.626  80.018  1.00  0.00           H  
ATOM    520 3HG2 VAL B  32      64.998 -32.052  79.092  1.00  0.00           H  
ATOM    521  N   ARG B  33      60.877 -29.865  78.241  1.00  0.00           N  
ATOM    522  CA  ARG B  33      59.734 -29.037  77.847  1.00  0.00           C  
ATOM    523  C   ARG B  33      58.627 -29.070  78.897  1.00  0.00           C  
ATOM    524  O   ARG B  33      57.952 -28.065  79.132  1.00  0.00           O  
ATOM    525  CB  ARG B  33      59.188 -29.451  76.476  1.00  0.00           C  
ATOM    526  CG  ARG B  33      58.122 -28.507  75.931  1.00  0.00           C  
ATOM    527  CD  ARG B  33      57.879 -28.713  74.452  1.00  0.00           C  
ATOM    528  NE  ARG B  33      56.987 -27.690  73.905  1.00  0.00           N  
ATOM    529  CZ  ARG B  33      56.886 -27.393  72.613  1.00  0.00           C  
ATOM    530  NH1 ARG B  33      57.618 -28.039  71.716  1.00  0.00           N  
ATOM    531  NH2 ARG B  33      56.048 -26.444  72.218  1.00  0.00           N  
ATOM    532  H   ARG B  33      61.061 -30.721  77.738  1.00  0.00           H  
ATOM    533  HA  ARG B  33      60.064 -28.000  77.782  1.00  0.00           H  
ATOM    534 1HB  ARG B  33      60.005 -29.494  75.757  1.00  0.00           H  
ATOM    535 2HB  ARG B  33      58.757 -30.450  76.542  1.00  0.00           H  
ATOM    536 1HG  ARG B  33      57.182 -28.677  76.456  1.00  0.00           H  
ATOM    537 2HG  ARG B  33      58.440 -27.474  76.081  1.00  0.00           H  
ATOM    538 1HD  ARG B  33      58.827 -28.665  73.917  1.00  0.00           H  
ATOM    539 2HD  ARG B  33      57.422 -29.689  74.292  1.00  0.00           H  
ATOM    540  HE  ARG B  33      56.409 -27.174  74.555  1.00  0.00           H  
ATOM    541 1HH1 ARG B  33      58.258 -28.762  72.013  1.00  0.00           H  
ATOM    542 2HH1 ARG B  33      57.536 -27.809  70.736  1.00  0.00           H  
ATOM    543 1HH2 ARG B  33      55.489 -25.948  72.898  1.00  0.00           H  
ATOM    544 2HH2 ARG B  33      55.969 -26.217  71.238  1.00  0.00           H  
ATOM    545  N   GLN B  34      58.459 -30.230  79.527  1.00  0.00           N  
ATOM    546  CA  GLN B  34      57.494 -30.401  80.606  1.00  0.00           C  
ATOM    547  C   GLN B  34      57.858 -29.562  81.830  1.00  0.00           C  
ATOM    548  O   GLN B  34      56.985 -28.946  82.445  1.00  0.00           O  
ATOM    549  CB  GLN B  34      57.393 -31.878  80.997  1.00  0.00           C  
ATOM    550  CG  GLN B  34      56.712 -32.752  79.957  1.00  0.00           C  
ATOM    551  CD  GLN B  34      56.772 -34.226  80.311  1.00  0.00           C  
ATOM    552  OE1 GLN B  34      57.644 -34.662  81.069  1.00  0.00           O  
ATOM    553  NE2 GLN B  34      55.844 -35.003  79.765  1.00  0.00           N  
ATOM    554  H   GLN B  34      59.024 -31.017  79.244  1.00  0.00           H  
ATOM    555  HA  GLN B  34      56.521 -30.056  80.257  1.00  0.00           H  
ATOM    556 1HB  GLN B  34      58.392 -32.278  81.170  1.00  0.00           H  
ATOM    557 2HB  GLN B  34      56.837 -31.970  81.930  1.00  0.00           H  
ATOM    558 1HG  GLN B  34      55.664 -32.461  79.883  1.00  0.00           H  
ATOM    559 2HG  GLN B  34      57.208 -32.610  78.997  1.00  0.00           H  
ATOM    560 1HE2 GLN B  34      55.833 -35.984  79.962  1.00  0.00           H  
ATOM    561 2HE2 GLN B  34      55.156 -34.608  79.156  1.00  0.00           H  
ATOM    562  N   GLN B  35      59.147 -29.530  82.169  1.00  0.00           N  
ATOM    563  CA  GLN B  35      59.632 -28.756  83.316  1.00  0.00           C  
ATOM    564  C   GLN B  35      59.860 -27.277  83.022  1.00  0.00           C  
ATOM    565  O   GLN B  35      59.654 -26.432  83.895  1.00  0.00           O  
ATOM    566  CB  GLN B  35      60.934 -29.369  83.839  1.00  0.00           C  
ATOM    567  CG  GLN B  35      60.769 -30.749  84.454  1.00  0.00           C  
ATOM    568  CD  GLN B  35      59.867 -30.735  85.673  1.00  0.00           C  
ATOM    569  OE1 GLN B  35      60.022 -29.899  86.568  1.00  0.00           O  
ATOM    570  NE2 GLN B  35      58.917 -31.662  85.716  1.00  0.00           N  
ATOM    571  H   GLN B  35      59.808 -30.056  81.615  1.00  0.00           H  
ATOM    572  HA  GLN B  35      58.865 -28.768  84.090  1.00  0.00           H  
ATOM    573 1HB  GLN B  35      61.652 -29.448  83.023  1.00  0.00           H  
ATOM    574 2HB  GLN B  35      61.367 -28.714  84.594  1.00  0.00           H  
ATOM    575 1HG  GLN B  35      60.331 -31.416  83.712  1.00  0.00           H  
ATOM    576 2HG  GLN B  35      61.748 -31.119  84.758  1.00  0.00           H  
ATOM    577 1HE2 GLN B  35      58.291 -31.702  86.496  1.00  0.00           H  
ATOM    578 2HE2 GLN B  35      58.826 -32.320  84.969  1.00  0.00           H  
ATOM    579  N   TRP B  36      60.303 -26.971  81.804  1.00  0.00           N  
ATOM    580  CA  TRP B  36      60.631 -25.598  81.424  1.00  0.00           C  
ATOM    581  C   TRP B  36      60.037 -25.229  80.062  1.00  0.00           C  
ATOM    582  O   TRP B  36      60.773 -25.065  79.088  1.00  0.00           O  
ATOM    583  CB  TRP B  36      62.148 -25.408  81.388  1.00  0.00           C  
ATOM    584  CG  TRP B  36      62.821 -25.720  82.690  1.00  0.00           C  
ATOM    585  CD1 TRP B  36      62.837 -24.939  83.807  1.00  0.00           C  
ATOM    586  CD2 TRP B  36      63.583 -26.907  83.019  1.00  0.00           C  
ATOM    587  NE1 TRP B  36      63.554 -25.554  84.804  1.00  0.00           N  
ATOM    588  CE2 TRP B  36      64.017 -26.760  84.340  1.00  0.00           C  
ATOM    589  CE3 TRP B  36      63.926 -28.065  82.310  1.00  0.00           C  
ATOM    590  CZ2 TRP B  36      64.781 -27.727  84.973  1.00  0.00           C  
ATOM    591  CZ3 TRP B  36      64.692 -29.035  82.946  1.00  0.00           C  
ATOM    592  CH2 TRP B  36      65.107 -28.870  84.243  1.00  0.00           C  
ATOM    593  H   TRP B  36      60.415 -27.710  81.125  1.00  0.00           H  
ATOM    594  HA  TRP B  36      60.177 -24.921  82.147  1.00  0.00           H  
ATOM    595 1HB  TRP B  36      62.577 -26.050  80.618  1.00  0.00           H  
ATOM    596 2HB  TRP B  36      62.380 -24.377  81.121  1.00  0.00           H  
ATOM    597  HD1 TRP B  36      62.352 -23.969  83.896  1.00  0.00           H  
ATOM    598  HE1 TRP B  36      63.716 -25.181  85.728  1.00  0.00           H  
ATOM    599  HE3 TRP B  36      63.597 -28.202  81.281  1.00  0.00           H  
ATOM    600  HZ2 TRP B  36      65.121 -27.614  86.003  1.00  0.00           H  
ATOM    601  HZ3 TRP B  36      64.955 -29.933  82.386  1.00  0.00           H  
ATOM    602  HH2 TRP B  36      65.706 -29.652  84.711  1.00  0.00           H  
ATOM    603  N   PRO B  37      58.698 -25.099  79.994  1.00  0.00           N  
ATOM    604  CA  PRO B  37      58.025 -24.756  78.739  1.00  0.00           C  
ATOM    605  C   PRO B  37      58.297 -23.330  78.253  1.00  0.00           C  
ATOM    606  O   PRO B  37      58.041 -23.023  77.086  1.00  0.00           O  
ATOM    607  CB  PRO B  37      56.540 -24.927  79.080  1.00  0.00           C  
ATOM    608  CG  PRO B  37      56.467 -24.754  80.549  1.00  0.00           C  
ATOM    609  CD  PRO B  37      57.732 -25.344  81.087  1.00  0.00           C  
ATOM    610  HA  PRO B  37      58.332 -25.467  77.957  1.00  0.00           H  
ATOM    611 1HB  PRO B  37      55.941 -24.181  78.538  1.00  0.00           H  
ATOM    612 2HB  PRO B  37      56.191 -25.918  78.755  1.00  0.00           H  
ATOM    613 1HG  PRO B  37      56.369 -23.687  80.801  1.00  0.00           H  
ATOM    614 2HG  PRO B  37      55.574 -25.257  80.947  1.00  0.00           H  
ATOM    615 1HD  PRO B  37      58.018 -24.819  82.011  1.00  0.00           H  
ATOM    616 2HD  PRO B  37      57.583 -26.417  81.281  1.00  0.00           H  
ATOM    617  N   HIS B  38      58.816 -22.478  79.136  1.00  0.00           N  
ATOM    618  CA  HIS B  38      59.133 -21.088  78.793  1.00  0.00           C  
ATOM    619  C   HIS B  38      60.290 -20.962  77.797  1.00  0.00           C  
ATOM    620  O   HIS B  38      60.519 -19.891  77.228  1.00  0.00           O  
ATOM    621  CB  HIS B  38      59.406 -20.261  80.057  1.00  0.00           C  
ATOM    622  CG  HIS B  38      60.729 -20.544  80.704  1.00  0.00           C  
ATOM    623  ND1 HIS B  38      60.985 -21.707  81.399  1.00  0.00           N  
ATOM    624  CD2 HIS B  38      61.860 -19.804  80.781  1.00  0.00           C  
ATOM    625  CE1 HIS B  38      62.220 -21.675  81.868  1.00  0.00           C  
ATOM    626  NE2 HIS B  38      62.773 -20.531  81.506  1.00  0.00           N  
ATOM    627  H   HIS B  38      58.996 -22.807  80.073  1.00  0.00           H  
ATOM    628  HA  HIS B  38      58.287 -20.639  78.275  1.00  0.00           H  
ATOM    629 1HB  HIS B  38      59.373 -19.199  79.811  1.00  0.00           H  
ATOM    630 2HB  HIS B  38      58.625 -20.451  80.792  1.00  0.00           H  
ATOM    631  HD2 HIS B  38      62.018 -18.818  80.345  1.00  0.00           H  
ATOM    632  HE1 HIS B  38      62.700 -22.459  82.454  1.00  0.00           H  
ATOM    633  HE2 HIS B  38      63.714 -20.234  81.725  1.00  0.00           H  
ATOM    634  N   LEU B  39      61.007 -22.065  77.597  1.00  0.00           N  
ATOM    635  CA  LEU B  39      62.112 -22.146  76.646  1.00  0.00           C  
ATOM    636  C   LEU B  39      61.647 -22.431  75.218  1.00  0.00           C  
ATOM    637  O   LEU B  39      62.455 -22.416  74.285  1.00  0.00           O  
ATOM    638  CB  LEU B  39      63.095 -23.238  77.088  1.00  0.00           C  
ATOM    639  CG  LEU B  39      63.766 -23.017  78.450  1.00  0.00           C  
ATOM    640  CD1 LEU B  39      64.603 -24.237  78.808  1.00  0.00           C  
ATOM    641  CD2 LEU B  39      64.625 -21.762  78.396  1.00  0.00           C  
ATOM    642  H   LEU B  39      60.762 -22.883  78.137  1.00  0.00           H  
ATOM    643  HA  LEU B  39      62.633 -21.189  76.640  1.00  0.00           H  
ATOM    644 1HB  LEU B  39      62.564 -24.187  77.131  1.00  0.00           H  
ATOM    645 2HB  LEU B  39      63.883 -23.319  76.340  1.00  0.00           H  
ATOM    646  HG  LEU B  39      63.001 -22.900  79.218  1.00  0.00           H  
ATOM    647 1HD1 LEU B  39      65.080 -24.081  79.776  1.00  0.00           H  
ATOM    648 2HD1 LEU B  39      63.961 -25.117  78.859  1.00  0.00           H  
ATOM    649 3HD1 LEU B  39      65.368 -24.390  78.048  1.00  0.00           H  
ATOM    650 1HD2 LEU B  39      65.101 -21.605  79.364  1.00  0.00           H  
ATOM    651 2HD2 LEU B  39      65.391 -21.878  77.629  1.00  0.00           H  
ATOM    652 3HD2 LEU B  39      63.998 -20.903  78.156  1.00  0.00           H  
ATOM    653  N   TYR B  40      60.348 -22.675  75.051  1.00  0.00           N  
ATOM    654  CA  TYR B  40      59.782 -23.020  73.749  1.00  0.00           C  
ATOM    655  C   TYR B  40      58.758 -22.017  73.225  1.00  0.00           C  
ATOM    656  O   TYR B  40      58.222 -21.204  73.980  1.00  0.00           O  
ATOM    657  CB  TYR B  40      59.166 -24.423  73.800  1.00  0.00           C  
ATOM    658  CG  TYR B  40      60.138 -25.481  74.266  1.00  0.00           C  
ATOM    659  CD1 TYR B  40      60.454 -25.617  75.617  1.00  0.00           C  
ATOM    660  CD2 TYR B  40      60.753 -26.337  73.356  1.00  0.00           C  
ATOM    661  CE1 TYR B  40      61.355 -26.576  76.049  1.00  0.00           C  
ATOM    662  CE2 TYR B  40      61.654 -27.304  73.778  1.00  0.00           C  
ATOM    663  CZ  TYR B  40      61.950 -27.417  75.126  1.00  0.00           C  
ATOM    664  OH  TYR B  40      62.840 -28.372  75.556  1.00  0.00           O  
ATOM    665  H   TYR B  40      59.738 -22.620  75.854  1.00  0.00           H  
ATOM    666  HA  TYR B  40      60.584 -23.014  73.010  1.00  0.00           H  
ATOM    667 1HB  TYR B  40      58.308 -24.419  74.474  1.00  0.00           H  
ATOM    668 2HB  TYR B  40      58.803 -24.697  72.810  1.00  0.00           H  
ATOM    669  HD1 TYR B  40      59.989 -24.963  76.355  1.00  0.00           H  
ATOM    670  HD2 TYR B  40      60.529 -26.252  72.292  1.00  0.00           H  
ATOM    671  HE1 TYR B  40      61.589 -26.666  77.109  1.00  0.00           H  
ATOM    672  HE2 TYR B  40      62.123 -27.966  73.051  1.00  0.00           H  
ATOM    673  HH  TYR B  40      63.336 -28.707  74.805  1.00  0.00           H  
ATOM    674  N   ASN B  41      58.507 -22.090  71.921  1.00  0.00           N  
ATOM    675  CA  ASN B  41      57.602 -21.181  71.230  1.00  0.00           C  
ATOM    676  C   ASN B  41      56.757 -21.969  70.233  1.00  0.00           C  
ATOM    677  O   ASN B  41      57.131 -22.116  69.065  1.00  0.00           O  
ATOM    678  CB  ASN B  41      58.368 -20.068  70.538  1.00  0.00           C  
ATOM    679  CG  ASN B  41      57.462 -19.038  69.923  1.00  0.00           C  
ATOM    680  OD1 ASN B  41      56.349 -19.354  69.485  1.00  0.00           O  
ATOM    681  ND2 ASN B  41      57.916 -17.812  69.881  1.00  0.00           N  
ATOM    682  H   ASN B  41      58.973 -22.815  71.394  1.00  0.00           H  
ATOM    683  HA  ASN B  41      56.945 -20.718  71.968  1.00  0.00           H  
ATOM    684 1HB  ASN B  41      59.023 -19.576  71.257  1.00  0.00           H  
ATOM    685 2HB  ASN B  41      58.999 -20.492  69.757  1.00  0.00           H  
ATOM    686 1HD2 ASN B  41      57.356 -17.084  69.483  1.00  0.00           H  
ATOM    687 2HD2 ASN B  41      58.822 -17.601  70.247  1.00  0.00           H  
ATOM    688  N   GLU B  42      55.617 -22.472  70.700  1.00  0.00           N  
ATOM    689  CA  GLU B  42      54.708 -23.267  69.870  1.00  0.00           C  
ATOM    690  C   GLU B  42      54.309 -22.566  68.567  1.00  0.00           C  
ATOM    691  O   GLU B  42      54.276 -23.194  67.508  1.00  0.00           O  
ATOM    692  CB  GLU B  42      53.448 -23.613  70.667  1.00  0.00           C  
ATOM    693  CG  GLU B  42      52.418 -24.425  69.894  1.00  0.00           C  
ATOM    694  CD  GLU B  42      51.181 -24.716  70.696  1.00  0.00           C  
ATOM    695  OE1 GLU B  42      51.173 -24.425  71.868  1.00  0.00           O  
ATOM    696  OE2 GLU B  42      50.241 -25.230  70.136  1.00  0.00           O  
ATOM    697  H   GLU B  42      55.374 -22.295  71.665  1.00  0.00           H  
ATOM    698  HA  GLU B  42      55.231 -24.169  69.551  1.00  0.00           H  
ATOM    699 1HB  GLU B  42      53.723 -24.181  71.556  1.00  0.00           H  
ATOM    700 2HB  GLU B  42      52.966 -22.694  71.002  1.00  0.00           H  
ATOM    701 1HG  GLU B  42      52.135 -23.874  68.998  1.00  0.00           H  
ATOM    702 2HG  GLU B  42      52.872 -25.364  69.581  1.00  0.00           H  
ATOM    703  N   ASP B  43      54.016 -21.269  68.650  1.00  0.00           N  
ATOM    704  CA  ASP B  43      53.567 -20.506  67.486  1.00  0.00           C  
ATOM    705  C   ASP B  43      54.628 -20.485  66.388  1.00  0.00           C  
ATOM    706  O   ASP B  43      54.302 -20.632  65.210  1.00  0.00           O  
ATOM    707  CB  ASP B  43      53.216 -19.072  67.890  1.00  0.00           C  
ATOM    708  CG  ASP B  43      51.932 -18.983  68.704  1.00  0.00           C  
ATOM    709  OD1 ASP B  43      51.188 -19.936  68.710  1.00  0.00           O  
ATOM    710  OD2 ASP B  43      51.707 -17.964  69.311  1.00  0.00           O  
ATOM    711  H   ASP B  43      54.106 -20.800  69.540  1.00  0.00           H  
ATOM    712  HA  ASP B  43      52.699 -21.008  67.057  1.00  0.00           H  
ATOM    713 1HB  ASP B  43      54.031 -18.649  68.477  1.00  0.00           H  
ATOM    714 2HB  ASP B  43      53.105 -18.459  66.995  1.00  0.00           H  
ATOM    715  N   GLU B  44      55.889 -20.310  66.781  1.00  0.00           N  
ATOM    716  CA  GLU B  44      57.011 -20.306  65.841  1.00  0.00           C  
ATOM    717  C   GLU B  44      57.267 -21.698  65.265  1.00  0.00           C  
ATOM    718  O   GLU B  44      57.569 -21.836  64.080  1.00  0.00           O  
ATOM    719  CB  GLU B  44      58.278 -19.791  66.529  1.00  0.00           C  
ATOM    720  CG  GLU B  44      59.487 -19.674  65.612  1.00  0.00           C  
ATOM    721  CD  GLU B  44      59.277 -18.697  64.488  1.00  0.00           C  
ATOM    722  OE1 GLU B  44      58.371 -17.903  64.578  1.00  0.00           O  
ATOM    723  OE2 GLU B  44      60.024 -18.745  63.539  1.00  0.00           O  
ATOM    724  H   GLU B  44      56.071 -20.175  67.765  1.00  0.00           H  
ATOM    725  HA  GLU B  44      56.764 -19.646  65.010  1.00  0.00           H  
ATOM    726 1HB  GLU B  44      58.085 -18.806  66.956  1.00  0.00           H  
ATOM    727 2HB  GLU B  44      58.543 -20.457  67.349  1.00  0.00           H  
ATOM    728 1HG  GLU B  44      60.346 -19.353  66.200  1.00  0.00           H  
ATOM    729 2HG  GLU B  44      59.711 -20.655  65.197  1.00  0.00           H  
ATOM    730  N   GLU B  45      57.144 -22.718  66.114  1.00  0.00           N  
ATOM    731  CA  GLU B  45      57.254 -24.115  65.689  1.00  0.00           C  
ATOM    732  C   GLU B  45      56.190 -24.474  64.657  1.00  0.00           C  
ATOM    733  O   GLU B  45      56.480 -25.141  63.663  1.00  0.00           O  
ATOM    734  CB  GLU B  45      57.146 -25.054  66.892  1.00  0.00           C  
ATOM    735  CG  GLU B  45      58.325 -24.984  67.848  1.00  0.00           C  
ATOM    736  CD  GLU B  45      58.113 -25.794  69.114  1.00  0.00           C  
ATOM    737  OE1 GLU B  45      57.053 -26.442  69.252  1.00  0.00           O  
ATOM    738  OE2 GLU B  45      59.013 -25.778  69.981  1.00  0.00           O  
ATOM    739  H   GLU B  45      56.969 -22.512  67.087  1.00  0.00           H  
ATOM    740  HA  GLU B  45      58.229 -24.260  65.223  1.00  0.00           H  
ATOM    741 1HB  GLU B  45      56.243 -24.821  67.456  1.00  0.00           H  
ATOM    742 2HB  GLU B  45      57.057 -26.083  66.543  1.00  0.00           H  
ATOM    743 1HG  GLU B  45      59.214 -25.356  67.339  1.00  0.00           H  
ATOM    744 2HG  GLU B  45      58.502 -23.943  68.114  1.00  0.00           H  
ATOM    745  N   PHE B  46      54.960 -24.027  64.909  1.00  0.00           N  
ATOM    746  CA  PHE B  46      53.854 -24.205  63.973  1.00  0.00           C  
ATOM    747  C   PHE B  46      54.146 -23.542  62.629  1.00  0.00           C  
ATOM    748  O   PHE B  46      54.016 -24.176  61.582  1.00  0.00           O  
ATOM    749  CB  PHE B  46      52.564 -23.631  64.560  1.00  0.00           C  
ATOM    750  CG  PHE B  46      51.389 -23.703  63.626  1.00  0.00           C  
ATOM    751  CD1 PHE B  46      50.670 -24.880  63.482  1.00  0.00           C  
ATOM    752  CD2 PHE B  46      51.001 -22.593  62.890  1.00  0.00           C  
ATOM    753  CE1 PHE B  46      49.589 -24.946  62.623  1.00  0.00           C  
ATOM    754  CE2 PHE B  46      49.921 -22.657  62.031  1.00  0.00           C  
ATOM    755  CZ  PHE B  46      49.214 -23.835  61.898  1.00  0.00           C  
ATOM    756  H   PHE B  46      54.794 -23.547  65.782  1.00  0.00           H  
ATOM    757  HA  PHE B  46      53.731 -25.272  63.782  1.00  0.00           H  
ATOM    758 1HB  PHE B  46      52.307 -24.171  65.471  1.00  0.00           H  
ATOM    759 2HB  PHE B  46      52.720 -22.588  64.831  1.00  0.00           H  
ATOM    760  HD1 PHE B  46      50.966 -25.758  64.056  1.00  0.00           H  
ATOM    761  HD2 PHE B  46      51.560 -21.663  62.995  1.00  0.00           H  
ATOM    762  HE1 PHE B  46      49.033 -25.878  62.519  1.00  0.00           H  
ATOM    763  HE2 PHE B  46      49.626 -21.778  61.459  1.00  0.00           H  
ATOM    764  HZ  PHE B  46      48.363 -23.887  61.220  1.00  0.00           H  
ATOM    765  N   ARG B  47      54.543 -22.272  62.668  1.00  0.00           N  
ATOM    766  CA  ARG B  47      54.862 -21.525  61.453  1.00  0.00           C  
ATOM    767  C   ARG B  47      55.962 -22.217  60.644  1.00  0.00           C  
ATOM    768  O   ARG B  47      55.840 -22.352  59.426  1.00  0.00           O  
ATOM    769  CB  ARG B  47      55.304 -20.111  61.799  1.00  0.00           C  
ATOM    770  CG  ARG B  47      54.180 -19.171  62.208  1.00  0.00           C  
ATOM    771  CD  ARG B  47      54.642 -17.761  62.279  1.00  0.00           C  
ATOM    772  NE  ARG B  47      55.528 -17.537  63.410  1.00  0.00           N  
ATOM    773  CZ  ARG B  47      55.122 -17.154  64.636  1.00  0.00           C  
ATOM    774  NH1 ARG B  47      53.844 -16.957  64.873  1.00  0.00           N  
ATOM    775  NH2 ARG B  47      56.008 -16.976  65.600  1.00  0.00           N  
ATOM    776  H   ARG B  47      54.626 -21.813  63.564  1.00  0.00           H  
ATOM    777  HA  ARG B  47      53.973 -21.495  60.822  1.00  0.00           H  
ATOM    778 1HB  ARG B  47      56.020 -20.144  62.619  1.00  0.00           H  
ATOM    779 2HB  ARG B  47      55.809 -19.667  60.941  1.00  0.00           H  
ATOM    780 1HG  ARG B  47      53.372 -19.231  61.479  1.00  0.00           H  
ATOM    781 2HG  ARG B  47      53.805 -19.459  63.191  1.00  0.00           H  
ATOM    782 1HD  ARG B  47      55.183 -17.509  61.367  1.00  0.00           H  
ATOM    783 2HD  ARG B  47      53.781 -17.102  62.384  1.00  0.00           H  
ATOM    784  HE  ARG B  47      56.519 -17.678  63.266  1.00  0.00           H  
ATOM    785 1HH1 ARG B  47      53.166 -17.093  64.136  1.00  0.00           H  
ATOM    786 2HH1 ARG B  47      53.539 -16.670  65.792  1.00  0.00           H  
ATOM    787 1HH2 ARG B  47      56.990 -17.127  65.418  1.00  0.00           H  
ATOM    788 2HH2 ARG B  47      55.703 -16.689  66.519  1.00  0.00           H  
ATOM    789  N   ASN B  48      57.019 -22.657  61.327  1.00  0.00           N  
ATOM    790  CA  ASN B  48      58.144 -23.331  60.678  1.00  0.00           C  
ATOM    791  C   ASN B  48      57.749 -24.638  60.003  1.00  0.00           C  
ATOM    792  O   ASN B  48      58.115 -24.882  58.854  1.00  0.00           O  
ATOM    793  CB  ASN B  48      59.254 -23.580  61.683  1.00  0.00           C  
ATOM    794  CG  ASN B  48      59.991 -22.322  62.053  1.00  0.00           C  
ATOM    795  OD1 ASN B  48      59.945 -21.324  61.325  1.00  0.00           O  
ATOM    796  ND2 ASN B  48      60.669 -22.351  63.172  1.00  0.00           N  
ATOM    797  H   ASN B  48      57.039 -22.517  62.327  1.00  0.00           H  
ATOM    798  HA  ASN B  48      58.521 -22.687  59.882  1.00  0.00           H  
ATOM    799 1HB  ASN B  48      58.833 -24.020  62.588  1.00  0.00           H  
ATOM    800 2HB  ASN B  48      59.965 -24.295  61.271  1.00  0.00           H  
ATOM    801 1HD2 ASN B  48      61.179 -21.543  63.468  1.00  0.00           H  
ATOM    802 2HD2 ASN B  48      60.678 -23.180  63.730  1.00  0.00           H  
ATOM    803  N   ALA B  49      57.004 -25.471  60.728  1.00  0.00           N  
ATOM    804  CA  ALA B  49      56.566 -26.770  60.220  1.00  0.00           C  
ATOM    805  C   ALA B  49      55.654 -26.614  59.004  1.00  0.00           C  
ATOM    806  O   ALA B  49      55.859 -27.279  57.990  1.00  0.00           O  
ATOM    807  CB  ALA B  49      55.871 -27.565  61.316  1.00  0.00           C  
ATOM    808  H   ALA B  49      56.734 -25.191  61.660  1.00  0.00           H  
ATOM    809  HA  ALA B  49      57.449 -27.320  59.892  1.00  0.00           H  
ATOM    810 1HB  ALA B  49      55.552 -28.529  60.920  1.00  0.00           H  
ATOM    811 2HB  ALA B  49      56.561 -27.723  62.145  1.00  0.00           H  
ATOM    812 3HB  ALA B  49      55.001 -27.013  61.669  1.00  0.00           H  
ATOM    813  N   VAL B  50      54.669 -25.723  59.111  1.00  0.00           N  
ATOM    814  CA  VAL B  50      53.665 -25.521  58.063  1.00  0.00           C  
ATOM    815  C   VAL B  50      54.286 -24.951  56.784  1.00  0.00           C  
ATOM    816  O   VAL B  50      54.021 -25.452  55.687  1.00  0.00           O  
ATOM    817  CB  VAL B  50      52.494 -24.619  58.558  1.00  0.00           C  
ATOM    818  CG1 VAL B  50      51.572 -24.226  57.411  1.00  0.00           C  
ATOM    819  CG2 VAL B  50      51.697 -25.328  59.640  1.00  0.00           C  
ATOM    820  H   VAL B  50      54.620 -25.168  59.954  1.00  0.00           H  
ATOM    821  HA  VAL B  50      53.252 -26.492  57.788  1.00  0.00           H  
ATOM    822  HB  VAL B  50      52.905 -23.694  58.962  1.00  0.00           H  
ATOM    823 1HG1 VAL B  50      50.767 -23.597  57.791  1.00  0.00           H  
ATOM    824 2HG1 VAL B  50      52.139 -23.675  56.661  1.00  0.00           H  
ATOM    825 3HG1 VAL B  50      51.149 -25.124  56.961  1.00  0.00           H  
ATOM    826 1HG2 VAL B  50      50.884 -24.684  59.974  1.00  0.00           H  
ATOM    827 2HG2 VAL B  50      51.286 -26.255  59.242  1.00  0.00           H  
ATOM    828 3HG2 VAL B  50      52.350 -25.554  60.484  1.00  0.00           H  
ATOM    829  N   ASN B  51      55.118 -23.921  56.935  1.00  0.00           N  
ATOM    830  CA  ASN B  51      55.778 -23.266  55.803  1.00  0.00           C  
ATOM    831  C   ASN B  51      56.697 -24.186  55.010  1.00  0.00           C  
ATOM    832  O   ASN B  51      56.726 -24.138  53.778  1.00  0.00           O  
ATOM    833  CB  ASN B  51      56.556 -22.056  56.287  1.00  0.00           C  
ATOM    834  CG  ASN B  51      55.662 -20.902  56.649  1.00  0.00           C  
ATOM    835  OD1 ASN B  51      54.500 -20.846  56.231  1.00  0.00           O  
ATOM    836  ND2 ASN B  51      56.182 -19.980  57.419  1.00  0.00           N  
ATOM    837  H   ASN B  51      55.295 -23.584  57.870  1.00  0.00           H  
ATOM    838  HA  ASN B  51      55.013 -22.939  55.097  1.00  0.00           H  
ATOM    839 1HB  ASN B  51      57.149 -22.329  57.160  1.00  0.00           H  
ATOM    840 2HB  ASN B  51      57.248 -21.733  55.509  1.00  0.00           H  
ATOM    841 1HD2 ASN B  51      55.634 -19.189  57.692  1.00  0.00           H  
ATOM    842 2HD2 ASN B  51      57.127 -20.066  57.733  1.00  0.00           H  
ATOM    843  N   GLU B  52      57.445 -25.020  55.724  1.00  0.00           N  
ATOM    844  CA  GLU B  52      58.379 -25.941  55.098  1.00  0.00           C  
ATOM    845  C   GLU B  52      57.632 -27.051  54.363  1.00  0.00           C  
ATOM    846  O   GLU B  52      58.005 -27.418  53.248  1.00  0.00           O  
ATOM    847  CB  GLU B  52      59.318 -26.543  56.145  1.00  0.00           C  
ATOM    848  CG  GLU B  52      60.335 -25.564  56.716  1.00  0.00           C  
ATOM    849  CD  GLU B  52      61.370 -25.143  55.710  1.00  0.00           C  
ATOM    850  OE1 GLU B  52      61.936 -26.000  55.075  1.00  0.00           O  
ATOM    851  OE2 GLU B  52      61.595 -23.963  55.578  1.00  0.00           O  
ATOM    852  H   GLU B  52      57.361 -25.014  56.731  1.00  0.00           H  
ATOM    853  HA  GLU B  52      58.957 -25.393  54.352  1.00  0.00           H  
ATOM    854 1HB  GLU B  52      58.732 -26.939  56.975  1.00  0.00           H  
ATOM    855 2HB  GLU B  52      59.867 -27.376  55.706  1.00  0.00           H  
ATOM    856 1HG  GLU B  52      59.810 -24.678  57.072  1.00  0.00           H  
ATOM    857 2HG  GLU B  52      60.830 -26.026  57.569  1.00  0.00           H  
ATOM    858  N   VAL B  53      56.565 -27.557  54.980  1.00  0.00           N  
ATOM    859  CA  VAL B  53      55.716 -28.580  54.360  1.00  0.00           C  
ATOM    860  C   VAL B  53      55.046 -28.076  53.076  1.00  0.00           C  
ATOM    861  O   VAL B  53      55.075 -28.767  52.056  1.00  0.00           O  
ATOM    862  CB  VAL B  53      54.657 -29.144  55.352  1.00  0.00           C  
ATOM    863  CG1 VAL B  53      53.629 -30.004  54.630  1.00  0.00           C  
ATOM    864  CG2 VAL B  53      55.329 -29.960  56.439  1.00  0.00           C  
ATOM    865  H   VAL B  53      56.336 -27.222  55.905  1.00  0.00           H  
ATOM    866  HA  VAL B  53      56.350 -29.408  54.042  1.00  0.00           H  
ATOM    867  HB  VAL B  53      54.121 -28.312  55.809  1.00  0.00           H  
ATOM    868 1HG1 VAL B  53      52.902 -30.384  55.349  1.00  0.00           H  
ATOM    869 2HG1 VAL B  53      53.116 -29.404  53.879  1.00  0.00           H  
ATOM    870 3HG1 VAL B  53      54.131 -30.842  54.146  1.00  0.00           H  
ATOM    871 1HG2 VAL B  53      54.574 -30.346  57.123  1.00  0.00           H  
ATOM    872 2HG2 VAL B  53      55.869 -30.792  55.987  1.00  0.00           H  
ATOM    873 3HG2 VAL B  53      56.028 -29.329  56.988  1.00  0.00           H  
ATOM    874  N   LYS B  54      54.465 -26.877  53.129  1.00  0.00           N  
ATOM    875  CA  LYS B  54      53.845 -26.260  51.949  1.00  0.00           C  
ATOM    876  C   LYS B  54      54.815 -26.088  50.778  1.00  0.00           C  
ATOM    877  O   LYS B  54      54.459 -26.365  49.630  1.00  0.00           O  
ATOM    878  CB  LYS B  54      53.248 -24.902  52.322  1.00  0.00           C  
ATOM    879  CG  LYS B  54      51.964 -24.983  53.138  1.00  0.00           C  
ATOM    880  CD  LYS B  54      51.411 -23.597  53.435  1.00  0.00           C  
ATOM    881  CE  LYS B  54      50.050 -23.677  54.110  1.00  0.00           C  
ATOM    882  NZ  LYS B  54      49.504 -22.328  54.423  1.00  0.00           N  
ATOM    883  H   LYS B  54      54.452 -26.379  54.008  1.00  0.00           H  
ATOM    884  HA  LYS B  54      53.077 -26.935  51.569  1.00  0.00           H  
ATOM    885 1HB  LYS B  54      53.975 -24.330  52.898  1.00  0.00           H  
ATOM    886 2HB  LYS B  54      53.032 -24.338  51.414  1.00  0.00           H  
ATOM    887 1HG  LYS B  54      51.216 -25.552  52.585  1.00  0.00           H  
ATOM    888 2HG  LYS B  54      52.163 -25.495  54.079  1.00  0.00           H  
ATOM    889 1HD  LYS B  54      52.101 -23.062  54.089  1.00  0.00           H  
ATOM    890 2HD  LYS B  54      51.312 -23.037  52.505  1.00  0.00           H  
ATOM    891 1HE  LYS B  54      49.350 -24.196  53.457  1.00  0.00           H  
ATOM    892 2HE  LYS B  54      50.136 -24.244  55.037  1.00  0.00           H  
ATOM    893 1HZ  LYS B  54      48.602 -22.425  54.869  1.00  0.00           H  
ATOM    894 2HZ  LYS B  54      50.137 -21.844  55.045  1.00  0.00           H  
ATOM    895 3HZ  LYS B  54      49.401 -21.800  53.569  1.00  0.00           H  
ATOM    896  N   ARG B  55      56.033 -25.639  51.076  1.00  0.00           N  
ATOM    897  CA  ARG B  55      57.096 -25.529  50.074  1.00  0.00           C  
ATOM    898  C   ARG B  55      57.431 -26.883  49.438  1.00  0.00           C  
ATOM    899  O   ARG B  55      57.586 -26.978  48.218  1.00  0.00           O  
ATOM    900  CB  ARG B  55      58.354 -24.947  50.700  1.00  0.00           C  
ATOM    901  CG  ARG B  55      59.477 -24.648  49.720  1.00  0.00           C  
ATOM    902  CD  ARG B  55      60.713 -24.208  50.417  1.00  0.00           C  
ATOM    903  NE  ARG B  55      61.848 -24.131  49.513  1.00  0.00           N  
ATOM    904  CZ  ARG B  55      62.109 -23.089  48.699  1.00  0.00           C  
ATOM    905  NH1 ARG B  55      61.307 -22.047  48.688  1.00  0.00           N  
ATOM    906  NH2 ARG B  55      63.170 -23.115  47.911  1.00  0.00           N  
ATOM    907  H   ARG B  55      56.225 -25.367  52.030  1.00  0.00           H  
ATOM    908  HA  ARG B  55      56.738 -24.901  49.258  1.00  0.00           H  
ATOM    909 1HB  ARG B  55      58.109 -24.018  51.213  1.00  0.00           H  
ATOM    910 2HB  ARG B  55      58.744 -25.640  51.446  1.00  0.00           H  
ATOM    911 1HG  ARG B  55      59.709 -25.546  49.147  1.00  0.00           H  
ATOM    912 2HG  ARG B  55      59.166 -23.854  49.040  1.00  0.00           H  
ATOM    913 1HD  ARG B  55      60.554 -23.221  50.850  1.00  0.00           H  
ATOM    914 2HD  ARG B  55      60.955 -24.916  51.209  1.00  0.00           H  
ATOM    915  HE  ARG B  55      62.488 -24.914  49.493  1.00  0.00           H  
ATOM    916 1HH1 ARG B  55      60.496 -22.027  49.290  1.00  0.00           H  
ATOM    917 2HH1 ARG B  55      61.502 -21.266  48.078  1.00  0.00           H  
ATOM    918 1HH2 ARG B  55      63.786 -23.916  47.919  1.00  0.00           H  
ATOM    919 2HH2 ARG B  55      63.365 -22.334  47.302  1.00  0.00           H  
ATOM    920  N   ALA B  56      57.540 -27.922  50.265  1.00  0.00           N  
ATOM    921  CA  ALA B  56      57.806 -29.273  49.772  1.00  0.00           C  
ATOM    922  C   ALA B  56      56.677 -29.732  48.853  1.00  0.00           C  
ATOM    923  O   ALA B  56      56.926 -30.330  47.807  1.00  0.00           O  
ATOM    924  CB  ALA B  56      57.987 -30.243  50.929  1.00  0.00           C  
ATOM    925  H   ALA B  56      57.437 -27.772  51.258  1.00  0.00           H  
ATOM    926  HA  ALA B  56      58.728 -29.246  49.191  1.00  0.00           H  
ATOM    927 1HB  ALA B  56      58.183 -31.242  50.540  1.00  0.00           H  
ATOM    928 2HB  ALA B  56      58.827 -29.922  51.545  1.00  0.00           H  
ATOM    929 3HB  ALA B  56      57.081 -30.261  51.533  1.00  0.00           H  
ATOM    930  N   MET B  57      55.443 -29.422  49.252  1.00  0.00           N  
ATOM    931  CA  MET B  57      54.247 -29.746  48.470  1.00  0.00           C  
ATOM    932  C   MET B  57      54.253 -29.060  47.104  1.00  0.00           C  
ATOM    933  O   MET B  57      53.827 -29.651  46.108  1.00  0.00           O  
ATOM    934  CB  MET B  57      52.992 -29.358  49.249  1.00  0.00           C  
ATOM    935  CG  MET B  57      52.713 -30.228  50.467  1.00  0.00           C  
ATOM    936  SD  MET B  57      51.352 -29.600  51.472  1.00  0.00           S  
ATOM    937  CE  MET B  57      49.951 -29.997  50.430  1.00  0.00           C  
ATOM    938  H   MET B  57      55.338 -28.942  50.135  1.00  0.00           H  
ATOM    939  HA  MET B  57      54.240 -30.818  48.277  1.00  0.00           H  
ATOM    940 1HB  MET B  57      53.079 -28.327  49.588  1.00  0.00           H  
ATOM    941 2HB  MET B  57      52.124 -29.414  48.592  1.00  0.00           H  
ATOM    942 1HG  MET B  57      52.465 -31.238  50.142  1.00  0.00           H  
ATOM    943 2HG  MET B  57      53.605 -30.279  51.089  1.00  0.00           H  
ATOM    944 1HE  MET B  57      49.032 -29.670  50.916  1.00  0.00           H  
ATOM    945 2HE  MET B  57      50.056 -29.489  49.470  1.00  0.00           H  
ATOM    946 3HE  MET B  57      49.912 -31.075  50.267  1.00  0.00           H  
ATOM    947  N   GLN B  58      54.743 -27.820  47.068  1.00  0.00           N  
ATOM    948  CA  GLN B  58      54.926 -27.072  45.823  1.00  0.00           C  
ATOM    949  C   GLN B  58      55.908 -27.753  44.871  1.00  0.00           C  
ATOM    950  O   GLN B  58      55.787 -27.623  43.652  1.00  0.00           O  
ATOM    951  CB  GLN B  58      55.407 -25.650  46.127  1.00  0.00           C  
ATOM    952  CG  GLN B  58      54.355 -24.760  46.767  1.00  0.00           C  
ATOM    953  CD  GLN B  58      54.911 -23.409  47.174  1.00  0.00           C  
ATOM    954  OE1 GLN B  58      56.121 -23.249  47.358  1.00  0.00           O  
ATOM    955  NE2 GLN B  58      54.029 -22.426  47.316  1.00  0.00           N  
ATOM    956  H   GLN B  58      54.997 -27.387  47.944  1.00  0.00           H  
ATOM    957  HA  GLN B  58      53.967 -27.021  45.306  1.00  0.00           H  
ATOM    958 1HB  GLN B  58      56.265 -25.693  46.797  1.00  0.00           H  
ATOM    959 2HB  GLN B  58      55.736 -25.172  45.204  1.00  0.00           H  
ATOM    960 1HG  GLN B  58      53.548 -24.598  46.053  1.00  0.00           H  
ATOM    961 2HG  GLN B  58      53.971 -25.254  47.659  1.00  0.00           H  
ATOM    962 1HE2 GLN B  58      54.336 -21.512  47.583  1.00  0.00           H  
ATOM    963 2HE2 GLN B  58      53.057 -22.599  47.157  1.00  0.00           H  
ATOM    964  N   PHE B  59      56.876 -28.475  45.435  1.00  0.00           N  
ATOM    965  CA  PHE B  59      57.836 -29.240  44.643  1.00  0.00           C  
ATOM    966  C   PHE B  59      57.295 -30.615  44.239  1.00  0.00           C  
ATOM    967  O   PHE B  59      57.982 -31.387  43.566  1.00  0.00           O  
ATOM    968  CB  PHE B  59      59.169 -29.380  45.386  1.00  0.00           C  
ATOM    969  CG  PHE B  59      60.001 -28.127  45.380  1.00  0.00           C  
ATOM    970  CD1 PHE B  59      60.599 -27.675  44.206  1.00  0.00           C  
ATOM    971  CD2 PHE B  59      60.195 -27.401  46.551  1.00  0.00           C  
ATOM    972  CE1 PHE B  59      61.374 -26.518  44.198  1.00  0.00           C  
ATOM    973  CE2 PHE B  59      60.968 -26.241  46.553  1.00  0.00           C  
ATOM    974  CZ  PHE B  59      61.556 -25.800  45.375  1.00  0.00           C  
ATOM    975  H   PHE B  59      56.945 -28.492  46.442  1.00  0.00           H  
ATOM    976  HA  PHE B  59      58.016 -28.707  43.708  1.00  0.00           H  
ATOM    977 1HB  PHE B  59      58.980 -29.658  46.422  1.00  0.00           H  
ATOM    978 2HB  PHE B  59      59.755 -30.179  44.934  1.00  0.00           H  
ATOM    979  HD1 PHE B  59      60.453 -28.238  43.284  1.00  0.00           H  
ATOM    980  HD2 PHE B  59      59.733 -27.749  47.475  1.00  0.00           H  
ATOM    981  HE1 PHE B  59      61.836 -26.179  43.271  1.00  0.00           H  
ATOM    982  HE2 PHE B  59      61.112 -25.681  47.477  1.00  0.00           H  
ATOM    983  HZ  PHE B  59      62.160 -24.893  45.372  1.00  0.00           H  
ATOM    984  N   GLY B  60      56.065 -30.912  44.656  1.00  0.00           N  
ATOM    985  CA  GLY B  60      55.388 -32.147  44.264  1.00  0.00           C  
ATOM    986  C   GLY B  60      55.393 -33.258  45.295  1.00  0.00           C  
ATOM    987  O   GLY B  60      55.079 -34.404  44.968  1.00  0.00           O  
ATOM    988  H   GLY B  60      55.589 -30.261  45.263  1.00  0.00           H  
ATOM    989 1HA  GLY B  60      54.346 -31.930  44.026  1.00  0.00           H  
ATOM    990 2HA  GLY B  60      55.848 -32.542  43.359  1.00  0.00           H  
ATOM    991  N   VAL B  61      55.750 -32.932  46.536  1.00  0.00           N  
ATOM    992  CA  VAL B  61      55.729 -33.907  47.629  1.00  0.00           C  
ATOM    993  C   VAL B  61      54.289 -34.154  48.078  1.00  0.00           C  
ATOM    994  O   VAL B  61      53.554 -33.212  48.390  1.00  0.00           O  
ATOM    995  CB  VAL B  61      56.564 -33.407  48.822  1.00  0.00           C  
ATOM    996  CG1 VAL B  61      56.449 -34.370  49.994  1.00  0.00           C  
ATOM    997  CG2 VAL B  61      58.017 -33.239  48.403  1.00  0.00           C  
ATOM    998  H   VAL B  61      56.044 -31.984  46.728  1.00  0.00           H  
ATOM    999  HA  VAL B  61      56.125 -34.853  47.257  1.00  0.00           H  
ATOM   1000  HB  VAL B  61      56.168 -32.447  49.154  1.00  0.00           H  
ATOM   1001 1HG1 VAL B  61      57.046 -34.000  50.829  1.00  0.00           H  
ATOM   1002 2HG1 VAL B  61      55.406 -34.447  50.301  1.00  0.00           H  
ATOM   1003 3HG1 VAL B  61      56.814 -35.352  49.695  1.00  0.00           H  
ATOM   1004 1HG2 VAL B  61      58.601 -32.884  49.251  1.00  0.00           H  
ATOM   1005 2HG2 VAL B  61      58.411 -34.197  48.065  1.00  0.00           H  
ATOM   1006 3HG2 VAL B  61      58.079 -32.514  47.590  1.00  0.00           H  
ATOM   1007  N   LYS B  62      53.899 -35.426  48.092  1.00  0.00           N  
ATOM   1008  CA  LYS B  62      52.542 -35.820  48.456  1.00  0.00           C  
ATOM   1009  C   LYS B  62      52.492 -36.400  49.866  1.00  0.00           C  
ATOM   1010  O   LYS B  62      51.550 -36.139  50.615  1.00  0.00           O  
ATOM   1011  CB  LYS B  62      51.991 -36.833  47.451  1.00  0.00           C  
ATOM   1012  CG  LYS B  62      51.909 -36.318  46.020  1.00  0.00           C  
ATOM   1013  CD  LYS B  62      50.959 -35.135  45.912  1.00  0.00           C  
ATOM   1014  CE  LYS B  62      50.815 -34.669  44.470  1.00  0.00           C  
ATOM   1015  NZ  LYS B  62      49.894 -33.507  44.350  1.00  0.00           N  
ATOM   1016  H   LYS B  62      54.568 -36.140  47.841  1.00  0.00           H  
ATOM   1017  HA  LYS B  62      51.908 -34.932  48.443  1.00  0.00           H  
ATOM   1018 1HB  LYS B  62      52.619 -37.724  47.451  1.00  0.00           H  
ATOM   1019 2HB  LYS B  62      50.989 -37.138  47.755  1.00  0.00           H  
ATOM   1020 1HG  LYS B  62      52.900 -36.009  45.687  1.00  0.00           H  
ATOM   1021 2HG  LYS B  62      51.558 -37.116  45.366  1.00  0.00           H  
ATOM   1022 1HD  LYS B  62      49.977 -35.419  46.293  1.00  0.00           H  
ATOM   1023 2HD  LYS B  62      51.337 -34.308  46.514  1.00  0.00           H  
ATOM   1024 1HE  LYS B  62      51.792 -34.386  44.081  1.00  0.00           H  
ATOM   1025 2HE  LYS B  62      50.429 -35.487  43.861  1.00  0.00           H  
ATOM   1026 1HZ  LYS B  62      49.826 -33.230  43.381  1.00  0.00           H  
ATOM   1027 2HZ  LYS B  62      48.979 -33.765  44.691  1.00  0.00           H  
ATOM   1028 3HZ  LYS B  62      50.252 -32.736  44.895  1.00  0.00           H  
ATOM   1029  N   THR B  63      53.512 -37.180  50.218  1.00  0.00           N  
ATOM   1030  CA  THR B  63      53.584 -37.828  51.528  1.00  0.00           C  
ATOM   1031  C   THR B  63      54.902 -37.544  52.256  1.00  0.00           C  
ATOM   1032  O   THR B  63      55.978 -37.582  51.656  1.00  0.00           O  
ATOM   1033  CB  THR B  63      53.396 -39.350  51.391  1.00  0.00           C  
ATOM   1034  OG1 THR B  63      52.106 -39.627  50.830  1.00  0.00           O  
ATOM   1035  CG2 THR B  63      53.511 -40.026  52.748  1.00  0.00           C  
ATOM   1036  H   THR B  63      54.260 -37.326  49.555  1.00  0.00           H  
ATOM   1037  HA  THR B  63      52.790 -37.426  52.157  1.00  0.00           H  
ATOM   1038  HB  THR B  63      54.160 -39.753  50.725  1.00  0.00           H  
ATOM   1039  HG1 THR B  63      52.213 -40.061  49.981  1.00  0.00           H  
ATOM   1040 1HG2 THR B  63      53.376 -41.102  52.632  1.00  0.00           H  
ATOM   1041 2HG2 THR B  63      54.495 -39.828  53.172  1.00  0.00           H  
ATOM   1042 3HG2 THR B  63      52.744 -39.635  53.415  1.00  0.00           H  
ATOM   1043  N   ILE B  64      54.799 -37.250  53.549  1.00  0.00           N  
ATOM   1044  CA  ILE B  64      55.970 -37.060  54.397  1.00  0.00           C  
ATOM   1045  C   ILE B  64      55.885 -37.992  55.607  1.00  0.00           C  
ATOM   1046  O   ILE B  64      54.907 -37.966  56.359  1.00  0.00           O  
ATOM   1047  CB  ILE B  64      56.089 -35.598  54.867  1.00  0.00           C  
ATOM   1048  CG1 ILE B  64      56.253 -34.663  53.665  1.00  0.00           C  
ATOM   1049  CG2 ILE B  64      57.256 -35.442  55.830  1.00  0.00           C  
ATOM   1050  CD1 ILE B  64      56.290 -33.198  54.033  1.00  0.00           C  
ATOM   1051  H   ILE B  64      53.878 -37.155  53.953  1.00  0.00           H  
ATOM   1052  HA  ILE B  64      56.858 -37.332  53.827  1.00  0.00           H  
ATOM   1053  HB  ILE B  64      55.170 -35.303  55.373  1.00  0.00           H  
ATOM   1054 1HG1 ILE B  64      57.174 -34.907  53.138  1.00  0.00           H  
ATOM   1055 2HG1 ILE B  64      55.428 -34.818  52.969  1.00  0.00           H  
ATOM   1056 1HG2 ILE B  64      57.326 -34.403  56.151  1.00  0.00           H  
ATOM   1057 2HG2 ILE B  64      57.099 -36.080  56.698  1.00  0.00           H  
ATOM   1058 3HG2 ILE B  64      58.181 -35.730  55.330  1.00  0.00           H  
ATOM   1059 1HD1 ILE B  64      56.407 -32.599  53.130  1.00  0.00           H  
ATOM   1060 2HD1 ILE B  64      55.359 -32.924  54.532  1.00  0.00           H  
ATOM   1061 3HD1 ILE B  64      57.128 -33.012  54.702  1.00  0.00           H  
ATOM   1062  N   VAL B  65      56.911 -38.824  55.768  1.00  0.00           N  
ATOM   1063  CA  VAL B  65      57.004 -39.753  56.888  1.00  0.00           C  
ATOM   1064  C   VAL B  65      57.885 -39.130  57.974  1.00  0.00           C  
ATOM   1065  O   VAL B  65      59.036 -38.758  57.720  1.00  0.00           O  
ATOM   1066  CB  VAL B  65      57.598 -41.100  56.435  1.00  0.00           C  
ATOM   1067  CG1 VAL B  65      57.714 -42.054  57.615  1.00  0.00           C  
ATOM   1068  CG2 VAL B  65      56.736 -41.703  55.337  1.00  0.00           C  
ATOM   1069  H   VAL B  65      57.651 -38.805  55.081  1.00  0.00           H  
ATOM   1070  HA  VAL B  65      56.004 -39.907  57.295  1.00  0.00           H  
ATOM   1071  HB  VAL B  65      58.607 -40.933  56.057  1.00  0.00           H  
ATOM   1072 1HG1 VAL B  65      58.136 -43.001  57.277  1.00  0.00           H  
ATOM   1073 2HG1 VAL B  65      58.364 -41.618  58.373  1.00  0.00           H  
ATOM   1074 3HG1 VAL B  65      56.726 -42.229  58.040  1.00  0.00           H  
ATOM   1075 1HG2 VAL B  65      57.162 -42.655  55.021  1.00  0.00           H  
ATOM   1076 2HG2 VAL B  65      55.726 -41.864  55.714  1.00  0.00           H  
ATOM   1077 3HG2 VAL B  65      56.701 -41.021  54.487  1.00  0.00           H  
ATOM   1078  N   ASP B  66      57.328 -39.014  59.177  1.00  0.00           N  
ATOM   1079  CA  ASP B  66      57.965 -38.300  60.286  1.00  0.00           C  
ATOM   1080  C   ASP B  66      58.269 -39.239  61.459  1.00  0.00           C  
ATOM   1081  O   ASP B  66      57.411 -39.454  62.318  1.00  0.00           O  
ATOM   1082  CB  ASP B  66      57.073 -37.152  60.763  1.00  0.00           C  
ATOM   1083  CG  ASP B  66      57.722 -36.312  61.855  1.00  0.00           C  
ATOM   1084  OD1 ASP B  66      58.605 -36.808  62.513  1.00  0.00           O  
ATOM   1085  OD2 ASP B  66      57.328 -35.182  62.020  1.00  0.00           O  
ATOM   1086  H   ASP B  66      56.424 -39.440  59.321  1.00  0.00           H  
ATOM   1087  HA  ASP B  66      58.915 -37.897  59.937  1.00  0.00           H  
ATOM   1088 1HB  ASP B  66      56.832 -36.503  59.921  1.00  0.00           H  
ATOM   1089 2HB  ASP B  66      56.134 -37.555  61.145  1.00  0.00           H  
ATOM   1090  N   PRO B  67      59.499 -39.789  61.508  1.00  0.00           N  
ATOM   1091  CA  PRO B  67      59.887 -40.706  62.580  1.00  0.00           C  
ATOM   1092  C   PRO B  67      60.274 -40.017  63.900  1.00  0.00           C  
ATOM   1093  O   PRO B  67      61.378 -40.242  64.412  1.00  0.00           O  
ATOM   1094  CB  PRO B  67      61.087 -41.429  61.962  1.00  0.00           C  
ATOM   1095  CG  PRO B  67      61.723 -40.402  61.088  1.00  0.00           C  
ATOM   1096  CD  PRO B  67      60.563 -39.655  60.485  1.00  0.00           C  
ATOM   1097  HA  PRO B  67      59.057 -41.400  62.781  1.00  0.00           H  
ATOM   1098 1HB  PRO B  67      61.759 -41.789  62.755  1.00  0.00           H  
ATOM   1099 2HB  PRO B  67      60.747 -42.314  61.403  1.00  0.00           H  
ATOM   1100 1HG  PRO B  67      62.382 -39.753  61.683  1.00  0.00           H  
ATOM   1101 2HG  PRO B  67      62.355 -40.887  60.330  1.00  0.00           H  
ATOM   1102 1HD  PRO B  67      60.844 -38.603  60.331  1.00  0.00           H  
ATOM   1103 2HD  PRO B  67      60.281 -40.125  59.531  1.00  0.00           H  
ATOM   1104  N   THR B  68      59.375 -39.193  64.438  1.00  0.00           N  
ATOM   1105  CA  THR B  68      59.573 -38.565  65.743  1.00  0.00           C  
ATOM   1106  C   THR B  68      58.868 -39.418  66.796  1.00  0.00           C  
ATOM   1107  O   THR B  68      57.649 -39.597  66.745  1.00  0.00           O  
ATOM   1108  CB  THR B  68      59.036 -37.122  65.775  1.00  0.00           C  
ATOM   1109  OG1 THR B  68      59.741 -36.326  64.813  1.00  0.00           O  
ATOM   1110  CG2 THR B  68      59.216 -36.516  67.158  1.00  0.00           C  
ATOM   1111  H   THR B  68      58.528 -39.000  63.922  1.00  0.00           H  
ATOM   1112  HA  THR B  68      60.643 -38.529  65.951  1.00  0.00           H  
ATOM   1113  HB  THR B  68      57.977 -37.122  65.520  1.00  0.00           H  
ATOM   1114  HG1 THR B  68      59.273 -36.350  63.975  1.00  0.00           H  
ATOM   1115 1HG2 THR B  68      58.831 -35.496  67.162  1.00  0.00           H  
ATOM   1116 2HG2 THR B  68      58.672 -37.112  67.890  1.00  0.00           H  
ATOM   1117 3HG2 THR B  68      60.274 -36.504  67.415  1.00  0.00           H  
ATOM   1118  N   VAL B  69      59.649 -39.963  67.725  1.00  0.00           N  
ATOM   1119  CA  VAL B  69      59.164 -40.957  68.688  1.00  0.00           C  
ATOM   1120  C   VAL B  69      59.708 -40.655  70.089  1.00  0.00           C  
ATOM   1121  O   VAL B  69      60.191 -39.547  70.339  1.00  0.00           O  
ATOM   1122  CB  VAL B  69      59.594 -42.374  68.262  1.00  0.00           C  
ATOM   1123  CG1 VAL B  69      59.007 -42.723  66.903  1.00  0.00           C  
ATOM   1124  CG2 VAL B  69      61.111 -42.469  68.235  1.00  0.00           C  
ATOM   1125  H   VAL B  69      60.616 -39.673  67.761  1.00  0.00           H  
ATOM   1126  HA  VAL B  69      58.078 -40.880  68.748  1.00  0.00           H  
ATOM   1127  HB  VAL B  69      59.197 -43.094  68.978  1.00  0.00           H  
ATOM   1128 1HG1 VAL B  69      59.320 -43.727  66.618  1.00  0.00           H  
ATOM   1129 2HG1 VAL B  69      57.919 -42.684  66.955  1.00  0.00           H  
ATOM   1130 3HG1 VAL B  69      59.361 -42.009  66.159  1.00  0.00           H  
ATOM   1131 1HG2 VAL B  69      61.408 -43.473  67.934  1.00  0.00           H  
ATOM   1132 2HG2 VAL B  69      61.508 -41.744  67.524  1.00  0.00           H  
ATOM   1133 3HG2 VAL B  69      61.507 -42.256  69.228  1.00  0.00           H  
ATOM   1134  N   MET B  70      59.624 -41.632  70.996  1.00  0.00           N  
ATOM   1135  CA  MET B  70      60.037 -41.441  72.389  1.00  0.00           C  
ATOM   1136  C   MET B  70      61.489 -40.993  72.466  1.00  0.00           C  
ATOM   1137  O   MET B  70      62.395 -41.722  72.054  1.00  0.00           O  
ATOM   1138  CB  MET B  70      59.834 -42.728  73.187  1.00  0.00           C  
ATOM   1139  CG  MET B  70      60.147 -42.604  74.672  1.00  0.00           C  
ATOM   1140  SD  MET B  70      59.927 -44.158  75.560  1.00  0.00           S  
ATOM   1141  CE  MET B  70      58.150 -44.355  75.464  1.00  0.00           C  
ATOM   1142  H   MET B  70      59.264 -42.530  70.708  1.00  0.00           H  
ATOM   1143  HA  MET B  70      59.412 -40.666  72.832  1.00  0.00           H  
ATOM   1144 1HB  MET B  70      58.801 -43.057  73.090  1.00  0.00           H  
ATOM   1145 2HB  MET B  70      60.468 -43.515  72.776  1.00  0.00           H  
ATOM   1146 1HG  MET B  70      61.177 -42.276  74.800  1.00  0.00           H  
ATOM   1147 2HG  MET B  70      59.493 -41.856  75.120  1.00  0.00           H  
ATOM   1148 1HE  MET B  70      57.858 -45.276  75.970  1.00  0.00           H  
ATOM   1149 2HE  MET B  70      57.663 -43.506  75.943  1.00  0.00           H  
ATOM   1150 3HE  MET B  70      57.846 -44.405  74.417  1.00  0.00           H  
ATOM   1151  N   GLY B  71      61.698 -39.792  72.999  1.00  0.00           N  
ATOM   1152  CA  GLY B  71      63.037 -39.224  73.123  1.00  0.00           C  
ATOM   1153  C   GLY B  71      63.251 -38.063  72.168  1.00  0.00           C  
ATOM   1154  O   GLY B  71      64.180 -37.271  72.346  1.00  0.00           O  
ATOM   1155  H   GLY B  71      60.905 -39.260  73.326  1.00  0.00           H  
ATOM   1156 1HA  GLY B  71      63.193 -38.882  74.147  1.00  0.00           H  
ATOM   1157 2HA  GLY B  71      63.780 -39.995  72.925  1.00  0.00           H  
ATOM   1158  N   LEU B  72      62.393 -37.967  71.156  1.00  0.00           N  
ATOM   1159  CA  LEU B  72      62.445 -36.865  70.194  1.00  0.00           C  
ATOM   1160  C   LEU B  72      61.278 -35.887  70.362  1.00  0.00           C  
ATOM   1161  O   LEU B  72      61.161 -34.916  69.615  1.00  0.00           O  
ATOM   1162  CB  LEU B  72      62.443 -37.422  68.764  1.00  0.00           C  
ATOM   1163  CG  LEU B  72      63.669 -38.258  68.375  1.00  0.00           C  
ATOM   1164  CD1 LEU B  72      63.460 -38.850  66.987  1.00  0.00           C  
ATOM   1165  CD2 LEU B  72      64.914 -37.385  68.415  1.00  0.00           C  
ATOM   1166  H   LEU B  72      61.684 -38.678  71.051  1.00  0.00           H  
ATOM   1167  HA  LEU B  72      63.340 -36.276  70.391  1.00  0.00           H  
ATOM   1168 1HB  LEU B  72      61.561 -38.047  68.636  1.00  0.00           H  
ATOM   1169 2HB  LEU B  72      62.376 -36.587  68.066  1.00  0.00           H  
ATOM   1170  HG  LEU B  72      63.783 -39.085  69.076  1.00  0.00           H  
ATOM   1171 1HD1 LEU B  72      64.330 -39.445  66.710  1.00  0.00           H  
ATOM   1172 2HD1 LEU B  72      62.574 -39.485  66.992  1.00  0.00           H  
ATOM   1173 3HD1 LEU B  72      63.326 -38.045  66.265  1.00  0.00           H  
ATOM   1174 1HD2 LEU B  72      65.785 -37.980  68.139  1.00  0.00           H  
ATOM   1175 2HD2 LEU B  72      64.801 -36.558  67.713  1.00  0.00           H  
ATOM   1176 3HD2 LEU B  72      65.049 -36.990  69.422  1.00  0.00           H  
ATOM   1177  N   GLY B  73      60.427 -36.143  71.352  1.00  0.00           N  
ATOM   1178  CA  GLY B  73      59.275 -35.289  71.626  1.00  0.00           C  
ATOM   1179  C   GLY B  73      58.121 -35.440  70.655  1.00  0.00           C  
ATOM   1180  O   GLY B  73      57.741 -34.479  69.984  1.00  0.00           O  
ATOM   1181  H   GLY B  73      60.586 -36.955  71.931  1.00  0.00           H  
ATOM   1182 1HA  GLY B  73      58.897 -35.498  72.627  1.00  0.00           H  
ATOM   1183 2HA  GLY B  73      59.586 -34.244  71.612  1.00  0.00           H  
ATOM   1184  N   ARG B  74      57.568 -36.649  70.581  1.00  0.00           N  
ATOM   1185  CA  ARG B  74      56.405 -36.933  69.748  1.00  0.00           C  
ATOM   1186  C   ARG B  74      55.170 -36.242  70.318  1.00  0.00           C  
ATOM   1187  O   ARG B  74      54.909 -36.313  71.519  1.00  0.00           O  
ATOM   1188  CB  ARG B  74      56.179 -38.447  69.666  1.00  0.00           C  
ATOM   1189  CG  ARG B  74      55.080 -38.892  68.705  1.00  0.00           C  
ATOM   1190  CD  ARG B  74      54.959 -40.417  68.659  1.00  0.00           C  
ATOM   1191  NE  ARG B  74      54.506 -40.975  69.934  1.00  0.00           N  
ATOM   1192  CZ  ARG B  74      54.162 -42.246  70.134  1.00  0.00           C  
ATOM   1193  NH1 ARG B  74      54.208 -43.126  69.143  1.00  0.00           N  
ATOM   1194  NH2 ARG B  74      53.765 -42.637  71.337  1.00  0.00           N  
ATOM   1195  H   ARG B  74      57.976 -37.394  71.127  1.00  0.00           H  
ATOM   1196  HA  ARG B  74      56.595 -36.550  68.745  1.00  0.00           H  
ATOM   1197 1HB  ARG B  74      57.102 -38.935  69.355  1.00  0.00           H  
ATOM   1198 2HB  ARG B  74      55.923 -38.831  70.654  1.00  0.00           H  
ATOM   1199 1HG  ARG B  74      54.125 -38.480  69.029  1.00  0.00           H  
ATOM   1200 2HG  ARG B  74      55.309 -38.534  67.700  1.00  0.00           H  
ATOM   1201 1HD  ARG B  74      54.239 -40.702  67.892  1.00  0.00           H  
ATOM   1202 2HD  ARG B  74      55.930 -40.853  68.425  1.00  0.00           H  
ATOM   1203  HE  ARG B  74      54.449 -40.349  70.727  1.00  0.00           H  
ATOM   1204 1HH1 ARG B  74      54.507 -42.834  68.223  1.00  0.00           H  
ATOM   1205 2HH1 ARG B  74      53.945 -44.086  69.307  1.00  0.00           H  
ATOM   1206 1HH2 ARG B  74      53.724 -41.972  72.097  1.00  0.00           H  
ATOM   1207 2HH2 ARG B  74      53.503 -43.599  71.493  1.00  0.00           H  
ATOM   1208  N   ASP B  75      54.429 -35.561  69.447  1.00  0.00           N  
ATOM   1209  CA  ASP B  75      53.200 -34.872  69.831  1.00  0.00           C  
ATOM   1210  C   ASP B  75      52.210 -34.914  68.670  1.00  0.00           C  
ATOM   1211  O   ASP B  75      52.296 -34.109  67.741  1.00  0.00           O  
ATOM   1212  CB  ASP B  75      53.484 -33.422  70.229  1.00  0.00           C  
ATOM   1213  CG  ASP B  75      52.242 -32.686  70.714  1.00  0.00           C  
ATOM   1214  OD1 ASP B  75      51.183 -32.939  70.191  1.00  0.00           O  
ATOM   1215  OD2 ASP B  75      52.365 -31.878  71.604  1.00  0.00           O  
ATOM   1216  H   ASP B  75      54.735 -35.522  68.485  1.00  0.00           H  
ATOM   1217  HA  ASP B  75      52.762 -35.394  70.682  1.00  0.00           H  
ATOM   1218 1HB  ASP B  75      54.233 -33.402  71.021  1.00  0.00           H  
ATOM   1219 2HB  ASP B  75      53.897 -32.884  69.375  1.00  0.00           H  
ATOM   1220  N   ILE B  76      51.267 -35.849  68.745  1.00  0.00           N  
ATOM   1221  CA  ILE B  76      50.318 -36.097  67.657  1.00  0.00           C  
ATOM   1222  C   ILE B  76      49.356 -34.926  67.392  1.00  0.00           C  
ATOM   1223  O   ILE B  76      48.866 -34.762  66.273  1.00  0.00           O  
ATOM   1224  CB  ILE B  76      49.494 -37.363  67.955  1.00  0.00           C  
ATOM   1225  CG1 ILE B  76      48.812 -37.869  66.681  1.00  0.00           C  
ATOM   1226  CG2 ILE B  76      48.464 -37.085  69.040  1.00  0.00           C  
ATOM   1227  CD1 ILE B  76      49.777 -38.342  65.619  1.00  0.00           C  
ATOM   1228  H   ILE B  76      51.209 -36.406  69.586  1.00  0.00           H  
ATOM   1229  HA  ILE B  76      50.874 -36.171  66.723  1.00  0.00           H  
ATOM   1230  HB  ILE B  76      50.158 -38.158  68.294  1.00  0.00           H  
ATOM   1231 1HG1 ILE B  76      48.145 -38.694  66.929  1.00  0.00           H  
ATOM   1232 2HG1 ILE B  76      48.201 -37.072  66.255  1.00  0.00           H  
ATOM   1233 1HG2 ILE B  76      47.891 -37.990  69.237  1.00  0.00           H  
ATOM   1234 2HG2 ILE B  76      48.972 -36.771  69.951  1.00  0.00           H  
ATOM   1235 3HG2 ILE B  76      47.792 -36.294  68.708  1.00  0.00           H  
ATOM   1236 1HD1 ILE B  76      49.219 -38.684  64.747  1.00  0.00           H  
ATOM   1237 2HD1 ILE B  76      50.433 -37.520  65.330  1.00  0.00           H  
ATOM   1238 3HD1 ILE B  76      50.375 -39.163  66.011  1.00  0.00           H  
ATOM   1239  N   ARG B  77      49.098 -34.117  68.416  1.00  0.00           N  
ATOM   1240  CA  ARG B  77      48.215 -32.956  68.287  1.00  0.00           C  
ATOM   1241  C   ARG B  77      48.877 -31.856  67.457  1.00  0.00           C  
ATOM   1242  O   ARG B  77      48.223 -31.206  66.636  1.00  0.00           O  
ATOM   1243  CB  ARG B  77      47.849 -32.404  69.657  1.00  0.00           C  
ATOM   1244  CG  ARG B  77      46.900 -33.275  70.464  1.00  0.00           C  
ATOM   1245  CD  ARG B  77      45.605 -33.473  69.764  1.00  0.00           C  
ATOM   1246  NE  ARG B  77      44.605 -34.071  70.633  1.00  0.00           N  
ATOM   1247  CZ  ARG B  77      43.417 -34.551  70.215  1.00  0.00           C  
ATOM   1248  NH1 ARG B  77      43.097 -34.495  68.942  1.00  0.00           N  
ATOM   1249  NH2 ARG B  77      42.574 -35.077  71.086  1.00  0.00           N  
ATOM   1250  H   ARG B  77      49.526 -34.312  69.310  1.00  0.00           H  
ATOM   1251  HA  ARG B  77      47.319 -33.261  67.746  1.00  0.00           H  
ATOM   1252 1HB  ARG B  77      48.753 -32.266  70.247  1.00  0.00           H  
ATOM   1253 2HB  ARG B  77      47.381 -31.426  69.541  1.00  0.00           H  
ATOM   1254 1HG  ARG B  77      47.354 -34.253  70.628  1.00  0.00           H  
ATOM   1255 2HG  ARG B  77      46.701 -32.802  71.427  1.00  0.00           H  
ATOM   1256 1HD  ARG B  77      45.227 -32.510  69.421  1.00  0.00           H  
ATOM   1257 2HD  ARG B  77      45.751 -34.131  68.909  1.00  0.00           H  
ATOM   1258  HE  ARG B  77      44.815 -34.132  71.621  1.00  0.00           H  
ATOM   1259 1HH1 ARG B  77      43.741 -34.093  68.276  1.00  0.00           H  
ATOM   1260 2HH1 ARG B  77      42.207 -34.854  68.629  1.00  0.00           H  
ATOM   1261 1HH2 ARG B  77      42.820 -35.120  72.066  1.00  0.00           H  
ATOM   1262 2HH2 ARG B  77      41.684 -35.436  70.773  1.00  0.00           H  
ATOM   1263  N   PHE B  78      50.176 -31.662  67.677  1.00  0.00           N  
ATOM   1264  CA  PHE B  78      50.976 -30.744  66.872  1.00  0.00           C  
ATOM   1265  C   PHE B  78      51.023 -31.234  65.428  1.00  0.00           C  
ATOM   1266  O   PHE B  78      50.977 -30.433  64.491  1.00  0.00           O  
ATOM   1267  CB  PHE B  78      52.394 -30.624  67.432  1.00  0.00           C  
ATOM   1268  CG  PHE B  78      52.484 -29.793  68.681  1.00  0.00           C  
ATOM   1269  CD1 PHE B  78      51.397 -29.051  69.117  1.00  0.00           C  
ATOM   1270  CD2 PHE B  78      53.656 -29.751  69.420  1.00  0.00           C  
ATOM   1271  CE1 PHE B  78      51.479 -28.286  70.265  1.00  0.00           C  
ATOM   1272  CE2 PHE B  78      53.741 -28.988  70.569  1.00  0.00           C  
ATOM   1273  CZ  PHE B  78      52.650 -28.254  70.991  1.00  0.00           C  
ATOM   1274  H   PHE B  78      50.619 -32.170  68.430  1.00  0.00           H  
ATOM   1275  HA  PHE B  78      50.505 -29.761  66.899  1.00  0.00           H  
ATOM   1276 1HB  PHE B  78      52.782 -31.617  67.656  1.00  0.00           H  
ATOM   1277 2HB  PHE B  78      53.045 -30.180  66.681  1.00  0.00           H  
ATOM   1278  HD1 PHE B  78      50.470 -29.077  68.543  1.00  0.00           H  
ATOM   1279  HD2 PHE B  78      54.518 -30.330  69.086  1.00  0.00           H  
ATOM   1280  HE1 PHE B  78      50.617 -27.707  70.597  1.00  0.00           H  
ATOM   1281  HE2 PHE B  78      54.668 -28.964  71.141  1.00  0.00           H  
ATOM   1282  HZ  PHE B  78      52.716 -27.651  71.895  1.00  0.00           H  
ATOM   1283  N   MET B  79      51.115 -32.554  65.264  1.00  0.00           N  
ATOM   1284  CA  MET B  79      51.079 -33.184  63.947  1.00  0.00           C  
ATOM   1285  C   MET B  79      49.759 -32.919  63.224  1.00  0.00           C  
ATOM   1286  O   MET B  79      49.757 -32.593  62.039  1.00  0.00           O  
ATOM   1287  CB  MET B  79      51.359 -34.686  64.057  1.00  0.00           C  
ATOM   1288  CG  MET B  79      52.794 -35.013  64.465  1.00  0.00           C  
ATOM   1289  SD  MET B  79      53.121 -36.776  64.671  1.00  0.00           S  
ATOM   1290  CE  MET B  79      54.790 -36.734  65.317  1.00  0.00           C  
ATOM   1291  H   MET B  79      51.212 -33.134  66.085  1.00  0.00           H  
ATOM   1292  HA  MET B  79      51.853 -32.732  63.327  1.00  0.00           H  
ATOM   1293 1HB  MET B  79      50.686 -35.128  64.790  1.00  0.00           H  
ATOM   1294 2HB  MET B  79      51.159 -35.165  63.098  1.00  0.00           H  
ATOM   1295 1HG  MET B  79      53.482 -34.635  63.710  1.00  0.00           H  
ATOM   1296 2HG  MET B  79      53.024 -34.523  65.411  1.00  0.00           H  
ATOM   1297 1HE  MET B  79      55.136 -37.752  65.497  1.00  0.00           H  
ATOM   1298 2HE  MET B  79      55.448 -36.248  64.596  1.00  0.00           H  
ATOM   1299 3HE  MET B  79      54.804 -36.176  66.254  1.00  0.00           H  
ATOM   1300  N   GLU B  80      48.647 -33.046  63.947  1.00  0.00           N  
ATOM   1301  CA  GLU B  80      47.316 -32.773  63.394  1.00  0.00           C  
ATOM   1302  C   GLU B  80      47.190 -31.335  62.899  1.00  0.00           C  
ATOM   1303  O   GLU B  80      46.660 -31.091  61.813  1.00  0.00           O  
ATOM   1304  CB  GLU B  80      46.238 -33.051  64.444  1.00  0.00           C  
ATOM   1305  CG  GLU B  80      45.998 -34.528  64.723  1.00  0.00           C  
ATOM   1306  CD  GLU B  80      45.011 -34.761  65.834  1.00  0.00           C  
ATOM   1307  OE1 GLU B  80      44.764 -33.848  66.584  1.00  0.00           O  
ATOM   1308  OE2 GLU B  80      44.504 -35.854  65.931  1.00  0.00           O  
ATOM   1309  H   GLU B  80      48.729 -33.340  64.910  1.00  0.00           H  
ATOM   1310  HA  GLU B  80      47.155 -33.433  62.541  1.00  0.00           H  
ATOM   1311 1HB  GLU B  80      46.514 -32.574  65.385  1.00  0.00           H  
ATOM   1312 2HB  GLU B  80      45.293 -32.614  64.121  1.00  0.00           H  
ATOM   1313 1HG  GLU B  80      45.625 -35.003  63.816  1.00  0.00           H  
ATOM   1314 2HG  GLU B  80      46.946 -34.997  64.982  1.00  0.00           H  
ATOM   1315  N   LYS B  81      47.692 -30.398  63.703  1.00  0.00           N  
ATOM   1316  CA  LYS B  81      47.665 -28.970  63.392  1.00  0.00           C  
ATOM   1317  C   LYS B  81      48.357 -28.648  62.064  1.00  0.00           C  
ATOM   1318  O   LYS B  81      47.823 -27.892  61.248  1.00  0.00           O  
ATOM   1319  CB  LYS B  81      48.317 -28.173  64.524  1.00  0.00           C  
ATOM   1320  CG  LYS B  81      47.489 -28.101  65.800  1.00  0.00           C  
ATOM   1321  CD  LYS B  81      48.205 -27.302  66.879  1.00  0.00           C  
ATOM   1322  CE  LYS B  81      47.383 -27.235  68.157  1.00  0.00           C  
ATOM   1323  NZ  LYS B  81      48.046 -26.411  69.203  1.00  0.00           N  
ATOM   1324  H   LYS B  81      48.111 -30.705  64.569  1.00  0.00           H  
ATOM   1325  HA  LYS B  81      46.625 -28.657  63.292  1.00  0.00           H  
ATOM   1326 1HB  LYS B  81      49.280 -28.619  64.775  1.00  0.00           H  
ATOM   1327 2HB  LYS B  81      48.506 -27.153  64.189  1.00  0.00           H  
ATOM   1328 1HG  LYS B  81      46.530 -27.627  65.585  1.00  0.00           H  
ATOM   1329 2HG  LYS B  81      47.302 -29.108  66.170  1.00  0.00           H  
ATOM   1330 1HD  LYS B  81      49.167 -27.768  67.099  1.00  0.00           H  
ATOM   1331 2HD  LYS B  81      48.386 -26.288  66.521  1.00  0.00           H  
ATOM   1332 1HE  LYS B  81      46.406 -26.805  67.939  1.00  0.00           H  
ATOM   1333 2HE  LYS B  81      47.233 -28.242  68.547  1.00  0.00           H  
ATOM   1334 1HZ  LYS B  81      47.470 -26.392  70.033  1.00  0.00           H  
ATOM   1335 2HZ  LYS B  81      48.946 -26.812  69.428  1.00  0.00           H  
ATOM   1336 3HZ  LYS B  81      48.173 -25.469  68.861  1.00  0.00           H  
ATOM   1337  N   VAL B  82      49.537 -29.233  61.857  1.00  0.00           N  
ATOM   1338  CA  VAL B  82      50.293 -29.057  60.612  1.00  0.00           C  
ATOM   1339  C   VAL B  82      49.572 -29.659  59.401  1.00  0.00           C  
ATOM   1340  O   VAL B  82      49.523 -29.038  58.343  1.00  0.00           O  
ATOM   1341  CB  VAL B  82      51.683 -29.707  60.745  1.00  0.00           C  
ATOM   1342  CG1 VAL B  82      52.399 -29.711  59.402  1.00  0.00           C  
ATOM   1343  CG2 VAL B  82      52.502 -28.968  61.791  1.00  0.00           C  
ATOM   1344  H   VAL B  82      49.921 -29.817  62.587  1.00  0.00           H  
ATOM   1345  HA  VAL B  82      50.321 -27.994  60.373  1.00  0.00           H  
ATOM   1346  HB  VAL B  82      51.560 -30.747  61.046  1.00  0.00           H  
ATOM   1347 1HG1 VAL B  82      53.380 -30.174  59.514  1.00  0.00           H  
ATOM   1348 2HG1 VAL B  82      51.812 -30.276  58.678  1.00  0.00           H  
ATOM   1349 3HG1 VAL B  82      52.520 -28.686  59.052  1.00  0.00           H  
ATOM   1350 1HG2 VAL B  82      53.484 -29.433  61.880  1.00  0.00           H  
ATOM   1351 2HG2 VAL B  82      52.620 -27.926  61.492  1.00  0.00           H  
ATOM   1352 3HG2 VAL B  82      51.991 -29.013  62.753  1.00  0.00           H  
ATOM   1353  N   VAL B  83      48.999 -30.853  59.567  1.00  0.00           N  
ATOM   1354  CA  VAL B  83      48.231 -31.504  58.500  1.00  0.00           C  
ATOM   1355  C   VAL B  83      47.032 -30.639  58.095  1.00  0.00           C  
ATOM   1356  O   VAL B  83      46.811 -30.398  56.907  1.00  0.00           O  
ATOM   1357  CB  VAL B  83      47.770 -32.938  58.896  1.00  0.00           C  
ATOM   1358  CG1 VAL B  83      46.788 -33.511  57.875  1.00  0.00           C  
ATOM   1359  CG2 VAL B  83      48.966 -33.861  59.039  1.00  0.00           C  
ATOM   1360  H   VAL B  83      49.099 -31.320  60.457  1.00  0.00           H  
ATOM   1361  HA  VAL B  83      48.868 -31.591  57.619  1.00  0.00           H  
ATOM   1362  HB  VAL B  83      47.239 -32.890  59.847  1.00  0.00           H  
ATOM   1363 1HG1 VAL B  83      46.486 -34.512  58.182  1.00  0.00           H  
ATOM   1364 2HG1 VAL B  83      45.909 -32.869  57.816  1.00  0.00           H  
ATOM   1365 3HG1 VAL B  83      47.268 -33.561  56.898  1.00  0.00           H  
ATOM   1366 1HG2 VAL B  83      48.626 -34.858  59.317  1.00  0.00           H  
ATOM   1367 2HG2 VAL B  83      49.503 -33.911  58.091  1.00  0.00           H  
ATOM   1368 3HG2 VAL B  83      49.632 -33.477  59.812  1.00  0.00           H  
ATOM   1369  N   LYS B  84      46.280 -30.162  59.086  1.00  0.00           N  
ATOM   1370  CA  LYS B  84      45.118 -29.305  58.839  1.00  0.00           C  
ATOM   1371  C   LYS B  84      45.474 -27.997  58.131  1.00  0.00           C  
ATOM   1372  O   LYS B  84      44.682 -27.479  57.341  1.00  0.00           O  
ATOM   1373  CB  LYS B  84      44.407 -28.997  60.158  1.00  0.00           C  
ATOM   1374  CG  LYS B  84      43.673 -30.184  60.769  1.00  0.00           C  
ATOM   1375  CD  LYS B  84      43.014 -29.807  62.087  1.00  0.00           C  
ATOM   1376  CE  LYS B  84      42.283 -30.992  62.700  1.00  0.00           C  
ATOM   1377  NZ  LYS B  84      41.633 -30.638  63.991  1.00  0.00           N  
ATOM   1378  H   LYS B  84      46.521 -30.402  60.037  1.00  0.00           H  
ATOM   1379  HA  LYS B  84      44.444 -29.823  58.155  1.00  0.00           H  
ATOM   1380 1HB  LYS B  84      45.133 -28.641  60.888  1.00  0.00           H  
ATOM   1381 2HB  LYS B  84      43.681 -28.199  60.002  1.00  0.00           H  
ATOM   1382 1HG  LYS B  84      42.907 -30.534  60.076  1.00  0.00           H  
ATOM   1383 2HG  LYS B  84      44.378 -30.996  60.944  1.00  0.00           H  
ATOM   1384 1HD  LYS B  84      43.774 -29.458  62.787  1.00  0.00           H  
ATOM   1385 2HD  LYS B  84      42.301 -29.000  61.920  1.00  0.00           H  
ATOM   1386 1HE  LYS B  84      41.519 -31.346  62.008  1.00  0.00           H  
ATOM   1387 2HE  LYS B  84      42.988 -31.805  62.874  1.00  0.00           H  
ATOM   1388 1HZ  LYS B  84      41.160 -31.449  64.364  1.00  0.00           H  
ATOM   1389 2HZ  LYS B  84      42.334 -30.326  64.647  1.00  0.00           H  
ATOM   1390 3HZ  LYS B  84      40.962 -29.899  63.839  1.00  0.00           H  
ATOM   1391  N   ALA B  85      46.667 -27.472  58.408  1.00  0.00           N  
ATOM   1392  CA  ALA B  85      47.126 -26.220  57.803  1.00  0.00           C  
ATOM   1393  C   ALA B  85      47.723 -26.431  56.413  1.00  0.00           C  
ATOM   1394  O   ALA B  85      47.940 -25.469  55.657  1.00  0.00           O  
ATOM   1395  CB  ALA B  85      48.137 -25.540  58.715  1.00  0.00           C  
ATOM   1396  H   ALA B  85      47.271 -27.955  59.057  1.00  0.00           H  
ATOM   1397  HA  ALA B  85      46.262 -25.567  57.679  1.00  0.00           H  
ATOM   1398 1HB  ALA B  85      48.472 -24.610  58.256  1.00  0.00           H  
ATOM   1399 2HB  ALA B  85      47.671 -25.322  59.676  1.00  0.00           H  
ATOM   1400 3HB  ALA B  85      48.991 -26.198  58.867  1.00  0.00           H  
ATOM   1401  N   THR B  86      47.951 -27.695  56.056  1.00  0.00           N  
ATOM   1402  CA  THR B  86      48.616 -28.012  54.800  1.00  0.00           C  
ATOM   1403  C   THR B  86      47.782 -28.950  53.936  1.00  0.00           C  
ATOM   1404  O   THR B  86      47.340 -28.575  52.851  1.00  0.00           O  
ATOM   1405  CB  THR B  86      49.998 -28.643  55.055  1.00  0.00           C  
ATOM   1406  OG1 THR B  86      49.843 -29.852  55.809  1.00  0.00           O  
ATOM   1407  CG2 THR B  86      50.889 -27.680  55.825  1.00  0.00           C  
ATOM   1408  H   THR B  86      47.660 -28.448  56.663  1.00  0.00           H  
ATOM   1409  HA  THR B  86      48.760 -27.087  54.241  1.00  0.00           H  
ATOM   1410  HB  THR B  86      50.470 -28.883  54.102  1.00  0.00           H  
ATOM   1411  HG1 THR B  86      49.665 -29.635  56.727  1.00  0.00           H  
ATOM   1412 1HG2 THR B  86      51.861 -28.142  55.995  1.00  0.00           H  
ATOM   1413 2HG2 THR B  86      51.019 -26.764  55.248  1.00  0.00           H  
ATOM   1414 3HG2 THR B  86      50.427 -27.444  56.782  1.00  0.00           H  
ATOM   1415  N   GLY B  87      47.573 -30.167  54.425  1.00  0.00           N  
ATOM   1416  CA  GLY B  87      46.929 -31.220  53.647  1.00  0.00           C  
ATOM   1417  C   GLY B  87      47.854 -32.380  53.333  1.00  0.00           C  
ATOM   1418  O   GLY B  87      47.450 -33.340  52.674  1.00  0.00           O  
ATOM   1419  H   GLY B  87      47.873 -30.366  55.369  1.00  0.00           H  
ATOM   1420 1HA  GLY B  87      46.065 -31.600  54.194  1.00  0.00           H  
ATOM   1421 2HA  GLY B  87      46.559 -30.805  52.710  1.00  0.00           H  
ATOM   1422  N   ILE B  88      49.096 -32.295  53.805  1.00  0.00           N  
ATOM   1423  CA  ILE B  88      50.099 -33.329  53.548  1.00  0.00           C  
ATOM   1424  C   ILE B  88      49.671 -34.680  54.124  1.00  0.00           C  
ATOM   1425  O   ILE B  88      48.994 -34.741  55.155  1.00  0.00           O  
ATOM   1426  CB  ILE B  88      51.463 -32.929  54.140  1.00  0.00           C  
ATOM   1427  CG1 ILE B  88      52.574 -33.809  53.562  1.00  0.00           C  
ATOM   1428  CG2 ILE B  88      51.434 -33.030  55.657  1.00  0.00           C  
ATOM   1429  CD1 ILE B  88      52.881 -33.530  52.108  1.00  0.00           C  
ATOM   1430  H   ILE B  88      49.352 -31.488  54.357  1.00  0.00           H  
ATOM   1431  HA  ILE B  88      50.189 -33.464  52.471  1.00  0.00           H  
ATOM   1432  HB  ILE B  88      51.694 -31.903  53.857  1.00  0.00           H  
ATOM   1433 1HG1 ILE B  88      53.488 -33.665  54.137  1.00  0.00           H  
ATOM   1434 2HG1 ILE B  88      52.293 -34.858  53.655  1.00  0.00           H  
ATOM   1435 1HG2 ILE B  88      52.406 -32.744  56.059  1.00  0.00           H  
ATOM   1436 2HG2 ILE B  88      50.668 -32.363  56.051  1.00  0.00           H  
ATOM   1437 3HG2 ILE B  88      51.208 -34.055  55.950  1.00  0.00           H  
ATOM   1438 1HD1 ILE B  88      53.678 -34.192  51.771  1.00  0.00           H  
ATOM   1439 2HD1 ILE B  88      51.987 -33.703  51.508  1.00  0.00           H  
ATOM   1440 3HD1 ILE B  88      53.199 -32.494  51.996  1.00  0.00           H  
ATOM   1441  N   ASN B  89      50.048 -35.755  53.437  1.00  0.00           N  
ATOM   1442  CA  ASN B  89      49.856 -37.101  53.959  1.00  0.00           C  
ATOM   1443  C   ASN B  89      50.958 -37.366  54.980  1.00  0.00           C  
ATOM   1444  O   ASN B  89      52.057 -37.794  54.614  1.00  0.00           O  
ATOM   1445  CB  ASN B  89      49.864 -38.135  52.848  1.00  0.00           C  
ATOM   1446  CG  ASN B  89      48.769 -37.912  51.842  1.00  0.00           C  
ATOM   1447  OD1 ASN B  89      47.659 -37.498  52.196  1.00  0.00           O  
ATOM   1448  ND2 ASN B  89      49.059 -38.179  50.594  1.00  0.00           N  
ATOM   1449  H   ASN B  89      50.479 -35.636  52.531  1.00  0.00           H  
ATOM   1450  HA  ASN B  89      48.862 -37.160  54.405  1.00  0.00           H  
ATOM   1451 1HB  ASN B  89      50.825 -38.109  52.333  1.00  0.00           H  
ATOM   1452 2HB  ASN B  89      49.750 -39.131  53.277  1.00  0.00           H  
ATOM   1453 1HD2 ASN B  89      48.369 -38.049  49.882  1.00  0.00           H  
ATOM   1454 2HD2 ASN B  89      49.970 -38.512  50.353  1.00  0.00           H  
ATOM   1455  N   LEU B  90      50.673 -37.099  56.251  1.00  0.00           N  
ATOM   1456  CA  LEU B  90      51.672 -37.254  57.306  1.00  0.00           C  
ATOM   1457  C   LEU B  90      51.603 -38.653  57.911  1.00  0.00           C  
ATOM   1458  O   LEU B  90      50.558 -39.062  58.422  1.00  0.00           O  
ATOM   1459  CB  LEU B  90      51.459 -36.202  58.402  1.00  0.00           C  
ATOM   1460  CG  LEU B  90      52.451 -36.248  59.571  1.00  0.00           C  
ATOM   1461  CD1 LEU B  90      53.853 -35.942  59.060  1.00  0.00           C  
ATOM   1462  CD2 LEU B  90      52.027 -35.249  60.637  1.00  0.00           C  
ATOM   1463  H   LEU B  90      49.746 -36.783  56.495  1.00  0.00           H  
ATOM   1464  HA  LEU B  90      52.660 -37.106  56.871  1.00  0.00           H  
ATOM   1465 1HB  LEU B  90      51.525 -35.213  57.951  1.00  0.00           H  
ATOM   1466 2HB  LEU B  90      50.457 -36.325  58.812  1.00  0.00           H  
ATOM   1467  HG  LEU B  90      52.464 -37.251  59.998  1.00  0.00           H  
ATOM   1468 1HD1 LEU B  90      54.558 -35.975  59.891  1.00  0.00           H  
ATOM   1469 2HD1 LEU B  90      54.138 -36.683  58.313  1.00  0.00           H  
ATOM   1470 3HD1 LEU B  90      53.868 -34.950  58.612  1.00  0.00           H  
ATOM   1471 1HD2 LEU B  90      52.732 -35.283  61.468  1.00  0.00           H  
ATOM   1472 2HD2 LEU B  90      52.016 -34.245  60.211  1.00  0.00           H  
ATOM   1473 3HD2 LEU B  90      51.030 -35.502  60.996  1.00  0.00           H  
ATOM   1474  N   VAL B  91      52.716 -39.380  57.845  1.00  0.00           N  
ATOM   1475  CA  VAL B  91      52.789 -40.724  58.419  1.00  0.00           C  
ATOM   1476  C   VAL B  91      53.570 -40.684  59.733  1.00  0.00           C  
ATOM   1477  O   VAL B  91      54.789 -40.500  59.738  1.00  0.00           O  
ATOM   1478  CB  VAL B  91      53.472 -41.697  57.439  1.00  0.00           C  
ATOM   1479  CG1 VAL B  91      53.529 -43.097  58.032  1.00  0.00           C  
ATOM   1480  CG2 VAL B  91      52.727 -41.703  56.113  1.00  0.00           C  
ATOM   1481  H   VAL B  91      53.530 -38.995  57.388  1.00  0.00           H  
ATOM   1482  HA  VAL B  91      51.777 -41.061  58.644  1.00  0.00           H  
ATOM   1483  HB  VAL B  91      54.500 -41.374  57.278  1.00  0.00           H  
ATOM   1484 1HG1 VAL B  91      54.015 -43.771  57.326  1.00  0.00           H  
ATOM   1485 2HG1 VAL B  91      54.097 -43.075  58.962  1.00  0.00           H  
ATOM   1486 3HG1 VAL B  91      52.517 -43.449  58.232  1.00  0.00           H  
ATOM   1487 1HG2 VAL B  91      53.216 -42.392  55.425  1.00  0.00           H  
ATOM   1488 2HG2 VAL B  91      51.697 -42.021  56.275  1.00  0.00           H  
ATOM   1489 3HG2 VAL B  91      52.735 -40.700  55.687  1.00  0.00           H  
ATOM   1490  N   ALA B  92      52.851 -40.835  60.844  1.00  0.00           N  
ATOM   1491  CA  ALA B  92      53.468 -40.894  62.166  1.00  0.00           C  
ATOM   1492  C   ALA B  92      53.717 -42.343  62.575  1.00  0.00           C  
ATOM   1493  O   ALA B  92      53.016 -43.252  62.127  1.00  0.00           O  
ATOM   1494  CB  ALA B  92      52.594 -40.195  63.193  1.00  0.00           C  
ATOM   1495  H   ALA B  92      51.847 -40.910  60.766  1.00  0.00           H  
ATOM   1496  HA  ALA B  92      54.428 -40.381  62.115  1.00  0.00           H  
ATOM   1497 1HB  ALA B  92      53.069 -40.249  64.172  1.00  0.00           H  
ATOM   1498 2HB  ALA B  92      52.464 -39.150  62.909  1.00  0.00           H  
ATOM   1499 3HB  ALA B  92      51.621 -40.683  63.234  1.00  0.00           H  
ATOM   1500  N   GLY B  93      54.716 -42.554  63.426  1.00  0.00           N  
ATOM   1501  CA  GLY B  93      55.034 -43.893  63.905  1.00  0.00           C  
ATOM   1502  C   GLY B  93      55.190 -44.005  65.407  1.00  0.00           C  
ATOM   1503  O   GLY B  93      54.791 -43.114  66.162  1.00  0.00           O  
ATOM   1504  H   GLY B  93      55.269 -41.772  63.749  1.00  0.00           H  
ATOM   1505 1HA  GLY B  93      54.250 -44.585  63.597  1.00  0.00           H  
ATOM   1506 2HA  GLY B  93      55.961 -44.233  63.446  1.00  0.00           H  
ATOM   1507  N   THR B  94      55.763 -45.126  65.831  1.00  0.00           N  
ATOM   1508  CA  THR B  94      56.063 -45.384  67.235  1.00  0.00           C  
ATOM   1509  C   THR B  94      57.497 -45.898  67.346  1.00  0.00           C  
ATOM   1510  O   THR B  94      58.242 -45.885  66.368  1.00  0.00           O  
ATOM   1511  CB  THR B  94      55.084 -46.400  67.851  1.00  0.00           C  
ATOM   1512  OG1 THR B  94      55.281 -46.459  69.269  1.00  0.00           O  
ATOM   1513  CG2 THR B  94      55.303 -47.782  67.254  1.00  0.00           C  
ATOM   1514  H   THR B  94      55.997 -45.826  65.141  1.00  0.00           H  
ATOM   1515  HA  THR B  94      55.999 -44.443  67.781  1.00  0.00           H  
ATOM   1516  HB  THR B  94      54.060 -46.084  67.653  1.00  0.00           H  
ATOM   1517  HG1 THR B  94      54.494 -46.138  69.715  1.00  0.00           H  
ATOM   1518 1HG2 THR B  94      54.602 -48.487  67.700  1.00  0.00           H  
ATOM   1519 2HG2 THR B  94      55.142 -47.743  66.177  1.00  0.00           H  
ATOM   1520 3HG2 THR B  94      56.323 -48.108  67.456  1.00  0.00           H  
ATOM   1521  N   GLY B  95      57.882 -46.332  68.540  1.00  0.00           N  
ATOM   1522  CA  GLY B  95      59.240 -46.800  68.787  1.00  0.00           C  
ATOM   1523  C   GLY B  95      59.937 -45.943  69.822  1.00  0.00           C  
ATOM   1524  O   GLY B  95      59.354 -44.989  70.347  1.00  0.00           O  
ATOM   1525  H   GLY B  95      57.214 -46.338  69.297  1.00  0.00           H  
ATOM   1526 1HA  GLY B  95      59.211 -47.835  69.127  1.00  0.00           H  
ATOM   1527 2HA  GLY B  95      59.805 -46.783  67.856  1.00  0.00           H  
ATOM   1528  N   ILE B  96      61.190 -46.286  70.112  1.00  0.00           N  
ATOM   1529  CA  ILE B  96      61.980 -45.588  71.126  1.00  0.00           C  
ATOM   1530  C   ILE B  96      63.321 -45.120  70.558  1.00  0.00           C  
ATOM   1531  O   ILE B  96      64.033 -45.881  69.892  1.00  0.00           O  
ATOM   1532  CB  ILE B  96      62.226 -46.491  72.348  1.00  0.00           C  
ATOM   1533  CG1 ILE B  96      60.896 -46.887  72.996  1.00  0.00           C  
ATOM   1534  CG2 ILE B  96      63.124 -45.791  73.356  1.00  0.00           C  
ATOM   1535  CD1 ILE B  96      61.029 -47.951  74.062  1.00  0.00           C  
ATOM   1536  H   ILE B  96      61.605 -47.058  69.611  1.00  0.00           H  
ATOM   1537  HA  ILE B  96      61.437 -44.694  71.432  1.00  0.00           H  
ATOM   1538  HB  ILE B  96      62.707 -47.415  72.027  1.00  0.00           H  
ATOM   1539 1HG1 ILE B  96      60.435 -46.009  73.446  1.00  0.00           H  
ATOM   1540 2HG1 ILE B  96      60.214 -47.257  72.230  1.00  0.00           H  
ATOM   1541 1HG2 ILE B  96      63.287 -46.443  74.213  1.00  0.00           H  
ATOM   1542 2HG2 ILE B  96      64.081 -45.558  72.890  1.00  0.00           H  
ATOM   1543 3HG2 ILE B  96      62.648 -44.867  73.687  1.00  0.00           H  
ATOM   1544 1HD1 ILE B  96      60.045 -48.178  74.473  1.00  0.00           H  
ATOM   1545 2HD1 ILE B  96      61.457 -48.853  73.624  1.00  0.00           H  
ATOM   1546 3HD1 ILE B  96      61.679 -47.589  74.857  1.00  0.00           H  
ATOM   1547  N   TYR B  97      63.648 -43.858  70.829  1.00  0.00           N  
ATOM   1548  CA  TYR B  97      64.869 -43.234  70.334  1.00  0.00           C  
ATOM   1549  C   TYR B  97      65.858 -43.014  71.482  1.00  0.00           C  
ATOM   1550  O   TYR B  97      65.745 -42.042  72.233  1.00  0.00           O  
ATOM   1551  CB  TYR B  97      64.551 -41.909  69.636  1.00  0.00           C  
ATOM   1552  CG  TYR B  97      65.746 -41.272  68.962  1.00  0.00           C  
ATOM   1553  CD1 TYR B  97      66.026 -41.556  67.633  1.00  0.00           C  
ATOM   1554  CD2 TYR B  97      66.562 -40.405  69.672  1.00  0.00           C  
ATOM   1555  CE1 TYR B  97      67.117 -40.975  67.018  1.00  0.00           C  
ATOM   1556  CE2 TYR B  97      67.653 -39.823  69.057  1.00  0.00           C  
ATOM   1557  CZ  TYR B  97      67.932 -40.106  67.735  1.00  0.00           C  
ATOM   1558  OH  TYR B  97      69.019 -39.526  67.122  1.00  0.00           O  
ATOM   1559  H   TYR B  97      63.017 -43.318  71.403  1.00  0.00           H  
ATOM   1560  HA  TYR B  97      65.325 -43.899  69.601  1.00  0.00           H  
ATOM   1561 1HB  TYR B  97      63.780 -42.071  68.881  1.00  0.00           H  
ATOM   1562 2HB  TYR B  97      64.153 -41.201  70.363  1.00  0.00           H  
ATOM   1563  HD1 TYR B  97      65.384 -42.239  67.075  1.00  0.00           H  
ATOM   1564  HD2 TYR B  97      66.343 -40.182  70.717  1.00  0.00           H  
ATOM   1565  HE1 TYR B  97      67.337 -41.198  65.974  1.00  0.00           H  
ATOM   1566  HE2 TYR B  97      68.295 -39.142  69.616  1.00  0.00           H  
ATOM   1567  HH  TYR B  97      69.582 -39.122  67.786  1.00  0.00           H  
ATOM   1568  N   ILE B  98      66.812 -43.932  71.618  1.00  0.00           N  
ATOM   1569  CA  ILE B  98      67.872 -43.832  72.630  1.00  0.00           C  
ATOM   1570  C   ILE B  98      69.244 -44.081  72.007  1.00  0.00           C  
ATOM   1571  O   ILE B  98      69.339 -44.544  70.867  1.00  0.00           O  
ATOM   1572  CB  ILE B  98      67.640 -44.832  73.777  1.00  0.00           C  
ATOM   1573  CG1 ILE B  98      67.627 -46.266  73.241  1.00  0.00           C  
ATOM   1574  CG2 ILE B  98      66.340 -44.519  74.501  1.00  0.00           C  
ATOM   1575  CD1 ILE B  98      67.663 -47.322  74.322  1.00  0.00           C  
ATOM   1576  H   ILE B  98      66.799 -44.728  70.996  1.00  0.00           H  
ATOM   1577  HA  ILE B  98      67.862 -42.824  73.043  1.00  0.00           H  
ATOM   1578  HB  ILE B  98      68.464 -44.769  74.487  1.00  0.00           H  
ATOM   1579 1HG1 ILE B  98      66.731 -46.422  72.641  1.00  0.00           H  
ATOM   1580 2HG1 ILE B  98      68.487 -46.418  72.588  1.00  0.00           H  
ATOM   1581 1HG2 ILE B  98      66.191 -45.236  75.308  1.00  0.00           H  
ATOM   1582 2HG2 ILE B  98      66.386 -43.512  74.914  1.00  0.00           H  
ATOM   1583 3HG2 ILE B  98      65.508 -44.585  73.799  1.00  0.00           H  
ATOM   1584 1HD1 ILE B  98      67.652 -48.312  73.864  1.00  0.00           H  
ATOM   1585 2HD1 ILE B  98      68.572 -47.207  74.914  1.00  0.00           H  
ATOM   1586 3HD1 ILE B  98      66.793 -47.212  74.967  1.00  0.00           H  
ATOM   1587  N   TYR B  99      70.301 -43.771  72.757  1.00  0.00           N  
ATOM   1588  CA  TYR B  99      71.664 -44.097  72.338  1.00  0.00           C  
ATOM   1589  C   TYR B  99      72.323 -45.113  73.270  1.00  0.00           C  
ATOM   1590  O   TYR B  99      73.041 -46.002  72.804  1.00  0.00           O  
ATOM   1591  CB  TYR B  99      72.549 -42.847  72.256  1.00  0.00           C  
ATOM   1592  CG  TYR B  99      72.064 -41.728  71.354  1.00  0.00           C  
ATOM   1593  CD1 TYR B  99      71.879 -41.915  69.979  1.00  0.00           C  
ATOM   1594  CD2 TYR B  99      71.821 -40.458  71.880  1.00  0.00           C  
ATOM   1595  CE1 TYR B  99      71.439 -40.873  69.166  1.00  0.00           C  
ATOM   1596  CE2 TYR B  99      71.389 -39.414  71.076  1.00  0.00           C  
ATOM   1597  CZ  TYR B  99      71.200 -39.627  69.725  1.00  0.00           C  
ATOM   1598  OH  TYR B  99      70.771 -38.586  68.940  1.00  0.00           O  
ATOM   1599  H   TYR B  99      70.156 -43.299  73.638  1.00  0.00           H  
ATOM   1600  HA  TYR B  99      71.623 -44.545  71.345  1.00  0.00           H  
ATOM   1601 1HB  TYR B  99      72.665 -42.417  73.253  1.00  0.00           H  
ATOM   1602 2HB  TYR B  99      73.541 -43.126  71.903  1.00  0.00           H  
ATOM   1603  HD1 TYR B  99      72.079 -42.888  69.530  1.00  0.00           H  
ATOM   1604  HD2 TYR B  99      71.972 -40.271  72.943  1.00  0.00           H  
ATOM   1605  HE1 TYR B  99      71.301 -41.037  68.097  1.00  0.00           H  
ATOM   1606  HE2 TYR B  99      71.201 -38.433  71.512  1.00  0.00           H  
ATOM   1607  HH  TYR B  99      70.824 -37.767  69.439  1.00  0.00           H  
ATOM   1608  N   ILE B 100      72.099 -44.972  74.577  1.00  0.00           N  
ATOM   1609  CA  ILE B 100      72.698 -45.881  75.565  1.00  0.00           C  
ATOM   1610  C   ILE B 100      71.662 -46.753  76.300  1.00  0.00           C  
ATOM   1611  O   ILE B 100      71.605 -47.963  76.075  1.00  0.00           O  
ATOM   1612  CB  ILE B 100      73.506 -45.080  76.603  1.00  0.00           C  
ATOM   1613  CG1 ILE B 100      74.653 -44.329  75.922  1.00  0.00           C  
ATOM   1614  CG2 ILE B 100      74.040 -46.002  77.688  1.00  0.00           C  
ATOM   1615  CD1 ILE B 100      75.350 -43.333  76.820  1.00  0.00           C  
ATOM   1616  H   ILE B 100      71.503 -44.222  74.896  1.00  0.00           H  
ATOM   1617  HA  ILE B 100      73.310 -46.611  75.037  1.00  0.00           H  
ATOM   1618  HB  ILE B 100      72.865 -44.327  77.061  1.00  0.00           H  
ATOM   1619 1HG1 ILE B 100      75.395 -45.043  75.565  1.00  0.00           H  
ATOM   1620 2HG1 ILE B 100      74.272 -43.793  75.052  1.00  0.00           H  
ATOM   1621 1HG2 ILE B 100      74.609 -45.420  78.412  1.00  0.00           H  
ATOM   1622 2HG2 ILE B 100      73.207 -46.492  78.191  1.00  0.00           H  
ATOM   1623 3HG2 ILE B 100      74.687 -46.756  77.239  1.00  0.00           H  
ATOM   1624 1HD1 ILE B 100      76.150 -42.840  76.267  1.00  0.00           H  
ATOM   1625 2HD1 ILE B 100      74.632 -42.586  77.161  1.00  0.00           H  
ATOM   1626 3HD1 ILE B 100      75.771 -43.851  77.681  1.00  0.00           H  
ATOM   1627  N   ASP B 101      70.855 -46.136  77.165  1.00  0.00           N  
ATOM   1628  CA  ASP B 101      69.920 -46.872  78.022  1.00  0.00           C  
ATOM   1629  C   ASP B 101      68.482 -46.349  77.961  1.00  0.00           C  
ATOM   1630  O   ASP B 101      68.208 -45.325  77.330  1.00  0.00           O  
ATOM   1631  CB  ASP B 101      70.405 -46.830  79.474  1.00  0.00           C  
ATOM   1632  CG  ASP B 101      70.460 -45.417  80.039  1.00  0.00           C  
ATOM   1633  OD1 ASP B 101      69.859 -44.543  79.461  1.00  0.00           O  
ATOM   1634  OD2 ASP B 101      71.104 -45.226  81.043  1.00  0.00           O  
ATOM   1635  H   ASP B 101      70.893 -45.129  77.228  1.00  0.00           H  
ATOM   1636  HA  ASP B 101      69.878 -47.907  77.681  1.00  0.00           H  
ATOM   1637 1HB  ASP B 101      69.740 -47.429  80.097  1.00  0.00           H  
ATOM   1638 2HB  ASP B 101      71.400 -47.271  79.538  1.00  0.00           H  
ATOM   1639  N   LEU B 102      67.575 -47.061  78.628  1.00  0.00           N  
ATOM   1640  CA  LEU B 102      66.179 -46.646  78.766  1.00  0.00           C  
ATOM   1641  C   LEU B 102      65.945 -45.945  80.105  1.00  0.00           C  
ATOM   1642  O   LEU B 102      66.682 -46.188  81.059  1.00  0.00           O  
ATOM   1643  CB  LEU B 102      65.250 -47.861  78.647  1.00  0.00           C  
ATOM   1644  CG  LEU B 102      65.191 -48.520  77.263  1.00  0.00           C  
ATOM   1645  CD1 LEU B 102      64.483 -49.864  77.370  1.00  0.00           C  
ATOM   1646  CD2 LEU B 102      64.470 -47.598  76.291  1.00  0.00           C  
ATOM   1647  H   LEU B 102      67.875 -47.926  79.054  1.00  0.00           H  
ATOM   1648  HA  LEU B 102      65.935 -45.973  77.945  1.00  0.00           H  
ATOM   1649 1HB  LEU B 102      65.574 -48.617  79.360  1.00  0.00           H  
ATOM   1650 2HB  LEU B 102      64.238 -47.552  78.910  1.00  0.00           H  
ATOM   1651  HG  LEU B 102      66.204 -48.704  76.904  1.00  0.00           H  
ATOM   1652 1HD1 LEU B 102      64.442 -50.332  76.386  1.00  0.00           H  
ATOM   1653 2HD1 LEU B 102      65.031 -50.510  78.056  1.00  0.00           H  
ATOM   1654 3HD1 LEU B 102      63.471 -49.713  77.743  1.00  0.00           H  
ATOM   1655 1HD2 LEU B 102      64.429 -48.066  75.307  1.00  0.00           H  
ATOM   1656 2HD2 LEU B 102      63.456 -47.414  76.648  1.00  0.00           H  
ATOM   1657 3HD2 LEU B 102      65.007 -46.652  76.221  1.00  0.00           H  
ATOM   1658  N   PRO B 103      64.921 -45.068  80.185  1.00  0.00           N  
ATOM   1659  CA  PRO B 103      64.599 -44.411  81.452  1.00  0.00           C  
ATOM   1660  C   PRO B 103      64.014 -45.389  82.472  1.00  0.00           C  
ATOM   1661  O   PRO B 103      63.600 -46.493  82.107  1.00  0.00           O  
ATOM   1662  CB  PRO B 103      63.572 -43.354  81.034  1.00  0.00           C  
ATOM   1663  CG  PRO B 103      62.914 -43.940  79.831  1.00  0.00           C  
ATOM   1664  CD  PRO B 103      64.028 -44.638  79.097  1.00  0.00           C  
ATOM   1665  HA  PRO B 103      65.500 -43.914  81.840  1.00  0.00           H  
ATOM   1666 1HB  PRO B 103      62.867 -43.168  81.858  1.00  0.00           H  
ATOM   1667 2HB  PRO B 103      64.078 -42.401  80.822  1.00  0.00           H  
ATOM   1668 1HG  PRO B 103      62.111 -44.627  80.135  1.00  0.00           H  
ATOM   1669 2HG  PRO B 103      62.444 -43.147  79.231  1.00  0.00           H  
ATOM   1670 1HD  PRO B 103      63.621 -45.496  78.543  1.00  0.00           H  
ATOM   1671 2HD  PRO B 103      64.516 -43.930  78.412  1.00  0.00           H  
ATOM   1672  N   PHE B 104      63.974 -44.972  83.737  1.00  0.00           N  
ATOM   1673  CA  PHE B 104      63.513 -45.820  84.844  1.00  0.00           C  
ATOM   1674  C   PHE B 104      62.144 -46.471  84.631  1.00  0.00           C  
ATOM   1675  O   PHE B 104      61.809 -47.446  85.308  1.00  0.00           O  
ATOM   1676  CB  PHE B 104      63.469 -44.997  86.133  1.00  0.00           C  
ATOM   1677  CG  PHE B 104      62.342 -44.005  86.179  1.00  0.00           C  
ATOM   1678  CD1 PHE B 104      61.113 -44.354  86.720  1.00  0.00           C  
ATOM   1679  CD2 PHE B 104      62.507 -42.721  85.682  1.00  0.00           C  
ATOM   1680  CE1 PHE B 104      60.075 -43.442  86.764  1.00  0.00           C  
ATOM   1681  CE2 PHE B 104      61.472 -41.807  85.725  1.00  0.00           C  
ATOM   1682  CZ  PHE B 104      60.255 -42.169  86.266  1.00  0.00           C  
ATOM   1683  H   PHE B 104      64.277 -44.028  83.934  1.00  0.00           H  
ATOM   1684  HA  PHE B 104      64.183 -46.678  84.925  1.00  0.00           H  
ATOM   1685 1HB  PHE B 104      63.369 -45.665  86.987  1.00  0.00           H  
ATOM   1686 2HB  PHE B 104      64.405 -44.453  86.249  1.00  0.00           H  
ATOM   1687  HD1 PHE B 104      60.972 -45.361  87.115  1.00  0.00           H  
ATOM   1688  HD2 PHE B 104      63.468 -42.436  85.254  1.00  0.00           H  
ATOM   1689  HE1 PHE B 104      59.115 -43.730  87.191  1.00  0.00           H  
ATOM   1690  HE2 PHE B 104      61.615 -40.801  85.331  1.00  0.00           H  
ATOM   1691  HZ  PHE B 104      59.437 -41.450  86.299  1.00  0.00           H  
ATOM   1692  N   TYR B 105      61.363 -45.931  83.696  1.00  0.00           N  
ATOM   1693  CA  TYR B 105      60.065 -46.507  83.357  1.00  0.00           C  
ATOM   1694  C   TYR B 105      60.213 -47.953  82.868  1.00  0.00           C  
ATOM   1695  O   TYR B 105      59.286 -48.752  82.997  1.00  0.00           O  
ATOM   1696  CB  TYR B 105      59.364 -45.655  82.297  1.00  0.00           C  
ATOM   1697  CG  TYR B 105      58.914 -44.302  82.801  1.00  0.00           C  
ATOM   1698  CD1 TYR B 105      59.582 -43.154  82.399  1.00  0.00           C  
ATOM   1699  CD2 TYR B 105      57.834 -44.208  83.666  1.00  0.00           C  
ATOM   1700  CE1 TYR B 105      59.172 -41.918  82.860  1.00  0.00           C  
ATOM   1701  CE2 TYR B 105      57.423 -42.972  84.127  1.00  0.00           C  
ATOM   1702  CZ  TYR B 105      58.088 -41.831  83.727  1.00  0.00           C  
ATOM   1703  OH  TYR B 105      57.679 -40.600  84.185  1.00  0.00           O  
ATOM   1704  H   TYR B 105      61.676 -45.103  83.210  1.00  0.00           H  
ATOM   1705  HA  TYR B 105      59.450 -46.529  84.257  1.00  0.00           H  
ATOM   1706 1HB  TYR B 105      60.037 -45.497  81.453  1.00  0.00           H  
ATOM   1707 2HB  TYR B 105      58.489 -46.186  81.923  1.00  0.00           H  
ATOM   1708  HD1 TYR B 105      60.432 -43.228  81.720  1.00  0.00           H  
ATOM   1709  HD2 TYR B 105      57.309 -45.109  83.983  1.00  0.00           H  
ATOM   1710  HE1 TYR B 105      59.697 -41.017  82.544  1.00  0.00           H  
ATOM   1711  HE2 TYR B 105      56.574 -42.898  84.807  1.00  0.00           H  
ATOM   1712  HH  TYR B 105      58.228 -39.915  83.795  1.00  0.00           H  
ATOM   1713  N   PHE B 106      61.387 -48.276  82.327  1.00  0.00           N  
ATOM   1714  CA  PHE B 106      61.671 -49.608  81.788  1.00  0.00           C  
ATOM   1715  C   PHE B 106      62.547 -50.487  82.687  1.00  0.00           C  
ATOM   1716  O   PHE B 106      63.064 -51.513  82.238  1.00  0.00           O  
ATOM   1717  CB  PHE B 106      62.347 -49.471  80.422  1.00  0.00           C  
ATOM   1718  CG  PHE B 106      61.515 -48.743  79.405  1.00  0.00           C  
ATOM   1719  CD1 PHE B 106      61.568 -47.361  79.306  1.00  0.00           C  
ATOM   1720  CD2 PHE B 106      60.677 -49.438  78.547  1.00  0.00           C  
ATOM   1721  CE1 PHE B 106      60.803 -46.689  78.371  1.00  0.00           C  
ATOM   1722  CE2 PHE B 106      59.912 -48.770  77.610  1.00  0.00           C  
ATOM   1723  CZ  PHE B 106      59.976 -47.394  77.523  1.00  0.00           C  
ATOM   1724  H   PHE B 106      62.105 -47.568  82.291  1.00  0.00           H  
ATOM   1725  HA  PHE B 106      60.732 -50.156  81.706  1.00  0.00           H  
ATOM   1726 1HB  PHE B 106      63.290 -48.938  80.535  1.00  0.00           H  
ATOM   1727 2HB  PHE B 106      62.575 -50.461  80.029  1.00  0.00           H  
ATOM   1728  HD1 PHE B 106      62.224 -46.804  79.976  1.00  0.00           H  
ATOM   1729  HD2 PHE B 106      60.627 -50.525  78.616  1.00  0.00           H  
ATOM   1730  HE1 PHE B 106      60.855 -45.603  78.304  1.00  0.00           H  
ATOM   1731  HE2 PHE B 106      59.258 -49.328  76.941  1.00  0.00           H  
ATOM   1732  HZ  PHE B 106      59.372 -46.866  76.786  1.00  0.00           H  
ATOM   1733  N   LEU B 107      62.715 -50.084  83.945  1.00  0.00           N  
ATOM   1734  CA  LEU B 107      63.527 -50.832  84.907  1.00  0.00           C  
ATOM   1735  C   LEU B 107      62.900 -52.194  85.197  1.00  0.00           C  
ATOM   1736  O   LEU B 107      61.772 -52.266  85.688  1.00  0.00           O  
ATOM   1737  CB  LEU B 107      63.678 -50.040  86.211  1.00  0.00           C  
ATOM   1738  CG  LEU B 107      64.551 -50.694  87.290  1.00  0.00           C  
ATOM   1739  CD1 LEU B 107      65.987 -50.792  86.791  1.00  0.00           C  
ATOM   1740  CD2 LEU B 107      64.473 -49.877  88.571  1.00  0.00           C  
ATOM   1741  H   LEU B 107      62.263 -49.231  84.242  1.00  0.00           H  
ATOM   1742  HA  LEU B 107      64.516 -50.988  84.476  1.00  0.00           H  
ATOM   1743 1HB  LEU B 107      64.110 -49.068  85.979  1.00  0.00           H  
ATOM   1744 2HB  LEU B 107      62.687 -49.882  86.638  1.00  0.00           H  
ATOM   1745  HG  LEU B 107      64.195 -51.706  87.482  1.00  0.00           H  
ATOM   1746 1HD1 LEU B 107      66.607 -51.256  87.557  1.00  0.00           H  
ATOM   1747 2HD1 LEU B 107      66.016 -51.397  85.884  1.00  0.00           H  
ATOM   1748 3HD1 LEU B 107      66.365 -49.794  86.573  1.00  0.00           H  
ATOM   1749 1HD2 LEU B 107      65.093 -50.342  89.338  1.00  0.00           H  
ATOM   1750 2HD2 LEU B 107      64.830 -48.865  88.380  1.00  0.00           H  
ATOM   1751 3HD2 LEU B 107      63.439 -49.838  88.915  1.00  0.00           H  
ATOM   1752  N   ASN B 108      63.630 -53.264  84.876  1.00  0.00           N  
ATOM   1753  CA  ASN B 108      63.136 -54.640  85.037  1.00  0.00           C  
ATOM   1754  C   ASN B 108      61.890 -54.923  84.182  1.00  0.00           C  
ATOM   1755  O   ASN B 108      61.049 -55.753  84.536  1.00  0.00           O  
ATOM   1756  CB  ASN B 108      62.846 -54.924  86.500  1.00  0.00           C  
ATOM   1757  CG  ASN B 108      64.073 -54.825  87.362  1.00  0.00           C  
ATOM   1758  OD1 ASN B 108      65.171 -55.213  86.947  1.00  0.00           O  
ATOM   1759  ND2 ASN B 108      63.909 -54.312  88.555  1.00  0.00           N  
ATOM   1760  H   ASN B 108      64.559 -53.115  84.508  1.00  0.00           H  
ATOM   1761  HA  ASN B 108      63.896 -55.327  84.662  1.00  0.00           H  
ATOM   1762 1HB  ASN B 108      62.100 -54.218  86.867  1.00  0.00           H  
ATOM   1763 2HB  ASN B 108      62.426 -55.925  86.599  1.00  0.00           H  
ATOM   1764 1HD2 ASN B 108      64.690 -54.222  89.173  1.00  0.00           H  
ATOM   1765 2HD2 ASN B 108      63.002 -54.012  88.849  1.00  0.00           H  
ATOM   1766  N   ARG B 109      61.777 -54.224  83.056  1.00  0.00           N  
ATOM   1767  CA  ARG B 109      60.665 -54.447  82.134  1.00  0.00           C  
ATOM   1768  C   ARG B 109      61.047 -55.331  80.949  1.00  0.00           C  
ATOM   1769  O   ARG B 109      62.153 -55.229  80.410  1.00  0.00           O  
ATOM   1770  CB  ARG B 109      60.144 -53.117  81.610  1.00  0.00           C  
ATOM   1771  CG  ARG B 109      58.886 -53.212  80.763  1.00  0.00           C  
ATOM   1772  CD  ARG B 109      58.397 -51.870  80.353  1.00  0.00           C  
ATOM   1773  NE  ARG B 109      58.092 -51.030  81.499  1.00  0.00           N  
ATOM   1774  CZ  ARG B 109      56.952 -51.098  82.215  1.00  0.00           C  
ATOM   1775  NH1 ARG B 109      56.023 -51.970  81.891  1.00  0.00           N  
ATOM   1776  NH2 ARG B 109      56.769 -50.288  83.244  1.00  0.00           N  
ATOM   1777  H   ARG B 109      62.471 -53.526  82.830  1.00  0.00           H  
ATOM   1778  HA  ARG B 109      59.889 -55.006  82.657  1.00  0.00           H  
ATOM   1779 1HB  ARG B 109      59.928 -52.456  82.448  1.00  0.00           H  
ATOM   1780 2HB  ARG B 109      60.914 -52.637  81.005  1.00  0.00           H  
ATOM   1781 1HG  ARG B 109      59.096 -53.790  79.863  1.00  0.00           H  
ATOM   1782 2HG  ARG B 109      58.098 -53.704  81.335  1.00  0.00           H  
ATOM   1783 1HD  ARG B 109      59.162 -51.371  79.758  1.00  0.00           H  
ATOM   1784 2HD  ARG B 109      57.490 -51.979  79.759  1.00  0.00           H  
ATOM   1785  HE  ARG B 109      58.783 -50.347  81.779  1.00  0.00           H  
ATOM   1786 1HH1 ARG B 109      56.163 -52.589  81.105  1.00  0.00           H  
ATOM   1787 2HH1 ARG B 109      55.169 -52.020  82.428  1.00  0.00           H  
ATOM   1788 1HH2 ARG B 109      57.484 -49.618  83.493  1.00  0.00           H  
ATOM   1789 2HH2 ARG B 109      55.916 -50.339  83.780  1.00  0.00           H  
ATOM   1790  N   SER B 110      60.119 -56.198  80.555  1.00  0.00           N  
ATOM   1791  CA  SER B 110      60.368 -57.171  79.498  1.00  0.00           C  
ATOM   1792  C   SER B 110      60.305 -56.558  78.103  1.00  0.00           C  
ATOM   1793  O   SER B 110      59.698 -55.503  77.899  1.00  0.00           O  
ATOM   1794  CB  SER B 110      59.364 -58.302  79.599  1.00  0.00           C  
ATOM   1795  OG  SER B 110      58.069 -57.851  79.311  1.00  0.00           O  
ATOM   1796  H   SER B 110      59.214 -56.180  81.004  1.00  0.00           H  
ATOM   1797  HA  SER B 110      61.380 -57.561  79.617  1.00  0.00           H  
ATOM   1798 1HB  SER B 110      59.638 -59.096  78.904  1.00  0.00           H  
ATOM   1799 2HB  SER B 110      59.390 -58.724  80.603  1.00  0.00           H  
ATOM   1800  HG  SER B 110      57.803 -57.313  80.061  1.00  0.00           H  
ATOM   1801  N   ILE B 111      60.943 -57.238  77.153  1.00  0.00           N  
ATOM   1802  CA  ILE B 111      60.938 -56.840  75.748  1.00  0.00           C  
ATOM   1803  C   ILE B 111      59.504 -56.876  75.202  1.00  0.00           C  
ATOM   1804  O   ILE B 111      59.083 -55.968  74.479  1.00  0.00           O  
ATOM   1805  CB  ILE B 111      61.844 -57.756  74.906  1.00  0.00           C  
ATOM   1806  CG1 ILE B 111      63.313 -57.546  75.281  1.00  0.00           C  
ATOM   1807  CG2 ILE B 111      61.628 -57.500  73.422  1.00  0.00           C  
ATOM   1808  CD1 ILE B 111      64.246 -58.583  74.700  1.00  0.00           C  
ATOM   1809  H   ILE B 111      61.452 -58.067  77.427  1.00  0.00           H  
ATOM   1810  HA  ILE B 111      61.299 -55.814  75.678  1.00  0.00           H  
ATOM   1811  HB  ILE B 111      61.609 -58.798  75.122  1.00  0.00           H  
ATOM   1812 1HG1 ILE B 111      63.638 -56.564  74.940  1.00  0.00           H  
ATOM   1813 2HG1 ILE B 111      63.417 -57.565  76.367  1.00  0.00           H  
ATOM   1814 1HG2 ILE B 111      62.277 -58.156  72.842  1.00  0.00           H  
ATOM   1815 2HG2 ILE B 111      60.589 -57.699  73.166  1.00  0.00           H  
ATOM   1816 3HG2 ILE B 111      61.866 -56.461  73.194  1.00  0.00           H  
ATOM   1817 1HD1 ILE B 111      65.269 -58.367  75.010  1.00  0.00           H  
ATOM   1818 2HD1 ILE B 111      63.960 -59.573  75.058  1.00  0.00           H  
ATOM   1819 3HD1 ILE B 111      64.185 -58.558  73.613  1.00  0.00           H  
ATOM   1820  N   ASP B 112      58.761 -57.915  75.585  1.00  0.00           N  
ATOM   1821  CA  ASP B 112      57.348 -58.065  75.240  1.00  0.00           C  
ATOM   1822  C   ASP B 112      56.477 -56.878  75.648  1.00  0.00           C  
ATOM   1823  O   ASP B 112      55.635 -56.436  74.864  1.00  0.00           O  
ATOM   1824  CB  ASP B 112      56.792 -59.337  75.887  1.00  0.00           C  
ATOM   1825  CG  ASP B 112      57.322 -60.610  75.242  1.00  0.00           C  
ATOM   1826  OD1 ASP B 112      57.880 -60.524  74.174  1.00  0.00           O  
ATOM   1827  OD2 ASP B 112      57.163 -61.657  75.824  1.00  0.00           O  
ATOM   1828  H   ASP B 112      59.210 -58.629  76.141  1.00  0.00           H  
ATOM   1829  HA  ASP B 112      57.260 -58.117  74.155  1.00  0.00           H  
ATOM   1830 1HB  ASP B 112      57.049 -59.349  76.946  1.00  0.00           H  
ATOM   1831 2HB  ASP B 112      55.704 -59.336  75.814  1.00  0.00           H  
ATOM   1832  N   GLU B 113      56.670 -56.365  76.862  1.00  0.00           N  
ATOM   1833  CA  GLU B 113      55.953 -55.153  77.278  1.00  0.00           C  
ATOM   1834  C   GLU B 113      56.317 -53.911  76.451  1.00  0.00           C  
ATOM   1835  O   GLU B 113      55.447 -53.090  76.151  1.00  0.00           O  
ATOM   1836  CB  GLU B 113      56.227 -54.873  78.758  1.00  0.00           C  
ATOM   1837  CG  GLU B 113      55.555 -55.846  79.717  1.00  0.00           C  
ATOM   1838  CD  GLU B 113      56.081 -55.741  81.121  1.00  0.00           C  
ATOM   1839  OE1 GLU B 113      57.210 -56.109  81.341  1.00  0.00           O  
ATOM   1840  OE2 GLU B 113      55.354 -55.293  81.975  1.00  0.00           O  
ATOM   1841  H   GLU B 113      57.311 -56.803  77.508  1.00  0.00           H  
ATOM   1842  HA  GLU B 113      54.898 -55.271  77.027  1.00  0.00           H  
ATOM   1843 1HB  GLU B 113      57.301 -54.910  78.942  1.00  0.00           H  
ATOM   1844 2HB  GLU B 113      55.886 -53.869  79.008  1.00  0.00           H  
ATOM   1845 1HG  GLU B 113      54.483 -55.648  79.727  1.00  0.00           H  
ATOM   1846 2HG  GLU B 113      55.705 -56.861  79.352  1.00  0.00           H  
ATOM   1847  N   ILE B 114      57.592 -53.788  76.077  1.00  0.00           N  
ATOM   1848  CA  ILE B 114      58.043 -52.691  75.215  1.00  0.00           C  
ATOM   1849  C   ILE B 114      57.352 -52.815  73.853  1.00  0.00           C  
ATOM   1850  O   ILE B 114      56.870 -51.826  73.301  1.00  0.00           O  
ATOM   1851  CB  ILE B 114      59.572 -52.706  75.035  1.00  0.00           C  
ATOM   1852  CG1 ILE B 114      60.269 -52.410  76.366  1.00  0.00           C  
ATOM   1853  CG2 ILE B 114      59.993 -51.700  73.975  1.00  0.00           C  
ATOM   1854  CD1 ILE B 114      61.757 -52.677  76.348  1.00  0.00           C  
ATOM   1855  H   ILE B 114      58.264 -54.470  76.398  1.00  0.00           H  
ATOM   1856  HA  ILE B 114      57.756 -51.748  75.677  1.00  0.00           H  
ATOM   1857  HB  ILE B 114      59.893 -53.700  74.726  1.00  0.00           H  
ATOM   1858 1HG1 ILE B 114      60.113 -51.366  76.634  1.00  0.00           H  
ATOM   1859 2HG1 ILE B 114      59.824 -53.019  77.153  1.00  0.00           H  
ATOM   1860 1HG2 ILE B 114      61.076 -51.723  73.861  1.00  0.00           H  
ATOM   1861 2HG2 ILE B 114      59.523 -51.954  73.026  1.00  0.00           H  
ATOM   1862 3HG2 ILE B 114      59.681 -50.700  74.278  1.00  0.00           H  
ATOM   1863 1HD1 ILE B 114      62.180 -52.445  77.326  1.00  0.00           H  
ATOM   1864 2HD1 ILE B 114      61.935 -53.728  76.116  1.00  0.00           H  
ATOM   1865 3HD1 ILE B 114      62.230 -52.053  75.592  1.00  0.00           H  
ATOM   1866  N   ALA B 115      57.305 -54.039  73.331  1.00  0.00           N  
ATOM   1867  CA  ALA B 115      56.642 -54.332  72.061  1.00  0.00           C  
ATOM   1868  C   ALA B 115      55.146 -54.021  72.111  1.00  0.00           C  
ATOM   1869  O   ALA B 115      54.586 -53.503  71.143  1.00  0.00           O  
ATOM   1870  CB  ALA B 115      56.876 -55.782  71.663  1.00  0.00           C  
ATOM   1871  H   ALA B 115      57.747 -54.791  73.840  1.00  0.00           H  
ATOM   1872  HA  ALA B 115      57.072 -53.684  71.297  1.00  0.00           H  
ATOM   1873 1HB  ALA B 115      56.376 -55.984  70.716  1.00  0.00           H  
ATOM   1874 2HB  ALA B 115      57.945 -55.962  71.556  1.00  0.00           H  
ATOM   1875 3HB  ALA B 115      56.473 -56.439  72.433  1.00  0.00           H  
ATOM   1876  N   ASP B 116      54.513 -54.339  73.242  1.00  0.00           N  
ATOM   1877  CA  ASP B 116      53.093 -54.059  73.461  1.00  0.00           C  
ATOM   1878  C   ASP B 116      52.782 -52.567  73.335  1.00  0.00           C  
ATOM   1879  O   ASP B 116      51.737 -52.191  72.802  1.00  0.00           O  
ATOM   1880  CB  ASP B 116      52.658 -54.559  74.841  1.00  0.00           C  
ATOM   1881  CG  ASP B 116      52.537 -56.075  74.911  1.00  0.00           C  
ATOM   1882  OD1 ASP B 116      52.493 -56.697  73.876  1.00  0.00           O  
ATOM   1883  OD2 ASP B 116      52.491 -56.597  75.999  1.00  0.00           O  
ATOM   1884  H   ASP B 116      55.043 -54.791  73.973  1.00  0.00           H  
ATOM   1885  HA  ASP B 116      52.517 -54.570  72.688  1.00  0.00           H  
ATOM   1886 1HB  ASP B 116      53.380 -54.231  75.590  1.00  0.00           H  
ATOM   1887 2HB  ASP B 116      51.695 -54.120  75.100  1.00  0.00           H  
ATOM   1888  N   LEU B 117      53.696 -51.734  73.829  1.00  0.00           N  
ATOM   1889  CA  LEU B 117      53.604 -50.280  73.686  1.00  0.00           C  
ATOM   1890  C   LEU B 117      53.632 -49.846  72.224  1.00  0.00           C  
ATOM   1891  O   LEU B 117      52.903 -48.932  71.830  1.00  0.00           O  
ATOM   1892  CB  LEU B 117      54.755 -49.604  74.442  1.00  0.00           C  
ATOM   1893  CG  LEU B 117      54.705 -49.717  75.971  1.00  0.00           C  
ATOM   1894  CD1 LEU B 117      56.003 -49.186  76.564  1.00  0.00           C  
ATOM   1895  CD2 LEU B 117      53.506 -48.943  76.498  1.00  0.00           C  
ATOM   1896  H   LEU B 117      54.482 -52.131  74.323  1.00  0.00           H  
ATOM   1897  HA  LEU B 117      52.653 -49.950  74.104  1.00  0.00           H  
ATOM   1898 1HB  LEU B 117      55.694 -50.043  74.109  1.00  0.00           H  
ATOM   1899 2HB  LEU B 117      54.763 -48.544  74.188  1.00  0.00           H  
ATOM   1900  HG  LEU B 117      54.613 -50.766  76.255  1.00  0.00           H  
ATOM   1901 1HD1 LEU B 117      55.967 -49.267  77.650  1.00  0.00           H  
ATOM   1902 2HD1 LEU B 117      56.842 -49.770  76.185  1.00  0.00           H  
ATOM   1903 3HD1 LEU B 117      56.131 -48.142  76.282  1.00  0.00           H  
ATOM   1904 1HD2 LEU B 117      53.469 -49.024  77.585  1.00  0.00           H  
ATOM   1905 2HD2 LEU B 117      53.597 -47.894  76.216  1.00  0.00           H  
ATOM   1906 3HD2 LEU B 117      52.591 -49.355  76.073  1.00  0.00           H  
ATOM   1907  N   PHE B 118      54.480 -50.497  71.429  1.00  0.00           N  
ATOM   1908  CA  PHE B 118      54.556 -50.212  69.999  1.00  0.00           C  
ATOM   1909  C   PHE B 118      53.249 -50.623  69.325  1.00  0.00           C  
ATOM   1910  O   PHE B 118      52.681 -49.862  68.538  1.00  0.00           O  
ATOM   1911  CB  PHE B 118      55.732 -50.951  69.357  1.00  0.00           C  
ATOM   1912  CG  PHE B 118      57.069 -50.579  69.934  1.00  0.00           C  
ATOM   1913  CD1 PHE B 118      58.211 -51.285  69.586  1.00  0.00           C  
ATOM   1914  CD2 PHE B 118      57.186 -49.524  70.826  1.00  0.00           C  
ATOM   1915  CE1 PHE B 118      59.441 -50.944  70.116  1.00  0.00           C  
ATOM   1916  CE2 PHE B 118      58.414 -49.180  71.356  1.00  0.00           C  
ATOM   1917  CZ  PHE B 118      59.543 -49.891  71.001  1.00  0.00           C  
ATOM   1918  H   PHE B 118      55.084 -51.204  71.823  1.00  0.00           H  
ATOM   1919  HA  PHE B 118      54.686 -49.137  69.866  1.00  0.00           H  
ATOM   1920 1HB  PHE B 118      55.597 -52.025  69.479  1.00  0.00           H  
ATOM   1921 2HB  PHE B 118      55.753 -50.743  68.289  1.00  0.00           H  
ATOM   1922  HD1 PHE B 118      58.130 -52.116  68.886  1.00  0.00           H  
ATOM   1923  HD2 PHE B 118      56.295 -48.962  71.107  1.00  0.00           H  
ATOM   1924  HE1 PHE B 118      60.330 -51.507  69.834  1.00  0.00           H  
ATOM   1925  HE2 PHE B 118      58.493 -48.348  72.056  1.00  0.00           H  
ATOM   1926  HZ  PHE B 118      60.512 -49.622  71.420  1.00  0.00           H  
ATOM   1927  N   ILE B 119      52.778 -51.824  69.665  1.00  0.00           N  
ATOM   1928  CA  ILE B 119      51.538 -52.389  69.125  1.00  0.00           C  
ATOM   1929  C   ILE B 119      50.321 -51.523  69.480  1.00  0.00           C  
ATOM   1930  O   ILE B 119      49.444 -51.309  68.638  1.00  0.00           O  
ATOM   1931  CB  ILE B 119      51.318 -53.820  69.648  1.00  0.00           C  
ATOM   1932  CG1 ILE B 119      52.376 -54.766  69.075  1.00  0.00           C  
ATOM   1933  CG2 ILE B 119      49.920 -54.305  69.298  1.00  0.00           C  
ATOM   1934  CD1 ILE B 119      52.429 -56.112  69.761  1.00  0.00           C  
ATOM   1935  H   ILE B 119      53.315 -52.362  70.331  1.00  0.00           H  
ATOM   1936  HA  ILE B 119      51.593 -52.366  68.038  1.00  0.00           H  
ATOM   1937  HB  ILE B 119      51.437 -53.834  70.731  1.00  0.00           H  
ATOM   1938 1HG1 ILE B 119      52.181 -54.931  68.015  1.00  0.00           H  
ATOM   1939 2HG1 ILE B 119      53.360 -54.304  69.156  1.00  0.00           H  
ATOM   1940 1HG2 ILE B 119      49.782 -55.319  69.674  1.00  0.00           H  
ATOM   1941 2HG2 ILE B 119      49.182 -53.646  69.753  1.00  0.00           H  
ATOM   1942 3HG2 ILE B 119      49.793 -54.300  68.215  1.00  0.00           H  
ATOM   1943 1HD1 ILE B 119      53.202 -56.726  69.300  1.00  0.00           H  
ATOM   1944 2HD1 ILE B 119      52.659 -55.972  70.818  1.00  0.00           H  
ATOM   1945 3HD1 ILE B 119      51.465 -56.609  69.662  1.00  0.00           H  
ATOM   1946  N   HIS B 120      50.286 -51.012  70.711  1.00  0.00           N  
ATOM   1947  CA  HIS B 120      49.200 -50.136  71.153  1.00  0.00           C  
ATOM   1948  C   HIS B 120      49.050 -48.929  70.225  1.00  0.00           C  
ATOM   1949  O   HIS B 120      47.957 -48.668  69.724  1.00  0.00           O  
ATOM   1950  CB  HIS B 120      49.440 -49.658  72.589  1.00  0.00           C  
ATOM   1951  CG  HIS B 120      48.398 -48.706  73.088  1.00  0.00           C  
ATOM   1952  ND1 HIS B 120      47.142 -49.118  73.482  1.00  0.00           N  
ATOM   1953  CD2 HIS B 120      48.424 -47.363  73.256  1.00  0.00           C  
ATOM   1954  CE1 HIS B 120      46.441 -48.068  73.873  1.00  0.00           C  
ATOM   1955  NE2 HIS B 120      47.195 -46.992  73.745  1.00  0.00           N  
ATOM   1956  H   HIS B 120      51.031 -51.236  71.357  1.00  0.00           H  
ATOM   1957  HA  HIS B 120      48.255 -50.677  71.107  1.00  0.00           H  
ATOM   1958 1HB  HIS B 120      49.466 -50.518  73.259  1.00  0.00           H  
ATOM   1959 2HB  HIS B 120      50.410 -49.165  72.650  1.00  0.00           H  
ATOM   1960  HD2 HIS B 120      49.262 -46.700  73.043  1.00  0.00           H  
ATOM   1961  HE1 HIS B 120      45.414 -48.087  74.239  1.00  0.00           H  
ATOM   1962  HE2 HIS B 120      46.919 -46.047  73.969  1.00  0.00           H  
ATOM   1963  N   ASP B 121      50.152 -48.213  69.991  1.00  0.00           N  
ATOM   1964  CA  ASP B 121      50.183 -47.056  69.084  1.00  0.00           C  
ATOM   1965  C   ASP B 121      49.775 -47.391  67.648  1.00  0.00           C  
ATOM   1966  O   ASP B 121      49.112 -46.590  66.983  1.00  0.00           O  
ATOM   1967  CB  ASP B 121      51.585 -46.441  69.072  1.00  0.00           C  
ATOM   1968  CG  ASP B 121      51.906 -45.675  70.349  1.00  0.00           C  
ATOM   1969  OD1 ASP B 121      50.996 -45.387  71.091  1.00  0.00           O  
ATOM   1970  OD2 ASP B 121      53.057 -45.386  70.570  1.00  0.00           O  
ATOM   1971  H   ASP B 121      51.000 -48.489  70.465  1.00  0.00           H  
ATOM   1972  HA  ASP B 121      49.460 -46.321  69.436  1.00  0.00           H  
ATOM   1973 1HB  ASP B 121      52.327 -47.228  68.942  1.00  0.00           H  
ATOM   1974 2HB  ASP B 121      51.676 -45.760  68.225  1.00  0.00           H  
ATOM   1975  N   ILE B 122      50.178 -48.573  67.187  1.00  0.00           N  
ATOM   1976  CA  ILE B 122      49.864 -49.058  65.843  1.00  0.00           C  
ATOM   1977  C   ILE B 122      48.391 -49.461  65.705  1.00  0.00           C  
ATOM   1978  O   ILE B 122      47.723 -49.071  64.742  1.00  0.00           O  
ATOM   1979  CB  ILE B 122      50.758 -50.258  65.478  1.00  0.00           C  
ATOM   1980  CG1 ILE B 122      52.223 -49.823  65.383  1.00  0.00           C  
ATOM   1981  CG2 ILE B 122      50.299 -50.884  64.170  1.00  0.00           C  
ATOM   1982  CD1 ILE B 122      53.202 -50.975  65.364  1.00  0.00           C  
ATOM   1983  H   ILE B 122      50.727 -49.154  67.804  1.00  0.00           H  
ATOM   1984  HA  ILE B 122      50.039 -48.250  65.134  1.00  0.00           H  
ATOM   1985  HB  ILE B 122      50.702 -51.006  66.268  1.00  0.00           H  
ATOM   1986 1HG1 ILE B 122      52.370 -49.235  64.477  1.00  0.00           H  
ATOM   1987 2HG1 ILE B 122      52.468 -49.182  66.230  1.00  0.00           H  
ATOM   1988 1HG2 ILE B 122      50.942 -51.730  63.927  1.00  0.00           H  
ATOM   1989 2HG2 ILE B 122      49.271 -51.228  64.273  1.00  0.00           H  
ATOM   1990 3HG2 ILE B 122      50.357 -50.144  63.372  1.00  0.00           H  
ATOM   1991 1HD1 ILE B 122      54.218 -50.587  65.296  1.00  0.00           H  
ATOM   1992 2HD1 ILE B 122      53.096 -51.557  66.280  1.00  0.00           H  
ATOM   1993 3HD1 ILE B 122      52.998 -51.611  64.504  1.00  0.00           H  
ATOM   1994  N   LYS B 123      47.889 -50.233  66.669  1.00  0.00           N  
ATOM   1995  CA  LYS B 123      46.554 -50.830  66.570  1.00  0.00           C  
ATOM   1996  C   LYS B 123      45.429 -49.995  67.189  1.00  0.00           C  
ATOM   1997  O   LYS B 123      44.315 -49.975  66.663  1.00  0.00           O  
ATOM   1998  CB  LYS B 123      46.566 -52.215  67.219  1.00  0.00           C  
ATOM   1999  CG  LYS B 123      47.503 -53.214  66.552  1.00  0.00           C  
ATOM   2000  CD  LYS B 123      47.106 -53.462  65.104  1.00  0.00           C  
ATOM   2001  CE  LYS B 123      45.826 -54.278  65.012  1.00  0.00           C  
ATOM   2002  NZ  LYS B 123      45.468 -54.595  63.603  1.00  0.00           N  
ATOM   2003  H   LYS B 123      48.448 -50.410  67.491  1.00  0.00           H  
ATOM   2004  HA  LYS B 123      46.273 -50.878  65.518  1.00  0.00           H  
ATOM   2005 1HB  LYS B 123      46.862 -52.125  68.264  1.00  0.00           H  
ATOM   2006 2HB  LYS B 123      45.560 -52.635  67.199  1.00  0.00           H  
ATOM   2007 1HG  LYS B 123      48.523 -52.830  66.579  1.00  0.00           H  
ATOM   2008 2HG  LYS B 123      47.474 -54.158  67.094  1.00  0.00           H  
ATOM   2009 1HD  LYS B 123      46.956 -52.506  64.599  1.00  0.00           H  
ATOM   2010 2HD  LYS B 123      47.906 -53.999  64.595  1.00  0.00           H  
ATOM   2011 1HE  LYS B 123      45.949 -55.210  65.561  1.00  0.00           H  
ATOM   2012 2HE  LYS B 123      45.006 -53.721  65.465  1.00  0.00           H  
ATOM   2013 1HZ  LYS B 123      44.615 -55.136  63.585  1.00  0.00           H  
ATOM   2014 2HZ  LYS B 123      45.333 -53.736  63.088  1.00  0.00           H  
ATOM   2015 3HZ  LYS B 123      46.212 -55.128  63.178  1.00  0.00           H  
ATOM   2016  N   GLU B 124      45.721 -49.311  68.292  1.00  0.00           N  
ATOM   2017  CA  GLU B 124      44.724 -48.492  68.988  1.00  0.00           C  
ATOM   2018  C   GLU B 124      44.812 -47.005  68.644  1.00  0.00           C  
ATOM   2019  O   GLU B 124      43.785 -46.352  68.435  1.00  0.00           O  
ATOM   2020  CB  GLU B 124      44.871 -48.669  70.501  1.00  0.00           C  
ATOM   2021  CG  GLU B 124      44.616 -50.085  70.996  1.00  0.00           C  
ATOM   2022  CD  GLU B 124      43.189 -50.521  70.814  1.00  0.00           C  
ATOM   2023  OE1 GLU B 124      42.310 -49.738  71.086  1.00  0.00           O  
ATOM   2024  OE2 GLU B 124      42.977 -51.637  70.403  1.00  0.00           O  
ATOM   2025  H   GLU B 124      46.661 -49.360  68.659  1.00  0.00           H  
ATOM   2026  HA  GLU B 124      43.731 -48.801  68.659  1.00  0.00           H  
ATOM   2027 1HB  GLU B 124      45.879 -48.385  70.804  1.00  0.00           H  
ATOM   2028 2HB  GLU B 124      44.175 -48.005  71.014  1.00  0.00           H  
ATOM   2029 1HG  GLU B 124      45.265 -50.771  70.452  1.00  0.00           H  
ATOM   2030 2HG  GLU B 124      44.877 -50.142  72.052  1.00  0.00           H  
ATOM   2031  N   GLY B 125      46.034 -46.478  68.594  1.00  0.00           N  
ATOM   2032  CA  GLY B 125      46.258 -45.077  68.239  1.00  0.00           C  
ATOM   2033  C   GLY B 125      47.316 -44.391  69.084  1.00  0.00           C  
ATOM   2034  O   GLY B 125      47.521 -44.739  70.251  1.00  0.00           O  
ATOM   2035  H   GLY B 125      46.828 -47.064  68.808  1.00  0.00           H  
ATOM   2036 1HA  GLY B 125      46.558 -45.010  67.194  1.00  0.00           H  
ATOM   2037 2HA  GLY B 125      45.326 -44.523  68.342  1.00  0.00           H  
ATOM   2038  N   ILE B 126      47.980 -43.405  68.482  1.00  0.00           N  
ATOM   2039  CA  ILE B 126      49.051 -42.645  69.125  1.00  0.00           C  
ATOM   2040  C   ILE B 126      48.484 -41.646  70.132  1.00  0.00           C  
ATOM   2041  O   ILE B 126      47.666 -40.798  69.775  1.00  0.00           O  
ATOM   2042  CB  ILE B 126      49.901 -41.899  68.081  1.00  0.00           C  
ATOM   2043  CG1 ILE B 126      50.628 -42.895  67.174  1.00  0.00           C  
ATOM   2044  CG2 ILE B 126      50.894 -40.974  68.766  1.00  0.00           C  
ATOM   2045  CD1 ILE B 126      51.280 -42.259  65.967  1.00  0.00           C  
ATOM   2046  H   ILE B 126      47.719 -43.181  67.533  1.00  0.00           H  
ATOM   2047  HA  ILE B 126      49.696 -43.341  69.660  1.00  0.00           H  
ATOM   2048  HB  ILE B 126      49.250 -41.306  67.439  1.00  0.00           H  
ATOM   2049 1HG1 ILE B 126      51.399 -43.411  67.746  1.00  0.00           H  
ATOM   2050 2HG1 ILE B 126      49.924 -43.649  66.822  1.00  0.00           H  
ATOM   2051 1HG2 ILE B 126      51.487 -40.455  68.013  1.00  0.00           H  
ATOM   2052 2HG2 ILE B 126      50.356 -40.244  69.369  1.00  0.00           H  
ATOM   2053 3HG2 ILE B 126      51.554 -41.559  69.407  1.00  0.00           H  
ATOM   2054 1HD1 ILE B 126      51.775 -43.028  65.373  1.00  0.00           H  
ATOM   2055 2HD1 ILE B 126      50.519 -41.766  65.361  1.00  0.00           H  
ATOM   2056 3HD1 ILE B 126      52.015 -41.526  66.295  1.00  0.00           H  
ATOM   2057  N   GLN B 127      48.921 -41.758  71.386  1.00  0.00           N  
ATOM   2058  CA  GLN B 127      48.578 -40.796  72.445  1.00  0.00           C  
ATOM   2059  C   GLN B 127      47.059 -40.636  72.640  1.00  0.00           C  
ATOM   2060  O   GLN B 127      46.571 -39.562  73.014  1.00  0.00           O  
ATOM   2061  CB  GLN B 127      49.275 -39.444  72.197  1.00  0.00           C  
ATOM   2062  CG  GLN B 127      50.809 -39.524  72.222  1.00  0.00           C  
ATOM   2063  CD  GLN B 127      51.505 -38.208  71.881  1.00  0.00           C  
ATOM   2064  OE1 GLN B 127      50.963 -37.364  71.166  1.00  0.00           O  
ATOM   2065  NE2 GLN B 127      52.724 -38.041  72.384  1.00  0.00           N  
ATOM   2066  H   GLN B 127      49.514 -42.544  71.609  1.00  0.00           H  
ATOM   2067  HA  GLN B 127      48.924 -41.194  73.399  1.00  0.00           H  
ATOM   2068 1HB  GLN B 127      48.970 -39.050  71.228  1.00  0.00           H  
ATOM   2069 2HB  GLN B 127      48.959 -38.727  72.956  1.00  0.00           H  
ATOM   2070 1HG  GLN B 127      51.131 -39.815  73.222  1.00  0.00           H  
ATOM   2071 2HG  GLN B 127      51.136 -40.266  71.494  1.00  0.00           H  
ATOM   2072 1HE2 GLN B 127      53.232 -37.200  72.196  1.00  0.00           H  
ATOM   2073 2HE2 GLN B 127      53.133 -38.756  72.951  1.00  0.00           H  
ATOM   2074  N   GLY B 128      46.332 -41.726  72.382  1.00  0.00           N  
ATOM   2075  CA  GLY B 128      44.887 -41.813  72.617  1.00  0.00           C  
ATOM   2076  C   GLY B 128      44.036 -40.995  71.662  1.00  0.00           C  
ATOM   2077  O   GLY B 128      42.883 -40.685  71.969  1.00  0.00           O  
ATOM   2078  H   GLY B 128      46.818 -42.527  72.004  1.00  0.00           H  
ATOM   2079 1HA  GLY B 128      44.568 -42.853  72.540  1.00  0.00           H  
ATOM   2080 2HA  GLY B 128      44.663 -41.482  73.630  1.00  0.00           H  
ATOM   2081  N   THR B 129      44.594 -40.658  70.498  1.00  0.00           N  
ATOM   2082  CA  THR B 129      43.877 -39.832  69.521  1.00  0.00           C  
ATOM   2083  C   THR B 129      43.381 -40.561  68.263  1.00  0.00           C  
ATOM   2084  O   THR B 129      42.882 -39.915  67.337  1.00  0.00           O  
ATOM   2085  CB  THR B 129      44.768 -38.654  69.086  1.00  0.00           C  
ATOM   2086  OG1 THR B 129      45.949 -39.156  68.447  1.00  0.00           O  
ATOM   2087  CG2 THR B 129      45.165 -37.812  70.288  1.00  0.00           C  
ATOM   2088  H   THR B 129      45.527 -40.977  70.282  1.00  0.00           H  
ATOM   2089  HA  THR B 129      42.948 -39.487  69.976  1.00  0.00           H  
ATOM   2090  HB  THR B 129      44.224 -38.030  68.376  1.00  0.00           H  
ATOM   2091  HG1 THR B 129      46.480 -39.635  69.088  1.00  0.00           H  
ATOM   2092 1HG2 THR B 129      45.794 -36.984  69.961  1.00  0.00           H  
ATOM   2093 2HG2 THR B 129      44.269 -37.420  70.769  1.00  0.00           H  
ATOM   2094 3HG2 THR B 129      45.717 -38.428  70.997  1.00  0.00           H  
ATOM   2095  N   LEU B 130      43.524 -41.888  68.240  1.00  0.00           N  
ATOM   2096  CA  LEU B 130      43.110 -42.756  67.114  1.00  0.00           C  
ATOM   2097  C   LEU B 130      43.949 -42.616  65.840  1.00  0.00           C  
ATOM   2098  O   LEU B 130      43.598 -43.180  64.799  1.00  0.00           O  
ATOM   2099  CB  LEU B 130      41.644 -42.470  66.765  1.00  0.00           C  
ATOM   2100  CG  LEU B 130      40.645 -42.615  67.920  1.00  0.00           C  
ATOM   2101  CD1 LEU B 130      39.246 -42.274  67.427  1.00  0.00           C  
ATOM   2102  CD2 LEU B 130      40.703 -44.033  68.467  1.00  0.00           C  
ATOM   2103  H   LEU B 130      43.946 -42.308  69.056  1.00  0.00           H  
ATOM   2104  HA  LEU B 130      43.310 -43.792  67.385  1.00  0.00           H  
ATOM   2105 1HB  LEU B 130      41.570 -41.451  66.388  1.00  0.00           H  
ATOM   2106 2HB  LEU B 130      41.336 -43.152  65.973  1.00  0.00           H  
ATOM   2107  HG  LEU B 130      40.900 -41.910  68.712  1.00  0.00           H  
ATOM   2108 1HD1 LEU B 130      38.536 -42.377  68.248  1.00  0.00           H  
ATOM   2109 2HD1 LEU B 130      39.229 -41.248  67.060  1.00  0.00           H  
ATOM   2110 3HD1 LEU B 130      38.969 -42.953  66.621  1.00  0.00           H  
ATOM   2111 1HD2 LEU B 130      39.993 -44.136  69.288  1.00  0.00           H  
ATOM   2112 2HD2 LEU B 130      40.447 -44.739  67.676  1.00  0.00           H  
ATOM   2113 3HD2 LEU B 130      41.709 -44.243  68.828  1.00  0.00           H  
ATOM   2114  N   ASN B 131      45.045 -41.862  65.924  1.00  0.00           N  
ATOM   2115  CA  ASN B 131      45.988 -41.745  64.811  1.00  0.00           C  
ATOM   2116  C   ASN B 131      46.981 -42.895  64.887  1.00  0.00           C  
ATOM   2117  O   ASN B 131      47.928 -42.859  65.675  1.00  0.00           O  
ATOM   2118  CB  ASN B 131      46.700 -40.405  64.828  1.00  0.00           C  
ATOM   2119  CG  ASN B 131      45.781 -39.258  64.514  1.00  0.00           C  
ATOM   2120  OD1 ASN B 131      45.309 -39.117  63.380  1.00  0.00           O  
ATOM   2121  ND2 ASN B 131      45.516 -38.436  65.497  1.00  0.00           N  
ATOM   2122  H   ASN B 131      45.229 -41.358  66.779  1.00  0.00           H  
ATOM   2123  HA  ASN B 131      45.429 -41.807  63.876  1.00  0.00           H  
ATOM   2124 1HB  ASN B 131      47.144 -40.241  65.811  1.00  0.00           H  
ATOM   2125 2HB  ASN B 131      47.511 -40.415  64.100  1.00  0.00           H  
ATOM   2126 1HD2 ASN B 131      44.910 -37.654  65.346  1.00  0.00           H  
ATOM   2127 2HD2 ASN B 131      45.920 -38.588  66.399  1.00  0.00           H  
ATOM   2128  N   LYS B 132      46.753 -43.920  64.074  1.00  0.00           N  
ATOM   2129  CA  LYS B 132      47.523 -45.155  64.169  1.00  0.00           C  
ATOM   2130  C   LYS B 132      48.945 -44.998  63.644  1.00  0.00           C  
ATOM   2131  O   LYS B 132      49.175 -44.326  62.635  1.00  0.00           O  
ATOM   2132  CB  LYS B 132      46.785 -46.291  63.457  1.00  0.00           C  
ATOM   2133  CG  LYS B 132      45.469 -46.663  64.137  1.00  0.00           C  
ATOM   2134  CD  LYS B 132      44.743 -47.791  63.426  1.00  0.00           C  
ATOM   2135  CE  LYS B 132      43.387 -48.045  64.075  1.00  0.00           C  
ATOM   2136  NZ  LYS B 132      42.638 -49.146  63.409  1.00  0.00           N  
ATOM   2137  H   LYS B 132      46.030 -43.845  63.373  1.00  0.00           H  
ATOM   2138  HA  LYS B 132      47.635 -45.413  65.222  1.00  0.00           H  
ATOM   2139 1HB  LYS B 132      46.576 -46.001  62.427  1.00  0.00           H  
ATOM   2140 2HB  LYS B 132      47.423 -47.175  63.424  1.00  0.00           H  
ATOM   2141 1HG  LYS B 132      45.665 -46.975  65.163  1.00  0.00           H  
ATOM   2142 2HG  LYS B 132      44.813 -45.794  64.159  1.00  0.00           H  
ATOM   2143 1HD  LYS B 132      44.600 -47.528  62.377  1.00  0.00           H  
ATOM   2144 2HD  LYS B 132      45.343 -48.699  63.476  1.00  0.00           H  
ATOM   2145 1HE  LYS B 132      43.529 -48.305  65.123  1.00  0.00           H  
ATOM   2146 2HE  LYS B 132      42.785 -47.137  64.027  1.00  0.00           H  
ATOM   2147 1HZ  LYS B 132      41.749 -49.277  63.871  1.00  0.00           H  
ATOM   2148 2HZ  LYS B 132      42.481 -48.909  62.439  1.00  0.00           H  
ATOM   2149 3HZ  LYS B 132      43.174 -50.000  63.464  1.00  0.00           H  
ATOM   2150  N   ALA B 133      49.894 -45.613  64.345  1.00  0.00           N  
ATOM   2151  CA  ALA B 133      51.286 -45.642  63.912  1.00  0.00           C  
ATOM   2152  C   ALA B 133      51.467 -46.539  62.692  1.00  0.00           C  
ATOM   2153  O   ALA B 133      50.892 -47.629  62.619  1.00  0.00           O  
ATOM   2154  CB  ALA B 133      52.184 -46.093  65.047  1.00  0.00           C  
ATOM   2155  H   ALA B 133      49.637 -46.074  65.206  1.00  0.00           H  
ATOM   2156  HA  ALA B 133      51.570 -44.632  63.617  1.00  0.00           H  
ATOM   2157 1HB  ALA B 133      53.220 -46.109  64.707  1.00  0.00           H  
ATOM   2158 2HB  ALA B 133      52.088 -45.401  65.884  1.00  0.00           H  
ATOM   2159 3HB  ALA B 133      51.892 -47.091  65.368  1.00  0.00           H  
ATOM   2160  N   GLY B 134      52.266 -46.066  61.742  1.00  0.00           N  
ATOM   2161  CA  GLY B 134      52.462 -46.756  60.469  1.00  0.00           C  
ATOM   2162  C   GLY B 134      53.796 -47.466  60.343  1.00  0.00           C  
ATOM   2163  O   GLY B 134      54.071 -48.101  59.326  1.00  0.00           O  
ATOM   2164  H   GLY B 134      52.752 -45.197  61.910  1.00  0.00           H  
ATOM   2165 1HA  GLY B 134      51.672 -47.495  60.329  1.00  0.00           H  
ATOM   2166 2HA  GLY B 134      52.381 -46.041  59.651  1.00  0.00           H  
ATOM   2167  N   PHE B 135      54.624 -47.356  61.380  1.00  0.00           N  
ATOM   2168  CA  PHE B 135      55.952 -47.965  61.403  1.00  0.00           C  
ATOM   2169  C   PHE B 135      56.536 -47.909  62.810  1.00  0.00           C  
ATOM   2170  O   PHE B 135      56.009 -47.214  63.681  1.00  0.00           O  
ATOM   2171  CB  PHE B 135      56.889 -47.258  60.422  1.00  0.00           C  
ATOM   2172  CG  PHE B 135      57.104 -45.804  60.732  1.00  0.00           C  
ATOM   2173  CD1 PHE B 135      58.138 -45.403  61.564  1.00  0.00           C  
ATOM   2174  CD2 PHE B 135      56.273 -44.834  60.192  1.00  0.00           C  
ATOM   2175  CE1 PHE B 135      58.337 -44.065  61.850  1.00  0.00           C  
ATOM   2176  CE2 PHE B 135      56.470 -43.496  60.474  1.00  0.00           C  
ATOM   2177  CZ  PHE B 135      57.504 -43.112  61.305  1.00  0.00           C  
ATOM   2178  H   PHE B 135      54.312 -46.826  62.182  1.00  0.00           H  
ATOM   2179  HA  PHE B 135      55.857 -49.012  61.111  1.00  0.00           H  
ATOM   2180 1HB  PHE B 135      57.859 -47.753  60.425  1.00  0.00           H  
ATOM   2181 2HB  PHE B 135      56.485 -47.335  59.414  1.00  0.00           H  
ATOM   2182  HD1 PHE B 135      58.798 -46.156  61.995  1.00  0.00           H  
ATOM   2183  HD2 PHE B 135      55.457 -45.138  59.536  1.00  0.00           H  
ATOM   2184  HE1 PHE B 135      59.154 -43.764  62.506  1.00  0.00           H  
ATOM   2185  HE2 PHE B 135      55.810 -42.744  60.043  1.00  0.00           H  
ATOM   2186  HZ  PHE B 135      57.659 -42.058  61.530  1.00  0.00           H  
ATOM   2187  N   VAL B 136      57.625 -48.638  63.030  1.00  0.00           N  
ATOM   2188  CA  VAL B 136      58.331 -48.593  64.309  1.00  0.00           C  
ATOM   2189  C   VAL B 136      59.743 -48.030  64.142  1.00  0.00           C  
ATOM   2190  O   VAL B 136      60.444 -48.358  63.184  1.00  0.00           O  
ATOM   2191  CB  VAL B 136      58.411 -50.002  64.925  1.00  0.00           C  
ATOM   2192  CG1 VAL B 136      59.172 -49.966  66.242  1.00  0.00           C  
ATOM   2193  CG2 VAL B 136      57.010 -50.560  65.127  1.00  0.00           C  
ATOM   2194  H   VAL B 136      57.975 -49.239  62.297  1.00  0.00           H  
ATOM   2195  HA  VAL B 136      57.838 -47.860  64.950  1.00  0.00           H  
ATOM   2196  HB  VAL B 136      58.968 -50.652  64.250  1.00  0.00           H  
ATOM   2197 1HG1 VAL B 136      59.220 -50.970  66.663  1.00  0.00           H  
ATOM   2198 2HG1 VAL B 136      60.183 -49.598  66.068  1.00  0.00           H  
ATOM   2199 3HG1 VAL B 136      58.659 -49.304  66.940  1.00  0.00           H  
ATOM   2200 1HG2 VAL B 136      57.075 -51.557  65.561  1.00  0.00           H  
ATOM   2201 2HG2 VAL B 136      56.452 -49.907  65.797  1.00  0.00           H  
ATOM   2202 3HG2 VAL B 136      56.499 -50.616  64.165  1.00  0.00           H  
ATOM   2203  N   LYS B 137      60.140 -47.164  65.075  1.00  0.00           N  
ATOM   2204  CA  LYS B 137      61.431 -46.486  65.019  1.00  0.00           C  
ATOM   2205  C   LYS B 137      62.404 -47.014  66.075  1.00  0.00           C  
ATOM   2206  O   LYS B 137      62.038 -47.181  67.239  1.00  0.00           O  
ATOM   2207  CB  LYS B 137      61.231 -44.975  65.187  1.00  0.00           C  
ATOM   2208  CG  LYS B 137      62.163 -44.107  64.348  1.00  0.00           C  
ATOM   2209  CD  LYS B 137      63.550 -43.972  64.961  1.00  0.00           C  
ATOM   2210  CE  LYS B 137      64.331 -42.841  64.314  1.00  0.00           C  
ATOM   2211  NZ  LYS B 137      63.792 -41.504  64.695  1.00  0.00           N  
ATOM   2212  H   LYS B 137      59.518 -46.975  65.848  1.00  0.00           H  
ATOM   2213  HA  LYS B 137      61.881 -46.678  64.044  1.00  0.00           H  
ATOM   2214 1HB  LYS B 137      60.207 -44.711  64.922  1.00  0.00           H  
ATOM   2215 2HB  LYS B 137      61.379 -44.702  66.232  1.00  0.00           H  
ATOM   2216 1HG  LYS B 137      62.270 -44.543  63.354  1.00  0.00           H  
ATOM   2217 2HG  LYS B 137      61.737 -43.110  64.244  1.00  0.00           H  
ATOM   2218 1HD  LYS B 137      63.458 -43.776  66.030  1.00  0.00           H  
ATOM   2219 2HD  LYS B 137      64.099 -44.904  64.827  1.00  0.00           H  
ATOM   2220 1HE  LYS B 137      65.375 -42.899  64.618  1.00  0.00           H  
ATOM   2221 2HE  LYS B 137      64.286 -42.942  63.229  1.00  0.00           H  
ATOM   2222 1HZ  LYS B 137      64.336 -40.780  64.246  1.00  0.00           H  
ATOM   2223 2HZ  LYS B 137      62.828 -41.432  64.400  1.00  0.00           H  
ATOM   2224 3HZ  LYS B 137      63.847 -41.391  65.697  1.00  0.00           H  
ATOM   2225  N   ILE B 138      63.640 -47.280  65.656  1.00  0.00           N  
ATOM   2226  CA  ILE B 138      64.721 -47.666  66.576  1.00  0.00           C  
ATOM   2227  C   ILE B 138      65.986 -46.850  66.318  1.00  0.00           C  
ATOM   2228  O   ILE B 138      66.131 -46.231  65.261  1.00  0.00           O  
ATOM   2229  CB  ILE B 138      65.046 -49.165  66.447  1.00  0.00           C  
ATOM   2230  CG1 ILE B 138      65.527 -49.487  65.030  1.00  0.00           C  
ATOM   2231  CG2 ILE B 138      63.829 -50.006  66.803  1.00  0.00           C  
ATOM   2232  CD1 ILE B 138      66.055 -50.895  64.870  1.00  0.00           C  
ATOM   2233  H   ILE B 138      63.836 -47.212  64.668  1.00  0.00           H  
ATOM   2234  HA  ILE B 138      64.402 -47.448  67.595  1.00  0.00           H  
ATOM   2235  HB  ILE B 138      65.862 -49.420  67.123  1.00  0.00           H  
ATOM   2236 1HG1 ILE B 138      64.707 -49.349  64.327  1.00  0.00           H  
ATOM   2237 2HG1 ILE B 138      66.319 -48.793  64.748  1.00  0.00           H  
ATOM   2238 1HG2 ILE B 138      64.076 -51.063  66.706  1.00  0.00           H  
ATOM   2239 2HG2 ILE B 138      63.530 -49.796  67.829  1.00  0.00           H  
ATOM   2240 3HG2 ILE B 138      63.008 -49.762  66.129  1.00  0.00           H  
ATOM   2241 1HD1 ILE B 138      66.378 -51.047  63.839  1.00  0.00           H  
ATOM   2242 2HD1 ILE B 138      66.902 -51.045  65.541  1.00  0.00           H  
ATOM   2243 3HD1 ILE B 138      65.269 -51.608  65.112  1.00  0.00           H  
ATOM   2244  N   ALA B 139      66.899 -46.860  67.285  1.00  0.00           N  
ATOM   2245  CA  ALA B 139      68.098 -46.033  67.217  1.00  0.00           C  
ATOM   2246  C   ALA B 139      69.313 -46.697  67.854  1.00  0.00           C  
ATOM   2247  O   ALA B 139      69.192 -47.463  68.812  1.00  0.00           O  
ATOM   2248  CB  ALA B 139      67.838 -44.674  67.859  1.00  0.00           C  
ATOM   2249  H   ALA B 139      66.758 -47.456  68.087  1.00  0.00           H  
ATOM   2250  HA  ALA B 139      68.350 -45.886  66.167  1.00  0.00           H  
ATOM   2251 1HB  ALA B 139      68.742 -44.066  67.802  1.00  0.00           H  
ATOM   2252 2HB  ALA B 139      67.029 -44.170  67.331  1.00  0.00           H  
ATOM   2253 3HB  ALA B 139      67.560 -44.812  68.903  1.00  0.00           H  
ATOM   2254  N   ALA B 140      70.480 -46.394  67.289  1.00  0.00           N  
ATOM   2255  CA  ALA B 140      71.773 -46.854  67.785  1.00  0.00           C  
ATOM   2256  C   ALA B 140      72.820 -45.883  67.257  1.00  0.00           C  
ATOM   2257  O   ALA B 140      72.594 -45.221  66.247  1.00  0.00           O  
ATOM   2258  CB  ALA B 140      72.069 -48.266  67.308  1.00  0.00           C  
ATOM   2259  H   ALA B 140      70.448 -45.809  66.467  1.00  0.00           H  
ATOM   2260  HA  ALA B 140      71.737 -46.856  68.874  1.00  0.00           H  
ATOM   2261 1HB  ALA B 140      73.038 -48.584  67.691  1.00  0.00           H  
ATOM   2262 2HB  ALA B 140      71.295 -48.942  67.671  1.00  0.00           H  
ATOM   2263 3HB  ALA B 140      72.085 -48.285  66.219  1.00  0.00           H  
ATOM   2264  N   ASP B 141      73.957 -45.783  67.937  1.00  0.00           N  
ATOM   2265  CA  ASP B 141      74.968 -44.804  67.546  1.00  0.00           C  
ATOM   2266  C   ASP B 141      76.367 -45.152  68.075  1.00  0.00           C  
ATOM   2267  O   ASP B 141      76.676 -46.329  68.294  1.00  0.00           O  
ATOM   2268  CB  ASP B 141      74.529 -43.390  67.959  1.00  0.00           C  
ATOM   2269  CG  ASP B 141      74.999 -42.327  66.981  1.00  0.00           C  
ATOM   2270  OD1 ASP B 141      76.228 -42.165  66.824  1.00  0.00           O  
ATOM   2271  OD2 ASP B 141      74.140 -41.667  66.359  1.00  0.00           O  
ATOM   2272  H   ASP B 141      74.134 -46.383  68.731  1.00  0.00           H  
ATOM   2273  HA  ASP B 141      75.078 -44.834  66.461  1.00  0.00           H  
ATOM   2274 1HB  ASP B 141      73.442 -43.352  68.026  1.00  0.00           H  
ATOM   2275 2HB  ASP B 141      74.927 -43.160  68.948  1.00  0.00           H  
ATOM   2276  N   GLU B 142      77.209 -44.135  68.270  1.00  0.00           N  
ATOM   2277  CA  GLU B 142      78.572 -44.322  68.785  1.00  0.00           C  
ATOM   2278  C   GLU B 142      78.661 -45.293  69.975  1.00  0.00           C  
ATOM   2279  O   GLU B 142      79.549 -46.149  69.988  1.00  0.00           O  
ATOM   2280  CB  GLU B 142      79.155 -42.967  69.195  1.00  0.00           C  
ATOM   2281  CG  GLU B 142      80.581 -43.031  69.725  1.00  0.00           C  
ATOM   2282  CD  GLU B 142      81.130 -41.680  70.091  1.00  0.00           C  
ATOM   2283  OE1 GLU B 142      80.426 -40.712  69.934  1.00  0.00           O  
ATOM   2284  OE2 GLU B 142      82.254 -41.617  70.529  1.00  0.00           O  
ATOM   2285  H   GLU B 142      76.888 -43.203  68.051  1.00  0.00           H  
ATOM   2286  HA  GLU B 142      79.171 -44.805  68.012  1.00  0.00           H  
ATOM   2287 1HB  GLU B 142      79.146 -42.293  68.339  1.00  0.00           H  
ATOM   2288 2HB  GLU B 142      78.530 -42.522  69.969  1.00  0.00           H  
ATOM   2289 1HG  GLU B 142      80.602 -43.670  70.607  1.00  0.00           H  
ATOM   2290 2HG  GLU B 142      81.219 -43.484  68.967  1.00  0.00           H  
ATOM   2291  N   PRO B 143      77.751 -45.174  70.970  1.00  0.00           N  
ATOM   2292  CA  PRO B 143      77.777 -46.148  72.080  1.00  0.00           C  
ATOM   2293  C   PRO B 143      77.669 -47.616  71.653  1.00  0.00           C  
ATOM   2294  O   PRO B 143      78.136 -48.498  72.377  1.00  0.00           O  
ATOM   2295  CB  PRO B 143      76.556 -45.755  72.922  1.00  0.00           C  
ATOM   2296  CG  PRO B 143      76.351 -44.313  72.645  1.00  0.00           C  
ATOM   2297  CD  PRO B 143      76.649 -44.177  71.195  1.00  0.00           C  
ATOM   2298  HA  PRO B 143      78.707 -46.017  72.654  1.00  0.00           H  
ATOM   2299 1HB  PRO B 143      75.688 -46.366  72.634  1.00  0.00           H  
ATOM   2300 2HB  PRO B 143      76.752 -45.955  73.986  1.00  0.00           H  
ATOM   2301 1HG  PRO B 143      75.321 -44.020  72.898  1.00  0.00           H  
ATOM   2302 2HG  PRO B 143      77.017 -43.706  73.276  1.00  0.00           H  
ATOM   2303 1HD  PRO B 143      75.751 -44.428  70.611  1.00  0.00           H  
ATOM   2304 2HD  PRO B 143      76.976 -43.149  70.982  1.00  0.00           H  
ATOM   2305  N   GLY B 144      77.053 -47.867  70.499  1.00  0.00           N  
ATOM   2306  CA  GLY B 144      76.851 -49.222  69.993  1.00  0.00           C  
ATOM   2307  C   GLY B 144      75.500 -49.832  70.314  1.00  0.00           C  
ATOM   2308  O   GLY B 144      74.542 -49.120  70.628  1.00  0.00           O  
ATOM   2309  H   GLY B 144      76.715 -47.084  69.957  1.00  0.00           H  
ATOM   2310 1HA  GLY B 144      76.968 -49.228  68.909  1.00  0.00           H  
ATOM   2311 2HA  GLY B 144      77.617 -49.881  70.402  1.00  0.00           H  
ATOM   2312  N   ILE B 145      75.430 -51.158  70.224  1.00  0.00           N  
ATOM   2313  CA  ILE B 145      74.227 -51.907  70.577  1.00  0.00           C  
ATOM   2314  C   ILE B 145      74.333 -52.397  72.019  1.00  0.00           C  
ATOM   2315  O   ILE B 145      74.966 -53.420  72.304  1.00  0.00           O  
ATOM   2316  CB  ILE B 145      74.014 -53.104  69.632  1.00  0.00           C  
ATOM   2317  CG1 ILE B 145      74.033 -52.641  68.172  1.00  0.00           C  
ATOM   2318  CG2 ILE B 145      72.706 -53.810  69.953  1.00  0.00           C  
ATOM   2319  CD1 ILE B 145      72.974 -51.613  67.845  1.00  0.00           C  
ATOM   2320  H   ILE B 145      76.244 -51.659  69.897  1.00  0.00           H  
ATOM   2321  HA  ILE B 145      73.369 -51.240  70.502  1.00  0.00           H  
ATOM   2322  HB  ILE B 145      74.836 -53.810  69.748  1.00  0.00           H  
ATOM   2323 1HG1 ILE B 145      75.007 -52.213  67.939  1.00  0.00           H  
ATOM   2324 2HG1 ILE B 145      73.888 -53.499  67.516  1.00  0.00           H  
ATOM   2325 1HG2 ILE B 145      72.572 -54.652  69.275  1.00  0.00           H  
ATOM   2326 2HG2 ILE B 145      72.731 -54.171  70.980  1.00  0.00           H  
ATOM   2327 3HG2 ILE B 145      71.877 -53.112  69.834  1.00  0.00           H  
ATOM   2328 1HD1 ILE B 145      73.050 -51.335  66.793  1.00  0.00           H  
ATOM   2329 2HD1 ILE B 145      71.986 -52.033  68.038  1.00  0.00           H  
ATOM   2330 3HD1 ILE B 145      73.120 -50.730  68.464  1.00  0.00           H  
ATOM   2331  N   THR B 146      73.712 -51.646  72.924  1.00  0.00           N  
ATOM   2332  CA  THR B 146      73.711 -51.974  74.343  1.00  0.00           C  
ATOM   2333  C   THR B 146      72.568 -52.938  74.653  1.00  0.00           C  
ATOM   2334  O   THR B 146      71.752 -53.236  73.777  1.00  0.00           O  
ATOM   2335  CB  THR B 146      73.584 -50.708  75.212  1.00  0.00           C  
ATOM   2336  OG1 THR B 146      72.270 -50.154  75.063  1.00  0.00           O  
ATOM   2337  CG2 THR B 146      74.618 -49.672  74.799  1.00  0.00           C  
ATOM   2338  H   THR B 146      73.225 -50.819  72.609  1.00  0.00           H  
ATOM   2339  HA  THR B 146      74.652 -52.468  74.585  1.00  0.00           H  
ATOM   2340  HB  THR B 146      73.737 -50.969  76.259  1.00  0.00           H  
ATOM   2341  HG1 THR B 146      72.285 -49.227  75.314  1.00  0.00           H  
ATOM   2342 1HG2 THR B 146      74.513 -48.785  75.423  1.00  0.00           H  
ATOM   2343 2HG2 THR B 146      75.618 -50.087  74.922  1.00  0.00           H  
ATOM   2344 3HG2 THR B 146      74.464 -49.400  73.755  1.00  0.00           H  
ATOM   2345  N   LYS B 147      72.524 -53.430  75.891  1.00  0.00           N  
ATOM   2346  CA  LYS B 147      71.437 -54.297  76.355  1.00  0.00           C  
ATOM   2347  C   LYS B 147      70.063 -53.683  76.088  1.00  0.00           C  
ATOM   2348  O   LYS B 147      69.195 -54.323  75.492  1.00  0.00           O  
ATOM   2349  CB  LYS B 147      71.593 -54.593  77.847  1.00  0.00           C  
ATOM   2350  CG  LYS B 147      70.524 -55.514  78.421  1.00  0.00           C  
ATOM   2351  CD  LYS B 147      70.774 -55.799  79.895  1.00  0.00           C  
ATOM   2352  CE  LYS B 147      69.687 -56.689  80.479  1.00  0.00           C  
ATOM   2353  NZ  LYS B 147      69.924 -56.986  81.918  1.00  0.00           N  
ATOM   2354  H   LYS B 147      73.270 -53.193  76.529  1.00  0.00           H  
ATOM   2355  HA  LYS B 147      71.482 -55.235  75.801  1.00  0.00           H  
ATOM   2356 1HB  LYS B 147      72.564 -55.055  78.027  1.00  0.00           H  
ATOM   2357 2HB  LYS B 147      71.566 -53.659  78.409  1.00  0.00           H  
ATOM   2358 1HG  LYS B 147      69.544 -55.047  78.311  1.00  0.00           H  
ATOM   2359 2HG  LYS B 147      70.522 -56.455  77.873  1.00  0.00           H  
ATOM   2360 1HD  LYS B 147      71.739 -56.293  80.012  1.00  0.00           H  
ATOM   2361 2HD  LYS B 147      70.797 -54.860  80.448  1.00  0.00           H  
ATOM   2362 1HE  LYS B 147      68.720 -56.198  80.376  1.00  0.00           H  
ATOM   2363 2HE  LYS B 147      69.652 -57.630  79.929  1.00  0.00           H  
ATOM   2364 1HZ  LYS B 147      69.183 -57.577  82.267  1.00  0.00           H  
ATOM   2365 2HZ  LYS B 147      70.810 -57.459  82.023  1.00  0.00           H  
ATOM   2366 3HZ  LYS B 147      69.939 -56.122  82.442  1.00  0.00           H  
ATOM   2367  N   ASP B 148      69.885 -52.435  76.519  1.00  0.00           N  
ATOM   2368  CA  ASP B 148      68.621 -51.721  76.349  1.00  0.00           C  
ATOM   2369  C   ASP B 148      68.294 -51.409  74.889  1.00  0.00           C  
ATOM   2370  O   ASP B 148      67.141 -51.529  74.475  1.00  0.00           O  
ATOM   2371  CB  ASP B 148      68.648 -50.416  77.148  1.00  0.00           C  
ATOM   2372  CG  ASP B 148      68.528 -50.638  78.650  1.00  0.00           C  
ATOM   2373  OD1 ASP B 148      68.316 -51.759  79.050  1.00  0.00           O  
ATOM   2374  OD2 ASP B 148      68.650 -49.686  79.383  1.00  0.00           O  
ATOM   2375  H   ASP B 148      70.654 -51.969  76.979  1.00  0.00           H  
ATOM   2376  HA  ASP B 148      67.810 -52.367  76.686  1.00  0.00           H  
ATOM   2377 1HB  ASP B 148      69.579 -49.885  76.947  1.00  0.00           H  
ATOM   2378 2HB  ASP B 148      67.828 -49.774  76.824  1.00  0.00           H  
ATOM   2379  N   VAL B 149      69.305 -51.009  74.120  1.00  0.00           N  
ATOM   2380  CA  VAL B 149      69.139 -50.766  72.684  1.00  0.00           C  
ATOM   2381  C   VAL B 149      68.677 -52.044  71.978  1.00  0.00           C  
ATOM   2382  O   VAL B 149      67.718 -52.016  71.201  1.00  0.00           O  
ATOM   2383  CB  VAL B 149      70.462 -50.282  72.061  1.00  0.00           C  
ATOM   2384  CG1 VAL B 149      70.369 -50.288  70.543  1.00  0.00           C  
ATOM   2385  CG2 VAL B 149      70.798 -48.891  72.576  1.00  0.00           C  
ATOM   2386  H   VAL B 149      70.213 -50.869  74.541  1.00  0.00           H  
ATOM   2387  HA  VAL B 149      68.337 -50.040  72.546  1.00  0.00           H  
ATOM   2388  HB  VAL B 149      71.257 -50.975  72.337  1.00  0.00           H  
ATOM   2389 1HG1 VAL B 149      71.312 -49.943  70.119  1.00  0.00           H  
ATOM   2390 2HG1 VAL B 149      70.163 -51.300  70.194  1.00  0.00           H  
ATOM   2391 3HG1 VAL B 149      69.565 -49.623  70.225  1.00  0.00           H  
ATOM   2392 1HG2 VAL B 149      71.735 -48.556  72.132  1.00  0.00           H  
ATOM   2393 2HG2 VAL B 149      70.000 -48.200  72.306  1.00  0.00           H  
ATOM   2394 3HG2 VAL B 149      70.901 -48.920  73.661  1.00  0.00           H  
ATOM   2395  N   GLU B 150      69.345 -53.159  72.276  1.00  0.00           N  
ATOM   2396  CA  GLU B 150      68.968 -54.467  71.737  1.00  0.00           C  
ATOM   2397  C   GLU B 150      67.523 -54.830  72.078  1.00  0.00           C  
ATOM   2398  O   GLU B 150      66.780 -55.301  71.213  1.00  0.00           O  
ATOM   2399  CB  GLU B 150      69.911 -55.549  72.270  1.00  0.00           C  
ATOM   2400  CG  GLU B 150      69.613 -56.950  71.756  1.00  0.00           C  
ATOM   2401  CD  GLU B 150      70.560 -57.985  72.297  1.00  0.00           C  
ATOM   2402  OE1 GLU B 150      71.569 -57.611  72.845  1.00  0.00           O  
ATOM   2403  OE2 GLU B 150      70.274 -59.151  72.162  1.00  0.00           O  
ATOM   2404  H   GLU B 150      70.139 -53.093  72.897  1.00  0.00           H  
ATOM   2405  HA  GLU B 150      69.030 -54.424  70.649  1.00  0.00           H  
ATOM   2406 1HB  GLU B 150      70.937 -55.303  71.998  1.00  0.00           H  
ATOM   2407 2HB  GLU B 150      69.857 -55.574  73.359  1.00  0.00           H  
ATOM   2408 1HG  GLU B 150      68.597 -57.221  72.038  1.00  0.00           H  
ATOM   2409 2HG  GLU B 150      69.670 -56.946  70.668  1.00  0.00           H  
ATOM   2410  N   LYS B 151      67.129 -54.603  73.328  1.00  0.00           N  
ATOM   2411  CA  LYS B 151      65.765 -54.888  73.770  1.00  0.00           C  
ATOM   2412  C   LYS B 151      64.719 -54.134  72.946  1.00  0.00           C  
ATOM   2413  O   LYS B 151      63.694 -54.706  72.571  1.00  0.00           O  
ATOM   2414  CB  LYS B 151      65.609 -54.543  75.252  1.00  0.00           C  
ATOM   2415  CG  LYS B 151      66.294 -55.517  76.201  1.00  0.00           C  
ATOM   2416  CD  LYS B 151      66.245 -55.017  77.637  1.00  0.00           C  
ATOM   2417  CE  LYS B 151      64.834 -55.094  78.203  1.00  0.00           C  
ATOM   2418  NZ  LYS B 151      64.787 -54.700  79.637  1.00  0.00           N  
ATOM   2419  H   LYS B 151      67.791 -54.222  73.989  1.00  0.00           H  
ATOM   2420  HA  LYS B 151      65.562 -55.947  73.604  1.00  0.00           H  
ATOM   2421 1HB  LYS B 151      66.019 -53.550  75.439  1.00  0.00           H  
ATOM   2422 2HB  LYS B 151      64.550 -54.514  75.509  1.00  0.00           H  
ATOM   2423 1HG  LYS B 151      65.799 -56.488  76.146  1.00  0.00           H  
ATOM   2424 2HG  LYS B 151      67.335 -55.643  75.904  1.00  0.00           H  
ATOM   2425 1HD  LYS B 151      66.909 -55.622  78.256  1.00  0.00           H  
ATOM   2426 2HD  LYS B 151      66.584 -53.982  77.674  1.00  0.00           H  
ATOM   2427 1HE  LYS B 151      64.179 -54.435  77.636  1.00  0.00           H  
ATOM   2428 2HE  LYS B 151      64.459 -56.113  78.107  1.00  0.00           H  
ATOM   2429 1HZ  LYS B 151      63.837 -54.765  79.973  1.00  0.00           H  
ATOM   2430 2HZ  LYS B 151      65.378 -55.318  80.176  1.00  0.00           H  
ATOM   2431 3HZ  LYS B 151      65.115 -53.750  79.736  1.00  0.00           H  
ATOM   2432  N   VAL B 152      64.994 -52.862  72.660  1.00  0.00           N  
ATOM   2433  CA  VAL B 152      64.117 -52.025  71.832  1.00  0.00           C  
ATOM   2434  C   VAL B 152      64.054 -52.552  70.393  1.00  0.00           C  
ATOM   2435  O   VAL B 152      62.979 -52.583  69.785  1.00  0.00           O  
ATOM   2436  CB  VAL B 152      64.617 -50.569  71.822  1.00  0.00           C  
ATOM   2437  CG1 VAL B 152      63.845 -49.747  70.801  1.00  0.00           C  
ATOM   2438  CG2 VAL B 152      64.482 -49.966  73.212  1.00  0.00           C  
ATOM   2439  H   VAL B 152      65.845 -52.464  73.031  1.00  0.00           H  
ATOM   2440  HA  VAL B 152      63.104 -52.082  72.234  1.00  0.00           H  
ATOM   2441  HB  VAL B 152      65.664 -50.556  71.520  1.00  0.00           H  
ATOM   2442 1HG1 VAL B 152      64.212 -48.720  70.808  1.00  0.00           H  
ATOM   2443 2HG1 VAL B 152      63.985 -50.175  69.809  1.00  0.00           H  
ATOM   2444 3HG1 VAL B 152      62.785 -49.754  71.055  1.00  0.00           H  
ATOM   2445 1HG2 VAL B 152      64.839 -48.936  73.199  1.00  0.00           H  
ATOM   2446 2HG2 VAL B 152      63.436 -49.984  73.517  1.00  0.00           H  
ATOM   2447 3HG2 VAL B 152      65.076 -50.546  73.919  1.00  0.00           H  
ATOM   2448  N   ILE B 153      65.206 -52.969  69.865  1.00  0.00           N  
ATOM   2449  CA  ILE B 153      65.301 -53.528  68.514  1.00  0.00           C  
ATOM   2450  C   ILE B 153      64.462 -54.806  68.385  1.00  0.00           C  
ATOM   2451  O   ILE B 153      63.697 -54.959  67.428  1.00  0.00           O  
ATOM   2452  CB  ILE B 153      66.764 -53.833  68.147  1.00  0.00           C  
ATOM   2453  CG1 ILE B 153      67.570 -52.535  68.042  1.00  0.00           C  
ATOM   2454  CG2 ILE B 153      66.835 -54.613  66.843  1.00  0.00           C  
ATOM   2455  CD1 ILE B 153      69.064 -52.749  67.958  1.00  0.00           C  
ATOM   2456  H   ILE B 153      66.042 -52.894  70.426  1.00  0.00           H  
ATOM   2457  HA  ILE B 153      64.886 -52.806  67.811  1.00  0.00           H  
ATOM   2458  HB  ILE B 153      67.222 -54.425  68.938  1.00  0.00           H  
ATOM   2459 1HG1 ILE B 153      67.254 -51.981  67.159  1.00  0.00           H  
ATOM   2460 2HG1 ILE B 153      67.365 -51.909  68.911  1.00  0.00           H  
ATOM   2461 1HG2 ILE B 153      67.876 -54.820  66.598  1.00  0.00           H  
ATOM   2462 2HG2 ILE B 153      66.295 -55.553  66.952  1.00  0.00           H  
ATOM   2463 3HG2 ILE B 153      66.383 -54.026  66.043  1.00  0.00           H  
ATOM   2464 1HD1 ILE B 153      69.566 -51.784  67.887  1.00  0.00           H  
ATOM   2465 2HD1 ILE B 153      69.408 -53.272  68.851  1.00  0.00           H  
ATOM   2466 3HD1 ILE B 153      69.297 -53.344  67.076  1.00  0.00           H  
ATOM   2467  N   ARG B 154      64.601 -55.708  69.354  1.00  0.00           N  
ATOM   2468  CA  ARG B 154      63.849 -56.962  69.356  1.00  0.00           C  
ATOM   2469  C   ARG B 154      62.351 -56.709  69.556  1.00  0.00           C  
ATOM   2470  O   ARG B 154      61.516 -57.400  68.971  1.00  0.00           O  
ATOM   2471  CB  ARG B 154      64.357 -57.888  70.452  1.00  0.00           C  
ATOM   2472  CG  ARG B 154      65.752 -58.447  70.221  1.00  0.00           C  
ATOM   2473  CD  ARG B 154      66.132 -59.425  71.273  1.00  0.00           C  
ATOM   2474  NE  ARG B 154      67.527 -59.820  71.167  1.00  0.00           N  
ATOM   2475  CZ  ARG B 154      67.992 -60.771  70.334  1.00  0.00           C  
ATOM   2476  NH1 ARG B 154      67.163 -61.414  69.542  1.00  0.00           N  
ATOM   2477  NH2 ARG B 154      69.282 -61.058  70.313  1.00  0.00           N  
ATOM   2478  H   ARG B 154      65.243 -55.518  70.110  1.00  0.00           H  
ATOM   2479  HA  ARG B 154      63.949 -57.427  68.374  1.00  0.00           H  
ATOM   2480 1HB  ARG B 154      64.368 -57.355  71.401  1.00  0.00           H  
ATOM   2481 2HB  ARG B 154      63.676 -58.732  70.559  1.00  0.00           H  
ATOM   2482 1HG  ARG B 154      65.786 -58.951  69.255  1.00  0.00           H  
ATOM   2483 2HG  ARG B 154      66.477 -57.633  70.232  1.00  0.00           H  
ATOM   2484 1HD  ARG B 154      65.976 -58.981  72.255  1.00  0.00           H  
ATOM   2485 2HD  ARG B 154      65.516 -60.319  71.177  1.00  0.00           H  
ATOM   2486  HE  ARG B 154      68.196 -59.347  71.761  1.00  0.00           H  
ATOM   2487 1HH1 ARG B 154      66.177 -61.195  69.558  1.00  0.00           H  
ATOM   2488 2HH1 ARG B 154      67.511 -62.127  68.918  1.00  0.00           H  
ATOM   2489 1HH2 ARG B 154      69.920 -60.563  70.921  1.00  0.00           H  
ATOM   2490 2HH2 ARG B 154      69.630 -61.770  69.688  1.00  0.00           H  
ATOM   2491  N   ALA B 155      62.023 -55.704  70.369  1.00  0.00           N  
ATOM   2492  CA  ALA B 155      60.637 -55.272  70.550  1.00  0.00           C  
ATOM   2493  C   ALA B 155      60.026 -54.769  69.243  1.00  0.00           C  
ATOM   2494  O   ALA B 155      58.857 -55.037  68.959  1.00  0.00           O  
ATOM   2495  CB  ALA B 155      60.543 -54.205  71.623  1.00  0.00           C  
ATOM   2496  H   ALA B 155      62.757 -55.229  70.876  1.00  0.00           H  
ATOM   2497  HA  ALA B 155      60.051 -56.136  70.863  1.00  0.00           H  
ATOM   2498 1HB  ALA B 155      59.503 -53.898  71.741  1.00  0.00           H  
ATOM   2499 2HB  ALA B 155      60.912 -54.605  72.568  1.00  0.00           H  
ATOM   2500 3HB  ALA B 155      61.144 -53.345  71.334  1.00  0.00           H  
ATOM   2501  N   ALA B 156      60.819 -54.038  68.458  1.00  0.00           N  
ATOM   2502  CA  ALA B 156      60.403 -53.574  67.135  1.00  0.00           C  
ATOM   2503  C   ALA B 156      60.116 -54.746  66.200  1.00  0.00           C  
ATOM   2504  O   ALA B 156      59.150 -54.715  65.432  1.00  0.00           O  
ATOM   2505  CB  ALA B 156      61.457 -52.658  66.534  1.00  0.00           C  
ATOM   2506  H   ALA B 156      61.741 -53.800  68.796  1.00  0.00           H  
ATOM   2507  HA  ALA B 156      59.475 -53.014  67.249  1.00  0.00           H  
ATOM   2508 1HB  ALA B 156      61.129 -52.323  65.549  1.00  0.00           H  
ATOM   2509 2HB  ALA B 156      61.600 -51.793  67.182  1.00  0.00           H  
ATOM   2510 3HB  ALA B 156      62.397 -53.199  66.438  1.00  0.00           H  
ATOM   2511  N   ALA B 157      60.962 -55.773  66.278  1.00  0.00           N  
ATOM   2512  CA  ALA B 157      60.801 -57.002  65.506  1.00  0.00           C  
ATOM   2513  C   ALA B 157      59.484 -57.706  65.824  1.00  0.00           C  
ATOM   2514  O   ALA B 157      58.805 -58.204  64.923  1.00  0.00           O  
ATOM   2515  CB  ALA B 157      61.981 -57.938  65.754  1.00  0.00           C  
ATOM   2516  H   ALA B 157      61.749 -55.686  66.906  1.00  0.00           H  
ATOM   2517  HA  ALA B 157      60.775 -56.737  64.449  1.00  0.00           H  
ATOM   2518 1HB  ALA B 157      61.849 -58.851  65.173  1.00  0.00           H  
ATOM   2519 2HB  ALA B 157      62.906 -57.446  65.452  1.00  0.00           H  
ATOM   2520 3HB  ALA B 157      62.032 -58.187  66.813  1.00  0.00           H  
ATOM   2521  N   ILE B 158      59.129 -57.732  67.109  1.00  0.00           N  
ATOM   2522  CA  ILE B 158      57.860 -58.297  67.570  1.00  0.00           C  
ATOM   2523  C   ILE B 158      56.673 -57.516  66.996  1.00  0.00           C  
ATOM   2524  O   ILE B 158      55.735 -58.112  66.459  1.00  0.00           O  
ATOM   2525  CB  ILE B 158      57.783 -58.296  69.108  1.00  0.00           C  
ATOM   2526  CG1 ILE B 158      58.806 -59.274  69.694  1.00  0.00           C  
ATOM   2527  CG2 ILE B 158      56.378 -58.650  69.571  1.00  0.00           C  
ATOM   2528  CD1 ILE B 158      59.006 -59.127  71.185  1.00  0.00           C  
ATOM   2529  H   ILE B 158      59.770 -57.343  67.786  1.00  0.00           H  
ATOM   2530  HA  ILE B 158      57.772 -59.312  67.183  1.00  0.00           H  
ATOM   2531  HB  ILE B 158      58.042 -57.307  69.484  1.00  0.00           H  
ATOM   2532 1HG1 ILE B 158      58.489 -60.296  69.491  1.00  0.00           H  
ATOM   2533 2HG1 ILE B 158      59.770 -59.128  69.205  1.00  0.00           H  
ATOM   2534 1HG2 ILE B 158      56.342 -58.645  70.660  1.00  0.00           H  
ATOM   2535 2HG2 ILE B 158      55.672 -57.917  69.182  1.00  0.00           H  
ATOM   2536 3HG2 ILE B 158      56.113 -59.641  69.203  1.00  0.00           H  
ATOM   2537 1HD1 ILE B 158      59.745 -59.852  71.526  1.00  0.00           H  
ATOM   2538 2HD1 ILE B 158      59.358 -58.119  71.407  1.00  0.00           H  
ATOM   2539 3HD1 ILE B 158      58.062 -59.303  71.698  1.00  0.00           H  
ATOM   2540  N   ALA B 159      56.729 -56.189  67.098  1.00  0.00           N  
ATOM   2541  CA  ALA B 159      55.686 -55.318  66.552  1.00  0.00           C  
ATOM   2542  C   ALA B 159      55.537 -55.488  65.041  1.00  0.00           C  
ATOM   2543  O   ALA B 159      54.422 -55.502  64.517  1.00  0.00           O  
ATOM   2544  CB  ALA B 159      55.966 -53.861  66.903  1.00  0.00           C  
ATOM   2545  H   ALA B 159      57.520 -55.774  67.569  1.00  0.00           H  
ATOM   2546  HA  ALA B 159      54.734 -55.609  66.997  1.00  0.00           H  
ATOM   2547 1HB  ALA B 159      55.180 -53.230  66.489  1.00  0.00           H  
ATOM   2548 2HB  ALA B 159      55.991 -53.746  67.987  1.00  0.00           H  
ATOM   2549 3HB  ALA B 159      56.927 -53.566  66.485  1.00  0.00           H  
ATOM   2550  N   ASN B 160      56.669 -55.617  64.354  1.00  0.00           N  
ATOM   2551  CA  ASN B 160      56.685 -55.919  62.928  1.00  0.00           C  
ATOM   2552  C   ASN B 160      55.970 -57.228  62.601  1.00  0.00           C  
ATOM   2553  O   ASN B 160      55.062 -57.252  61.771  1.00  0.00           O  
ATOM   2554  CB  ASN B 160      58.114 -55.957  62.418  1.00  0.00           C  
ATOM   2555  CG  ASN B 160      58.210 -56.456  61.003  1.00  0.00           C  
ATOM   2556  OD1 ASN B 160      58.445 -57.647  60.766  1.00  0.00           O  
ATOM   2557  ND2 ASN B 160      58.031 -55.569  60.057  1.00  0.00           N  
ATOM   2558  H   ASN B 160      57.545 -55.501  64.842  1.00  0.00           H  
ATOM   2559  HA  ASN B 160      56.146 -55.131  62.401  1.00  0.00           H  
ATOM   2560 1HB  ASN B 160      58.545 -54.957  62.468  1.00  0.00           H  
ATOM   2561 2HB  ASN B 160      58.713 -56.604  63.060  1.00  0.00           H  
ATOM   2562 1HD2 ASN B 160      58.083 -55.844  59.097  1.00  0.00           H  
ATOM   2563 2HD2 ASN B 160      57.842 -54.617  60.295  1.00  0.00           H  
ATOM   2564  N   LYS B 161      56.383 -58.310  63.259  1.00  0.00           N  
ATOM   2565  CA  LYS B 161      55.804 -59.633  63.023  1.00  0.00           C  
ATOM   2566  C   LYS B 161      54.317 -59.709  63.372  1.00  0.00           C  
ATOM   2567  O   LYS B 161      53.552 -60.386  62.680  1.00  0.00           O  
ATOM   2568  CB  LYS B 161      56.574 -60.689  63.820  1.00  0.00           C  
ATOM   2569  CG  LYS B 161      57.973 -60.978  63.293  1.00  0.00           C  
ATOM   2570  CD  LYS B 161      58.603 -62.158  64.017  1.00  0.00           C  
ATOM   2571  CE  LYS B 161      59.111 -61.757  65.394  1.00  0.00           C  
ATOM   2572  NZ  LYS B 161      59.847 -62.866  66.060  1.00  0.00           N  
ATOM   2573  H   LYS B 161      57.120 -58.210  63.942  1.00  0.00           H  
ATOM   2574  HA  LYS B 161      55.868 -59.854  61.957  1.00  0.00           H  
ATOM   2575 1HB  LYS B 161      56.667 -60.365  64.857  1.00  0.00           H  
ATOM   2576 2HB  LYS B 161      56.015 -61.625  63.818  1.00  0.00           H  
ATOM   2577 1HG  LYS B 161      57.922 -61.202  62.227  1.00  0.00           H  
ATOM   2578 2HG  LYS B 161      58.603 -60.100  63.432  1.00  0.00           H  
ATOM   2579 1HD  LYS B 161      57.864 -62.953  64.129  1.00  0.00           H  
ATOM   2580 2HD  LYS B 161      59.437 -62.542  63.430  1.00  0.00           H  
ATOM   2581 1HE  LYS B 161      59.777 -60.901  65.300  1.00  0.00           H  
ATOM   2582 2HE  LYS B 161      58.269 -61.468  66.022  1.00  0.00           H  
ATOM   2583 1HZ  LYS B 161      60.167 -62.561  66.968  1.00  0.00           H  
ATOM   2584 2HZ  LYS B 161      59.233 -63.661  66.169  1.00  0.00           H  
ATOM   2585 3HZ  LYS B 161      60.642 -63.130  65.495  1.00  0.00           H  
ATOM   2586  N   GLU B 162      53.915 -58.980  64.413  1.00  0.00           N  
ATOM   2587  CA  GLU B 162      52.520 -58.945  64.864  1.00  0.00           C  
ATOM   2588  C   GLU B 162      51.604 -58.035  64.027  1.00  0.00           C  
ATOM   2589  O   GLU B 162      50.541 -58.472  63.578  1.00  0.00           O  
ATOM   2590  CB  GLU B 162      52.471 -58.500  66.327  1.00  0.00           C  
ATOM   2591  CG  GLU B 162      51.069 -58.431  66.916  1.00  0.00           C  
ATOM   2592  CD  GLU B 162      50.407 -59.777  67.010  1.00  0.00           C  
ATOM   2593  OE1 GLU B 162      51.106 -60.762  67.018  1.00  0.00           O  
ATOM   2594  OE2 GLU B 162      49.201 -59.821  67.073  1.00  0.00           O  
ATOM   2595  H   GLU B 162      54.605 -58.431  64.906  1.00  0.00           H  
ATOM   2596  HA  GLU B 162      52.090 -59.939  64.733  1.00  0.00           H  
ATOM   2597 1HB  GLU B 162      53.057 -59.188  66.937  1.00  0.00           H  
ATOM   2598 2HB  GLU B 162      52.923 -57.512  66.422  1.00  0.00           H  
ATOM   2599 1HG  GLU B 162      51.127 -57.997  67.914  1.00  0.00           H  
ATOM   2600 2HG  GLU B 162      50.459 -57.773  66.299  1.00  0.00           H  
ATOM   2601  N   THR B 163      52.009 -56.781  63.822  1.00  0.00           N  
ATOM   2602  CA  THR B 163      51.155 -55.781  63.151  1.00  0.00           C  
ATOM   2603  C   THR B 163      51.463 -55.581  61.661  1.00  0.00           C  
ATOM   2604  O   THR B 163      50.689 -54.936  60.944  1.00  0.00           O  
ATOM   2605  CB  THR B 163      51.264 -54.421  63.864  1.00  0.00           C  
ATOM   2606  OG1 THR B 163      52.604 -53.925  63.752  1.00  0.00           O  
ATOM   2607  CG2 THR B 163      50.900 -54.559  65.334  1.00  0.00           C  
ATOM   2608  H   THR B 163      52.930 -56.509  64.137  1.00  0.00           H  
ATOM   2609  HA  THR B 163      50.126 -56.140  63.165  1.00  0.00           H  
ATOM   2610  HB  THR B 163      50.587 -53.708  63.393  1.00  0.00           H  
ATOM   2611  HG1 THR B 163      53.224 -54.648  63.880  1.00  0.00           H  
ATOM   2612 1HG2 THR B 163      50.982 -53.588  65.822  1.00  0.00           H  
ATOM   2613 2HG2 THR B 163      49.877 -54.925  65.423  1.00  0.00           H  
ATOM   2614 3HG2 THR B 163      51.579 -55.263  65.813  1.00  0.00           H  
ATOM   2615  N   LYS B 164      52.590 -56.130  61.211  1.00  0.00           N  
ATOM   2616  CA  LYS B 164      53.026 -56.075  59.803  1.00  0.00           C  
ATOM   2617  C   LYS B 164      53.414 -54.672  59.307  1.00  0.00           C  
ATOM   2618  O   LYS B 164      53.153 -54.326  58.151  1.00  0.00           O  
ATOM   2619  CB  LYS B 164      51.924 -56.639  58.904  1.00  0.00           C  
ATOM   2620  CG  LYS B 164      51.372 -57.984  59.356  1.00  0.00           C  
ATOM   2621  CD  LYS B 164      52.472 -59.030  59.452  1.00  0.00           C  
ATOM   2622  CE  LYS B 164      51.905 -60.403  59.782  1.00  0.00           C  
ATOM   2623  NZ  LYS B 164      52.975 -61.378  60.130  1.00  0.00           N  
ATOM   2624  H   LYS B 164      53.169 -56.609  61.886  1.00  0.00           H  
ATOM   2625  HA  LYS B 164      53.964 -56.623  59.710  1.00  0.00           H  
ATOM   2626 1HB  LYS B 164      51.094 -55.934  58.860  1.00  0.00           H  
ATOM   2627 2HB  LYS B 164      52.308 -56.758  57.891  1.00  0.00           H  
ATOM   2628 1HG  LYS B 164      50.900 -57.875  60.334  1.00  0.00           H  
ATOM   2629 2HG  LYS B 164      50.619 -58.325  58.646  1.00  0.00           H  
ATOM   2630 1HD  LYS B 164      53.005 -59.085  58.502  1.00  0.00           H  
ATOM   2631 2HD  LYS B 164      53.180 -58.743  60.229  1.00  0.00           H  
ATOM   2632 1HE  LYS B 164      51.219 -60.320  60.624  1.00  0.00           H  
ATOM   2633 2HE  LYS B 164      51.350 -60.783  58.925  1.00  0.00           H  
ATOM   2634 1HZ  LYS B 164      52.558 -62.273  60.342  1.00  0.00           H  
ATOM   2635 2HZ  LYS B 164      53.608 -61.477  59.349  1.00  0.00           H  
ATOM   2636 3HZ  LYS B 164      53.485 -61.045  60.936  1.00  0.00           H  
ATOM   2637  N   VAL B 165      54.046 -53.877  60.171  1.00  0.00           N  
ATOM   2638  CA  VAL B 165      54.533 -52.543  59.787  1.00  0.00           C  
ATOM   2639  C   VAL B 165      56.062 -52.522  59.647  1.00  0.00           C  
ATOM   2640  O   VAL B 165      56.758 -53.288  60.322  1.00  0.00           O  
ATOM   2641  CB  VAL B 165      54.104 -51.498  60.833  1.00  0.00           C  
ATOM   2642  CG1 VAL B 165      52.587 -51.457  60.953  1.00  0.00           C  
ATOM   2643  CG2 VAL B 165      54.743 -51.815  62.176  1.00  0.00           C  
ATOM   2644  H   VAL B 165      54.193 -54.201  61.116  1.00  0.00           H  
ATOM   2645  HA  VAL B 165      54.146 -52.306  58.795  1.00  0.00           H  
ATOM   2646  HB  VAL B 165      54.426 -50.511  60.500  1.00  0.00           H  
ATOM   2647 1HG1 VAL B 165      52.301 -50.712  61.697  1.00  0.00           H  
ATOM   2648 2HG1 VAL B 165      52.153 -51.192  59.990  1.00  0.00           H  
ATOM   2649 3HG1 VAL B 165      52.221 -52.435  61.262  1.00  0.00           H  
ATOM   2650 1HG2 VAL B 165      54.436 -51.072  62.910  1.00  0.00           H  
ATOM   2651 2HG2 VAL B 165      54.425 -52.805  62.505  1.00  0.00           H  
ATOM   2652 3HG2 VAL B 165      55.829 -51.798  62.075  1.00  0.00           H  
ATOM   2653  N   PRO B 166      56.591 -51.644  58.771  1.00  0.00           N  
ATOM   2654  CA  PRO B 166      58.030 -51.640  58.528  1.00  0.00           C  
ATOM   2655  C   PRO B 166      58.789 -50.916  59.635  1.00  0.00           C  
ATOM   2656  O   PRO B 166      58.173 -50.267  60.484  1.00  0.00           O  
ATOM   2657  CB  PRO B 166      58.148 -50.903  57.191  1.00  0.00           C  
ATOM   2658  CG  PRO B 166      56.999 -49.953  57.194  1.00  0.00           C  
ATOM   2659  CD  PRO B 166      55.880 -50.720  57.846  1.00  0.00           C  
ATOM   2660  HA  PRO B 166      58.381 -52.677  58.423  1.00  0.00           H  
ATOM   2661 1HB  PRO B 166      59.121 -50.396  57.125  1.00  0.00           H  
ATOM   2662 2HB  PRO B 166      58.103 -51.623  56.360  1.00  0.00           H  
ATOM   2663 1HG  PRO B 166      57.264 -49.039  57.747  1.00  0.00           H  
ATOM   2664 2HG  PRO B 166      56.759 -49.644  56.166  1.00  0.00           H  
ATOM   2665 1HD  PRO B 166      55.229 -50.024  58.395  1.00  0.00           H  
ATOM   2666 2HD  PRO B 166      55.310 -51.261  57.077  1.00  0.00           H  
ATOM   2667  N   ILE B 167      60.113 -51.030  59.629  1.00  0.00           N  
ATOM   2668  CA  ILE B 167      60.927 -50.398  60.665  1.00  0.00           C  
ATOM   2669  C   ILE B 167      61.935 -49.393  60.081  1.00  0.00           C  
ATOM   2670  O   ILE B 167      62.701 -49.719  59.170  1.00  0.00           O  
ATOM   2671  CB  ILE B 167      61.681 -51.463  61.481  1.00  0.00           C  
ATOM   2672  CG1 ILE B 167      60.693 -52.412  62.164  1.00  0.00           C  
ATOM   2673  CG2 ILE B 167      62.587 -50.803  62.510  1.00  0.00           C  
ATOM   2674  CD1 ILE B 167      61.342 -53.629  62.782  1.00  0.00           C  
ATOM   2675  H   ILE B 167      60.569 -51.559  58.900  1.00  0.00           H  
ATOM   2676  HA  ILE B 167      60.286 -49.749  61.261  1.00  0.00           H  
ATOM   2677  HB  ILE B 167      62.290 -52.071  60.812  1.00  0.00           H  
ATOM   2678 1HG1 ILE B 167      60.156 -51.877  62.947  1.00  0.00           H  
ATOM   2679 2HG1 ILE B 167      59.954 -52.753  61.438  1.00  0.00           H  
ATOM   2680 1HG2 ILE B 167      63.112 -51.571  63.078  1.00  0.00           H  
ATOM   2681 2HG2 ILE B 167      63.312 -50.169  62.002  1.00  0.00           H  
ATOM   2682 3HG2 ILE B 167      61.986 -50.197  63.188  1.00  0.00           H  
ATOM   2683 1HD1 ILE B 167      60.577 -54.253  63.246  1.00  0.00           H  
ATOM   2684 2HD1 ILE B 167      61.856 -54.200  62.008  1.00  0.00           H  
ATOM   2685 3HD1 ILE B 167      62.060 -53.314  63.538  1.00  0.00           H  
ATOM   2686  N   ILE B 168      61.901 -48.168  60.607  1.00  0.00           N  
ATOM   2687  CA  ILE B 168      62.839 -47.106  60.233  1.00  0.00           C  
ATOM   2688  C   ILE B 168      63.854 -46.901  61.357  1.00  0.00           C  
ATOM   2689  O   ILE B 168      63.476 -46.641  62.499  1.00  0.00           O  
ATOM   2690  CB  ILE B 168      62.107 -45.764  59.949  1.00  0.00           C  
ATOM   2691  CG1 ILE B 168      61.152 -45.910  58.757  1.00  0.00           C  
ATOM   2692  CG2 ILE B 168      63.109 -44.627  59.706  1.00  0.00           C  
ATOM   2693  CD1 ILE B 168      60.273 -44.688  58.503  1.00  0.00           C  
ATOM   2694  H   ILE B 168      61.188 -47.975  61.296  1.00  0.00           H  
ATOM   2695  HA  ILE B 168      63.357 -47.407  59.324  1.00  0.00           H  
ATOM   2696  HB  ILE B 168      61.484 -45.501  60.803  1.00  0.00           H  
ATOM   2697 1HG1 ILE B 168      61.727 -46.105  57.853  1.00  0.00           H  
ATOM   2698 2HG1 ILE B 168      60.497 -46.766  58.918  1.00  0.00           H  
ATOM   2699 1HG2 ILE B 168      62.568 -43.701  59.509  1.00  0.00           H  
ATOM   2700 2HG2 ILE B 168      63.736 -44.500  60.587  1.00  0.00           H  
ATOM   2701 3HG2 ILE B 168      63.735 -44.870  58.847  1.00  0.00           H  
ATOM   2702 1HD1 ILE B 168      59.629 -44.876  57.644  1.00  0.00           H  
ATOM   2703 2HD1 ILE B 168      59.658 -44.493  59.382  1.00  0.00           H  
ATOM   2704 3HD1 ILE B 168      60.902 -43.823  58.301  1.00  0.00           H  
ATOM   2705  N   THR B 169      65.140 -47.010  61.036  1.00  0.00           N  
ATOM   2706  CA  THR B 169      66.173 -46.941  62.069  1.00  0.00           C  
ATOM   2707  C   THR B 169      67.013 -45.670  62.009  1.00  0.00           C  
ATOM   2708  O   THR B 169      67.008 -44.942  61.016  1.00  0.00           O  
ATOM   2709  CB  THR B 169      67.105 -48.163  61.978  1.00  0.00           C  
ATOM   2710  OG1 THR B 169      68.098 -47.935  60.969  1.00  0.00           O  
ATOM   2711  CG2 THR B 169      66.313 -49.414  61.630  1.00  0.00           C  
ATOM   2712  H   THR B 169      65.415 -47.142  60.073  1.00  0.00           H  
ATOM   2713  HA  THR B 169      65.686 -46.919  63.044  1.00  0.00           H  
ATOM   2714  HB  THR B 169      67.606 -48.311  62.934  1.00  0.00           H  
ATOM   2715  HG1 THR B 169      68.935 -48.311  61.254  1.00  0.00           H  
ATOM   2716 1HG2 THR B 169      66.989 -50.268  61.571  1.00  0.00           H  
ATOM   2717 2HG2 THR B 169      65.565 -49.597  62.401  1.00  0.00           H  
ATOM   2718 3HG2 THR B 169      65.818 -49.276  60.670  1.00  0.00           H  
ATOM   2719  N   HIS B 170      67.713 -45.415  63.110  1.00  0.00           N  
ATOM   2720  CA  HIS B 170      68.746 -44.399  63.188  1.00  0.00           C  
ATOM   2721  C   HIS B 170      70.027 -45.150  63.520  1.00  0.00           C  
ATOM   2722  O   HIS B 170      70.084 -45.878  64.515  1.00  0.00           O  
ATOM   2723  CB  HIS B 170      68.416 -43.389  64.292  1.00  0.00           C  
ATOM   2724  CG  HIS B 170      69.565 -42.510  64.683  1.00  0.00           C  
ATOM   2725  ND1 HIS B 170      69.606 -41.163  64.390  1.00  0.00           N  
ATOM   2726  CD2 HIS B 170      70.710 -42.782  65.355  1.00  0.00           C  
ATOM   2727  CE1 HIS B 170      70.729 -40.648  64.856  1.00  0.00           C  
ATOM   2728  NE2 HIS B 170      71.416 -41.609  65.444  1.00  0.00           N  
ATOM   2729  H   HIS B 170      67.503 -45.967  63.929  1.00  0.00           H  
ATOM   2730  HA  HIS B 170      68.801 -43.863  62.241  1.00  0.00           H  
ATOM   2731 1HB  HIS B 170      67.597 -42.747  63.965  1.00  0.00           H  
ATOM   2732 2HB  HIS B 170      68.081 -43.920  65.182  1.00  0.00           H  
ATOM   2733  HD2 HIS B 170      71.015 -43.753  65.745  1.00  0.00           H  
ATOM   2734  HE1 HIS B 170      71.036 -39.606  64.770  1.00  0.00           H  
ATOM   2735  HE2 HIS B 170      72.317 -41.504  65.890  1.00  0.00           H  
ATOM   2736  N   SER B 171      71.053 -44.990  62.690  1.00  0.00           N  
ATOM   2737  CA  SER B 171      72.312 -45.687  62.926  1.00  0.00           C  
ATOM   2738  C   SER B 171      73.538 -44.839  62.604  1.00  0.00           C  
ATOM   2739  O   SER B 171      73.439 -43.781  61.975  1.00  0.00           O  
ATOM   2740  CB  SER B 171      72.349 -46.958  62.101  1.00  0.00           C  
ATOM   2741  OG  SER B 171      72.510 -46.670  60.739  1.00  0.00           O  
ATOM   2742  H   SER B 171      70.969 -44.383  61.887  1.00  0.00           H  
ATOM   2743  HA  SER B 171      72.398 -45.894  63.993  1.00  0.00           H  
ATOM   2744 1HB  SER B 171      73.170 -47.589  62.442  1.00  0.00           H  
ATOM   2745 2HB  SER B 171      71.425 -47.516  62.250  1.00  0.00           H  
ATOM   2746  HG  SER B 171      71.815 -46.046  60.517  1.00  0.00           H  
ATOM   2747  N   ASN B 172      74.688 -45.316  63.068  1.00  0.00           N  
ATOM   2748  CA  ASN B 172      75.967 -44.667  62.833  1.00  0.00           C  
ATOM   2749  C   ASN B 172      76.731 -45.490  61.795  1.00  0.00           C  
ATOM   2750  O   ASN B 172      77.201 -46.594  62.091  1.00  0.00           O  
ATOM   2751  CB  ASN B 172      76.757 -44.519  64.120  1.00  0.00           C  
ATOM   2752  CG  ASN B 172      78.024 -43.732  63.933  1.00  0.00           C  
ATOM   2753  OD1 ASN B 172      78.756 -43.933  62.957  1.00  0.00           O  
ATOM   2754  ND2 ASN B 172      78.297 -42.839  64.849  1.00  0.00           N  
ATOM   2755  H   ASN B 172      74.662 -46.169  63.608  1.00  0.00           H  
ATOM   2756  HA  ASN B 172      75.780 -43.664  62.447  1.00  0.00           H  
ATOM   2757 1HB  ASN B 172      76.141 -44.021  64.870  1.00  0.00           H  
ATOM   2758 2HB  ASN B 172      77.010 -45.506  64.507  1.00  0.00           H  
ATOM   2759 1HD2 ASN B 172      79.128 -42.285  64.777  1.00  0.00           H  
ATOM   2760 2HD2 ASN B 172      77.677 -42.710  65.622  1.00  0.00           H  
ATOM   2761  N   ALA B 173      76.836 -44.952  60.582  1.00  0.00           N  
ATOM   2762  CA  ALA B 173      77.461 -45.655  59.456  1.00  0.00           C  
ATOM   2763  C   ALA B 173      78.936 -45.985  59.681  1.00  0.00           C  
ATOM   2764  O   ALA B 173      79.499 -46.840  58.996  1.00  0.00           O  
ATOM   2765  CB  ALA B 173      77.290 -44.850  58.174  1.00  0.00           C  
ATOM   2766  H   ALA B 173      76.469 -44.022  60.440  1.00  0.00           H  
ATOM   2767  HA  ALA B 173      76.962 -46.617  59.340  1.00  0.00           H  
ATOM   2768 1HB  ALA B 173      77.758 -45.383  57.346  1.00  0.00           H  
ATOM   2769 2HB  ALA B 173      76.228 -44.717  57.966  1.00  0.00           H  
ATOM   2770 3HB  ALA B 173      77.762 -43.876  58.291  1.00  0.00           H  
ATOM   2771  N   HIS B 174      79.549 -45.308  60.646  1.00  0.00           N  
ATOM   2772  CA  HIS B 174      80.973 -45.466  60.923  1.00  0.00           C  
ATOM   2773  C   HIS B 174      81.240 -46.372  62.128  1.00  0.00           C  
ATOM   2774  O   HIS B 174      82.392 -46.592  62.508  1.00  0.00           O  
ATOM   2775  CB  HIS B 174      81.622 -44.098  61.158  1.00  0.00           C  
ATOM   2776  CG  HIS B 174      81.580 -43.199  59.962  1.00  0.00           C  
ATOM   2777  ND1 HIS B 174      82.507 -43.275  58.942  1.00  0.00           N  
ATOM   2778  CD2 HIS B 174      80.727 -42.205  59.622  1.00  0.00           C  
ATOM   2779  CE1 HIS B 174      82.223 -42.365  58.026  1.00  0.00           C  
ATOM   2780  NE2 HIS B 174      81.148 -41.704  58.415  1.00  0.00           N  
ATOM   2781  H   HIS B 174      79.008 -44.663  61.205  1.00  0.00           H  
ATOM   2782  HA  HIS B 174      81.457 -45.949  60.074  1.00  0.00           H  
ATOM   2783 1HB  HIS B 174      81.117 -43.593  61.982  1.00  0.00           H  
ATOM   2784 2HB  HIS B 174      82.663 -44.235  61.447  1.00  0.00           H  
ATOM   2785  HD2 HIS B 174      79.866 -41.866  60.199  1.00  0.00           H  
ATOM   2786  HE1 HIS B 174      82.780 -42.191  57.106  1.00  0.00           H  
ATOM   2787  HE2 HIS B 174      80.703 -40.950  57.911  1.00  0.00           H  
ATOM   2788  N   ASN B 175      80.166 -46.912  62.699  1.00  0.00           N  
ATOM   2789  CA  ASN B 175      80.239 -47.811  63.851  1.00  0.00           C  
ATOM   2790  C   ASN B 175      79.573 -49.170  63.652  1.00  0.00           C  
ATOM   2791  O   ASN B 175      79.461 -49.945  64.602  1.00  0.00           O  
ATOM   2792  CB  ASN B 175      79.643 -47.125  65.067  1.00  0.00           C  
ATOM   2793  CG  ASN B 175      80.103 -47.739  66.360  1.00  0.00           C  
ATOM   2794  OD1 ASN B 175      81.226 -48.247  66.455  1.00  0.00           O  
ATOM   2795  ND2 ASN B 175      79.257 -47.701  67.358  1.00  0.00           N  
ATOM   2796  H   ASN B 175      79.263 -46.683  62.310  1.00  0.00           H  
ATOM   2797  HA  ASN B 175      81.288 -48.035  64.050  1.00  0.00           H  
ATOM   2798 1HB  ASN B 175      79.917 -46.070  65.061  1.00  0.00           H  
ATOM   2799 2HB  ASN B 175      78.555 -47.181  65.019  1.00  0.00           H  
ATOM   2800 1HD2 ASN B 175      79.510 -48.095  68.242  1.00  0.00           H  
ATOM   2801 2HD2 ASN B 175      78.359 -47.280  67.236  1.00  0.00           H  
ATOM   2802  N   ASN B 176      79.150 -49.450  62.417  1.00  0.00           N  
ATOM   2803  CA  ASN B 176      78.606 -50.755  62.004  1.00  0.00           C  
ATOM   2804  C   ASN B 176      77.307 -51.111  62.733  1.00  0.00           C  
ATOM   2805  O   ASN B 176      76.910 -52.280  62.773  1.00  0.00           O  
ATOM   2806  CB  ASN B 176      79.638 -51.847  62.217  1.00  0.00           C  
ATOM   2807  CG  ASN B 176      80.869 -51.650  61.375  1.00  0.00           C  
ATOM   2808  OD1 ASN B 176      80.779 -51.277  60.200  1.00  0.00           O  
ATOM   2809  ND2 ASN B 176      82.017 -51.892  61.954  1.00  0.00           N  
ATOM   2810  H   ASN B 176      79.215 -48.707  61.736  1.00  0.00           H  
ATOM   2811  HA  ASN B 176      78.320 -50.694  60.953  1.00  0.00           H  
ATOM   2812 1HB  ASN B 176      79.931 -51.872  63.267  1.00  0.00           H  
ATOM   2813 2HB  ASN B 176      79.199 -52.815  61.975  1.00  0.00           H  
ATOM   2814 1HD2 ASN B 176      82.869 -51.778  61.443  1.00  0.00           H  
ATOM   2815 2HD2 ASN B 176      82.043 -52.192  62.907  1.00  0.00           H  
ATOM   2816  N   THR B 177      76.648 -50.097  63.299  1.00  0.00           N  
ATOM   2817  CA  THR B 177      75.420 -50.290  64.078  1.00  0.00           C  
ATOM   2818  C   THR B 177      74.207 -50.560  63.191  1.00  0.00           C  
ATOM   2819  O   THR B 177      73.275 -51.254  63.601  1.00  0.00           O  
ATOM   2820  CB  THR B 177      75.135 -49.065  64.967  1.00  0.00           C  
ATOM   2821  OG1 THR B 177      75.060 -47.888  64.153  1.00  0.00           O  
ATOM   2822  CG2 THR B 177      76.235 -48.891  66.003  1.00  0.00           C  
ATOM   2823  H   THR B 177      77.015 -49.164  63.183  1.00  0.00           H  
ATOM   2824  HA  THR B 177      75.543 -51.173  64.706  1.00  0.00           H  
ATOM   2825  HB  THR B 177      74.182 -49.199  65.477  1.00  0.00           H  
ATOM   2826  HG1 THR B 177      75.829 -47.847  63.579  1.00  0.00           H  
ATOM   2827 1HG2 THR B 177      76.018 -48.021  66.622  1.00  0.00           H  
ATOM   2828 2HG2 THR B 177      76.288 -49.780  66.631  1.00  0.00           H  
ATOM   2829 3HG2 THR B 177      77.190 -48.747  65.499  1.00  0.00           H  
ATOM   2830  N   GLY B 178      74.231 -50.015  61.976  1.00  0.00           N  
ATOM   2831  CA  GLY B 178      73.176 -50.247  60.998  1.00  0.00           C  
ATOM   2832  C   GLY B 178      73.060 -51.702  60.579  1.00  0.00           C  
ATOM   2833  O   GLY B 178      71.963 -52.265  60.560  1.00  0.00           O  
ATOM   2834  H   GLY B 178      75.010 -49.420  61.729  1.00  0.00           H  
ATOM   2835 1HA  GLY B 178      72.220 -49.925  61.410  1.00  0.00           H  
ATOM   2836 2HA  GLY B 178      73.363 -49.642  60.111  1.00  0.00           H  
ATOM   2837  N   LEU B 179      74.201 -52.302  60.247  1.00  0.00           N  
ATOM   2838  CA  LEU B 179      74.290 -53.726  59.917  1.00  0.00           C  
ATOM   2839  C   LEU B 179      73.792 -54.604  61.065  1.00  0.00           C  
ATOM   2840  O   LEU B 179      73.091 -55.594  60.837  1.00  0.00           O  
ATOM   2841  CB  LEU B 179      75.738 -54.098  59.577  1.00  0.00           C  
ATOM   2842  CG  LEU B 179      75.962 -55.541  59.109  1.00  0.00           C  
ATOM   2843  CD1 LEU B 179      75.169 -55.791  57.833  1.00  0.00           C  
ATOM   2844  CD2 LEU B 179      77.448 -55.778  58.884  1.00  0.00           C  
ATOM   2845  H   LEU B 179      75.039 -51.739  60.226  1.00  0.00           H  
ATOM   2846  HA  LEU B 179      73.654 -53.921  59.055  1.00  0.00           H  
ATOM   2847 1HB  LEU B 179      76.091 -53.436  58.787  1.00  0.00           H  
ATOM   2848 2HB  LEU B 179      76.356 -53.936  60.460  1.00  0.00           H  
ATOM   2849  HG  LEU B 179      75.596 -56.231  59.870  1.00  0.00           H  
ATOM   2850 1HD1 LEU B 179      75.328 -56.817  57.501  1.00  0.00           H  
ATOM   2851 2HD1 LEU B 179      74.108 -55.634  58.028  1.00  0.00           H  
ATOM   2852 3HD1 LEU B 179      75.502 -55.103  57.057  1.00  0.00           H  
ATOM   2853 1HD2 LEU B 179      77.607 -56.805  58.553  1.00  0.00           H  
ATOM   2854 2HD2 LEU B 179      77.815 -55.090  58.123  1.00  0.00           H  
ATOM   2855 3HD2 LEU B 179      77.988 -55.610  59.816  1.00  0.00           H  
ATOM   2856  N   GLU B 180      74.158 -54.228  62.291  1.00  0.00           N  
ATOM   2857  CA  GLU B 180      73.757 -54.947  63.503  1.00  0.00           C  
ATOM   2858  C   GLU B 180      72.250 -54.894  63.743  1.00  0.00           C  
ATOM   2859  O   GLU B 180      71.651 -55.889  64.149  1.00  0.00           O  
ATOM   2860  CB  GLU B 180      74.488 -54.375  64.719  1.00  0.00           C  
ATOM   2861  CG  GLU B 180      75.947 -54.793  64.830  1.00  0.00           C  
ATOM   2862  CD  GLU B 180      76.116 -56.260  65.111  1.00  0.00           C  
ATOM   2863  OE1 GLU B 180      75.755 -56.685  66.182  1.00  0.00           O  
ATOM   2864  OE2 GLU B 180      76.606 -56.956  64.254  1.00  0.00           O  
ATOM   2865  H   GLU B 180      74.740 -53.407  62.376  1.00  0.00           H  
ATOM   2866  HA  GLU B 180      74.012 -56.000  63.380  1.00  0.00           H  
ATOM   2867 1HB  GLU B 180      74.454 -53.286  64.685  1.00  0.00           H  
ATOM   2868 2HB  GLU B 180      73.980 -54.690  65.630  1.00  0.00           H  
ATOM   2869 1HG  GLU B 180      76.455 -54.553  63.896  1.00  0.00           H  
ATOM   2870 2HG  GLU B 180      76.420 -54.218  65.625  1.00  0.00           H  
ATOM   2871  N   GLN B 181      71.653 -53.729  63.491  1.00  0.00           N  
ATOM   2872  CA  GLN B 181      70.202 -53.553  63.549  1.00  0.00           C  
ATOM   2873  C   GLN B 181      69.519 -54.524  62.597  1.00  0.00           C  
ATOM   2874  O   GLN B 181      68.594 -55.240  62.986  1.00  0.00           O  
ATOM   2875  CB  GLN B 181      69.813 -52.118  63.184  1.00  0.00           C  
ATOM   2876  CG  GLN B 181      70.142 -51.075  64.240  1.00  0.00           C  
ATOM   2877  CD  GLN B 181      69.899 -49.653  63.757  1.00  0.00           C  
ATOM   2878  OE1 GLN B 181      69.895 -49.382  62.556  1.00  0.00           O  
ATOM   2879  NE2 GLN B 181      69.706 -48.737  64.698  1.00  0.00           N  
ATOM   2880  H   GLN B 181      72.235 -52.939  63.250  1.00  0.00           H  
ATOM   2881  HA  GLN B 181      69.870 -53.752  64.568  1.00  0.00           H  
ATOM   2882 1HB  GLN B 181      70.321 -51.826  62.265  1.00  0.00           H  
ATOM   2883 2HB  GLN B 181      68.741 -52.068  62.996  1.00  0.00           H  
ATOM   2884 1HG  GLN B 181      69.514 -51.248  65.115  1.00  0.00           H  
ATOM   2885 2HG  GLN B 181      71.194 -51.166  64.512  1.00  0.00           H  
ATOM   2886 1HE2 GLN B 181      69.541 -47.783  64.443  1.00  0.00           H  
ATOM   2887 2HE2 GLN B 181      69.725 -48.999  65.663  1.00  0.00           H  
ATOM   2888  N   GLN B 182      69.994 -54.538  61.353  1.00  0.00           N  
ATOM   2889  CA  GLN B 182      69.515 -55.443  60.314  1.00  0.00           C  
ATOM   2890  C   GLN B 182      69.656 -56.908  60.728  1.00  0.00           C  
ATOM   2891  O   GLN B 182      68.709 -57.685  60.593  1.00  0.00           O  
ATOM   2892  CB  GLN B 182      70.276 -55.183  59.010  1.00  0.00           C  
ATOM   2893  CG  GLN B 182      69.843 -56.041  57.828  1.00  0.00           C  
ATOM   2894  CD  GLN B 182      70.697 -55.803  56.596  1.00  0.00           C  
ATOM   2895  OE1 GLN B 182      71.924 -55.705  56.682  1.00  0.00           O  
ATOM   2896  NE2 GLN B 182      70.052 -55.712  55.440  1.00  0.00           N  
ATOM   2897  H   GLN B 182      70.727 -53.879  61.132  1.00  0.00           H  
ATOM   2898  HA  GLN B 182      68.455 -55.251  60.150  1.00  0.00           H  
ATOM   2899 1HB  GLN B 182      70.155 -54.140  58.720  1.00  0.00           H  
ATOM   2900 2HB  GLN B 182      71.340 -55.358  59.169  1.00  0.00           H  
ATOM   2901 1HG  GLN B 182      69.926 -57.092  58.105  1.00  0.00           H  
ATOM   2902 2HG  GLN B 182      68.809 -55.801  57.579  1.00  0.00           H  
ATOM   2903 1HE2 GLN B 182      70.562 -55.555  54.593  1.00  0.00           H  
ATOM   2904 2HE2 GLN B 182      69.056 -55.799  55.414  1.00  0.00           H  
ATOM   2905  N   ARG B 183      70.835 -57.272  61.232  1.00  0.00           N  
ATOM   2906  CA  ARG B 183      71.111 -58.643  61.653  1.00  0.00           C  
ATOM   2907  C   ARG B 183      70.131 -59.110  62.729  1.00  0.00           C  
ATOM   2908  O   ARG B 183      69.502 -60.159  62.579  1.00  0.00           O  
ATOM   2909  CB  ARG B 183      72.556 -58.791  62.146  1.00  0.00           C  
ATOM   2910  CG  ARG B 183      72.918 -60.216  62.571  1.00  0.00           C  
ATOM   2911  CD  ARG B 183      74.368 -60.346  63.021  1.00  0.00           C  
ATOM   2912  NE  ARG B 183      74.659 -59.599  64.246  1.00  0.00           N  
ATOM   2913  CZ  ARG B 183      74.318 -59.983  65.475  1.00  0.00           C  
ATOM   2914  NH1 ARG B 183      73.654 -61.117  65.673  1.00  0.00           N  
ATOM   2915  NH2 ARG B 183      74.640 -59.224  66.513  1.00  0.00           N  
ATOM   2916  H   ARG B 183      71.559 -56.574  61.324  1.00  0.00           H  
ATOM   2917  HA  ARG B 183      70.972 -59.303  60.796  1.00  0.00           H  
ATOM   2918 1HB  ARG B 183      73.243 -58.487  61.357  1.00  0.00           H  
ATOM   2919 2HB  ARG B 183      72.721 -58.130  62.996  1.00  0.00           H  
ATOM   2920 1HG  ARG B 183      72.282 -60.519  63.403  1.00  0.00           H  
ATOM   2921 2HG  ARG B 183      72.766 -60.896  61.732  1.00  0.00           H  
ATOM   2922 1HD  ARG B 183      74.598 -61.394  63.211  1.00  0.00           H  
ATOM   2923 2HD  ARG B 183      75.026 -59.966  62.240  1.00  0.00           H  
ATOM   2924  HE  ARG B 183      75.157 -58.723  64.157  1.00  0.00           H  
ATOM   2925 1HH1 ARG B 183      73.402 -61.699  64.886  1.00  0.00           H  
ATOM   2926 2HH1 ARG B 183      73.401 -61.398  66.609  1.00  0.00           H  
ATOM   2927 1HH2 ARG B 183      75.142 -58.358  66.370  1.00  0.00           H  
ATOM   2928 2HH2 ARG B 183      74.384 -59.511  67.447  1.00  0.00           H  
ATOM   2929  N   ILE B 184      69.997 -58.321  63.794  1.00  0.00           N  
ATOM   2930  CA  ILE B 184      69.107 -58.660  64.909  1.00  0.00           C  
ATOM   2931  C   ILE B 184      67.649 -58.804  64.462  1.00  0.00           C  
ATOM   2932  O   ILE B 184      66.981 -59.773  64.825  1.00  0.00           O  
ATOM   2933  CB  ILE B 184      69.197 -57.595  66.017  1.00  0.00           C  
ATOM   2934  CG1 ILE B 184      70.578 -57.625  66.676  1.00  0.00           C  
ATOM   2935  CG2 ILE B 184      68.104 -57.812  67.053  1.00  0.00           C  
ATOM   2936  CD1 ILE B 184      70.856 -56.435  67.566  1.00  0.00           C  
ATOM   2937  H   ILE B 184      70.526 -57.461  63.830  1.00  0.00           H  
ATOM   2938  HA  ILE B 184      69.371 -59.653  65.272  1.00  0.00           H  
ATOM   2939  HB  ILE B 184      69.078 -56.604  65.580  1.00  0.00           H  
ATOM   2940 1HG1 ILE B 184      70.676 -58.529  67.276  1.00  0.00           H  
ATOM   2941 2HG1 ILE B 184      71.349 -57.660  65.905  1.00  0.00           H  
ATOM   2942 1HG2 ILE B 184      68.183 -57.051  67.829  1.00  0.00           H  
ATOM   2943 2HG2 ILE B 184      67.129 -57.742  66.573  1.00  0.00           H  
ATOM   2944 3HG2 ILE B 184      68.218 -58.800  67.500  1.00  0.00           H  
ATOM   2945 1HD1 ILE B 184      71.854 -56.527  67.996  1.00  0.00           H  
ATOM   2946 2HD1 ILE B 184      70.799 -55.519  66.977  1.00  0.00           H  
ATOM   2947 3HD1 ILE B 184      70.118 -56.399  68.366  1.00  0.00           H  
ATOM   2948  N   LEU B 185      67.169 -57.852  63.664  1.00  0.00           N  
ATOM   2949  CA  LEU B 185      65.798 -57.900  63.154  1.00  0.00           C  
ATOM   2950  C   LEU B 185      65.567 -59.128  62.269  1.00  0.00           C  
ATOM   2951  O   LEU B 185      64.521 -59.772  62.362  1.00  0.00           O  
ATOM   2952  CB  LEU B 185      65.487 -56.627  62.358  1.00  0.00           C  
ATOM   2953  CG  LEU B 185      65.425 -55.330  63.175  1.00  0.00           C  
ATOM   2954  CD1 LEU B 185      65.276 -54.142  62.233  1.00  0.00           C  
ATOM   2955  CD2 LEU B 185      64.263 -55.401  64.153  1.00  0.00           C  
ATOM   2956  H   LEU B 185      67.764 -57.078  63.404  1.00  0.00           H  
ATOM   2957  HA  LEU B 185      65.118 -58.004  63.999  1.00  0.00           H  
ATOM   2958 1HB  LEU B 185      66.252 -56.500  61.593  1.00  0.00           H  
ATOM   2959 2HB  LEU B 185      64.525 -56.752  61.862  1.00  0.00           H  
ATOM   2960  HG  LEU B 185      66.357 -55.202  63.727  1.00  0.00           H  
ATOM   2961 1HD1 LEU B 185      65.232 -53.221  62.814  1.00  0.00           H  
ATOM   2962 2HD1 LEU B 185      66.130 -54.104  61.558  1.00  0.00           H  
ATOM   2963 3HD1 LEU B 185      64.359 -54.250  61.655  1.00  0.00           H  
ATOM   2964 1HD2 LEU B 185      64.219 -54.480  64.735  1.00  0.00           H  
ATOM   2965 2HD2 LEU B 185      63.330 -55.527  63.603  1.00  0.00           H  
ATOM   2966 3HD2 LEU B 185      64.404 -56.248  64.825  1.00  0.00           H  
ATOM   2967  N   THR B 186      66.552 -59.450  61.432  1.00  0.00           N  
ATOM   2968  CA  THR B 186      66.485 -60.612  60.537  1.00  0.00           C  
ATOM   2969  C   THR B 186      66.427 -61.927  61.318  1.00  0.00           C  
ATOM   2970  O   THR B 186      65.638 -62.819  60.983  1.00  0.00           O  
ATOM   2971  CB  THR B 186      67.689 -60.640  59.578  1.00  0.00           C  
ATOM   2972  OG1 THR B 186      67.691 -59.452  58.775  1.00  0.00           O  
ATOM   2973  CG2 THR B 186      67.621 -61.859  58.671  1.00  0.00           C  
ATOM   2974  H   THR B 186      67.375 -58.865  61.418  1.00  0.00           H  
ATOM   2975  HA  THR B 186      65.559 -60.555  59.964  1.00  0.00           H  
ATOM   2976  HB  THR B 186      68.613 -60.674  60.154  1.00  0.00           H  
ATOM   2977  HG1 THR B 186      67.961 -58.704  59.312  1.00  0.00           H  
ATOM   2978 1HG2 THR B 186      68.480 -61.862  58.000  1.00  0.00           H  
ATOM   2979 2HG2 THR B 186      67.631 -62.765  59.278  1.00  0.00           H  
ATOM   2980 3HG2 THR B 186      66.704 -61.826  58.085  1.00  0.00           H  
ATOM   2981  N   GLU B 187      67.254 -62.031  62.361  1.00  0.00           N  
ATOM   2982  CA  GLU B 187      67.306 -63.220  63.215  1.00  0.00           C  
ATOM   2983  C   GLU B 187      65.991 -63.442  63.960  1.00  0.00           C  
ATOM   2984  O   GLU B 187      65.558 -64.580  64.137  1.00  0.00           O  
ATOM   2985  CB  GLU B 187      68.454 -63.099  64.221  1.00  0.00           C  
ATOM   2986  CG  GLU B 187      69.842 -63.210  63.607  1.00  0.00           C  
ATOM   2987  CD  GLU B 187      70.942 -62.963  64.601  1.00  0.00           C  
ATOM   2988  OE1 GLU B 187      70.641 -62.721  65.745  1.00  0.00           O  
ATOM   2989  OE2 GLU B 187      72.087 -63.017  64.216  1.00  0.00           O  
ATOM   2990  H   GLU B 187      67.866 -61.253  62.562  1.00  0.00           H  
ATOM   2991  HA  GLU B 187      67.466 -64.093  62.583  1.00  0.00           H  
ATOM   2992 1HB  GLU B 187      68.390 -62.139  64.732  1.00  0.00           H  
ATOM   2993 2HB  GLU B 187      68.358 -63.879  64.976  1.00  0.00           H  
ATOM   2994 1HG  GLU B 187      69.964 -64.209  63.188  1.00  0.00           H  
ATOM   2995 2HG  GLU B 187      69.926 -62.492  62.793  1.00  0.00           H  
ATOM   2996  N   GLU B 188      65.357 -62.348  64.375  1.00  0.00           N  
ATOM   2997  CA  GLU B 188      64.020 -62.406  64.964  1.00  0.00           C  
ATOM   2998  C   GLU B 188      62.950 -62.842  63.956  1.00  0.00           C  
ATOM   2999  O   GLU B 188      61.977 -63.508  64.317  1.00  0.00           O  
ATOM   3000  CB  GLU B 188      63.649 -61.041  65.548  1.00  0.00           C  
ATOM   3001  CG  GLU B 188      64.335 -60.714  66.867  1.00  0.00           C  
ATOM   3002  CD  GLU B 188      63.857 -61.573  68.004  1.00  0.00           C  
ATOM   3003  OE1 GLU B 188      64.544 -61.651  68.994  1.00  0.00           O  
ATOM   3004  OE2 GLU B 188      62.803 -62.151  67.883  1.00  0.00           O  
ATOM   3005  H   GLU B 188      65.815 -61.453  64.280  1.00  0.00           H  
ATOM   3006  HA  GLU B 188      64.014 -63.178  65.734  1.00  0.00           H  
ATOM   3007 1HB  GLU B 188      63.905 -60.258  64.834  1.00  0.00           H  
ATOM   3008 2HB  GLU B 188      62.572 -60.996  65.711  1.00  0.00           H  
ATOM   3009 1HG  GLU B 188      65.409 -60.852  66.749  1.00  0.00           H  
ATOM   3010 2HG  GLU B 188      64.155 -59.667  67.108  1.00  0.00           H  
ATOM   3011  N   GLY B 189      63.142 -62.466  62.693  1.00  0.00           N  
ATOM   3012  CA  GLY B 189      62.226 -62.839  61.619  1.00  0.00           C  
ATOM   3013  C   GLY B 189      61.593 -61.683  60.870  1.00  0.00           C  
ATOM   3014  O   GLY B 189      60.449 -61.785  60.417  1.00  0.00           O  
ATOM   3015  H   GLY B 189      63.952 -61.903  62.476  1.00  0.00           H  
ATOM   3016 1HA  GLY B 189      62.753 -63.453  60.888  1.00  0.00           H  
ATOM   3017 2HA  GLY B 189      61.418 -63.447  62.025  1.00  0.00           H  
ATOM   3018  N   VAL B 190      62.333 -60.584  60.739  1.00  0.00           N  
ATOM   3019  CA  VAL B 190      61.830 -59.406  60.036  1.00  0.00           C  
ATOM   3020  C   VAL B 190      62.263 -59.440  58.573  1.00  0.00           C  
ATOM   3021  O   VAL B 190      63.436 -59.678  58.265  1.00  0.00           O  
ATOM   3022  CB  VAL B 190      62.272 -58.072  60.702  1.00  0.00           C  
ATOM   3023  CG1 VAL B 190      61.803 -56.870  59.884  1.00  0.00           C  
ATOM   3024  CG2 VAL B 190      61.741 -57.977  62.124  1.00  0.00           C  
ATOM   3025  H   VAL B 190      63.263 -60.562  61.134  1.00  0.00           H  
ATOM   3026  HA  VAL B 190      60.740 -59.434  60.049  1.00  0.00           H  
ATOM   3027  HB  VAL B 190      63.361 -58.031  60.725  1.00  0.00           H  
ATOM   3028 1HG1 VAL B 190      62.125 -55.950  60.371  1.00  0.00           H  
ATOM   3029 2HG1 VAL B 190      62.233 -56.921  58.884  1.00  0.00           H  
ATOM   3030 3HG1 VAL B 190      60.715 -56.881  59.813  1.00  0.00           H  
ATOM   3031 1HG2 VAL B 190      62.062 -57.037  62.571  1.00  0.00           H  
ATOM   3032 2HG2 VAL B 190      60.651 -58.019  62.109  1.00  0.00           H  
ATOM   3033 3HG2 VAL B 190      62.127 -58.809  62.713  1.00  0.00           H  
ATOM   3034  N   ASP B 191      61.297 -59.218  57.685  1.00  0.00           N  
ATOM   3035  CA  ASP B 191      61.524 -59.142  56.246  1.00  0.00           C  
ATOM   3036  C   ASP B 191      62.483 -57.983  55.944  1.00  0.00           C  
ATOM   3037  O   ASP B 191      62.170 -56.828  56.245  1.00  0.00           O  
ATOM   3038  CB  ASP B 191      60.204 -58.950  55.495  1.00  0.00           C  
ATOM   3039  CG  ASP B 191      60.377 -58.961  53.982  1.00  0.00           C  
ATOM   3040  OD1 ASP B 191      61.473 -58.737  53.527  1.00  0.00           O  
ATOM   3041  OD2 ASP B 191      59.410 -59.194  53.296  1.00  0.00           O  
ATOM   3042  H   ASP B 191      60.360 -59.097  58.043  1.00  0.00           H  
ATOM   3043  HA  ASP B 191      61.996 -60.069  55.921  1.00  0.00           H  
ATOM   3044 1HB  ASP B 191      59.508 -59.742  55.772  1.00  0.00           H  
ATOM   3045 2HB  ASP B 191      59.753 -58.001  55.787  1.00  0.00           H  
ATOM   3046  N   PRO B 192      63.666 -58.297  55.374  1.00  0.00           N  
ATOM   3047  CA  PRO B 192      64.672 -57.296  54.993  1.00  0.00           C  
ATOM   3048  C   PRO B 192      64.104 -56.122  54.193  1.00  0.00           C  
ATOM   3049  O   PRO B 192      64.573 -54.994  54.349  1.00  0.00           O  
ATOM   3050  CB  PRO B 192      65.648 -58.118  54.146  1.00  0.00           C  
ATOM   3051  CG  PRO B 192      65.576 -59.488  54.731  1.00  0.00           C  
ATOM   3052  CD  PRO B 192      64.119 -59.678  55.060  1.00  0.00           C  
ATOM   3053  HA  PRO B 192      65.160 -56.910  55.900  1.00  0.00           H  
ATOM   3054 1HB  PRO B 192      65.346 -58.089  53.089  1.00  0.00           H  
ATOM   3055 2HB  PRO B 192      66.656 -57.682  54.204  1.00  0.00           H  
ATOM   3056 1HG  PRO B 192      65.947 -60.229  54.008  1.00  0.00           H  
ATOM   3057 2HG  PRO B 192      66.223 -59.557  55.617  1.00  0.00           H  
ATOM   3058 1HD  PRO B 192      63.595 -60.087  54.184  1.00  0.00           H  
ATOM   3059 2HD  PRO B 192      64.023 -60.355  55.921  1.00  0.00           H  
ATOM   3060  N   GLY B 193      63.094 -56.386  53.364  1.00  0.00           N  
ATOM   3061  CA  GLY B 193      62.457 -55.356  52.542  1.00  0.00           C  
ATOM   3062  C   GLY B 193      61.538 -54.413  53.302  1.00  0.00           C  
ATOM   3063  O   GLY B 193      61.000 -53.466  52.728  1.00  0.00           O  
ATOM   3064  H   GLY B 193      62.760 -57.337  53.306  1.00  0.00           H  
ATOM   3065 1HA  GLY B 193      63.224 -54.754  52.054  1.00  0.00           H  
ATOM   3066 2HA  GLY B 193      61.872 -55.829  51.755  1.00  0.00           H  
ATOM   3067  N   LYS B 194      61.354 -54.678  54.593  1.00  0.00           N  
ATOM   3068  CA  LYS B 194      60.606 -53.786  55.475  1.00  0.00           C  
ATOM   3069  C   LYS B 194      61.538 -53.070  56.456  1.00  0.00           C  
ATOM   3070  O   LYS B 194      61.084 -52.439  57.414  1.00  0.00           O  
ATOM   3071  CB  LYS B 194      59.534 -54.566  56.239  1.00  0.00           C  
ATOM   3072  CG  LYS B 194      58.392 -55.080  55.372  1.00  0.00           C  
ATOM   3073  CD  LYS B 194      57.395 -55.885  56.192  1.00  0.00           C  
ATOM   3074  CE  LYS B 194      56.125 -56.164  55.403  1.00  0.00           C  
ATOM   3075  NZ  LYS B 194      56.402 -56.923  54.153  1.00  0.00           N  
ATOM   3076  H   LYS B 194      61.748 -55.528  54.970  1.00  0.00           H  
ATOM   3077  HA  LYS B 194      60.130 -53.016  54.867  1.00  0.00           H  
ATOM   3078 1HB  LYS B 194      59.991 -55.424  56.733  1.00  0.00           H  
ATOM   3079 2HB  LYS B 194      59.106 -53.931  57.015  1.00  0.00           H  
ATOM   3080 1HG  LYS B 194      57.875 -54.236  54.914  1.00  0.00           H  
ATOM   3081 2HG  LYS B 194      58.793 -55.712  54.580  1.00  0.00           H  
ATOM   3082 1HD  LYS B 194      57.847 -56.834  56.485  1.00  0.00           H  
ATOM   3083 2HD  LYS B 194      57.136 -55.332  57.095  1.00  0.00           H  
ATOM   3084 1HE  LYS B 194      55.434 -56.739  56.017  1.00  0.00           H  
ATOM   3085 2HE  LYS B 194      55.645 -55.221  55.140  1.00  0.00           H  
ATOM   3086 1HZ  LYS B 194      55.536 -57.087  53.659  1.00  0.00           H  
ATOM   3087 2HZ  LYS B 194      57.028 -56.390  53.566  1.00  0.00           H  
ATOM   3088 3HZ  LYS B 194      56.830 -57.809  54.384  1.00  0.00           H  
ATOM   3089  N   ILE B 195      62.842 -53.172  56.207  1.00  0.00           N  
ATOM   3090  CA  ILE B 195      63.852 -52.562  57.067  1.00  0.00           C  
ATOM   3091  C   ILE B 195      64.576 -51.437  56.338  1.00  0.00           C  
ATOM   3092  O   ILE B 195      65.152 -51.648  55.268  1.00  0.00           O  
ATOM   3093  CB  ILE B 195      64.921 -53.582  57.552  1.00  0.00           C  
ATOM   3094  CG1 ILE B 195      64.289 -54.724  58.356  1.00  0.00           C  
ATOM   3095  CG2 ILE B 195      66.004 -52.869  58.363  1.00  0.00           C  
ATOM   3096  CD1 ILE B 195      65.252 -55.850  58.699  1.00  0.00           C  
ATOM   3097  H   ILE B 195      63.139 -53.691  55.392  1.00  0.00           H  
ATOM   3098  HA  ILE B 195      63.356 -52.159  57.950  1.00  0.00           H  
ATOM   3099  HB  ILE B 195      65.381 -54.064  56.691  1.00  0.00           H  
ATOM   3100 1HG1 ILE B 195      63.883 -54.331  59.288  1.00  0.00           H  
ATOM   3101 2HG1 ILE B 195      63.459 -55.150  57.792  1.00  0.00           H  
ATOM   3102 1HG2 ILE B 195      66.746 -53.594  58.697  1.00  0.00           H  
ATOM   3103 2HG2 ILE B 195      66.487 -52.116  57.741  1.00  0.00           H  
ATOM   3104 3HG2 ILE B 195      65.552 -52.387  59.230  1.00  0.00           H  
ATOM   3105 1HD1 ILE B 195      64.726 -56.618  59.267  1.00  0.00           H  
ATOM   3106 2HD1 ILE B 195      65.645 -56.285  57.780  1.00  0.00           H  
ATOM   3107 3HD1 ILE B 195      66.074 -55.457  59.296  1.00  0.00           H  
ATOM   3108  N   LEU B 196      64.535 -50.244  56.925  1.00  0.00           N  
ATOM   3109  CA  LEU B 196      65.277 -49.103  56.407  1.00  0.00           C  
ATOM   3110  C   LEU B 196      66.389 -48.755  57.390  1.00  0.00           C  
ATOM   3111  O   LEU B 196      66.124 -48.348  58.524  1.00  0.00           O  
ATOM   3112  CB  LEU B 196      64.357 -47.896  56.179  1.00  0.00           C  
ATOM   3113  CG  LEU B 196      65.006 -46.549  55.826  1.00  0.00           C  
ATOM   3114  CD1 LEU B 196      65.782 -46.601  54.510  1.00  0.00           C  
ATOM   3115  CD2 LEU B 196      63.970 -45.434  55.801  1.00  0.00           C  
ATOM   3116  H   LEU B 196      63.971 -50.128  57.754  1.00  0.00           H  
ATOM   3117  HA  LEU B 196      65.717 -49.382  55.450  1.00  0.00           H  
ATOM   3118 1HB  LEU B 196      63.671 -48.130  55.367  1.00  0.00           H  
ATOM   3119 2HB  LEU B 196      63.772 -47.729  57.084  1.00  0.00           H  
ATOM   3120  HG  LEU B 196      65.765 -46.304  56.570  1.00  0.00           H  
ATOM   3121 1HD1 LEU B 196      66.221 -45.624  54.307  1.00  0.00           H  
ATOM   3122 2HD1 LEU B 196      66.575 -47.345  54.584  1.00  0.00           H  
ATOM   3123 3HD1 LEU B 196      65.106 -46.869  53.699  1.00  0.00           H  
ATOM   3124 1HD2 LEU B 196      64.456 -44.491  55.549  1.00  0.00           H  
ATOM   3125 2HD2 LEU B 196      63.210 -45.661  55.054  1.00  0.00           H  
ATOM   3126 3HD2 LEU B 196      63.502 -45.350  56.782  1.00  0.00           H  
ATOM   3127  N   ILE B 197      67.630 -48.936  56.956  1.00  0.00           N  
ATOM   3128  CA  ILE B 197      68.779 -48.612  57.791  1.00  0.00           C  
ATOM   3129  C   ILE B 197      69.159 -47.154  57.544  1.00  0.00           C  
ATOM   3130  O   ILE B 197      69.647 -46.800  56.467  1.00  0.00           O  
ATOM   3131  CB  ILE B 197      69.969 -49.568  57.538  1.00  0.00           C  
ATOM   3132  CG1 ILE B 197      69.558 -51.034  57.769  1.00  0.00           C  
ATOM   3133  CG2 ILE B 197      71.162 -49.184  58.401  1.00  0.00           C  
ATOM   3134  CD1 ILE B 197      69.051 -51.363  59.174  1.00  0.00           C  
ATOM   3135  H   ILE B 197      67.784 -49.305  56.029  1.00  0.00           H  
ATOM   3136  HA  ILE B 197      68.487 -48.712  58.835  1.00  0.00           H  
ATOM   3137  HB  ILE B 197      70.263 -49.514  56.490  1.00  0.00           H  
ATOM   3138 1HG1 ILE B 197      68.770 -51.305  57.068  1.00  0.00           H  
ATOM   3139 2HG1 ILE B 197      70.409 -51.686  57.572  1.00  0.00           H  
ATOM   3140 1HG2 ILE B 197      71.987 -49.870  58.207  1.00  0.00           H  
ATOM   3141 2HG2 ILE B 197      71.472 -48.168  58.162  1.00  0.00           H  
ATOM   3142 3HG2 ILE B 197      70.883 -49.241  59.453  1.00  0.00           H  
ATOM   3143 1HD1 ILE B 197      68.789 -52.420  59.227  1.00  0.00           H  
ATOM   3144 2HD1 ILE B 197      69.831 -51.145  59.903  1.00  0.00           H  
ATOM   3145 3HD1 ILE B 197      68.170 -50.761  59.393  1.00  0.00           H  
ATOM   3146  N   GLY B 198      68.928 -46.318  58.552  1.00  0.00           N  
ATOM   3147  CA  GLY B 198      69.117 -44.877  58.426  1.00  0.00           C  
ATOM   3148  C   GLY B 198      70.532 -44.354  58.567  1.00  0.00           C  
ATOM   3149  O   GLY B 198      71.377 -44.972  59.218  1.00  0.00           O  
ATOM   3150  H   GLY B 198      68.612 -46.698  59.433  1.00  0.00           H  
ATOM   3151 1HA  GLY B 198      68.758 -44.547  57.451  1.00  0.00           H  
ATOM   3152 2HA  GLY B 198      68.520 -44.365  59.179  1.00  0.00           H  
ATOM   3153  N   HIS B 199      70.767 -43.202  57.937  1.00  0.00           N  
ATOM   3154  CA  HIS B 199      72.027 -42.448  58.015  1.00  0.00           C  
ATOM   3155  C   HIS B 199      73.240 -43.219  57.488  1.00  0.00           C  
ATOM   3156  O   HIS B 199      74.309 -43.222  58.103  1.00  0.00           O  
ATOM   3157  CB  HIS B 199      72.262 -41.900  59.432  1.00  0.00           C  
ATOM   3158  CG  HIS B 199      71.010 -41.442  60.116  1.00  0.00           C  
ATOM   3159  ND1 HIS B 199      70.118 -40.569  59.529  1.00  0.00           N  
ATOM   3160  CD2 HIS B 199      70.499 -41.738  61.334  1.00  0.00           C  
ATOM   3161  CE1 HIS B 199      69.112 -40.347  60.356  1.00  0.00           C  
ATOM   3162  NE2 HIS B 199      69.321 -41.044  61.459  1.00  0.00           N  
ATOM   3163  H   HIS B 199      70.011 -42.840  57.371  1.00  0.00           H  
ATOM   3164  HA  HIS B 199      71.986 -41.599  57.333  1.00  0.00           H  
ATOM   3165 1HB  HIS B 199      72.724 -42.671  60.049  1.00  0.00           H  
ATOM   3166 2HB  HIS B 199      72.953 -41.059  59.387  1.00  0.00           H  
ATOM   3167  HD2 HIS B 199      70.941 -42.401  62.078  1.00  0.00           H  
ATOM   3168  HE1 HIS B 199      68.258 -39.700  60.160  1.00  0.00           H  
ATOM   3169  HE2 HIS B 199      68.715 -41.067  62.267  1.00  0.00           H  
ATOM   3170  N   LEU B 200      73.060 -43.854  56.334  1.00  0.00           N  
ATOM   3171  CA  LEU B 200      74.143 -44.534  55.637  1.00  0.00           C  
ATOM   3172  C   LEU B 200      74.810 -43.617  54.612  1.00  0.00           C  
ATOM   3173  O   LEU B 200      75.870 -43.943  54.077  1.00  0.00           O  
ATOM   3174  CB  LEU B 200      73.611 -45.792  54.939  1.00  0.00           C  
ATOM   3175  CG  LEU B 200      73.037 -46.873  55.863  1.00  0.00           C  
ATOM   3176  CD1 LEU B 200      72.559 -48.053  55.028  1.00  0.00           C  
ATOM   3177  CD2 LEU B 200      74.100 -47.304  56.862  1.00  0.00           C  
ATOM   3178  H   LEU B 200      72.134 -43.862  55.931  1.00  0.00           H  
ATOM   3179  HA  LEU B 200      74.909 -44.800  56.364  1.00  0.00           H  
ATOM   3180 1HB  LEU B 200      72.825 -45.497  54.245  1.00  0.00           H  
ATOM   3181 2HB  LEU B 200      74.422 -46.241  54.367  1.00  0.00           H  
ATOM   3182  HG  LEU B 200      72.175 -46.473  56.399  1.00  0.00           H  
ATOM   3183 1HD1 LEU B 200      72.150 -48.822  55.685  1.00  0.00           H  
ATOM   3184 2HD1 LEU B 200      71.785 -47.720  54.336  1.00  0.00           H  
ATOM   3185 3HD1 LEU B 200      73.397 -48.465  54.467  1.00  0.00           H  
ATOM   3186 1HD2 LEU B 200      73.692 -48.072  57.519  1.00  0.00           H  
ATOM   3187 2HD2 LEU B 200      74.961 -47.705  56.326  1.00  0.00           H  
ATOM   3188 3HD2 LEU B 200      74.410 -46.445  57.457  1.00  0.00           H  
ATOM   3189  N   GLY B 201      74.184 -42.470  54.351  1.00  0.00           N  
ATOM   3190  CA  GLY B 201      74.749 -41.453  53.467  1.00  0.00           C  
ATOM   3191  C   GLY B 201      75.715 -40.514  54.169  1.00  0.00           C  
ATOM   3192  O   GLY B 201      76.131 -39.503  53.601  1.00  0.00           O  
ATOM   3193  H   GLY B 201      73.287 -42.303  54.784  1.00  0.00           H  
ATOM   3194 1HA  GLY B 201      75.273 -41.938  52.643  1.00  0.00           H  
ATOM   3195 2HA  GLY B 201      73.944 -40.862  53.031  1.00  0.00           H  
ATOM   3196  N   ASP B 202      76.070 -40.850  55.406  1.00  0.00           N  
ATOM   3197  CA  ASP B 202      77.039 -40.079  56.181  1.00  0.00           C  
ATOM   3198  C   ASP B 202      78.467 -40.598  55.993  1.00  0.00           C  
ATOM   3199  O   ASP B 202      79.374 -40.210  56.734  1.00  0.00           O  
ATOM   3200  CB  ASP B 202      76.673 -40.110  57.667  1.00  0.00           C  
ATOM   3201  CG  ASP B 202      75.364 -39.392  57.970  1.00  0.00           C  
ATOM   3202  OD1 ASP B 202      74.888 -38.681  57.117  1.00  0.00           O  
ATOM   3203  OD2 ASP B 202      74.854 -39.561  59.051  1.00  0.00           O  
ATOM   3204  H   ASP B 202      75.651 -41.671  55.820  1.00  0.00           H  
ATOM   3205  HA  ASP B 202      77.023 -39.048  55.826  1.00  0.00           H  
ATOM   3206 1HB  ASP B 202      76.588 -41.145  57.999  1.00  0.00           H  
ATOM   3207 2HB  ASP B 202      77.469 -39.644  58.247  1.00  0.00           H  
ATOM   3208  N   THR B 203      78.663 -41.470  55.002  1.00  0.00           N  
ATOM   3209  CA  THR B 203      79.980 -42.057  54.730  1.00  0.00           C  
ATOM   3210  C   THR B 203      80.292 -42.247  53.242  1.00  0.00           C  
ATOM   3211  O   THR B 203      79.386 -42.340  52.409  1.00  0.00           O  
ATOM   3212  CB  THR B 203      80.114 -43.415  55.444  1.00  0.00           C  
ATOM   3213  OG1 THR B 203      81.448 -43.915  55.280  1.00  0.00           O  
ATOM   3214  CG2 THR B 203      79.126 -44.419  54.869  1.00  0.00           C  
ATOM   3215  H   THR B 203      77.879 -41.733  54.422  1.00  0.00           H  
ATOM   3216  HA  THR B 203      80.746 -41.362  55.076  1.00  0.00           H  
ATOM   3217  HB  THR B 203      79.916 -43.288  56.508  1.00  0.00           H  
ATOM   3218  HG1 THR B 203      81.733 -44.337  56.094  1.00  0.00           H  
ATOM   3219 1HG2 THR B 203      79.235 -45.373  55.385  1.00  0.00           H  
ATOM   3220 2HG2 THR B 203      78.111 -44.048  55.002  1.00  0.00           H  
ATOM   3221 3HG2 THR B 203      79.325 -44.557  53.807  1.00  0.00           H  
ATOM   3222  N   ASP B 204      81.590 -42.293  52.935  1.00  0.00           N  
ATOM   3223  CA  ASP B 204      82.091 -42.528  51.581  1.00  0.00           C  
ATOM   3224  C   ASP B 204      82.244 -44.027  51.331  1.00  0.00           C  
ATOM   3225  O   ASP B 204      82.497 -44.456  50.203  1.00  0.00           O  
ATOM   3226  CB  ASP B 204      83.432 -41.823  51.366  1.00  0.00           C  
ATOM   3227  CG  ASP B 204      83.312 -40.305  51.385  1.00  0.00           C  
ATOM   3228  OD1 ASP B 204      84.278 -39.656  51.712  1.00  0.00           O  
ATOM   3229  OD2 ASP B 204      82.256 -39.808  51.073  1.00  0.00           O  
ATOM   3230  H   ASP B 204      82.250 -42.156  53.686  1.00  0.00           H  
ATOM   3231  HA  ASP B 204      81.391 -42.085  50.871  1.00  0.00           H  
ATOM   3232 1HB  ASP B 204      84.132 -42.127  52.144  1.00  0.00           H  
ATOM   3233 2HB  ASP B 204      83.854 -42.127  50.408  1.00  0.00           H  
ATOM   3234  N   ASN B 205      82.083 -44.801  52.406  1.00  0.00           N  
ATOM   3235  CA  ASN B 205      82.162 -46.266  52.399  1.00  0.00           C  
ATOM   3236  C   ASN B 205      80.983 -46.983  51.746  1.00  0.00           C  
ATOM   3237  O   ASN B 205      80.099 -47.501  52.432  1.00  0.00           O  
ATOM   3238  CB  ASN B 205      82.333 -46.770  53.821  1.00  0.00           C  
ATOM   3239  CG  ASN B 205      82.580 -48.251  53.883  1.00  0.00           C  
ATOM   3240  OD1 ASN B 205      82.300 -48.981  52.925  1.00  0.00           O  
ATOM   3241  ND2 ASN B 205      83.099 -48.711  54.993  1.00  0.00           N  
ATOM   3242  H   ASN B 205      81.894 -44.322  53.275  1.00  0.00           H  
ATOM   3243  HA  ASN B 205      83.016 -46.564  51.788  1.00  0.00           H  
ATOM   3244 1HB  ASN B 205      83.171 -46.253  54.291  1.00  0.00           H  
ATOM   3245 2HB  ASN B 205      81.439 -46.537  54.399  1.00  0.00           H  
ATOM   3246 1HD2 ASN B 205      83.285 -49.689  55.091  1.00  0.00           H  
ATOM   3247 2HD2 ASN B 205      83.309 -48.084  55.743  1.00  0.00           H  
ATOM   3248  N   ILE B 206      80.997 -47.030  50.417  1.00  0.00           N  
ATOM   3249  CA  ILE B 206      79.919 -47.646  49.645  1.00  0.00           C  
ATOM   3250  C   ILE B 206      79.884 -49.178  49.786  1.00  0.00           C  
ATOM   3251  O   ILE B 206      78.846 -49.797  49.551  1.00  0.00           O  
ATOM   3252  CB  ILE B 206      80.050 -47.275  48.156  1.00  0.00           C  
ATOM   3253  CG1 ILE B 206      81.345 -47.849  47.575  1.00  0.00           C  
ATOM   3254  CG2 ILE B 206      80.006 -45.766  47.978  1.00  0.00           C  
ATOM   3255  CD1 ILE B 206      81.462 -47.696  46.076  1.00  0.00           C  
ATOM   3256  H   ILE B 206      81.783 -46.625  49.928  1.00  0.00           H  
ATOM   3257  HA  ILE B 206      78.967 -47.335  50.073  1.00  0.00           H  
ATOM   3258  HB  ILE B 206      79.229 -47.722  47.597  1.00  0.00           H  
ATOM   3259 1HG1 ILE B 206      82.200 -47.357  48.036  1.00  0.00           H  
ATOM   3260 2HG1 ILE B 206      81.412 -48.911  47.814  1.00  0.00           H  
ATOM   3261 1HG2 ILE B 206      80.101 -45.521  46.920  1.00  0.00           H  
ATOM   3262 2HG2 ILE B 206      79.059 -45.382  48.355  1.00  0.00           H  
ATOM   3263 3HG2 ILE B 206      80.828 -45.310  48.530  1.00  0.00           H  
ATOM   3264 1HD1 ILE B 206      82.405 -48.127  45.738  1.00  0.00           H  
ATOM   3265 2HD1 ILE B 206      80.633 -48.213  45.591  1.00  0.00           H  
ATOM   3266 3HD1 ILE B 206      81.433 -46.639  45.815  1.00  0.00           H  
ATOM   3267  N   ASP B 207      81.003 -49.775  50.196  1.00  0.00           N  
ATOM   3268  CA  ASP B 207      81.072 -51.218  50.459  1.00  0.00           C  
ATOM   3269  C   ASP B 207      80.170 -51.659  51.613  1.00  0.00           C  
ATOM   3270  O   ASP B 207      79.467 -52.671  51.511  1.00  0.00           O  
ATOM   3271  CB  ASP B 207      82.515 -51.629  50.762  1.00  0.00           C  
ATOM   3272  CG  ASP B 207      83.413 -51.590  49.533  1.00  0.00           C  
ATOM   3273  OD1 ASP B 207      82.894 -51.530  48.444  1.00  0.00           O  
ATOM   3274  OD2 ASP B 207      84.609 -51.619  49.696  1.00  0.00           O  
ATOM   3275  H   ASP B 207      81.831 -49.211  50.328  1.00  0.00           H  
ATOM   3276  HA  ASP B 207      80.703 -51.748  49.580  1.00  0.00           H  
ATOM   3277 1HB  ASP B 207      82.931 -50.964  51.520  1.00  0.00           H  
ATOM   3278 2HB  ASP B 207      82.527 -52.640  51.171  1.00  0.00           H  
ATOM   3279  N   TYR B 208      80.206 -50.898  52.706  1.00  0.00           N  
ATOM   3280  CA  TYR B 208      79.303 -51.098  53.838  1.00  0.00           C  
ATOM   3281  C   TYR B 208      77.852 -50.869  53.416  1.00  0.00           C  
ATOM   3282  O   TYR B 208      76.973 -51.678  53.730  1.00  0.00           O  
ATOM   3283  CB  TYR B 208      79.691 -50.173  55.000  1.00  0.00           C  
ATOM   3284  CG  TYR B 208      78.777 -50.236  56.205  1.00  0.00           C  
ATOM   3285  CD1 TYR B 208      78.772 -51.347  57.049  1.00  0.00           C  
ATOM   3286  CD2 TYR B 208      77.926 -49.173  56.514  1.00  0.00           C  
ATOM   3287  CE1 TYR B 208      77.935 -51.404  58.163  1.00  0.00           C  
ATOM   3288  CE2 TYR B 208      77.088 -49.218  57.624  1.00  0.00           C  
ATOM   3289  CZ  TYR B 208      77.098 -50.336  58.444  1.00  0.00           C  
ATOM   3290  OH  TYR B 208      76.269 -50.386  59.542  1.00  0.00           O  
ATOM   3291  H   TYR B 208      80.887 -50.154  52.746  1.00  0.00           H  
ATOM   3292  HA  TYR B 208      79.389 -52.133  54.171  1.00  0.00           H  
ATOM   3293 1HB  TYR B 208      80.698 -50.418  55.339  1.00  0.00           H  
ATOM   3294 2HB  TYR B 208      79.705 -49.140  54.653  1.00  0.00           H  
ATOM   3295  HD1 TYR B 208      79.431 -52.191  56.843  1.00  0.00           H  
ATOM   3296  HD2 TYR B 208      77.910 -48.286  55.881  1.00  0.00           H  
ATOM   3297  HE1 TYR B 208      77.947 -52.282  58.809  1.00  0.00           H  
ATOM   3298  HE2 TYR B 208      76.429 -48.378  57.844  1.00  0.00           H  
ATOM   3299  HH  TYR B 208      75.798 -49.553  59.625  1.00  0.00           H  
ATOM   3300  N   ILE B 209      77.616 -49.771  52.698  1.00  0.00           N  
ATOM   3301  CA  ILE B 209      76.282 -49.419  52.214  1.00  0.00           C  
ATOM   3302  C   ILE B 209      75.709 -50.541  51.340  1.00  0.00           C  
ATOM   3303  O   ILE B 209      74.578 -50.988  51.556  1.00  0.00           O  
ATOM   3304  CB  ILE B 209      76.314 -48.104  51.414  1.00  0.00           C  
ATOM   3305  CG1 ILE B 209      76.658 -46.929  52.334  1.00  0.00           C  
ATOM   3306  CG2 ILE B 209      74.981 -47.869  50.722  1.00  0.00           C  
ATOM   3307  CD1 ILE B 209      77.000 -45.655  51.595  1.00  0.00           C  
ATOM   3308  H   ILE B 209      78.393 -49.162  52.484  1.00  0.00           H  
ATOM   3309  HA  ILE B 209      75.621 -49.305  53.073  1.00  0.00           H  
ATOM   3310  HB  ILE B 209      77.100 -48.155  50.662  1.00  0.00           H  
ATOM   3311 1HG1 ILE B 209      75.816 -46.725  52.994  1.00  0.00           H  
ATOM   3312 2HG1 ILE B 209      77.508 -47.196  52.963  1.00  0.00           H  
ATOM   3313 1HG2 ILE B 209      75.021 -46.935  50.162  1.00  0.00           H  
ATOM   3314 2HG2 ILE B 209      74.776 -48.693  50.039  1.00  0.00           H  
ATOM   3315 3HG2 ILE B 209      74.188 -47.811  51.468  1.00  0.00           H  
ATOM   3316 1HD1 ILE B 209      77.233 -44.869  52.313  1.00  0.00           H  
ATOM   3317 2HD1 ILE B 209      77.865 -45.828  50.953  1.00  0.00           H  
ATOM   3318 3HD1 ILE B 209      76.151 -45.349  50.986  1.00  0.00           H  
ATOM   3319  N   LYS B 210      76.503 -50.998  50.372  1.00  0.00           N  
ATOM   3320  CA  LYS B 210      76.100 -52.084  49.476  1.00  0.00           C  
ATOM   3321  C   LYS B 210      75.835 -53.413  50.186  1.00  0.00           C  
ATOM   3322  O   LYS B 210      74.873 -54.104  49.846  1.00  0.00           O  
ATOM   3323  CB  LYS B 210      77.168 -52.286  48.400  1.00  0.00           C  
ATOM   3324  CG  LYS B 210      77.218 -51.186  47.349  1.00  0.00           C  
ATOM   3325  CD  LYS B 210      78.335 -51.431  46.346  1.00  0.00           C  
ATOM   3326  CE  LYS B 210      78.365 -50.351  45.274  1.00  0.00           C  
ATOM   3327  NZ  LYS B 210      79.459 -50.573  44.290  1.00  0.00           N  
ATOM   3328  H   LYS B 210      77.414 -50.577  50.256  1.00  0.00           H  
ATOM   3329  HA  LYS B 210      75.137 -51.827  49.032  1.00  0.00           H  
ATOM   3330 1HB  LYS B 210      78.150 -52.346  48.869  1.00  0.00           H  
ATOM   3331 2HB  LYS B 210      76.992 -53.232  47.887  1.00  0.00           H  
ATOM   3332 1HG  LYS B 210      76.266 -51.146  46.817  1.00  0.00           H  
ATOM   3333 2HG  LYS B 210      77.382 -50.225  47.835  1.00  0.00           H  
ATOM   3334 1HD  LYS B 210      79.295 -51.442  46.865  1.00  0.00           H  
ATOM   3335 2HD  LYS B 210      78.189 -52.399  45.867  1.00  0.00           H  
ATOM   3336 1HE  LYS B 210      77.413 -50.338  44.744  1.00  0.00           H  
ATOM   3337 2HE  LYS B 210      78.507 -49.377  45.743  1.00  0.00           H  
ATOM   3338 1HZ  LYS B 210      79.445 -49.837  43.598  1.00  0.00           H  
ATOM   3339 2HZ  LYS B 210      80.349 -50.567  44.769  1.00  0.00           H  
ATOM   3340 3HZ  LYS B 210      79.327 -51.464  43.835  1.00  0.00           H  
ATOM   3341  N   LYS B 211      76.667 -53.767  51.166  1.00  0.00           N  
ATOM   3342  CA  LYS B 211      76.447 -55.001  51.935  1.00  0.00           C  
ATOM   3343  C   LYS B 211      75.050 -55.101  52.561  1.00  0.00           C  
ATOM   3344  O   LYS B 211      74.412 -56.153  52.497  1.00  0.00           O  
ATOM   3345  CB  LYS B 211      77.505 -55.122  53.033  1.00  0.00           C  
ATOM   3346  CG  LYS B 211      77.409 -56.396  53.862  1.00  0.00           C  
ATOM   3347  CD  LYS B 211      78.560 -56.501  54.851  1.00  0.00           C  
ATOM   3348  CE  LYS B 211      78.475 -57.783  55.666  1.00  0.00           C  
ATOM   3349  NZ  LYS B 211      79.643 -57.942  56.576  1.00  0.00           N  
ATOM   3350  H   LYS B 211      77.462 -53.184  51.388  1.00  0.00           H  
ATOM   3351  HA  LYS B 211      76.449 -55.844  51.244  1.00  0.00           H  
ATOM   3352 1HB  LYS B 211      78.499 -55.088  52.587  1.00  0.00           H  
ATOM   3353 2HB  LYS B 211      77.423 -54.274  53.714  1.00  0.00           H  
ATOM   3354 1HG  LYS B 211      76.467 -56.403  54.412  1.00  0.00           H  
ATOM   3355 2HG  LYS B 211      77.429 -57.262  53.201  1.00  0.00           H  
ATOM   3356 1HD  LYS B 211      79.507 -56.486  54.310  1.00  0.00           H  
ATOM   3357 2HD  LYS B 211      78.536 -55.648  55.529  1.00  0.00           H  
ATOM   3358 1HE  LYS B 211      77.564 -57.775  56.262  1.00  0.00           H  
ATOM   3359 2HE  LYS B 211      78.436 -58.640  54.994  1.00  0.00           H  
ATOM   3360 1HZ  LYS B 211      79.549 -58.802  57.097  1.00  0.00           H  
ATOM   3361 2HZ  LYS B 211      80.493 -57.969  56.031  1.00  0.00           H  
ATOM   3362 3HZ  LYS B 211      79.679 -57.162  57.217  1.00  0.00           H  
ATOM   3363  N   ILE B 212      74.585 -53.999  53.150  1.00  0.00           N  
ATOM   3364  CA  ILE B 212      73.238 -53.914  53.714  1.00  0.00           C  
ATOM   3365  C   ILE B 212      72.190 -54.080  52.608  1.00  0.00           C  
ATOM   3366  O   ILE B 212      71.220 -54.827  52.763  1.00  0.00           O  
ATOM   3367  CB  ILE B 212      73.023 -52.574  54.441  1.00  0.00           C  
ATOM   3368  CG1 ILE B 212      73.888 -52.505  55.702  1.00  0.00           C  
ATOM   3369  CG2 ILE B 212      71.554 -52.386  54.788  1.00  0.00           C  
ATOM   3370  CD1 ILE B 212      73.966 -51.126  56.315  1.00  0.00           C  
ATOM   3371  H   ILE B 212      75.193 -53.194  53.205  1.00  0.00           H  
ATOM   3372  HA  ILE B 212      73.102 -54.741  54.410  1.00  0.00           H  
ATOM   3373  HB  ILE B 212      73.341 -51.756  53.795  1.00  0.00           H  
ATOM   3374 1HG1 ILE B 212      73.493 -53.190  56.452  1.00  0.00           H  
ATOM   3375 2HG1 ILE B 212      74.902 -52.830  55.466  1.00  0.00           H  
ATOM   3376 1HG2 ILE B 212      71.420 -51.434  55.301  1.00  0.00           H  
ATOM   3377 2HG2 ILE B 212      70.961 -52.392  53.874  1.00  0.00           H  
ATOM   3378 3HG2 ILE B 212      71.227 -53.198  55.438  1.00  0.00           H  
ATOM   3379 1HD1 ILE B 212      74.596 -51.157  57.204  1.00  0.00           H  
ATOM   3380 2HD1 ILE B 212      74.393 -50.430  55.592  1.00  0.00           H  
ATOM   3381 3HD1 ILE B 212      72.966 -50.794  56.592  1.00  0.00           H  
ATOM   3382  N   ALA B 213      72.402 -53.386  51.490  1.00  0.00           N  
ATOM   3383  CA  ALA B 213      71.500 -53.463  50.346  1.00  0.00           C  
ATOM   3384  C   ALA B 213      71.492 -54.872  49.756  1.00  0.00           C  
ATOM   3385  O   ALA B 213      70.447 -55.362  49.318  1.00  0.00           O  
ATOM   3386  CB  ALA B 213      71.887 -52.437  49.290  1.00  0.00           C  
ATOM   3387  H   ALA B 213      73.214 -52.788  51.437  1.00  0.00           H  
ATOM   3388  HA  ALA B 213      70.491 -53.244  50.695  1.00  0.00           H  
ATOM   3389 1HB  ALA B 213      71.203 -52.509  48.445  1.00  0.00           H  
ATOM   3390 2HB  ALA B 213      71.830 -51.436  49.718  1.00  0.00           H  
ATOM   3391 3HB  ALA B 213      72.903 -52.629  48.952  1.00  0.00           H  
ATOM   3392  N   ASP B 214      72.661 -55.516  49.752  1.00  0.00           N  
ATOM   3393  CA  ASP B 214      72.808 -56.873  49.225  1.00  0.00           C  
ATOM   3394  C   ASP B 214      72.008 -57.881  50.047  1.00  0.00           C  
ATOM   3395  O   ASP B 214      71.415 -58.807  49.490  1.00  0.00           O  
ATOM   3396  CB  ASP B 214      74.283 -57.282  49.205  1.00  0.00           C  
ATOM   3397  CG  ASP B 214      75.074 -56.595  48.100  1.00  0.00           C  
ATOM   3398  OD1 ASP B 214      74.466 -56.114  47.173  1.00  0.00           O  
ATOM   3399  OD2 ASP B 214      76.277 -56.557  48.194  1.00  0.00           O  
ATOM   3400  H   ASP B 214      73.471 -55.043  50.128  1.00  0.00           H  
ATOM   3401  HA  ASP B 214      72.406 -56.897  48.212  1.00  0.00           H  
ATOM   3402 1HB  ASP B 214      74.741 -57.040  50.164  1.00  0.00           H  
ATOM   3403 2HB  ASP B 214      74.360 -58.362  49.069  1.00  0.00           H  
ATOM   3404  N   LYS B 215      71.985 -57.692  51.367  1.00  0.00           N  
ATOM   3405  CA  LYS B 215      71.182 -58.534  52.255  1.00  0.00           C  
ATOM   3406  C   LYS B 215      69.681 -58.313  52.046  1.00  0.00           C  
ATOM   3407  O   LYS B 215      68.872 -59.198  52.337  1.00  0.00           O  
ATOM   3408  CB  LYS B 215      71.551 -58.268  53.715  1.00  0.00           C  
ATOM   3409  CG  LYS B 215      72.906 -58.824  54.133  1.00  0.00           C  
ATOM   3410  CD  LYS B 215      73.177 -58.569  55.608  1.00  0.00           C  
ATOM   3411  CE  LYS B 215      74.480 -59.217  56.053  1.00  0.00           C  
ATOM   3412  NZ  LYS B 215      74.419 -60.701  55.972  1.00  0.00           N  
ATOM   3413  H   LYS B 215      72.539 -56.946  51.763  1.00  0.00           H  
ATOM   3414  HA  LYS B 215      71.368 -59.579  52.003  1.00  0.00           H  
ATOM   3415 1HB  LYS B 215      71.560 -57.193  53.898  1.00  0.00           H  
ATOM   3416 2HB  LYS B 215      70.795 -58.705  54.367  1.00  0.00           H  
ATOM   3417 1HG  LYS B 215      72.931 -59.898  53.948  1.00  0.00           H  
ATOM   3418 2HG  LYS B 215      73.691 -58.353  53.541  1.00  0.00           H  
ATOM   3419 1HD  LYS B 215      73.236 -57.494  55.787  1.00  0.00           H  
ATOM   3420 2HD  LYS B 215      72.359 -58.974  56.204  1.00  0.00           H  
ATOM   3421 1HE  LYS B 215      75.295 -58.864  55.422  1.00  0.00           H  
ATOM   3422 2HE  LYS B 215      74.696 -58.931  57.082  1.00  0.00           H  
ATOM   3423 1HZ  LYS B 215      75.299 -61.092  56.275  1.00  0.00           H  
ATOM   3424 2HZ  LYS B 215      73.677 -61.041  56.568  1.00  0.00           H  
ATOM   3425 3HZ  LYS B 215      74.238 -60.980  55.018  1.00  0.00           H  
ATOM   3426  N   GLY B 216      69.321 -57.132  51.548  1.00  0.00           N  
ATOM   3427  CA  GLY B 216      67.973 -56.877  51.045  1.00  0.00           C  
ATOM   3428  C   GLY B 216      67.235 -55.676  51.609  1.00  0.00           C  
ATOM   3429  O   GLY B 216      66.070 -55.457  51.274  1.00  0.00           O  
ATOM   3430  H   GLY B 216      70.005 -56.390  51.518  1.00  0.00           H  
ATOM   3431 1HA  GLY B 216      68.008 -56.738  49.964  1.00  0.00           H  
ATOM   3432 2HA  GLY B 216      67.343 -57.744  51.237  1.00  0.00           H  
ATOM   3433  N   SER B 217      67.904 -54.894  52.454  1.00  0.00           N  
ATOM   3434  CA  SER B 217      67.261 -53.765  53.128  1.00  0.00           C  
ATOM   3435  C   SER B 217      67.491 -52.430  52.422  1.00  0.00           C  
ATOM   3436  O   SER B 217      68.432 -52.286  51.635  1.00  0.00           O  
ATOM   3437  CB  SER B 217      67.765 -53.670  54.555  1.00  0.00           C  
ATOM   3438  OG  SER B 217      67.419 -54.814  55.287  1.00  0.00           O  
ATOM   3439  H   SER B 217      68.880 -55.084  52.635  1.00  0.00           H  
ATOM   3440  HA  SER B 217      66.182 -53.923  53.116  1.00  0.00           H  
ATOM   3441 1HB  SER B 217      68.848 -53.552  54.551  1.00  0.00           H  
ATOM   3442 2HB  SER B 217      67.342 -52.788  55.033  1.00  0.00           H  
ATOM   3443  HG  SER B 217      66.480 -54.949  55.138  1.00  0.00           H  
ATOM   3444  N   PHE B 218      66.621 -51.464  52.714  1.00  0.00           N  
ATOM   3445  CA  PHE B 218      66.721 -50.114  52.160  1.00  0.00           C  
ATOM   3446  C   PHE B 218      67.842 -49.328  52.835  1.00  0.00           C  
ATOM   3447  O   PHE B 218      68.066 -49.463  54.038  1.00  0.00           O  
ATOM   3448  CB  PHE B 218      65.396 -49.368  52.324  1.00  0.00           C  
ATOM   3449  CG  PHE B 218      64.311 -49.848  51.402  1.00  0.00           C  
ATOM   3450  CD1 PHE B 218      63.286 -50.654  51.875  1.00  0.00           C  
ATOM   3451  CD2 PHE B 218      64.314 -49.497  50.061  1.00  0.00           C  
ATOM   3452  CE1 PHE B 218      62.287 -51.097  51.028  1.00  0.00           C  
ATOM   3453  CE2 PHE B 218      63.317 -49.937  49.212  1.00  0.00           C  
ATOM   3454  CZ  PHE B 218      62.302 -50.738  49.697  1.00  0.00           C  
ATOM   3455  H   PHE B 218      65.863 -51.681  53.345  1.00  0.00           H  
ATOM   3456  HA  PHE B 218      66.944 -50.193  51.095  1.00  0.00           H  
ATOM   3457 1HB  PHE B 218      65.043 -49.474  53.349  1.00  0.00           H  
ATOM   3458 2HB  PHE B 218      65.552 -48.305  52.140  1.00  0.00           H  
ATOM   3459  HD1 PHE B 218      63.273 -50.936  52.928  1.00  0.00           H  
ATOM   3460  HD2 PHE B 218      65.115 -48.864  49.678  1.00  0.00           H  
ATOM   3461  HE1 PHE B 218      61.488 -51.729  51.413  1.00  0.00           H  
ATOM   3462  HE2 PHE B 218      63.330 -49.653  48.160  1.00  0.00           H  
ATOM   3463  HZ  PHE B 218      61.517 -51.088  49.029  1.00  0.00           H  
ATOM   3464  N   ILE B 219      68.543 -48.507  52.053  1.00  0.00           N  
ATOM   3465  CA  ILE B 219      69.688 -47.742  52.556  1.00  0.00           C  
ATOM   3466  C   ILE B 219      69.342 -46.268  52.795  1.00  0.00           C  
ATOM   3467  O   ILE B 219      68.670 -45.634  51.976  1.00  0.00           O  
ATOM   3468  CB  ILE B 219      70.939 -47.894  51.647  1.00  0.00           C  
ATOM   3469  CG1 ILE B 219      70.632 -47.453  50.210  1.00  0.00           C  
ATOM   3470  CG2 ILE B 219      71.435 -49.338  51.671  1.00  0.00           C  
ATOM   3471  CD1 ILE B 219      71.840 -47.389  49.287  1.00  0.00           C  
ATOM   3472  H   ILE B 219      68.274 -48.411  51.084  1.00  0.00           H  
ATOM   3473  HA  ILE B 219      69.947 -48.118  53.545  1.00  0.00           H  
ATOM   3474  HB  ILE B 219      71.731 -47.238  52.007  1.00  0.00           H  
ATOM   3475 1HG1 ILE B 219      69.912 -48.139  49.765  1.00  0.00           H  
ATOM   3476 2HG1 ILE B 219      70.175 -46.463  50.222  1.00  0.00           H  
ATOM   3477 1HG2 ILE B 219      72.311 -49.432  51.031  1.00  0.00           H  
ATOM   3478 2HG2 ILE B 219      71.699 -49.614  52.691  1.00  0.00           H  
ATOM   3479 3HG2 ILE B 219      70.647 -49.999  51.309  1.00  0.00           H  
ATOM   3480 1HD1 ILE B 219      71.524 -47.068  48.295  1.00  0.00           H  
ATOM   3481 2HD1 ILE B 219      72.565 -46.678  49.685  1.00  0.00           H  
ATOM   3482 3HD1 ILE B 219      72.298 -48.375  49.220  1.00  0.00           H  
ATOM   3483  N   GLY B 220      69.807 -45.741  53.926  1.00  0.00           N  
ATOM   3484  CA  GLY B 220      69.459 -44.392  54.368  1.00  0.00           C  
ATOM   3485  C   GLY B 220      70.375 -43.283  53.888  1.00  0.00           C  
ATOM   3486  O   GLY B 220      71.219 -42.789  54.638  1.00  0.00           O  
ATOM   3487  H   GLY B 220      70.424 -46.301  54.495  1.00  0.00           H  
ATOM   3488 1HA  GLY B 220      68.451 -44.148  54.032  1.00  0.00           H  
ATOM   3489 2HA  GLY B 220      69.452 -44.357  55.457  1.00  0.00           H  
ATOM   3490  N   LEU B 221      70.195 -42.893  52.630  1.00  0.00           N  
ATOM   3491  CA  LEU B 221      70.843 -41.709  52.071  1.00  0.00           C  
ATOM   3492  C   LEU B 221      69.916 -40.534  52.381  1.00  0.00           C  
ATOM   3493  O   LEU B 221      69.279 -39.964  51.491  1.00  0.00           O  
ATOM   3494  CB  LEU B 221      71.055 -41.884  50.564  1.00  0.00           C  
ATOM   3495  CG  LEU B 221      71.840 -43.128  50.121  1.00  0.00           C  
ATOM   3496  CD1 LEU B 221      71.982 -43.181  48.616  1.00  0.00           C  
ATOM   3497  CD2 LEU B 221      73.208 -43.220  50.792  1.00  0.00           C  
ATOM   3498  H   LEU B 221      69.584 -43.443  52.042  1.00  0.00           H  
ATOM   3499  HA  LEU B 221      71.814 -41.588  52.550  1.00  0.00           H  
ATOM   3500 1HB  LEU B 221      70.081 -41.927  50.078  1.00  0.00           H  
ATOM   3501 2HB  LEU B 221      71.589 -41.013  50.184  1.00  0.00           H  
ATOM   3502  HG  LEU B 221      71.277 -44.025  50.380  1.00  0.00           H  
ATOM   3503 1HD1 LEU B 221      72.542 -44.072  48.334  1.00  0.00           H  
ATOM   3504 2HD1 LEU B 221      70.993 -43.214  48.158  1.00  0.00           H  
ATOM   3505 3HD1 LEU B 221      72.513 -42.295  48.269  1.00  0.00           H  
ATOM   3506 1HD2 LEU B 221      73.723 -44.117  50.447  1.00  0.00           H  
ATOM   3507 2HD2 LEU B 221      73.799 -42.341  50.536  1.00  0.00           H  
ATOM   3508 3HD2 LEU B 221      73.080 -43.269  51.874  1.00  0.00           H  
ATOM   3509  N   ASP B 222      69.870 -40.176  53.660  1.00  0.00           N  
ATOM   3510  CA  ASP B 222      68.763 -39.403  54.218  1.00  0.00           C  
ATOM   3511  C   ASP B 222      69.149 -38.211  55.095  1.00  0.00           C  
ATOM   3512  O   ASP B 222      68.393 -37.842  55.995  1.00  0.00           O  
ATOM   3513  CB  ASP B 222      67.861 -40.334  55.032  1.00  0.00           C  
ATOM   3514  CG  ASP B 222      68.594 -41.012  56.181  1.00  0.00           C  
ATOM   3515  OD1 ASP B 222      69.710 -40.637  56.452  1.00  0.00           O  
ATOM   3516  OD2 ASP B 222      68.031 -41.899  56.777  1.00  0.00           O  
ATOM   3517  H   ASP B 222      70.631 -40.452  54.265  1.00  0.00           H  
ATOM   3518  HA  ASP B 222      68.206 -38.953  53.395  1.00  0.00           H  
ATOM   3519 1HB  ASP B 222      67.024 -39.767  55.438  1.00  0.00           H  
ATOM   3520 2HB  ASP B 222      67.449 -41.104  54.378  1.00  0.00           H  
ATOM   3521  N   ARG B 223      70.308 -37.611  54.836  1.00  0.00           N  
ATOM   3522  CA  ARG B 223      70.760 -36.456  55.613  1.00  0.00           C  
ATOM   3523  C   ARG B 223      71.349 -35.350  54.742  1.00  0.00           C  
ATOM   3524  O   ARG B 223      72.343 -34.718  55.112  1.00  0.00           O  
ATOM   3525  CB  ARG B 223      71.762 -36.883  56.686  1.00  0.00           C  
ATOM   3526  CG  ARG B 223      71.129 -37.497  57.910  1.00  0.00           C  
ATOM   3527  CD  ARG B 223      72.175 -37.834  58.944  1.00  0.00           C  
ATOM   3528  NE  ARG B 223      71.621 -37.824  60.294  1.00  0.00           N  
ATOM   3529  CZ  ARG B 223      72.283 -38.212  61.379  1.00  0.00           C  
ATOM   3530  NH1 ARG B 223      73.529 -38.658  61.283  1.00  0.00           N  
ATOM   3531  NH2 ARG B 223      71.693 -38.159  62.567  1.00  0.00           N  
ATOM   3532  H   ARG B 223      70.891 -37.958  54.087  1.00  0.00           H  
ATOM   3533  HA  ARG B 223      69.894 -36.011  56.105  1.00  0.00           H  
ATOM   3534 1HB  ARG B 223      72.458 -37.607  56.266  1.00  0.00           H  
ATOM   3535 2HB  ARG B 223      72.344 -36.017  57.005  1.00  0.00           H  
ATOM   3536 1HG  ARG B 223      70.419 -36.793  58.345  1.00  0.00           H  
ATOM   3537 2HG  ARG B 223      70.606 -38.412  57.629  1.00  0.00           H  
ATOM   3538 1HD  ARG B 223      72.576 -38.827  58.746  1.00  0.00           H  
ATOM   3539 2HD  ARG B 223      72.980 -37.101  58.899  1.00  0.00           H  
ATOM   3540  HE  ARG B 223      70.670 -37.500  60.410  1.00  0.00           H  
ATOM   3541 1HH1 ARG B 223      73.980 -38.705  60.380  1.00  0.00           H  
ATOM   3542 2HH1 ARG B 223      74.025 -38.951  62.112  1.00  0.00           H  
ATOM   3543 1HH2 ARG B 223      70.742 -37.825  62.644  1.00  0.00           H  
ATOM   3544 2HH2 ARG B 223      72.194 -38.453  63.392  1.00  0.00           H  
ATOM   3545  N   TYR B 224      70.724 -35.121  53.590  1.00  0.00           N  
ATOM   3546  CA  TYR B 224      71.145 -34.066  52.677  1.00  0.00           C  
ATOM   3547  C   TYR B 224      70.989 -32.695  53.322  1.00  0.00           C  
ATOM   3548  O   TYR B 224      69.910 -32.344  53.804  1.00  0.00           O  
ATOM   3549  CB  TYR B 224      70.359 -34.138  51.366  1.00  0.00           C  
ATOM   3550  CG  TYR B 224      70.941 -35.098  50.354  1.00  0.00           C  
ATOM   3551  CD1 TYR B 224      70.443 -36.394  50.220  1.00  0.00           C  
ATOM   3552  CD2 TYR B 224      71.993 -34.707  49.526  1.00  0.00           C  
ATOM   3553  CE1 TYR B 224      70.980 -37.277  49.283  1.00  0.00           C  
ATOM   3554  CE2 TYR B 224      72.538 -35.580  48.595  1.00  0.00           C  
ATOM   3555  CZ  TYR B 224      72.028 -36.859  48.476  1.00  0.00           C  
ATOM   3556  OH  TYR B 224      72.573 -37.715  47.549  1.00  0.00           O  
ATOM   3557  H   TYR B 224      69.932 -35.698  53.344  1.00  0.00           H  
ATOM   3558  HA  TYR B 224      72.204 -34.205  52.454  1.00  0.00           H  
ATOM   3559 1HB  TYR B 224      69.333 -34.445  51.573  1.00  0.00           H  
ATOM   3560 2HB  TYR B 224      70.320 -33.149  50.911  1.00  0.00           H  
ATOM   3561  HD1 TYR B 224      69.622 -36.730  50.853  1.00  0.00           H  
ATOM   3562  HD2 TYR B 224      72.403 -33.700  49.605  1.00  0.00           H  
ATOM   3563  HE1 TYR B 224      70.579 -38.286  49.193  1.00  0.00           H  
ATOM   3564  HE2 TYR B 224      73.365 -35.256  47.962  1.00  0.00           H  
ATOM   3565  HH  TYR B 224      73.274 -37.264  47.073  1.00  0.00           H  
ATOM   3566  N   GLY B 225      72.080 -31.935  53.336  1.00  0.00           N  
ATOM   3567  CA  GLY B 225      72.110 -30.627  53.985  1.00  0.00           C  
ATOM   3568  C   GLY B 225      73.045 -30.598  55.178  1.00  0.00           C  
ATOM   3569  O   GLY B 225      73.624 -29.559  55.496  1.00  0.00           O  
ATOM   3570  H   GLY B 225      72.914 -32.277  52.880  1.00  0.00           H  
ATOM   3571 1HA  GLY B 225      72.426 -29.871  53.266  1.00  0.00           H  
ATOM   3572 2HA  GLY B 225      71.106 -30.360  54.312  1.00  0.00           H  
ATOM   3573  N   LEU B 226      73.191 -31.746  55.838  1.00  0.00           N  
ATOM   3574  CA  LEU B 226      74.038 -31.864  57.024  1.00  0.00           C  
ATOM   3575  C   LEU B 226      75.491 -32.126  56.626  1.00  0.00           C  
ATOM   3576  O   LEU B 226      76.006 -33.242  56.765  1.00  0.00           O  
ATOM   3577  CB  LEU B 226      73.499 -32.946  57.968  1.00  0.00           C  
ATOM   3578  CG  LEU B 226      72.138 -32.656  58.616  1.00  0.00           C  
ATOM   3579  CD1 LEU B 226      71.618 -33.858  59.391  1.00  0.00           C  
ATOM   3580  CD2 LEU B 226      72.202 -31.423  59.512  1.00  0.00           C  
ATOM   3581  H   LEU B 226      72.698 -32.561  55.503  1.00  0.00           H  
ATOM   3582  HA  LEU B 226      74.031 -30.910  57.549  1.00  0.00           H  
ATOM   3583 1HB  LEU B 226      73.406 -33.877  57.411  1.00  0.00           H  
ATOM   3584 2HB  LEU B 226      74.220 -33.097  58.771  1.00  0.00           H  
ATOM   3585  HG  LEU B 226      71.394 -32.481  57.838  1.00  0.00           H  
ATOM   3586 1HD1 LEU B 226      70.653 -33.615  59.835  1.00  0.00           H  
ATOM   3587 2HD1 LEU B 226      71.502 -34.705  58.713  1.00  0.00           H  
ATOM   3588 3HD1 LEU B 226      72.325 -34.117  60.178  1.00  0.00           H  
ATOM   3589 1HD2 LEU B 226      71.222 -31.244  59.956  1.00  0.00           H  
ATOM   3590 2HD2 LEU B 226      72.934 -31.585  60.303  1.00  0.00           H  
ATOM   3591 3HD2 LEU B 226      72.495 -30.557  58.919  1.00  0.00           H  
ATOM   3592  N   ASP B 227      76.138 -31.073  56.129  1.00  0.00           N  
ATOM   3593  CA  ASP B 227      77.542 -31.117  55.725  1.00  0.00           C  
ATOM   3594  C   ASP B 227      78.507 -31.585  56.815  1.00  0.00           C  
ATOM   3595  O   ASP B 227      79.478 -32.284  56.516  1.00  0.00           O  
ATOM   3596  CB  ASP B 227      77.976 -29.731  55.240  1.00  0.00           C  
ATOM   3597  CG  ASP B 227      77.394 -29.370  53.880  1.00  0.00           C  
ATOM   3598  OD1 ASP B 227      76.942 -30.256  53.195  1.00  0.00           O  
ATOM   3599  OD2 ASP B 227      77.406 -28.211  53.541  1.00  0.00           O  
ATOM   3600  H   ASP B 227      75.625 -30.208  56.032  1.00  0.00           H  
ATOM   3601  HA  ASP B 227      77.652 -31.866  54.941  1.00  0.00           H  
ATOM   3602 1HB  ASP B 227      77.666 -28.978  55.964  1.00  0.00           H  
ATOM   3603 2HB  ASP B 227      79.064 -29.694  55.175  1.00  0.00           H  
ATOM   3604  N   LEU B 228      78.244 -31.202  58.066  1.00  0.00           N  
ATOM   3605  CA  LEU B 228      79.005 -31.723  59.211  1.00  0.00           C  
ATOM   3606  C   LEU B 228      79.260 -33.228  59.125  1.00  0.00           C  
ATOM   3607  O   LEU B 228      80.381 -33.684  59.349  1.00  0.00           O  
ATOM   3608  CB  LEU B 228      78.259 -31.412  60.514  1.00  0.00           C  
ATOM   3609  CG  LEU B 228      78.879 -31.995  61.791  1.00  0.00           C  
ATOM   3610  CD1 LEU B 228      80.290 -31.450  61.966  1.00  0.00           C  
ATOM   3611  CD2 LEU B 228      78.005 -31.644  62.986  1.00  0.00           C  
ATOM   3612  H   LEU B 228      77.503 -30.536  58.230  1.00  0.00           H  
ATOM   3613  HA  LEU B 228      80.002 -31.284  59.192  1.00  0.00           H  
ATOM   3614 1HB  LEU B 228      78.208 -30.331  60.635  1.00  0.00           H  
ATOM   3615 2HB  LEU B 228      77.242 -31.796  60.434  1.00  0.00           H  
ATOM   3616  HG  LEU B 228      78.949 -33.079  61.698  1.00  0.00           H  
ATOM   3617 1HD1 LEU B 228      80.730 -31.865  62.872  1.00  0.00           H  
ATOM   3618 2HD1 LEU B 228      80.898 -31.733  61.106  1.00  0.00           H  
ATOM   3619 3HD1 LEU B 228      80.253 -30.365  62.044  1.00  0.00           H  
ATOM   3620 1HD2 LEU B 228      78.445 -32.059  63.893  1.00  0.00           H  
ATOM   3621 2HD2 LEU B 228      77.935 -30.560  63.080  1.00  0.00           H  
ATOM   3622 3HD2 LEU B 228      77.008 -32.061  62.842  1.00  0.00           H  
ATOM   3623  N   PHE B 229      78.218 -33.989  58.798  1.00  0.00           N  
ATOM   3624  CA  PHE B 229      78.311 -35.445  58.770  1.00  0.00           C  
ATOM   3625  C   PHE B 229      78.954 -35.898  57.464  1.00  0.00           C  
ATOM   3626  O   PHE B 229      79.746 -36.843  57.451  1.00  0.00           O  
ATOM   3627  CB  PHE B 229      76.927 -36.081  58.921  1.00  0.00           C  
ATOM   3628  CG  PHE B 229      76.343 -35.942  60.298  1.00  0.00           C  
ATOM   3629  CD1 PHE B 229      76.998 -36.469  61.401  1.00  0.00           C  
ATOM   3630  CD2 PHE B 229      75.138 -35.285  60.494  1.00  0.00           C  
ATOM   3631  CE1 PHE B 229      76.462 -36.343  62.669  1.00  0.00           C  
ATOM   3632  CE2 PHE B 229      74.600 -35.156  61.759  1.00  0.00           C  
ATOM   3633  CZ  PHE B 229      75.263 -35.686  62.848  1.00  0.00           C  
ATOM   3634  H   PHE B 229      77.341 -33.547  58.563  1.00  0.00           H  
ATOM   3635  HA  PHE B 229      78.957 -35.766  59.588  1.00  0.00           H  
ATOM   3636 1HB  PHE B 229      76.238 -35.624  58.212  1.00  0.00           H  
ATOM   3637 2HB  PHE B 229      76.987 -37.141  58.682  1.00  0.00           H  
ATOM   3638  HD1 PHE B 229      77.947 -36.988  61.259  1.00  0.00           H  
ATOM   3639  HD2 PHE B 229      74.614 -34.867  59.634  1.00  0.00           H  
ATOM   3640  HE1 PHE B 229      76.987 -36.762  63.526  1.00  0.00           H  
ATOM   3641  HE2 PHE B 229      73.652 -34.637  61.899  1.00  0.00           H  
ATOM   3642  HZ  PHE B 229      74.839 -35.587  63.846  1.00  0.00           H  
ATOM   3643  N   LEU B 230      78.604 -35.210  56.377  1.00  0.00           N  
ATOM   3644  CA  LEU B 230      79.200 -35.426  55.059  1.00  0.00           C  
ATOM   3645  C   LEU B 230      78.701 -34.350  54.093  1.00  0.00           C  
ATOM   3646  O   LEU B 230      77.490 -34.221  53.889  1.00  0.00           O  
ATOM   3647  CB  LEU B 230      78.869 -36.823  54.521  1.00  0.00           C  
ATOM   3648  CG  LEU B 230      79.537 -37.246  53.207  1.00  0.00           C  
ATOM   3649  CD1 LEU B 230      81.046 -37.421  53.375  1.00  0.00           C  
ATOM   3650  CD2 LEU B 230      78.902 -38.515  52.662  1.00  0.00           C  
ATOM   3651  H   LEU B 230      77.889 -34.505  56.484  1.00  0.00           H  
ATOM   3652  HA  LEU B 230      80.283 -35.343  55.152  1.00  0.00           H  
ATOM   3653 1HB  LEU B 230      79.151 -37.560  55.271  1.00  0.00           H  
ATOM   3654 2HB  LEU B 230      77.792 -36.889  54.365  1.00  0.00           H  
ATOM   3655  HG  LEU B 230      79.423 -36.452  52.469  1.00  0.00           H  
ATOM   3656 1HD1 LEU B 230      81.486 -37.721  52.423  1.00  0.00           H  
ATOM   3657 2HD1 LEU B 230      81.488 -36.478  53.696  1.00  0.00           H  
ATOM   3658 3HD1 LEU B 230      81.243 -38.189  54.123  1.00  0.00           H  
ATOM   3659 1HD2 LEU B 230      79.393 -38.795  51.729  1.00  0.00           H  
ATOM   3660 2HD2 LEU B 230      79.017 -39.320  53.387  1.00  0.00           H  
ATOM   3661 3HD2 LEU B 230      77.842 -38.341  52.476  1.00  0.00           H  
ATOM   3662  N   PRO B 231      79.626 -33.567  53.504  1.00  0.00           N  
ATOM   3663  CA  PRO B 231      79.271 -32.544  52.511  1.00  0.00           C  
ATOM   3664  C   PRO B 231      78.374 -33.066  51.384  1.00  0.00           C  
ATOM   3665  O   PRO B 231      78.624 -34.144  50.838  1.00  0.00           O  
ATOM   3666  CB  PRO B 231      80.641 -32.118  51.974  1.00  0.00           C  
ATOM   3667  CG  PRO B 231      81.567 -32.331  53.122  1.00  0.00           C  
ATOM   3668  CD  PRO B 231      81.084 -33.607  53.760  1.00  0.00           C  
ATOM   3669  HA  PRO B 231      78.768 -31.707  53.018  1.00  0.00           H  
ATOM   3670 1HB  PRO B 231      80.905 -32.723  51.094  1.00  0.00           H  
ATOM   3671 2HB  PRO B 231      80.605 -31.069  51.643  1.00  0.00           H  
ATOM   3672 1HG  PRO B 231      82.605 -32.402  52.765  1.00  0.00           H  
ATOM   3673 2HG  PRO B 231      81.525 -31.473  53.809  1.00  0.00           H  
ATOM   3674 1HD  PRO B 231      81.561 -34.467  53.267  1.00  0.00           H  
ATOM   3675 2HD  PRO B 231      81.322 -33.594  54.833  1.00  0.00           H  
ATOM   3676  N   VAL B 232      77.346 -32.286  51.049  1.00  0.00           N  
ATOM   3677  CA  VAL B 232      76.365 -32.623  50.007  1.00  0.00           C  
ATOM   3678  C   VAL B 232      76.989 -33.083  48.681  1.00  0.00           C  
ATOM   3679  O   VAL B 232      76.455 -33.982  48.023  1.00  0.00           O  
ATOM   3680  CB  VAL B 232      75.379 -31.445  49.757  1.00  0.00           C  
ATOM   3681  CG1 VAL B 232      74.518 -31.691  48.517  1.00  0.00           C  
ATOM   3682  CG2 VAL B 232      74.495 -31.225  50.977  1.00  0.00           C  
ATOM   3683  H   VAL B 232      77.250 -31.415  51.552  1.00  0.00           H  
ATOM   3684  HA  VAL B 232      75.789 -33.487  50.340  1.00  0.00           H  
ATOM   3685  HB  VAL B 232      75.952 -30.539  49.561  1.00  0.00           H  
ATOM   3686 1HG1 VAL B 232      73.840 -30.849  48.371  1.00  0.00           H  
ATOM   3687 2HG1 VAL B 232      75.160 -31.795  47.643  1.00  0.00           H  
ATOM   3688 3HG1 VAL B 232      73.938 -32.604  48.653  1.00  0.00           H  
ATOM   3689 1HG2 VAL B 232      73.812 -30.398  50.787  1.00  0.00           H  
ATOM   3690 2HG2 VAL B 232      73.922 -32.131  51.179  1.00  0.00           H  
ATOM   3691 3HG2 VAL B 232      75.118 -30.990  51.840  1.00  0.00           H  
ATOM   3692  N   ASP B 233      78.109 -32.471  48.300  1.00  0.00           N  
ATOM   3693  CA  ASP B 233      78.846 -32.886  47.099  1.00  0.00           C  
ATOM   3694  C   ASP B 233      79.297 -34.349  47.127  1.00  0.00           C  
ATOM   3695  O   ASP B 233      79.242 -35.037  46.105  1.00  0.00           O  
ATOM   3696  CB  ASP B 233      80.072 -31.990  46.907  1.00  0.00           C  
ATOM   3697  CG  ASP B 233      79.712 -30.580  46.460  1.00  0.00           C  
ATOM   3698  OD1 ASP B 233      78.600 -30.380  46.031  1.00  0.00           O  
ATOM   3699  OD2 ASP B 233      80.551 -29.717  46.551  1.00  0.00           O  
ATOM   3700  H   ASP B 233      78.460 -31.701  48.852  1.00  0.00           H  
ATOM   3701  HA  ASP B 233      78.166 -32.856  46.248  1.00  0.00           H  
ATOM   3702 1HB  ASP B 233      80.627 -31.928  47.844  1.00  0.00           H  
ATOM   3703 2HB  ASP B 233      80.734 -32.434  46.163  1.00  0.00           H  
ATOM   3704  N   LYS B 234      79.730 -34.820  48.294  1.00  0.00           N  
ATOM   3705  CA  LYS B 234      80.161 -36.208  48.458  1.00  0.00           C  
ATOM   3706  C   LYS B 234      78.951 -37.138  48.525  1.00  0.00           C  
ATOM   3707  O   LYS B 234      79.016 -38.287  48.082  1.00  0.00           O  
ATOM   3708  CB  LYS B 234      81.020 -36.362  49.714  1.00  0.00           C  
ATOM   3709  CG  LYS B 234      82.397 -35.719  49.618  1.00  0.00           C  
ATOM   3710  CD  LYS B 234      83.217 -35.980  50.873  1.00  0.00           C  
ATOM   3711  CE  LYS B 234      84.620 -35.404  50.747  1.00  0.00           C  
ATOM   3712  NZ  LYS B 234      85.450 -35.695  51.948  1.00  0.00           N  
ATOM   3713  H   LYS B 234      79.761 -34.198  49.089  1.00  0.00           H  
ATOM   3714  HA  LYS B 234      80.766 -36.487  47.594  1.00  0.00           H  
ATOM   3715 1HB  LYS B 234      80.502 -35.919  50.566  1.00  0.00           H  
ATOM   3716 2HB  LYS B 234      81.159 -37.422  49.931  1.00  0.00           H  
ATOM   3717 1HG  LYS B 234      82.928 -36.124  48.756  1.00  0.00           H  
ATOM   3718 2HG  LYS B 234      82.287 -34.644  49.483  1.00  0.00           H  
ATOM   3719 1HD  LYS B 234      82.722 -35.525  51.732  1.00  0.00           H  
ATOM   3720 2HD  LYS B 234      83.289 -37.054  51.044  1.00  0.00           H  
ATOM   3721 1HE  LYS B 234      85.109 -35.827  49.871  1.00  0.00           H  
ATOM   3722 2HE  LYS B 234      84.560 -34.324  50.617  1.00  0.00           H  
ATOM   3723 1HZ  LYS B 234      86.371 -35.297  51.825  1.00  0.00           H  
ATOM   3724 2HZ  LYS B 234      85.015 -35.291  52.765  1.00  0.00           H  
ATOM   3725 3HZ  LYS B 234      85.529 -36.695  52.068  1.00  0.00           H  
ATOM   3726  N   ARG B 235      77.850 -36.628  49.078  1.00  0.00           N  
ATOM   3727  CA  ARG B 235      76.578 -37.352  49.125  1.00  0.00           C  
ATOM   3728  C   ARG B 235      76.010 -37.542  47.723  1.00  0.00           C  
ATOM   3729  O   ARG B 235      75.449 -38.595  47.413  1.00  0.00           O  
ATOM   3730  CB  ARG B 235      75.558 -36.601  49.984  1.00  0.00           C  
ATOM   3731  CG  ARG B 235      75.882 -36.553  51.462  1.00  0.00           C  
ATOM   3732  CD  ARG B 235      74.830 -35.767  52.222  1.00  0.00           C  
ATOM   3733  NE  ARG B 235      75.207 -35.578  53.620  1.00  0.00           N  
ATOM   3734  CZ  ARG B 235      74.962 -36.452  54.592  1.00  0.00           C  
ATOM   3735  NH1 ARG B 235      75.351 -36.184  55.831  1.00  0.00           N  
ATOM   3736  NH2 ARG B 235      74.331 -37.591  54.336  1.00  0.00           N  
ATOM   3737  H   ARG B 235      77.905 -35.703  49.479  1.00  0.00           H  
ATOM   3738  HA  ARG B 235      76.753 -38.331  49.572  1.00  0.00           H  
ATOM   3739 1HB  ARG B 235      75.473 -35.574  49.632  1.00  0.00           H  
ATOM   3740 2HB  ARG B 235      74.579 -37.067  49.876  1.00  0.00           H  
ATOM   3741 1HG  ARG B 235      75.917 -37.568  51.860  1.00  0.00           H  
ATOM   3742 2HG  ARG B 235      76.851 -36.073  51.608  1.00  0.00           H  
ATOM   3743 1HD  ARG B 235      74.707 -34.787  51.763  1.00  0.00           H  
ATOM   3744 2HD  ARG B 235      73.882 -36.304  52.191  1.00  0.00           H  
ATOM   3745  HE  ARG B 235      75.688 -34.723  53.866  1.00  0.00           H  
ATOM   3746 1HH1 ARG B 235      75.831 -35.318  56.033  1.00  0.00           H  
ATOM   3747 2HH1 ARG B 235      75.167 -36.844  56.572  1.00  0.00           H  
ATOM   3748 1HH2 ARG B 235      74.031 -37.802  53.393  1.00  0.00           H  
ATOM   3749 2HH2 ARG B 235      74.150 -38.247  55.081  1.00  0.00           H  
ATOM   3750  N   ASN B 236      76.163 -36.515  46.887  1.00  0.00           N  
ATOM   3751  CA  ASN B 236      75.764 -36.575  45.485  1.00  0.00           C  
ATOM   3752  C   ASN B 236      76.532 -37.628  44.691  1.00  0.00           C  
ATOM   3753  O   ASN B 236      75.933 -38.384  43.925  1.00  0.00           O  
ATOM   3754  CB  ASN B 236      75.926 -35.211  44.840  1.00  0.00           C  
ATOM   3755  CG  ASN B 236      74.840 -34.251  45.239  1.00  0.00           C  
ATOM   3756  OD1 ASN B 236      73.749 -34.664  45.649  1.00  0.00           O  
ATOM   3757  ND2 ASN B 236      75.117 -32.977  45.127  1.00  0.00           N  
ATOM   3758  H   ASN B 236      76.573 -35.665  47.246  1.00  0.00           H  
ATOM   3759  HA  ASN B 236      74.717 -36.879  45.436  1.00  0.00           H  
ATOM   3760 1HB  ASN B 236      76.891 -34.788  45.121  1.00  0.00           H  
ATOM   3761 2HB  ASN B 236      75.919 -35.319  43.755  1.00  0.00           H  
ATOM   3762 1HD2 ASN B 236      74.432 -32.292  45.378  1.00  0.00           H  
ATOM   3763 2HD2 ASN B 236      76.012 -32.688  44.790  1.00  0.00           H  
ATOM   3764  N   GLU B 237      77.850 -37.681  44.884  1.00  0.00           N  
ATOM   3765  CA  GLU B 237      78.671 -38.697  44.225  1.00  0.00           C  
ATOM   3766  C   GLU B 237      78.395 -40.111  44.745  1.00  0.00           C  
ATOM   3767  O   GLU B 237      78.343 -41.063  43.962  1.00  0.00           O  
ATOM   3768  CB  GLU B 237      80.154 -38.365  44.407  1.00  0.00           C  
ATOM   3769  CG  GLU B 237      81.104 -39.330  43.711  1.00  0.00           C  
ATOM   3770  CD  GLU B 237      80.975 -39.300  42.214  1.00  0.00           C  
ATOM   3771  OE1 GLU B 237      80.449 -38.342  41.701  1.00  0.00           O  
ATOM   3772  OE2 GLU B 237      81.404 -40.237  41.582  1.00  0.00           O  
ATOM   3773  H   GLU B 237      78.293 -37.010  45.495  1.00  0.00           H  
ATOM   3774  HA  GLU B 237      78.387 -38.743  43.173  1.00  0.00           H  
ATOM   3775 1HB  GLU B 237      80.353 -37.365  44.023  1.00  0.00           H  
ATOM   3776 2HB  GLU B 237      80.399 -38.363  45.469  1.00  0.00           H  
ATOM   3777 1HG  GLU B 237      82.128 -39.074  43.982  1.00  0.00           H  
ATOM   3778 2HG  GLU B 237      80.905 -40.340  44.068  1.00  0.00           H  
ATOM   3779  N   THR B 238      78.209 -40.242  46.059  1.00  0.00           N  
ATOM   3780  CA  THR B 238      77.890 -41.537  46.660  1.00  0.00           C  
ATOM   3781  C   THR B 238      76.596 -42.094  46.065  1.00  0.00           C  
ATOM   3782  O   THR B 238      76.568 -43.232  45.592  1.00  0.00           O  
ATOM   3783  CB  THR B 238      77.757 -41.427  48.190  1.00  0.00           C  
ATOM   3784  OG1 THR B 238      79.004 -40.995  48.751  1.00  0.00           O  
ATOM   3785  CG2 THR B 238      77.374 -42.771  48.791  1.00  0.00           C  
ATOM   3786  H   THR B 238      78.290 -39.430  46.654  1.00  0.00           H  
ATOM   3787  HA  THR B 238      78.686 -42.239  46.412  1.00  0.00           H  
ATOM   3788  HB  THR B 238      76.990 -40.693  48.437  1.00  0.00           H  
ATOM   3789  HG1 THR B 238      79.122 -40.057  48.582  1.00  0.00           H  
ATOM   3790 1HG2 THR B 238      77.284 -42.673  49.872  1.00  0.00           H  
ATOM   3791 2HG2 THR B 238      76.421 -43.096  48.375  1.00  0.00           H  
ATOM   3792 3HG2 THR B 238      78.142 -43.506  48.555  1.00  0.00           H  
ATOM   3793  N   THR B 239      75.537 -41.284  46.076  1.00  0.00           N  
ATOM   3794  CA  THR B 239      74.240 -41.701  45.538  1.00  0.00           C  
ATOM   3795  C   THR B 239      74.342 -42.053  44.054  1.00  0.00           C  
ATOM   3796  O   THR B 239      73.809 -43.076  43.621  1.00  0.00           O  
ATOM   3797  CB  THR B 239      73.179 -40.603  45.736  1.00  0.00           C  
ATOM   3798  OG1 THR B 239      72.994 -40.361  47.137  1.00  0.00           O  
ATOM   3799  CG2 THR B 239      71.854 -41.024  45.118  1.00  0.00           C  
ATOM   3800  H   THR B 239      75.633 -40.357  46.466  1.00  0.00           H  
ATOM   3801  HA  THR B 239      73.920 -42.599  46.065  1.00  0.00           H  
ATOM   3802  HB  THR B 239      73.517 -39.681  45.263  1.00  0.00           H  
ATOM   3803  HG1 THR B 239      72.793 -39.433  47.277  1.00  0.00           H  
ATOM   3804 1HG2 THR B 239      71.116 -40.236  45.268  1.00  0.00           H  
ATOM   3805 2HG2 THR B 239      71.989 -41.198  44.051  1.00  0.00           H  
ATOM   3806 3HG2 THR B 239      71.507 -41.941  45.594  1.00  0.00           H  
ATOM   3807  N   LEU B 240      75.030 -41.205  43.289  1.00  0.00           N  
ATOM   3808  CA  LEU B 240      75.198 -41.420  41.852  1.00  0.00           C  
ATOM   3809  C   LEU B 240      75.874 -42.750  41.547  1.00  0.00           C  
ATOM   3810  O   LEU B 240      75.406 -43.496  40.684  1.00  0.00           O  
ATOM   3811  CB  LEU B 240      76.021 -40.279  41.242  1.00  0.00           C  
ATOM   3812  CG  LEU B 240      76.267 -40.370  39.730  1.00  0.00           C  
ATOM   3813  CD1 LEU B 240      74.934 -40.331  38.995  1.00  0.00           C  
ATOM   3814  CD2 LEU B 240      77.167 -39.224  39.292  1.00  0.00           C  
ATOM   3815  H   LEU B 240      75.447 -40.390  43.716  1.00  0.00           H  
ATOM   3816  HA  LEU B 240      74.211 -41.478  41.393  1.00  0.00           H  
ATOM   3817 1HB  LEU B 240      75.508 -39.338  41.437  1.00  0.00           H  
ATOM   3818 2HB  LEU B 240      76.992 -40.248  41.735  1.00  0.00           H  
ATOM   3819  HG  LEU B 240      76.749 -41.320  39.497  1.00  0.00           H  
ATOM   3820 1HD1 LEU B 240      75.109 -40.396  37.921  1.00  0.00           H  
ATOM   3821 2HD1 LEU B 240      74.318 -41.173  39.313  1.00  0.00           H  
ATOM   3822 3HD1 LEU B 240      74.420 -39.398  39.223  1.00  0.00           H  
ATOM   3823 1HD2 LEU B 240      77.343 -39.290  38.218  1.00  0.00           H  
ATOM   3824 2HD2 LEU B 240      76.685 -38.274  39.524  1.00  0.00           H  
ATOM   3825 3HD2 LEU B 240      78.119 -39.287  39.820  1.00  0.00           H  
ATOM   3826  N   ARG B 241      76.963 -43.051  42.254  1.00  0.00           N  
ATOM   3827  CA  ARG B 241      77.679 -44.303  42.024  1.00  0.00           C  
ATOM   3828  C   ARG B 241      76.795 -45.505  42.340  1.00  0.00           C  
ATOM   3829  O   ARG B 241      76.782 -46.483  41.589  1.00  0.00           O  
ATOM   3830  CB  ARG B 241      78.939 -44.364  42.875  1.00  0.00           C  
ATOM   3831  CG  ARG B 241      80.045 -43.412  42.450  1.00  0.00           C  
ATOM   3832  CD  ARG B 241      81.229 -43.513  43.340  1.00  0.00           C  
ATOM   3833  NE  ARG B 241      82.258 -42.548  42.987  1.00  0.00           N  
ATOM   3834  CZ  ARG B 241      83.496 -42.520  43.519  1.00  0.00           C  
ATOM   3835  NH1 ARG B 241      83.843 -43.407  44.424  1.00  0.00           N  
ATOM   3836  NH2 ARG B 241      84.361 -41.600  43.130  1.00  0.00           N  
ATOM   3837  H   ARG B 241      77.303 -42.413  42.959  1.00  0.00           H  
ATOM   3838  HA  ARG B 241      77.920 -44.373  40.963  1.00  0.00           H  
ATOM   3839 1HB  ARG B 241      78.689 -44.138  43.911  1.00  0.00           H  
ATOM   3840 2HB  ARG B 241      79.346 -45.375  42.850  1.00  0.00           H  
ATOM   3841 1HG  ARG B 241      80.360 -43.651  41.433  1.00  0.00           H  
ATOM   3842 2HG  ARG B 241      79.676 -42.387  42.484  1.00  0.00           H  
ATOM   3843 1HD  ARG B 241      80.927 -43.327  44.370  1.00  0.00           H  
ATOM   3844 2HD  ARG B 241      81.658 -44.512  43.264  1.00  0.00           H  
ATOM   3845  HE  ARG B 241      82.028 -41.849  42.293  1.00  0.00           H  
ATOM   3846 1HH1 ARG B 241      83.181 -44.111  44.722  1.00  0.00           H  
ATOM   3847 2HH1 ARG B 241      84.770 -43.386  44.823  1.00  0.00           H  
ATOM   3848 1HH2 ARG B 241      84.094 -40.917  42.433  1.00  0.00           H  
ATOM   3849 2HH2 ARG B 241      85.288 -41.578  43.528  1.00  0.00           H  
ATOM   3850  N   LEU B 242      76.052 -45.417  43.441  1.00  0.00           N  
ATOM   3851  CA  LEU B 242      75.140 -46.481  43.854  1.00  0.00           C  
ATOM   3852  C   LEU B 242      74.025 -46.720  42.834  1.00  0.00           C  
ATOM   3853  O   LEU B 242      73.634 -47.865  42.602  1.00  0.00           O  
ATOM   3854  CB  LEU B 242      74.522 -46.139  45.216  1.00  0.00           C  
ATOM   3855  CG  LEU B 242      75.485 -46.172  46.410  1.00  0.00           C  
ATOM   3856  CD1 LEU B 242      74.802 -45.568  47.630  1.00  0.00           C  
ATOM   3857  CD2 LEU B 242      75.913 -47.607  46.677  1.00  0.00           C  
ATOM   3858  H   LEU B 242      76.124 -44.584  44.006  1.00  0.00           H  
ATOM   3859  HA  LEU B 242      75.698 -47.416  43.903  1.00  0.00           H  
ATOM   3860 1HB  LEU B 242      74.096 -45.138  45.162  1.00  0.00           H  
ATOM   3861 2HB  LEU B 242      73.717 -46.844  45.420  1.00  0.00           H  
ATOM   3862  HG  LEU B 242      76.364 -45.567  46.186  1.00  0.00           H  
ATOM   3863 1HD1 LEU B 242      75.486 -45.592  48.478  1.00  0.00           H  
ATOM   3864 2HD1 LEU B 242      74.524 -44.536  47.418  1.00  0.00           H  
ATOM   3865 3HD1 LEU B 242      73.909 -46.144  47.869  1.00  0.00           H  
ATOM   3866 1HD2 LEU B 242      76.598 -47.631  47.526  1.00  0.00           H  
ATOM   3867 2HD2 LEU B 242      75.035 -48.213  46.903  1.00  0.00           H  
ATOM   3868 3HD2 LEU B 242      76.414 -48.008  45.796  1.00  0.00           H  
ATOM   3869  N   ILE B 243      73.527 -45.641  42.226  1.00  0.00           N  
ATOM   3870  CA  ILE B 243      72.563 -45.737  41.121  1.00  0.00           C  
ATOM   3871  C   ILE B 243      73.184 -46.432  39.902  1.00  0.00           C  
ATOM   3872  O   ILE B 243      72.575 -47.333  39.317  1.00  0.00           O  
ATOM   3873  CB  ILE B 243      71.977 -44.345  40.730  1.00  0.00           C  
ATOM   3874  CG1 ILE B 243      71.081 -43.806  41.851  1.00  0.00           C  
ATOM   3875  CG2 ILE B 243      71.179 -44.427  39.423  1.00  0.00           C  
ATOM   3876  CD1 ILE B 243      70.681 -42.343  41.697  1.00  0.00           C  
ATOM   3877  H   ILE B 243      73.826 -44.730  42.540  1.00  0.00           H  
ATOM   3878  HA  ILE B 243      71.735 -46.370  41.438  1.00  0.00           H  
ATOM   3879  HB  ILE B 243      72.790 -43.633  40.596  1.00  0.00           H  
ATOM   3880 1HG1 ILE B 243      70.168 -44.398  41.903  1.00  0.00           H  
ATOM   3881 2HG1 ILE B 243      71.593 -43.911  42.808  1.00  0.00           H  
ATOM   3882 1HG2 ILE B 243      70.782 -43.442  39.177  1.00  0.00           H  
ATOM   3883 2HG2 ILE B 243      71.830 -44.767  38.619  1.00  0.00           H  
ATOM   3884 3HG2 ILE B 243      70.354 -45.130  39.544  1.00  0.00           H  
ATOM   3885 1HD1 ILE B 243      70.049 -42.048  42.535  1.00  0.00           H  
ATOM   3886 2HD1 ILE B 243      71.577 -41.721  41.681  1.00  0.00           H  
ATOM   3887 3HD1 ILE B 243      70.132 -42.213  40.765  1.00  0.00           H  
ATOM   3888  N   LYS B 244      74.396 -46.011  39.538  1.00  0.00           N  
ATOM   3889  CA  LYS B 244      75.139 -46.598  38.418  1.00  0.00           C  
ATOM   3890  C   LYS B 244      75.419 -48.087  38.615  1.00  0.00           C  
ATOM   3891  O   LYS B 244      75.483 -48.843  37.645  1.00  0.00           O  
ATOM   3892  CB  LYS B 244      76.456 -45.849  38.209  1.00  0.00           C  
ATOM   3893  CG  LYS B 244      76.299 -44.455  37.616  1.00  0.00           C  
ATOM   3894  CD  LYS B 244      77.649 -43.776  37.437  1.00  0.00           C  
ATOM   3895  CE  LYS B 244      77.505 -42.430  36.744  1.00  0.00           C  
ATOM   3896  NZ  LYS B 244      78.817 -41.751  36.566  1.00  0.00           N  
ATOM   3897  H   LYS B 244      74.813 -45.255  40.062  1.00  0.00           H  
ATOM   3898  HA  LYS B 244      74.528 -46.518  37.518  1.00  0.00           H  
ATOM   3899 1HB  LYS B 244      76.974 -45.751  39.163  1.00  0.00           H  
ATOM   3900 2HB  LYS B 244      77.100 -46.425  37.544  1.00  0.00           H  
ATOM   3901 1HG  LYS B 244      75.806 -44.525  36.646  1.00  0.00           H  
ATOM   3902 2HG  LYS B 244      75.681 -43.847  38.275  1.00  0.00           H  
ATOM   3903 1HD  LYS B 244      78.113 -43.625  38.413  1.00  0.00           H  
ATOM   3904 2HD  LYS B 244      78.301 -44.413  36.840  1.00  0.00           H  
ATOM   3905 1HE  LYS B 244      77.047 -42.572  35.765  1.00  0.00           H  
ATOM   3906 2HE  LYS B 244      76.854 -41.784  37.334  1.00  0.00           H  
ATOM   3907 1HZ  LYS B 244      78.678 -40.864  36.103  1.00  0.00           H  
ATOM   3908 2HZ  LYS B 244      79.242 -41.597  37.469  1.00  0.00           H  
ATOM   3909 3HZ  LYS B 244      79.423 -42.332  36.004  1.00  0.00           H  
ATOM   3910  N   ASP B 245      75.578 -48.502  39.870  1.00  0.00           N  
ATOM   3911  CA  ASP B 245      75.842 -49.904  40.189  1.00  0.00           C  
ATOM   3912  C   ASP B 245      74.548 -50.702  40.409  1.00  0.00           C  
ATOM   3913  O   ASP B 245      74.589 -51.878  40.784  1.00  0.00           O  
ATOM   3914  CB  ASP B 245      76.724 -50.002  41.436  1.00  0.00           C  
ATOM   3915  CG  ASP B 245      78.136 -49.483  41.205  1.00  0.00           C  
ATOM   3916  OD1 ASP B 245      78.573 -49.486  40.079  1.00  0.00           O  
ATOM   3917  OD2 ASP B 245      78.766 -49.088  42.158  1.00  0.00           O  
ATOM   3918  H   ASP B 245      75.514 -47.830  40.621  1.00  0.00           H  
ATOM   3919  HA  ASP B 245      76.319 -50.371  39.328  1.00  0.00           H  
ATOM   3920 1HB  ASP B 245      76.271 -49.432  42.248  1.00  0.00           H  
ATOM   3921 2HB  ASP B 245      76.783 -51.042  41.759  1.00  0.00           H  
ATOM   3922  N   GLY B 246      73.407 -50.052  40.175  1.00  0.00           N  
ATOM   3923  CA  GLY B 246      72.096 -50.704  40.222  1.00  0.00           C  
ATOM   3924  C   GLY B 246      71.501 -50.937  41.599  1.00  0.00           C  
ATOM   3925  O   GLY B 246      70.857 -51.964  41.835  1.00  0.00           O  
ATOM   3926  H   GLY B 246      73.459 -49.067  39.957  1.00  0.00           H  
ATOM   3927 1HA  GLY B 246      71.374 -50.110  39.662  1.00  0.00           H  
ATOM   3928 2HA  GLY B 246      72.157 -51.677  39.736  1.00  0.00           H  
ATOM   3929  N   TYR B 247      71.700 -49.981  42.503  1.00  0.00           N  
ATOM   3930  CA  TYR B 247      71.139 -50.063  43.851  1.00  0.00           C  
ATOM   3931  C   TYR B 247      69.966 -49.104  44.090  1.00  0.00           C  
ATOM   3932  O   TYR B 247      69.553 -48.893  45.234  1.00  0.00           O  
ATOM   3933  CB  TYR B 247      72.238 -49.855  44.899  1.00  0.00           C  
ATOM   3934  CG  TYR B 247      73.164 -51.042  45.035  1.00  0.00           C  
ATOM   3935  CD1 TYR B 247      74.368 -51.098  44.335  1.00  0.00           C  
ATOM   3936  CD2 TYR B 247      72.830 -52.118  45.858  1.00  0.00           C  
ATOM   3937  CE1 TYR B 247      75.218 -52.193  44.454  1.00  0.00           C  
ATOM   3938  CE2 TYR B 247      73.673 -53.216  45.985  1.00  0.00           C  
ATOM   3939  CZ  TYR B 247      74.863 -53.247  45.281  1.00  0.00           C  
ATOM   3940  OH  TYR B 247      75.701 -54.335  45.407  1.00  0.00           O  
ATOM   3941  H   TYR B 247      72.255 -49.176  42.249  1.00  0.00           H  
ATOM   3942  HA  TYR B 247      70.709 -51.055  43.988  1.00  0.00           H  
ATOM   3943 1HB  TYR B 247      72.834 -48.981  44.633  1.00  0.00           H  
ATOM   3944 2HB  TYR B 247      71.783 -49.659  45.869  1.00  0.00           H  
ATOM   3945  HD1 TYR B 247      74.657 -50.275  43.681  1.00  0.00           H  
ATOM   3946  HD2 TYR B 247      71.893 -52.107  46.415  1.00  0.00           H  
ATOM   3947  HE1 TYR B 247      76.155 -52.218  43.898  1.00  0.00           H  
ATOM   3948  HE2 TYR B 247      73.394 -54.045  46.636  1.00  0.00           H  
ATOM   3949  HH  TYR B 247      75.305 -54.975  46.003  1.00  0.00           H  
ATOM   3950  N   SER B 248      69.418 -48.551  43.009  1.00  0.00           N  
ATOM   3951  CA  SER B 248      68.283 -47.626  43.092  1.00  0.00           C  
ATOM   3952  C   SER B 248      66.998 -48.250  43.651  1.00  0.00           C  
ATOM   3953  O   SER B 248      66.098 -47.527  44.086  1.00  0.00           O  
ATOM   3954  CB  SER B 248      68.000 -47.058  41.715  1.00  0.00           C  
ATOM   3955  OG  SER B 248      67.543 -48.056  40.845  1.00  0.00           O  
ATOM   3956  H   SER B 248      69.802 -48.779  42.103  1.00  0.00           H  
ATOM   3957  HA  SER B 248      68.526 -46.844  43.813  1.00  0.00           H  
ATOM   3958 1HB  SER B 248      67.253 -46.269  41.793  1.00  0.00           H  
ATOM   3959 2HB  SER B 248      68.908 -46.610  41.313  1.00  0.00           H  
ATOM   3960  HG  SER B 248      66.744 -48.410  41.243  1.00  0.00           H  
ATOM   3961  N   ASP B 249      66.916 -49.580  43.640  1.00  0.00           N  
ATOM   3962  CA  ASP B 249      65.772 -50.285  44.225  1.00  0.00           C  
ATOM   3963  C   ASP B 249      65.842 -50.310  45.759  1.00  0.00           C  
ATOM   3964  O   ASP B 249      64.862 -50.638  46.431  1.00  0.00           O  
ATOM   3965  CB  ASP B 249      65.702 -51.718  43.690  1.00  0.00           C  
ATOM   3966  CG  ASP B 249      65.351 -51.781  42.210  1.00  0.00           C  
ATOM   3967  OD1 ASP B 249      64.886 -50.796  41.687  1.00  0.00           O  
ATOM   3968  OD2 ASP B 249      65.551 -52.814  41.616  1.00  0.00           O  
ATOM   3969  H   ASP B 249      67.661 -50.115  43.218  1.00  0.00           H  
ATOM   3970  HA  ASP B 249      64.866 -49.724  43.997  1.00  0.00           H  
ATOM   3971 1HB  ASP B 249      66.662 -52.211  43.842  1.00  0.00           H  
ATOM   3972 2HB  ASP B 249      64.953 -52.279  44.250  1.00  0.00           H  
ATOM   3973  N   LYS B 250      67.010 -49.957  46.293  1.00  0.00           N  
ATOM   3974  CA  LYS B 250      67.240 -49.910  47.737  1.00  0.00           C  
ATOM   3975  C   LYS B 250      67.465 -48.486  48.255  1.00  0.00           C  
ATOM   3976  O   LYS B 250      67.359 -48.232  49.456  1.00  0.00           O  
ATOM   3977  CB  LYS B 250      68.436 -50.790  48.104  1.00  0.00           C  
ATOM   3978  CG  LYS B 250      68.306 -52.243  47.667  1.00  0.00           C  
ATOM   3979  CD  LYS B 250      67.117 -52.917  48.335  1.00  0.00           C  
ATOM   3980  CE  LYS B 250      66.980 -54.366  47.892  1.00  0.00           C  
ATOM   3981  NZ  LYS B 250      65.771 -55.013  48.469  1.00  0.00           N  
ATOM   3982  H   LYS B 250      67.763 -49.713  45.667  1.00  0.00           H  
ATOM   3983  HA  LYS B 250      66.346 -50.276  48.242  1.00  0.00           H  
ATOM   3984 1HB  LYS B 250      69.340 -50.383  47.649  1.00  0.00           H  
ATOM   3985 2HB  LYS B 250      68.579 -50.777  49.185  1.00  0.00           H  
ATOM   3986 1HG  LYS B 250      68.178 -52.287  46.585  1.00  0.00           H  
ATOM   3987 2HG  LYS B 250      69.215 -52.784  47.929  1.00  0.00           H  
ATOM   3988 1HD  LYS B 250      67.243 -52.887  49.418  1.00  0.00           H  
ATOM   3989 2HD  LYS B 250      66.204 -52.381  48.078  1.00  0.00           H  
ATOM   3990 1HE  LYS B 250      66.917 -54.409  46.805  1.00  0.00           H  
ATOM   3991 2HE  LYS B 250      67.861 -54.927  48.204  1.00  0.00           H  
ATOM   3992 1HZ  LYS B 250      65.717 -55.970  48.152  1.00  0.00           H  
ATOM   3993 2HZ  LYS B 250      65.828 -54.995  49.478  1.00  0.00           H  
ATOM   3994 3HZ  LYS B 250      64.946 -54.513  48.171  1.00  0.00           H  
ATOM   3995  N   ILE B 251      67.767 -47.562  47.347  1.00  0.00           N  
ATOM   3996  CA  ILE B 251      67.941 -46.154  47.698  1.00  0.00           C  
ATOM   3997  C   ILE B 251      66.612 -45.472  48.025  1.00  0.00           C  
ATOM   3998  O   ILE B 251      65.667 -45.508  47.231  1.00  0.00           O  
ATOM   3999  CB  ILE B 251      68.635 -45.392  46.555  1.00  0.00           C  
ATOM   4000  CG1 ILE B 251      70.075 -45.881  46.385  1.00  0.00           C  
ATOM   4001  CG2 ILE B 251      68.606 -43.894  46.819  1.00  0.00           C  
ATOM   4002  CD1 ILE B 251      70.751 -45.367  45.134  1.00  0.00           C  
ATOM   4003  H   ILE B 251      67.879 -47.846  46.384  1.00  0.00           H  
ATOM   4004  HA  ILE B 251      68.535 -46.096  48.609  1.00  0.00           H  
ATOM   4005  HB  ILE B 251      68.120 -45.596  45.616  1.00  0.00           H  
ATOM   4006 1HG1 ILE B 251      70.669 -45.572  47.245  1.00  0.00           H  
ATOM   4007 2HG1 ILE B 251      70.089 -46.971  46.355  1.00  0.00           H  
ATOM   4008 1HG2 ILE B 251      69.101 -43.371  46.001  1.00  0.00           H  
ATOM   4009 2HG2 ILE B 251      67.572 -43.558  46.891  1.00  0.00           H  
ATOM   4010 3HG2 ILE B 251      69.123 -43.679  47.753  1.00  0.00           H  
ATOM   4011 1HD1 ILE B 251      71.768 -45.757  45.083  1.00  0.00           H  
ATOM   4012 2HD1 ILE B 251      70.192 -45.696  44.257  1.00  0.00           H  
ATOM   4013 3HD1 ILE B 251      70.782 -44.279  45.158  1.00  0.00           H  
ATOM   4014  N   MET B 252      66.548 -44.871  49.211  1.00  0.00           N  
ATOM   4015  CA  MET B 252      65.516 -43.893  49.544  1.00  0.00           C  
ATOM   4016  C   MET B 252      66.177 -42.636  50.104  1.00  0.00           C  
ATOM   4017  O   MET B 252      67.071 -42.723  50.951  1.00  0.00           O  
ATOM   4018  CB  MET B 252      64.499 -44.464  50.540  1.00  0.00           C  
ATOM   4019  CG  MET B 252      63.627 -45.583  49.976  1.00  0.00           C  
ATOM   4020  SD  MET B 252      62.079 -45.847  50.866  1.00  0.00           S  
ATOM   4021  CE  MET B 252      62.637 -46.613  52.378  1.00  0.00           C  
ATOM   4022  H   MET B 252      67.245 -45.106  49.903  1.00  0.00           H  
ATOM   4023  HA  MET B 252      64.984 -43.627  48.631  1.00  0.00           H  
ATOM   4024 1HB  MET B 252      65.022 -44.855  51.411  1.00  0.00           H  
ATOM   4025 2HB  MET B 252      63.839 -43.667  50.885  1.00  0.00           H  
ATOM   4026 1HG  MET B 252      63.376 -45.360  48.940  1.00  0.00           H  
ATOM   4027 2HG  MET B 252      64.181 -46.521  49.998  1.00  0.00           H  
ATOM   4028 1HE  MET B 252      61.779 -46.827  53.016  1.00  0.00           H  
ATOM   4029 2HE  MET B 252      63.157 -47.543  52.144  1.00  0.00           H  
ATOM   4030 3HE  MET B 252      63.317 -45.939  52.899  1.00  0.00           H  
ATOM   4031  N   ILE B 253      65.754 -41.471  49.614  1.00  0.00           N  
ATOM   4032  CA  ILE B 253      66.447 -40.220  49.936  1.00  0.00           C  
ATOM   4033  C   ILE B 253      65.558 -39.242  50.707  1.00  0.00           C  
ATOM   4034  O   ILE B 253      64.369 -39.097  50.411  1.00  0.00           O  
ATOM   4035  CB  ILE B 253      66.956 -39.537  48.654  1.00  0.00           C  
ATOM   4036  CG1 ILE B 253      68.006 -40.412  47.964  1.00  0.00           C  
ATOM   4037  CG2 ILE B 253      67.528 -38.165  48.973  1.00  0.00           C  
ATOM   4038  CD1 ILE B 253      68.381 -39.938  46.578  1.00  0.00           C  
ATOM   4039  H   ILE B 253      64.945 -41.444  49.011  1.00  0.00           H  
ATOM   4040  HA  ILE B 253      67.251 -40.441  50.637  1.00  0.00           H  
ATOM   4041  HB  ILE B 253      66.131 -39.423  47.951  1.00  0.00           H  
ATOM   4042 1HG1 ILE B 253      68.910 -40.441  48.571  1.00  0.00           H  
ATOM   4043 2HG1 ILE B 253      67.634 -41.434  47.885  1.00  0.00           H  
ATOM   4044 1HG2 ILE B 253      67.884 -37.697  48.055  1.00  0.00           H  
ATOM   4045 2HG2 ILE B 253      66.754 -37.543  49.420  1.00  0.00           H  
ATOM   4046 3HG2 ILE B 253      68.358 -38.270  49.672  1.00  0.00           H  
ATOM   4047 1HD1 ILE B 253      69.129 -40.609  46.154  1.00  0.00           H  
ATOM   4048 2HD1 ILE B 253      67.495 -39.935  45.943  1.00  0.00           H  
ATOM   4049 3HD1 ILE B 253      68.790 -38.930  46.637  1.00  0.00           H  
ATOM   4050  N   SER B 254      66.150 -38.588  51.705  1.00  0.00           N  
ATOM   4051  CA  SER B 254      65.450 -37.615  52.543  1.00  0.00           C  
ATOM   4052  C   SER B 254      66.455 -36.606  53.107  1.00  0.00           C  
ATOM   4053  O   SER B 254      67.641 -36.659  52.772  1.00  0.00           O  
ATOM   4054  CB  SER B 254      64.718 -38.315  53.671  1.00  0.00           C  
ATOM   4055  OG  SER B 254      63.749 -37.476  54.237  1.00  0.00           O  
ATOM   4056  H   SER B 254      67.126 -38.778  51.882  1.00  0.00           H  
ATOM   4057  HA  SER B 254      64.736 -37.073  51.922  1.00  0.00           H  
ATOM   4058 1HB  SER B 254      64.244 -39.219  53.291  1.00  0.00           H  
ATOM   4059 2HB  SER B 254      65.432 -38.617  54.436  1.00  0.00           H  
ATOM   4060  HG  SER B 254      63.709 -36.700  53.674  1.00  0.00           H  
ATOM   4061  N   HIS B 255      65.983 -35.693  53.952  1.00  0.00           N  
ATOM   4062  CA  HIS B 255      66.839 -34.639  54.504  1.00  0.00           C  
ATOM   4063  C   HIS B 255      67.149 -34.815  55.981  1.00  0.00           C  
ATOM   4064  O   HIS B 255      68.139 -34.268  56.471  1.00  0.00           O  
ATOM   4065  CB  HIS B 255      66.190 -33.268  54.293  1.00  0.00           C  
ATOM   4066  CG  HIS B 255      65.840 -32.981  52.865  1.00  0.00           C  
ATOM   4067  ND1 HIS B 255      64.665 -33.412  52.286  1.00  0.00           N  
ATOM   4068  CD2 HIS B 255      66.511 -32.308  51.901  1.00  0.00           C  
ATOM   4069  CE1 HIS B 255      64.628 -33.015  51.026  1.00  0.00           C  
ATOM   4070  NE2 HIS B 255      65.736 -32.344  50.768  1.00  0.00           N  
ATOM   4071  H   HIS B 255      65.010 -35.727  54.221  1.00  0.00           H  
ATOM   4072  HA  HIS B 255      67.799 -34.642  53.987  1.00  0.00           H  
ATOM   4073 1HB  HIS B 255      65.278 -33.201  54.887  1.00  0.00           H  
ATOM   4074 2HB  HIS B 255      66.866 -32.488  54.642  1.00  0.00           H  
ATOM   4075  HD1 HIS B 255      63.912 -33.877  52.752  1.00  0.00           H  
ATOM   4076  HD2 HIS B 255      67.473 -31.795  51.889  1.00  0.00           H  
ATOM   4077  HE1 HIS B 255      63.775 -33.257  50.393  1.00  0.00           H  
ATOM   4078  N   ASP B 256      66.299 -35.567  56.683  1.00  0.00           N  
ATOM   4079  CA  ASP B 256      66.341 -35.653  58.147  1.00  0.00           C  
ATOM   4080  C   ASP B 256      66.161 -34.250  58.742  1.00  0.00           C  
ATOM   4081  O   ASP B 256      66.688 -33.941  59.811  1.00  0.00           O  
ATOM   4082  CB  ASP B 256      67.655 -36.301  58.620  1.00  0.00           C  
ATOM   4083  CG  ASP B 256      67.641 -36.690  60.096  1.00  0.00           C  
ATOM   4084  OD1 ASP B 256      66.559 -36.721  60.719  1.00  0.00           O  
ATOM   4085  OD2 ASP B 256      68.730 -36.976  60.634  1.00  0.00           O  
ATOM   4086  H   ASP B 256      65.601 -36.096  56.179  1.00  0.00           H  
ATOM   4087  HA  ASP B 256      65.510 -36.273  58.482  1.00  0.00           H  
ATOM   4088 1HB  ASP B 256      67.852 -37.196  58.030  1.00  0.00           H  
ATOM   4089 2HB  ASP B 256      68.483 -35.611  58.454  1.00  0.00           H  
ATOM   4090  N   TYR B 257      65.406 -33.411  58.037  1.00  0.00           N  
ATOM   4091  CA  TYR B 257      65.289 -32.004  58.398  1.00  0.00           C  
ATOM   4092  C   TYR B 257      64.385 -31.775  59.601  1.00  0.00           C  
ATOM   4093  O   TYR B 257      63.300 -32.348  59.697  1.00  0.00           O  
ATOM   4094  CB  TYR B 257      64.778 -31.197  57.202  1.00  0.00           C  
ATOM   4095  CG  TYR B 257      64.623 -29.719  57.484  1.00  0.00           C  
ATOM   4096  CD1 TYR B 257      65.747 -28.928  57.671  1.00  0.00           C  
ATOM   4097  CD2 TYR B 257      63.358 -29.155  57.556  1.00  0.00           C  
ATOM   4098  CE1 TYR B 257      65.606 -27.578  57.929  1.00  0.00           C  
ATOM   4099  CE2 TYR B 257      63.217 -27.806  57.813  1.00  0.00           C  
ATOM   4100  CZ  TYR B 257      64.335 -27.018  57.999  1.00  0.00           C  
ATOM   4101  OH  TYR B 257      64.195 -25.674  58.256  1.00  0.00           O  
ATOM   4102  H   TYR B 257      64.901 -33.755  57.233  1.00  0.00           H  
ATOM   4103  HA  TYR B 257      66.269 -31.645  58.713  1.00  0.00           H  
ATOM   4104 1HB  TYR B 257      65.466 -31.314  56.364  1.00  0.00           H  
ATOM   4105 2HB  TYR B 257      63.810 -31.586  56.888  1.00  0.00           H  
ATOM   4106  HD1 TYR B 257      66.742 -29.371  57.615  1.00  0.00           H  
ATOM   4107  HD2 TYR B 257      62.475 -29.777  57.410  1.00  0.00           H  
ATOM   4108  HE1 TYR B 257      66.489 -26.956  58.076  1.00  0.00           H  
ATOM   4109  HE2 TYR B 257      62.223 -27.362  57.870  1.00  0.00           H  
ATOM   4110  HH  TYR B 257      63.286 -25.411  58.091  1.00  0.00           H  
ATOM   4111  N   CYS B 258      64.859 -30.935  60.515  1.00  0.00           N  
ATOM   4112  CA  CYS B 258      64.084 -30.534  61.675  1.00  0.00           C  
ATOM   4113  C   CYS B 258      63.684 -29.078  61.512  1.00  0.00           C  
ATOM   4114  O   CYS B 258      64.543 -28.189  61.480  1.00  0.00           O  
ATOM   4115  CB  CYS B 258      64.884 -30.714  62.965  1.00  0.00           C  
ATOM   4116  SG  CYS B 258      65.380 -32.423  63.295  1.00  0.00           S  
ATOM   4117  H   CYS B 258      65.791 -30.565  60.394  1.00  0.00           H  
ATOM   4118  HA  CYS B 258      63.201 -31.170  61.738  1.00  0.00           H  
ATOM   4119 1HB  CYS B 258      65.786 -30.104  62.922  1.00  0.00           H  
ATOM   4120 2HB  CYS B 258      64.293 -30.366  63.812  1.00  0.00           H  
ATOM   4121  HG  CYS B 258      66.069 -32.587  62.169  1.00  0.00           H  
ATOM   4122  N   CYS B 259      62.380 -28.840  61.398  1.00  0.00           N  
ATOM   4123  CA  CYS B 259      61.850 -27.487  61.228  1.00  0.00           C  
ATOM   4124  C   CYS B 259      62.127 -26.657  62.480  1.00  0.00           C  
ATOM   4125  O   CYS B 259      62.255 -25.434  62.413  1.00  0.00           O  
ATOM   4126  CB  CYS B 259      60.345 -27.518  60.957  1.00  0.00           C  
ATOM   4127  SG  CYS B 259      59.896 -28.264  59.372  1.00  0.00           S  
ATOM   4128  H   CYS B 259      61.738 -29.620  61.429  1.00  0.00           H  
ATOM   4129  HA  CYS B 259      62.363 -27.017  60.388  1.00  0.00           H  
ATOM   4130 1HB  CYS B 259      59.845 -28.078  61.747  1.00  0.00           H  
ATOM   4131 2HB  CYS B 259      59.951 -26.502  60.976  1.00  0.00           H  
ATOM   4132  HG  CYS B 259      60.359 -29.478  59.653  1.00  0.00           H  
ATOM   4133  N   THR B 260      62.217 -27.343  63.617  1.00  0.00           N  
ATOM   4134  CA  THR B 260      62.685 -26.754  64.864  1.00  0.00           C  
ATOM   4135  C   THR B 260      63.328 -27.847  65.721  1.00  0.00           C  
ATOM   4136  O   THR B 260      62.719 -28.890  65.968  1.00  0.00           O  
ATOM   4137  CB  THR B 260      61.538 -26.076  65.635  1.00  0.00           C  
ATOM   4138  OG1 THR B 260      60.968 -25.035  64.831  1.00  0.00           O  
ATOM   4139  CG2 THR B 260      62.050 -25.482  66.939  1.00  0.00           C  
ATOM   4140  H   THR B 260      61.947 -28.316  63.603  1.00  0.00           H  
ATOM   4141  HA  THR B 260      63.433 -25.997  64.629  1.00  0.00           H  
ATOM   4142  HB  THR B 260      60.764 -26.810  65.857  1.00  0.00           H  
ATOM   4143  HG1 THR B 260      61.483 -24.934  64.027  1.00  0.00           H  
ATOM   4144 1HG2 THR B 260      61.226 -25.007  67.470  1.00  0.00           H  
ATOM   4145 2HG2 THR B 260      62.474 -26.272  67.557  1.00  0.00           H  
ATOM   4146 3HG2 THR B 260      62.817 -24.739  66.723  1.00  0.00           H  
ATOM   4147  N   ILE B 261      64.565 -27.613  66.151  1.00  0.00           N  
ATOM   4148  CA  ILE B 261      65.286 -28.602  66.957  1.00  0.00           C  
ATOM   4149  C   ILE B 261      65.812 -28.026  68.275  1.00  0.00           C  
ATOM   4150  O   ILE B 261      66.390 -26.938  68.321  1.00  0.00           O  
ATOM   4151  CB  ILE B 261      66.463 -29.190  66.159  1.00  0.00           C  
ATOM   4152  CG1 ILE B 261      67.189 -30.256  66.985  1.00  0.00           C  
ATOM   4153  CG2 ILE B 261      67.426 -28.089  65.741  1.00  0.00           C  
ATOM   4154  CD1 ILE B 261      68.100 -31.145  66.170  1.00  0.00           C  
ATOM   4155  H   ILE B 261      65.020 -26.741  65.921  1.00  0.00           H  
ATOM   4156  HA  ILE B 261      64.569 -29.331  67.331  1.00  0.00           H  
ATOM   4157  HB  ILE B 261      66.085 -29.687  65.266  1.00  0.00           H  
ATOM   4158 1HG1 ILE B 261      67.785 -29.773  67.758  1.00  0.00           H  
ATOM   4159 2HG1 ILE B 261      66.456 -30.889  67.486  1.00  0.00           H  
ATOM   4160 1HG2 ILE B 261      68.253 -28.523  65.179  1.00  0.00           H  
ATOM   4161 2HG2 ILE B 261      66.903 -27.366  65.117  1.00  0.00           H  
ATOM   4162 3HG2 ILE B 261      67.814 -27.589  66.629  1.00  0.00           H  
ATOM   4163 1HD1 ILE B 261      68.578 -31.874  66.824  1.00  0.00           H  
ATOM   4164 2HD1 ILE B 261      67.516 -31.666  65.410  1.00  0.00           H  
ATOM   4165 3HD1 ILE B 261      68.864 -30.537  65.686  1.00  0.00           H  
ATOM   4166  N   ASP B 262      65.591 -28.801  69.331  1.00  0.00           N  
ATOM   4167  CA  ASP B 262      65.877 -28.442  70.714  1.00  0.00           C  
ATOM   4168  C   ASP B 262      67.345 -28.581  71.114  1.00  0.00           C  
ATOM   4169  O   ASP B 262      67.823 -27.858  71.990  1.00  0.00           O  
ATOM   4170  CB  ASP B 262      65.023 -29.300  71.652  1.00  0.00           C  
ATOM   4171  CG  ASP B 262      65.077 -28.829  73.099  1.00  0.00           C  
ATOM   4172  OD1 ASP B 262      65.606 -27.770  73.339  1.00  0.00           O  
ATOM   4173  OD2 ASP B 262      64.588 -29.533  73.950  1.00  0.00           O  
ATOM   4174  H   ASP B 262      65.192 -29.707  69.130  1.00  0.00           H  
ATOM   4175  HA  ASP B 262      65.596 -27.400  70.866  1.00  0.00           H  
ATOM   4176 1HB  ASP B 262      63.986 -29.282  71.317  1.00  0.00           H  
ATOM   4177 2HB  ASP B 262      65.364 -30.335  71.609  1.00  0.00           H  
ATOM   4178  N   TRP B 263      68.045 -29.513  70.471  1.00  0.00           N  
ATOM   4179  CA  TRP B 263      69.434 -29.828  70.806  1.00  0.00           C  
ATOM   4180  C   TRP B 263      70.349 -28.607  70.793  1.00  0.00           C  
ATOM   4181  O   TRP B 263      70.361 -27.840  69.829  1.00  0.00           O  
ATOM   4182  CB  TRP B 263      69.980 -30.873  69.832  1.00  0.00           C  
ATOM   4183  CG  TRP B 263      69.278 -32.194  69.915  1.00  0.00           C  
ATOM   4184  CD1 TRP B 263      68.294 -32.540  70.792  1.00  0.00           C  
ATOM   4185  CD2 TRP B 263      69.504 -33.360  69.086  1.00  0.00           C  
ATOM   4186  NE1 TRP B 263      67.894 -33.834  70.568  1.00  0.00           N  
ATOM   4187  CE2 TRP B 263      68.623 -34.351  69.526  1.00  0.00           C  
ATOM   4188  CE3 TRP B 263      70.369 -33.636  68.020  1.00  0.00           C  
ATOM   4189  CZ2 TRP B 263      68.579 -35.606  68.941  1.00  0.00           C  
ATOM   4190  CZ3 TRP B 263      70.324 -34.895  67.432  1.00  0.00           C  
ATOM   4191  CH2 TRP B 263      69.451 -35.854  67.881  1.00  0.00           C  
ATOM   4192  H   TRP B 263      67.593 -30.019  69.722  1.00  0.00           H  
ATOM   4193  HA  TRP B 263      69.466 -30.199  71.831  1.00  0.00           H  
ATOM   4194 1HB  TRP B 263      69.889 -30.501  68.811  1.00  0.00           H  
ATOM   4195 2HB  TRP B 263      71.040 -31.035  70.028  1.00  0.00           H  
ATOM   4196  HD1 TRP B 263      67.884 -31.885  71.559  1.00  0.00           H  
ATOM   4197  HE1 TRP B 263      67.180 -34.328  71.085  1.00  0.00           H  
ATOM   4198  HE3 TRP B 263      71.062 -32.878  67.658  1.00  0.00           H  
ATOM   4199  HZ2 TRP B 263      67.893 -36.381  69.283  1.00  0.00           H  
ATOM   4200  HZ3 TRP B 263      71.002 -35.102  66.604  1.00  0.00           H  
ATOM   4201  HH2 TRP B 263      69.442 -36.831  67.397  1.00  0.00           H  
ATOM   4202  N   GLY B 264      71.111 -28.440  71.872  1.00  0.00           N  
ATOM   4203  CA  GLY B 264      72.015 -27.302  72.033  1.00  0.00           C  
ATOM   4204  C   GLY B 264      73.183 -27.348  71.063  1.00  0.00           C  
ATOM   4205  O   GLY B 264      73.843 -26.335  70.818  1.00  0.00           O  
ATOM   4206  H   GLY B 264      71.056 -29.132  72.606  1.00  0.00           H  
ATOM   4207 1HA  GLY B 264      71.463 -26.374  71.881  1.00  0.00           H  
ATOM   4208 2HA  GLY B 264      72.400 -27.284  73.052  1.00  0.00           H  
ATOM   4209  N   THR B 265      73.425 -28.532  70.508  1.00  0.00           N  
ATOM   4210  CA  THR B 265      74.476 -28.744  69.519  1.00  0.00           C  
ATOM   4211  C   THR B 265      73.964 -28.536  68.086  1.00  0.00           C  
ATOM   4212  O   THR B 265      74.714 -28.709  67.122  1.00  0.00           O  
ATOM   4213  CB  THR B 265      75.074 -30.157  69.654  1.00  0.00           C  
ATOM   4214  OG1 THR B 265      74.052 -31.135  69.429  1.00  0.00           O  
ATOM   4215  CG2 THR B 265      75.664 -30.355  71.042  1.00  0.00           C  
ATOM   4216  H   THR B 265      72.851 -29.313  70.791  1.00  0.00           H  
ATOM   4217  HA  THR B 265      75.252 -27.993  69.671  1.00  0.00           H  
ATOM   4218  HB  THR B 265      75.858 -30.292  68.909  1.00  0.00           H  
ATOM   4219  HG1 THR B 265      74.321 -31.721  68.717  1.00  0.00           H  
ATOM   4220 1HG2 THR B 265      76.083 -31.358  71.119  1.00  0.00           H  
ATOM   4221 2HG2 THR B 265      76.450 -29.619  71.212  1.00  0.00           H  
ATOM   4222 3HG2 THR B 265      74.883 -30.230  71.790  1.00  0.00           H  
ATOM   4223  N   ALA B 266      72.694 -28.148  67.959  1.00  0.00           N  
ATOM   4224  CA  ALA B 266      72.079 -27.909  66.654  1.00  0.00           C  
ATOM   4225  C   ALA B 266      71.127 -26.705  66.605  1.00  0.00           C  
ATOM   4226  O   ALA B 266      70.116 -26.741  65.898  1.00  0.00           O  
ATOM   4227  CB  ALA B 266      71.365 -29.178  66.176  1.00  0.00           C  
ATOM   4228  H   ALA B 266      72.142 -28.016  68.794  1.00  0.00           H  
ATOM   4229  HA  ALA B 266      72.871 -27.657  65.948  1.00  0.00           H  
ATOM   4230 1HB  ALA B 266      70.909 -28.994  65.204  1.00  0.00           H  
ATOM   4231 2HB  ALA B 266      72.086 -29.991  66.092  1.00  0.00           H  
ATOM   4232 3HB  ALA B 266      70.592 -29.451  66.893  1.00  0.00           H  
ATOM   4233  N   LYS B 267      71.450 -25.640  67.340  1.00  0.00           N  
ATOM   4234  CA  LYS B 267      70.611 -24.434  67.334  1.00  0.00           C  
ATOM   4235  C   LYS B 267      70.763 -23.609  66.047  1.00  0.00           C  
ATOM   4236  O   LYS B 267      71.768 -23.746  65.345  1.00  0.00           O  
ATOM   4237  CB  LYS B 267      70.938 -23.561  68.547  1.00  0.00           C  
ATOM   4238  CG  LYS B 267      70.654 -24.219  69.890  1.00  0.00           C  
ATOM   4239  CD  LYS B 267      69.159 -24.400  70.112  1.00  0.00           C  
ATOM   4240  CE  LYS B 267      68.863 -24.891  71.521  1.00  0.00           C  
ATOM   4241  NZ  LYS B 267      67.403 -25.048  71.760  1.00  0.00           N  
ATOM   4242  H   LYS B 267      72.283 -25.657  67.911  1.00  0.00           H  
ATOM   4243  HA  LYS B 267      69.565 -24.740  67.294  1.00  0.00           H  
ATOM   4244 1HB  LYS B 267      71.994 -23.289  68.525  1.00  0.00           H  
ATOM   4245 2HB  LYS B 267      70.361 -22.638  68.497  1.00  0.00           H  
ATOM   4246 1HG  LYS B 267      71.139 -25.196  69.927  1.00  0.00           H  
ATOM   4247 2HG  LYS B 267      71.059 -23.602  70.691  1.00  0.00           H  
ATOM   4248 1HD  LYS B 267      68.650 -23.448  69.952  1.00  0.00           H  
ATOM   4249 2HD  LYS B 267      68.770 -25.124  69.396  1.00  0.00           H  
ATOM   4250 1HE  LYS B 267      69.351 -25.851  71.682  1.00  0.00           H  
ATOM   4251 2HE  LYS B 267      69.262 -24.180  72.245  1.00  0.00           H  
ATOM   4252 1HZ  LYS B 267      67.249 -25.374  72.704  1.00  0.00           H  
ATOM   4253 2HZ  LYS B 267      66.942 -24.158  71.632  1.00  0.00           H  
ATOM   4254 3HZ  LYS B 267      67.025 -25.719  71.107  1.00  0.00           H  
ATOM   4255  N   PRO B 268      69.754 -22.767  65.731  1.00  0.00           N  
ATOM   4256  CA  PRO B 268      69.708 -21.947  64.510  1.00  0.00           C  
ATOM   4257  C   PRO B 268      70.958 -21.113  64.219  1.00  0.00           C  
ATOM   4258  O   PRO B 268      71.339 -20.973  63.057  1.00  0.00           O  
ATOM   4259  CB  PRO B 268      68.510 -21.028  64.755  1.00  0.00           C  
ATOM   4260  CG  PRO B 268      67.596 -21.839  65.590  1.00  0.00           C  
ATOM   4261  CD  PRO B 268      68.485 -22.615  66.522  1.00  0.00           C  
ATOM   4262  HA  PRO B 268      69.532 -22.600  63.643  1.00  0.00           H  
ATOM   4263 1HB  PRO B 268      68.839 -20.105  65.254  1.00  0.00           H  
ATOM   4264 2HB  PRO B 268      68.061 -20.731  63.795  1.00  0.00           H  
ATOM   4265 1HG  PRO B 268      66.898 -21.185  66.133  1.00  0.00           H  
ATOM   4266 2HG  PRO B 268      66.986 -22.498  64.955  1.00  0.00           H  
ATOM   4267 1HD  PRO B 268      68.651 -22.033  67.441  1.00  0.00           H  
ATOM   4268 2HD  PRO B 268      68.016 -23.583  66.755  1.00  0.00           H  
ATOM   4269  N   GLU B 269      71.582 -20.565  65.259  1.00  0.00           N  
ATOM   4270  CA  GLU B 269      72.813 -19.786  65.091  1.00  0.00           C  
ATOM   4271  C   GLU B 269      74.035 -20.620  64.669  1.00  0.00           C  
ATOM   4272  O   GLU B 269      75.078 -20.060  64.326  1.00  0.00           O  
ATOM   4273  CB  GLU B 269      73.131 -19.049  66.394  1.00  0.00           C  
ATOM   4274  CG  GLU B 269      73.432 -19.962  67.574  1.00  0.00           C  
ATOM   4275  CD  GLU B 269      72.198 -20.360  68.335  1.00  0.00           C  
ATOM   4276  OE1 GLU B 269      71.129 -20.281  67.779  1.00  0.00           O  
ATOM   4277  OE2 GLU B 269      72.325 -20.743  69.474  1.00  0.00           O  
ATOM   4278  H   GLU B 269      71.201 -20.688  66.186  1.00  0.00           H  
ATOM   4279  HA  GLU B 269      72.689 -19.124  64.233  1.00  0.00           H  
ATOM   4280 1HB  GLU B 269      73.995 -18.401  66.244  1.00  0.00           H  
ATOM   4281 2HB  GLU B 269      72.289 -18.414  66.668  1.00  0.00           H  
ATOM   4282 1HG  GLU B 269      73.925 -20.862  67.208  1.00  0.00           H  
ATOM   4283 2HG  GLU B 269      74.120 -19.452  68.248  1.00  0.00           H  
ATOM   4284  N   TYR B 270      73.895 -21.947  64.681  1.00  0.00           N  
ATOM   4285  CA  TYR B 270      74.970 -22.847  64.247  1.00  0.00           C  
ATOM   4286  C   TYR B 270      74.693 -23.472  62.876  1.00  0.00           C  
ATOM   4287  O   TYR B 270      75.424 -24.366  62.439  1.00  0.00           O  
ATOM   4288  CB  TYR B 270      75.186 -23.948  65.288  1.00  0.00           C  
ATOM   4289  CG  TYR B 270      75.538 -23.427  66.664  1.00  0.00           C  
ATOM   4290  CD1 TYR B 270      74.666 -23.623  67.724  1.00  0.00           C  
ATOM   4291  CD2 TYR B 270      76.733 -22.753  66.865  1.00  0.00           C  
ATOM   4292  CE1 TYR B 270      74.987 -23.147  68.981  1.00  0.00           C  
ATOM   4293  CE2 TYR B 270      77.055 -22.277  68.121  1.00  0.00           C  
ATOM   4294  CZ  TYR B 270      76.187 -22.472  69.176  1.00  0.00           C  
ATOM   4295  OH  TYR B 270      76.508 -21.997  70.427  1.00  0.00           O  
ATOM   4296  H   TYR B 270      73.020 -22.341  64.998  1.00  0.00           H  
ATOM   4297  HA  TYR B 270      75.890 -22.270  64.157  1.00  0.00           H  
ATOM   4298 1HB  TYR B 270      74.281 -24.551  65.374  1.00  0.00           H  
ATOM   4299 2HB  TYR B 270      75.988 -24.608  64.959  1.00  0.00           H  
ATOM   4300  HD1 TYR B 270      73.726 -24.153  67.567  1.00  0.00           H  
ATOM   4301  HD2 TYR B 270      77.419 -22.598  66.031  1.00  0.00           H  
ATOM   4302  HE1 TYR B 270      74.302 -23.301  69.814  1.00  0.00           H  
ATOM   4303  HE2 TYR B 270      77.995 -21.746  68.279  1.00  0.00           H  
ATOM   4304  HH  TYR B 270      75.800 -22.210  71.040  1.00  0.00           H  
ATOM   4305  N   LYS B 271      73.643 -22.998  62.205  1.00  0.00           N  
ATOM   4306  CA  LYS B 271      73.289 -23.469  60.862  1.00  0.00           C  
ATOM   4307  C   LYS B 271      74.384 -23.232  59.806  1.00  0.00           C  
ATOM   4308  O   LYS B 271      74.739 -24.168  59.087  1.00  0.00           O  
ATOM   4309  CB  LYS B 271      71.991 -22.799  60.410  1.00  0.00           C  
ATOM   4310  CG  LYS B 271      71.513 -23.221  59.027  1.00  0.00           C  
ATOM   4311  CD  LYS B 271      70.182 -22.571  58.679  1.00  0.00           C  
ATOM   4312  CE  LYS B 271      69.715 -22.974  57.288  1.00  0.00           C  
ATOM   4313  NZ  LYS B 271      68.407 -22.356  56.940  1.00  0.00           N  
ATOM   4314  H   LYS B 271      73.074 -22.288  62.644  1.00  0.00           H  
ATOM   4315  HA  LYS B 271      73.228 -24.557  60.881  1.00  0.00           H  
ATOM   4316 1HB  LYS B 271      71.197 -23.026  61.122  1.00  0.00           H  
ATOM   4317 2HB  LYS B 271      72.123 -21.716  60.401  1.00  0.00           H  
ATOM   4318 1HG  LYS B 271      72.255 -22.932  58.281  1.00  0.00           H  
ATOM   4319 2HG  LYS B 271      71.398 -24.304  58.997  1.00  0.00           H  
ATOM   4320 1HD  LYS B 271      69.428 -22.873  59.408  1.00  0.00           H  
ATOM   4321 2HD  LYS B 271      70.286 -21.487  58.718  1.00  0.00           H  
ATOM   4322 1HE  LYS B 271      70.456 -22.664  56.552  1.00  0.00           H  
ATOM   4323 2HE  LYS B 271      69.616 -24.058  57.237  1.00  0.00           H  
ATOM   4324 1HZ  LYS B 271      68.133 -22.648  56.012  1.00  0.00           H  
ATOM   4325 2HZ  LYS B 271      67.707 -22.652  57.606  1.00  0.00           H  
ATOM   4326 3HZ  LYS B 271      68.491 -21.350  56.965  1.00  0.00           H  
ATOM   4327  N   PRO B 272      74.928 -21.995  59.703  1.00  0.00           N  
ATOM   4328  CA  PRO B 272      76.014 -21.801  58.733  1.00  0.00           C  
ATOM   4329  C   PRO B 272      77.288 -22.529  59.174  1.00  0.00           C  
ATOM   4330  O   PRO B 272      77.525 -22.675  60.376  1.00  0.00           O  
ATOM   4331  CB  PRO B 272      76.205 -20.281  58.728  1.00  0.00           C  
ATOM   4332  CG  PRO B 272      75.779 -19.855  60.091  1.00  0.00           C  
ATOM   4333  CD  PRO B 272      74.600 -20.736  60.408  1.00  0.00           C  
ATOM   4334  HA  PRO B 272      75.677 -22.138  57.742  1.00  0.00           H  
ATOM   4335 1HB  PRO B 272      77.255 -20.035  58.513  1.00  0.00           H  
ATOM   4336 2HB  PRO B 272      75.599 -19.829  57.930  1.00  0.00           H  
ATOM   4337 1HG  PRO B 272      76.606 -19.981  60.805  1.00  0.00           H  
ATOM   4338 2HG  PRO B 272      75.520 -18.785  60.091  1.00  0.00           H  
ATOM   4339 1HD  PRO B 272      74.533 -20.883  61.496  1.00  0.00           H  
ATOM   4340 2HD  PRO B 272      73.680 -20.271  60.022  1.00  0.00           H  
ATOM   4341  N   LYS B 273      78.084 -22.979  58.202  1.00  0.00           N  
ATOM   4342  CA  LYS B 273      79.306 -23.775  58.433  1.00  0.00           C  
ATOM   4343  C   LYS B 273      79.013 -25.274  58.606  1.00  0.00           C  
ATOM   4344  O   LYS B 273      79.705 -26.112  58.020  1.00  0.00           O  
ATOM   4345  CB  LYS B 273      80.051 -23.252  59.662  1.00  0.00           C  
ATOM   4346  CG  LYS B 273      80.422 -21.776  59.591  1.00  0.00           C  
ATOM   4347  CD  LYS B 273      81.400 -21.506  58.457  1.00  0.00           C  
ATOM   4348  CE  LYS B 273      81.827 -20.046  58.430  1.00  0.00           C  
ATOM   4349  NZ  LYS B 273      82.749 -19.757  57.298  1.00  0.00           N  
ATOM   4350  H   LYS B 273      77.817 -22.751  57.255  1.00  0.00           H  
ATOM   4351  HA  LYS B 273      79.919 -23.738  57.532  1.00  0.00           H  
ATOM   4352 1HB  LYS B 273      79.437 -23.400  60.551  1.00  0.00           H  
ATOM   4353 2HB  LYS B 273      80.970 -23.822  59.801  1.00  0.00           H  
ATOM   4354 1HG  LYS B 273      79.522 -21.181  59.433  1.00  0.00           H  
ATOM   4355 2HG  LYS B 273      80.878 -21.470  60.533  1.00  0.00           H  
ATOM   4356 1HD  LYS B 273      82.284 -22.133  58.582  1.00  0.00           H  
ATOM   4357 2HD  LYS B 273      80.931 -21.755  57.506  1.00  0.00           H  
ATOM   4358 1HE  LYS B 273      80.947 -19.411  58.337  1.00  0.00           H  
ATOM   4359 2HE  LYS B 273      82.331 -19.797  59.364  1.00  0.00           H  
ATOM   4360 1HZ  LYS B 273      83.009 -18.781  57.315  1.00  0.00           H  
ATOM   4361 2HZ  LYS B 273      83.579 -20.328  57.384  1.00  0.00           H  
ATOM   4362 3HZ  LYS B 273      82.287 -19.966  56.425  1.00  0.00           H  
ATOM   4363  N   LEU B 274      77.995 -25.603  59.398  1.00  0.00           N  
ATOM   4364  CA  LEU B 274      77.668 -27.002  59.690  1.00  0.00           C  
ATOM   4365  C   LEU B 274      76.608 -27.569  58.747  1.00  0.00           C  
ATOM   4366  O   LEU B 274      76.657 -28.750  58.393  1.00  0.00           O  
ATOM   4367  CB  LEU B 274      77.179 -27.130  61.139  1.00  0.00           C  
ATOM   4368  CG  LEU B 274      78.194 -26.740  62.220  1.00  0.00           C  
ATOM   4369  CD1 LEU B 274      77.544 -26.855  63.593  1.00  0.00           C  
ATOM   4370  CD2 LEU B 274      79.418 -27.639  62.117  1.00  0.00           C  
ATOM   4371  H   LEU B 274      77.434 -24.870  59.808  1.00  0.00           H  
ATOM   4372  HA  LEU B 274      78.558 -27.607  59.520  1.00  0.00           H  
ATOM   4373 1HB  LEU B 274      76.301 -26.499  61.266  1.00  0.00           H  
ATOM   4374 2HB  LEU B 274      76.887 -28.165  61.316  1.00  0.00           H  
ATOM   4375  HG  LEU B 274      78.495 -25.701  62.080  1.00  0.00           H  
ATOM   4376 1HD1 LEU B 274      78.266 -26.578  64.361  1.00  0.00           H  
ATOM   4377 2HD1 LEU B 274      76.684 -26.187  63.645  1.00  0.00           H  
ATOM   4378 3HD1 LEU B 274      77.218 -27.882  63.755  1.00  0.00           H  
ATOM   4379 1HD2 LEU B 274      80.139 -27.361  62.886  1.00  0.00           H  
ATOM   4380 2HD2 LEU B 274      79.119 -28.678  62.259  1.00  0.00           H  
ATOM   4381 3HD2 LEU B 274      79.872 -27.523  61.133  1.00  0.00           H  
ATOM   4382  N   ALA B 275      75.658 -26.725  58.344  1.00  0.00           N  
ATOM   4383  CA  ALA B 275      74.552 -27.131  57.472  1.00  0.00           C  
ATOM   4384  C   ALA B 275      73.900 -25.918  56.791  1.00  0.00           C  
ATOM   4385  O   ALA B 275      72.713 -25.657  56.999  1.00  0.00           O  
ATOM   4386  CB  ALA B 275      73.518 -27.923  58.273  1.00  0.00           C  
ATOM   4387  H   ALA B 275      75.711 -25.767  58.658  1.00  0.00           H  
ATOM   4388  HA  ALA B 275      74.957 -27.767  56.686  1.00  0.00           H  
ATOM   4389 1HB  ALA B 275      72.700 -28.220  57.617  1.00  0.00           H  
ATOM   4390 2HB  ALA B 275      73.988 -28.812  58.693  1.00  0.00           H  
ATOM   4391 3HB  ALA B 275      73.130 -27.302  59.079  1.00  0.00           H  
ATOM   4392  N   PRO B 276      74.673 -25.181  55.963  1.00  0.00           N  
ATOM   4393  CA  PRO B 276      74.170 -23.950  55.338  1.00  0.00           C  
ATOM   4394  C   PRO B 276      72.852 -24.083  54.566  1.00  0.00           C  
ATOM   4395  O   PRO B 276      71.961 -23.251  54.745  1.00  0.00           O  
ATOM   4396  CB  PRO B 276      75.319 -23.589  54.390  1.00  0.00           C  
ATOM   4397  CG  PRO B 276      76.539 -24.080  55.092  1.00  0.00           C  
ATOM   4398  CD  PRO B 276      76.120 -25.393  55.698  1.00  0.00           C  
ATOM   4399  HA  PRO B 276      74.020 -23.185  56.113  1.00  0.00           H  
ATOM   4400 1HB  PRO B 276      75.166 -24.070  53.413  1.00  0.00           H  
ATOM   4401 2HB  PRO B 276      75.336 -22.504  54.215  1.00  0.00           H  
ATOM   4402 1HG  PRO B 276      77.370 -24.190  54.379  1.00  0.00           H  
ATOM   4403 2HG  PRO B 276      76.863 -23.349  55.847  1.00  0.00           H  
ATOM   4404 1HD  PRO B 276      76.282 -26.202  54.971  1.00  0.00           H  
ATOM   4405 2HD  PRO B 276      76.698 -25.575  56.616  1.00  0.00           H  
ATOM   4406  N   ARG B 277      72.727 -25.109  53.726  1.00  0.00           N  
ATOM   4407  CA  ARG B 277      71.588 -25.216  52.801  1.00  0.00           C  
ATOM   4408  C   ARG B 277      70.585 -26.300  53.213  1.00  0.00           C  
ATOM   4409  O   ARG B 277      69.778 -26.763  52.402  1.00  0.00           O  
ATOM   4410  CB  ARG B 277      72.081 -25.511  51.392  1.00  0.00           C  
ATOM   4411  CG  ARG B 277      72.858 -24.380  50.737  1.00  0.00           C  
ATOM   4412  CD  ARG B 277      73.182 -24.686  49.320  1.00  0.00           C  
ATOM   4413  NE  ARG B 277      71.985 -24.800  48.503  1.00  0.00           N  
ATOM   4414  CZ  ARG B 277      71.949 -25.341  47.269  1.00  0.00           C  
ATOM   4415  NH1 ARG B 277      73.050 -25.811  46.725  1.00  0.00           N  
ATOM   4416  NH2 ARG B 277      70.808 -25.399  46.606  1.00  0.00           N  
ATOM   4417  H   ARG B 277      73.433 -25.832  53.723  1.00  0.00           H  
ATOM   4418  HA  ARG B 277      71.024 -24.283  52.838  1.00  0.00           H  
ATOM   4419 1HB  ARG B 277      72.725 -26.388  51.409  1.00  0.00           H  
ATOM   4420 2HB  ARG B 277      71.230 -25.742  50.750  1.00  0.00           H  
ATOM   4421 1HG  ARG B 277      72.264 -23.467  50.764  1.00  0.00           H  
ATOM   4422 2HG  ARG B 277      73.793 -24.222  51.276  1.00  0.00           H  
ATOM   4423 1HD  ARG B 277      73.800 -23.889  48.908  1.00  0.00           H  
ATOM   4424 2HD  ARG B 277      73.723 -25.630  49.266  1.00  0.00           H  
ATOM   4425  HE  ARG B 277      71.117 -24.450  48.888  1.00  0.00           H  
ATOM   4426 1HH1 ARG B 277      73.923 -25.766  47.233  1.00  0.00           H  
ATOM   4427 2HH1 ARG B 277      73.023 -26.216  45.801  1.00  0.00           H  
ATOM   4428 1HH2 ARG B 277      69.961 -25.038  47.024  1.00  0.00           H  
ATOM   4429 2HH2 ARG B 277      70.781 -25.804  45.682  1.00  0.00           H  
ATOM   4430  N   TRP B 278      70.632 -26.673  54.488  1.00  0.00           N  
ATOM   4431  CA  TRP B 278      69.780 -27.711  55.053  1.00  0.00           C  
ATOM   4432  C   TRP B 278      68.316 -27.273  55.090  1.00  0.00           C  
ATOM   4433  O   TRP B 278      67.967 -26.286  55.740  1.00  0.00           O  
ATOM   4434  CB  TRP B 278      70.290 -28.052  56.458  1.00  0.00           C  
ATOM   4435  CG  TRP B 278      69.665 -29.245  57.140  1.00  0.00           C  
ATOM   4436  CD1 TRP B 278      69.313 -30.439  56.570  1.00  0.00           C  
ATOM   4437  CD2 TRP B 278      69.378 -29.372  58.539  1.00  0.00           C  
ATOM   4438  NE1 TRP B 278      68.799 -31.286  57.524  1.00  0.00           N  
ATOM   4439  CE2 TRP B 278      68.829 -30.657  58.741  1.00  0.00           C  
ATOM   4440  CE3 TRP B 278      69.517 -28.515  59.641  1.00  0.00           C  
ATOM   4441  CZ2 TRP B 278      68.425 -31.110  60.002  1.00  0.00           C  
ATOM   4442  CZ3 TRP B 278      69.111 -28.966  60.894  1.00  0.00           C  
ATOM   4443  CH2 TRP B 278      68.571 -30.251  61.062  1.00  0.00           C  
ATOM   4444  H   TRP B 278      71.299 -26.204  55.085  1.00  0.00           H  
ATOM   4445  HA  TRP B 278      69.844 -28.595  54.418  1.00  0.00           H  
ATOM   4446 1HB  TRP B 278      71.362 -28.243  56.420  1.00  0.00           H  
ATOM   4447 2HB  TRP B 278      70.132 -27.200  57.119  1.00  0.00           H  
ATOM   4448  HD1 TRP B 278      69.424 -30.682  55.514  1.00  0.00           H  
ATOM   4449  HE1 TRP B 278      68.455 -32.221  57.358  1.00  0.00           H  
ATOM   4450  HE3 TRP B 278      69.938 -27.517  59.519  1.00  0.00           H  
ATOM   4451  HZ2 TRP B 278      68.009 -32.106  60.153  1.00  0.00           H  
ATOM   4452  HZ3 TRP B 278      69.223 -28.294  61.745  1.00  0.00           H  
ATOM   4453  HH2 TRP B 278      68.260 -30.571  62.057  1.00  0.00           H  
ATOM   4454  N   SER B 279      67.472 -28.003  54.363  1.00  0.00           N  
ATOM   4455  CA  SER B 279      66.039 -27.715  54.281  1.00  0.00           C  
ATOM   4456  C   SER B 279      65.279 -29.007  53.978  1.00  0.00           C  
ATOM   4457  O   SER B 279      65.882 -30.078  53.900  1.00  0.00           O  
ATOM   4458  CB  SER B 279      65.761 -26.678  53.211  1.00  0.00           C  
ATOM   4459  OG  SER B 279      65.873 -27.236  51.930  1.00  0.00           O  
ATOM   4460  H   SER B 279      67.846 -28.788  53.849  1.00  0.00           H  
ATOM   4461  HA  SER B 279      65.706 -27.337  55.249  1.00  0.00           H  
ATOM   4462 1HB  SER B 279      64.759 -26.273  53.347  1.00  0.00           H  
ATOM   4463 2HB  SER B 279      66.464 -25.853  53.313  1.00  0.00           H  
ATOM   4464  HG  SER B 279      66.695 -26.900  51.566  1.00  0.00           H  
ATOM   4465  N   ILE B 280      63.965 -28.905  53.805  1.00  0.00           N  
ATOM   4466  CA  ILE B 280      63.147 -30.053  53.416  1.00  0.00           C  
ATOM   4467  C   ILE B 280      62.952 -30.141  51.891  1.00  0.00           C  
ATOM   4468  O   ILE B 280      62.171 -30.963  51.402  1.00  0.00           O  
ATOM   4469  CB  ILE B 280      61.772 -29.990  54.106  1.00  0.00           C  
ATOM   4470  CG1 ILE B 280      61.094 -31.362  54.070  1.00  0.00           C  
ATOM   4471  CG2 ILE B 280      60.893 -28.940  53.445  1.00  0.00           C  
ATOM   4472  CD1 ILE B 280      59.878 -31.466  54.962  1.00  0.00           C  
ATOM   4473  H   ILE B 280      63.520 -28.009  53.946  1.00  0.00           H  
ATOM   4474  HA  ILE B 280      63.680 -30.964  53.687  1.00  0.00           H  
ATOM   4475  HB  ILE B 280      61.904 -29.732  55.156  1.00  0.00           H  
ATOM   4476 1HG1 ILE B 280      60.788 -31.589  53.049  1.00  0.00           H  
ATOM   4477 2HG1 ILE B 280      61.806 -32.129  54.375  1.00  0.00           H  
ATOM   4478 1HG2 ILE B 280      59.925 -28.909  53.945  1.00  0.00           H  
ATOM   4479 2HG2 ILE B 280      61.372 -27.964  53.522  1.00  0.00           H  
ATOM   4480 3HG2 ILE B 280      60.751 -29.193  52.394  1.00  0.00           H  
ATOM   4481 1HD1 ILE B 280      59.453 -32.466  54.883  1.00  0.00           H  
ATOM   4482 2HD1 ILE B 280      60.169 -31.276  55.996  1.00  0.00           H  
ATOM   4483 3HD1 ILE B 280      59.136 -30.731  54.653  1.00  0.00           H  
ATOM   4484  N   THR B 281      63.668 -29.299  51.146  1.00  0.00           N  
ATOM   4485  CA  THR B 281      63.500 -29.203  49.691  1.00  0.00           C  
ATOM   4486  C   THR B 281      64.827 -29.245  48.927  1.00  0.00           C  
ATOM   4487  O   THR B 281      64.845 -29.139  47.698  1.00  0.00           O  
ATOM   4488  CB  THR B 281      62.744 -27.914  49.318  1.00  0.00           C  
ATOM   4489  OG1 THR B 281      63.473 -26.775  49.795  1.00  0.00           O  
ATOM   4490  CG2 THR B 281      61.353 -27.914  49.933  1.00  0.00           C  
ATOM   4491  H   THR B 281      64.349 -28.708  51.603  1.00  0.00           H  
ATOM   4492  HA  THR B 281      62.914 -30.058  49.354  1.00  0.00           H  
ATOM   4493  HB  THR B 281      62.657 -27.844  48.234  1.00  0.00           H  
ATOM   4494  HG1 THR B 281      64.150 -27.064  50.411  1.00  0.00           H  
ATOM   4495 1HG2 THR B 281      60.834 -26.996  49.658  1.00  0.00           H  
ATOM   4496 2HG2 THR B 281      60.792 -28.772  49.563  1.00  0.00           H  
ATOM   4497 3HG2 THR B 281      61.434 -27.974  51.017  1.00  0.00           H  
ATOM   4498  N   LEU B 282      65.930 -29.405  49.657  1.00  0.00           N  
ATOM   4499  CA  LEU B 282      67.277 -29.313  49.087  1.00  0.00           C  
ATOM   4500  C   LEU B 282      67.501 -30.228  47.876  1.00  0.00           C  
ATOM   4501  O   LEU B 282      68.158 -29.832  46.911  1.00  0.00           O  
ATOM   4502  CB  LEU B 282      68.312 -29.649  50.168  1.00  0.00           C  
ATOM   4503  CG  LEU B 282      69.781 -29.555  49.735  1.00  0.00           C  
ATOM   4504  CD1 LEU B 282      70.079 -28.142  49.253  1.00  0.00           C  
ATOM   4505  CD2 LEU B 282      70.680 -29.936  50.902  1.00  0.00           C  
ATOM   4506  H   LEU B 282      65.824 -29.598  50.642  1.00  0.00           H  
ATOM   4507  HA  LEU B 282      67.416 -28.309  48.689  1.00  0.00           H  
ATOM   4508 1HB  LEU B 282      68.171 -28.971  51.008  1.00  0.00           H  
ATOM   4509 2HB  LEU B 282      68.134 -30.667  50.516  1.00  0.00           H  
ATOM   4510  HG  LEU B 282      69.959 -30.236  48.902  1.00  0.00           H  
ATOM   4511 1HD1 LEU B 282      71.123 -28.075  48.945  1.00  0.00           H  
ATOM   4512 2HD1 LEU B 282      69.436 -27.903  48.406  1.00  0.00           H  
ATOM   4513 3HD1 LEU B 282      69.893 -27.435  50.061  1.00  0.00           H  
ATOM   4514 1HD2 LEU B 282      71.724 -29.869  50.594  1.00  0.00           H  
ATOM   4515 2HD2 LEU B 282      70.503 -29.254  51.735  1.00  0.00           H  
ATOM   4516 3HD2 LEU B 282      70.458 -30.956  51.215  1.00  0.00           H  
ATOM   4517  N   ILE B 283      66.943 -31.437  47.924  1.00  0.00           N  
ATOM   4518  CA  ILE B 283      67.063 -32.389  46.811  1.00  0.00           C  
ATOM   4519  C   ILE B 283      66.443 -31.874  45.506  1.00  0.00           C  
ATOM   4520  O   ILE B 283      66.808 -32.333  44.423  1.00  0.00           O  
ATOM   4521  CB  ILE B 283      66.405 -33.731  47.182  1.00  0.00           C  
ATOM   4522  CG1 ILE B 283      64.914 -33.534  47.468  1.00  0.00           C  
ATOM   4523  CG2 ILE B 283      67.103 -34.351  48.382  1.00  0.00           C  
ATOM   4524  CD1 ILE B 283      64.152 -34.827  47.649  1.00  0.00           C  
ATOM   4525  H   ILE B 283      66.425 -31.706  48.749  1.00  0.00           H  
ATOM   4526  HA  ILE B 283      68.117 -32.492  46.557  1.00  0.00           H  
ATOM   4527  HB  ILE B 283      66.477 -34.416  46.338  1.00  0.00           H  
ATOM   4528 1HG1 ILE B 283      64.793 -32.937  48.371  1.00  0.00           H  
ATOM   4529 2HG1 ILE B 283      64.456 -32.981  46.647  1.00  0.00           H  
ATOM   4530 1HG2 ILE B 283      66.626 -35.299  48.631  1.00  0.00           H  
ATOM   4531 2HG2 ILE B 283      68.152 -34.525  48.143  1.00  0.00           H  
ATOM   4532 3HG2 ILE B 283      67.033 -33.675  49.234  1.00  0.00           H  
ATOM   4533 1HD1 ILE B 283      63.103 -34.606  47.847  1.00  0.00           H  
ATOM   4534 2HD1 ILE B 283      64.231 -35.426  46.741  1.00  0.00           H  
ATOM   4535 3HD1 ILE B 283      64.570 -35.381  48.488  1.00  0.00           H  
ATOM   4536  N   PHE B 284      65.517 -30.924  45.616  1.00  0.00           N  
ATOM   4537  CA  PHE B 284      64.889 -30.314  44.447  1.00  0.00           C  
ATOM   4538  C   PHE B 284      65.738 -29.191  43.868  1.00  0.00           C  
ATOM   4539  O   PHE B 284      65.659 -28.894  42.675  1.00  0.00           O  
ATOM   4540  CB  PHE B 284      63.506 -29.770  44.810  1.00  0.00           C  
ATOM   4541  CG  PHE B 284      62.520 -30.834  45.202  1.00  0.00           C  
ATOM   4542  CD1 PHE B 284      61.986 -31.689  44.249  1.00  0.00           C  
ATOM   4543  CD2 PHE B 284      62.124 -30.981  46.522  1.00  0.00           C  
ATOM   4544  CE1 PHE B 284      61.079 -32.668  44.609  1.00  0.00           C  
ATOM   4545  CE2 PHE B 284      61.219 -31.959  46.885  1.00  0.00           C  
ATOM   4546  CZ  PHE B 284      60.696 -32.803  45.926  1.00  0.00           C  
ATOM   4547  H   PHE B 284      65.242 -30.618  46.539  1.00  0.00           H  
ATOM   4548  HA  PHE B 284      64.780 -31.076  43.675  1.00  0.00           H  
ATOM   4549 1HB  PHE B 284      63.596 -29.069  45.638  1.00  0.00           H  
ATOM   4550 2HB  PHE B 284      63.096 -29.223  43.961  1.00  0.00           H  
ATOM   4551  HD1 PHE B 284      62.290 -31.583  43.208  1.00  0.00           H  
ATOM   4552  HD2 PHE B 284      62.538 -30.313  47.279  1.00  0.00           H  
ATOM   4553  HE1 PHE B 284      60.667 -33.334  43.851  1.00  0.00           H  
ATOM   4554  HE2 PHE B 284      60.917 -32.064  47.927  1.00  0.00           H  
ATOM   4555  HZ  PHE B 284      59.980 -33.574  46.210  1.00  0.00           H  
ATOM   4556  N   GLU B 285      66.545 -28.574  44.728  1.00  0.00           N  
ATOM   4557  CA  GLU B 285      67.468 -27.514  44.331  1.00  0.00           C  
ATOM   4558  C   GLU B 285      68.807 -28.073  43.865  1.00  0.00           C  
ATOM   4559  O   GLU B 285      69.509 -27.439  43.076  1.00  0.00           O  
ATOM   4560  CB  GLU B 285      67.693 -26.544  45.493  1.00  0.00           C  
ATOM   4561  CG  GLU B 285      66.448 -25.783  45.927  1.00  0.00           C  
ATOM   4562  CD  GLU B 285      66.709 -24.830  47.060  1.00  0.00           C  
ATOM   4563  OE1 GLU B 285      67.848 -24.674  47.429  1.00  0.00           O  
ATOM   4564  OE2 GLU B 285      65.768 -24.257  47.557  1.00  0.00           O  
ATOM   4565  H   GLU B 285      66.509 -28.859  45.696  1.00  0.00           H  
ATOM   4566  HA  GLU B 285      67.022 -26.957  43.506  1.00  0.00           H  
ATOM   4567 1HB  GLU B 285      68.067 -27.092  46.358  1.00  0.00           H  
ATOM   4568 2HB  GLU B 285      68.452 -25.812  45.216  1.00  0.00           H  
ATOM   4569 1HG  GLU B 285      66.064 -25.220  45.076  1.00  0.00           H  
ATOM   4570 2HG  GLU B 285      65.684 -26.498  46.228  1.00  0.00           H  
ATOM   4571  N   ASP B 286      69.155 -29.261  44.356  1.00  0.00           N  
ATOM   4572  CA  ASP B 286      70.486 -29.816  44.149  1.00  0.00           C  
ATOM   4573  C   ASP B 286      70.469 -31.266  43.667  1.00  0.00           C  
ATOM   4574  O   ASP B 286      70.693 -31.530  42.485  1.00  0.00           O  
ATOM   4575  CB  ASP B 286      71.294 -29.725  45.446  1.00  0.00           C  
ATOM   4576  CG  ASP B 286      72.737 -30.181  45.278  1.00  0.00           C  
ATOM   4577  OD1 ASP B 286      73.495 -29.472  44.659  1.00  0.00           O  
ATOM   4578  OD2 ASP B 286      73.068 -31.233  45.771  1.00  0.00           O  
ATOM   4579  H   ASP B 286      68.477 -29.791  44.886  1.00  0.00           H  
ATOM   4580  HA  ASP B 286      70.980 -29.247  43.360  1.00  0.00           H  
ATOM   4581 1HB  ASP B 286      71.293 -28.695  45.804  1.00  0.00           H  
ATOM   4582 2HB  ASP B 286      70.821 -30.338  46.213  1.00  0.00           H  
ATOM   4583  N   THR B 287      70.204 -32.189  44.591  1.00  0.00           N  
ATOM   4584  CA  THR B 287      70.402 -33.625  44.372  1.00  0.00           C  
ATOM   4585  C   THR B 287      69.780 -34.153  43.080  1.00  0.00           C  
ATOM   4586  O   THR B 287      70.462 -34.796  42.280  1.00  0.00           O  
ATOM   4587  CB  THR B 287      69.838 -34.429  45.559  1.00  0.00           C  
ATOM   4588  OG1 THR B 287      70.492 -34.022  46.769  1.00  0.00           O  
ATOM   4589  CG2 THR B 287      70.056 -35.919  45.346  1.00  0.00           C  
ATOM   4590  H   THR B 287      69.849 -31.871  45.481  1.00  0.00           H  
ATOM   4591  HA  THR B 287      71.470 -33.815  44.266  1.00  0.00           H  
ATOM   4592  HB  THR B 287      68.770 -34.233  45.656  1.00  0.00           H  
ATOM   4593  HG1 THR B 287      71.411 -33.818  46.582  1.00  0.00           H  
ATOM   4594 1HG2 THR B 287      69.651 -36.470  46.195  1.00  0.00           H  
ATOM   4595 2HG2 THR B 287      69.550 -36.234  44.434  1.00  0.00           H  
ATOM   4596 3HG2 THR B 287      71.122 -36.121  45.258  1.00  0.00           H  
ATOM   4597  N   ILE B 288      68.491 -33.886  42.886  1.00  0.00           N  
ATOM   4598  CA  ILE B 288      67.758 -34.396  41.722  1.00  0.00           C  
ATOM   4599  C   ILE B 288      68.242 -33.809  40.383  1.00  0.00           C  
ATOM   4600  O   ILE B 288      68.606 -34.574  39.483  1.00  0.00           O  
ATOM   4601  CB  ILE B 288      66.209 -34.279  41.900  1.00  0.00           C  
ATOM   4602  CG1 ILE B 288      65.738 -35.210  43.025  1.00  0.00           C  
ATOM   4603  CG2 ILE B 288      65.477 -34.585  40.591  1.00  0.00           C  
ATOM   4604  CD1 ILE B 288      64.306 -34.975  43.494  1.00  0.00           C  
ATOM   4605  H   ILE B 288      68.005 -33.313  43.561  1.00  0.00           H  
ATOM   4606  HA  ILE B 288      67.999 -35.451  41.597  1.00  0.00           H  
ATOM   4607  HB  ILE B 288      65.955 -33.266  42.212  1.00  0.00           H  
ATOM   4608 1HG1 ILE B 288      65.812 -36.246  42.695  1.00  0.00           H  
ATOM   4609 2HG1 ILE B 288      66.391 -35.096  43.890  1.00  0.00           H  
ATOM   4610 1HG2 ILE B 288      64.402 -34.496  40.746  1.00  0.00           H  
ATOM   4611 2HG2 ILE B 288      65.793 -33.879  39.824  1.00  0.00           H  
ATOM   4612 3HG2 ILE B 288      65.715 -35.600  40.270  1.00  0.00           H  
ATOM   4613 1HD1 ILE B 288      64.063 -35.679  44.290  1.00  0.00           H  
ATOM   4614 2HD1 ILE B 288      64.209 -33.955  43.870  1.00  0.00           H  
ATOM   4615 3HD1 ILE B 288      63.621 -35.121  42.660  1.00  0.00           H  
ATOM   4616  N   PRO B 289      68.256 -32.462  40.244  1.00  0.00           N  
ATOM   4617  CA  PRO B 289      68.828 -31.897  39.020  1.00  0.00           C  
ATOM   4618  C   PRO B 289      70.234 -32.428  38.730  1.00  0.00           C  
ATOM   4619  O   PRO B 289      70.556 -32.685  37.569  1.00  0.00           O  
ATOM   4620  CB  PRO B 289      68.874 -30.393  39.314  1.00  0.00           C  
ATOM   4621  CG  PRO B 289      67.771 -30.169  40.267  1.00  0.00           C  
ATOM   4622  CD  PRO B 289      67.774 -31.374  41.158  1.00  0.00           C  
ATOM   4623  HA  PRO B 289      68.157 -32.110  38.175  1.00  0.00           H  
ATOM   4624 1HB  PRO B 289      69.855 -30.120  39.728  1.00  0.00           H  
ATOM   4625 2HB  PRO B 289      68.750 -29.823  38.381  1.00  0.00           H  
ATOM   4626 1HG  PRO B 289      67.937 -29.236  40.827  1.00  0.00           H  
ATOM   4627 2HG  PRO B 289      66.820 -30.051  39.727  1.00  0.00           H  
ATOM   4628 1HD  PRO B 289      68.466 -31.209  41.997  1.00  0.00           H  
ATOM   4629 2HD  PRO B 289      66.754 -31.561  41.526  1.00  0.00           H  
ATOM   4630  N   PHE B 290      71.044 -32.604  39.776  1.00  0.00           N  
ATOM   4631  CA  PHE B 290      72.385 -33.182  39.650  1.00  0.00           C  
ATOM   4632  C   PHE B 290      72.372 -34.565  39.002  1.00  0.00           C  
ATOM   4633  O   PHE B 290      73.081 -34.800  38.023  1.00  0.00           O  
ATOM   4634  CB  PHE B 290      73.085 -33.240  41.016  1.00  0.00           C  
ATOM   4635  CG  PHE B 290      74.378 -34.020  41.012  1.00  0.00           C  
ATOM   4636  CD1 PHE B 290      75.592 -33.384  40.763  1.00  0.00           C  
ATOM   4637  CD2 PHE B 290      74.381 -35.391  41.265  1.00  0.00           C  
ATOM   4638  CE1 PHE B 290      76.788 -34.101  40.759  1.00  0.00           C  
ATOM   4639  CE2 PHE B 290      75.572 -36.118  41.261  1.00  0.00           C  
ATOM   4640  CZ  PHE B 290      76.777 -35.470  41.008  1.00  0.00           C  
ATOM   4641  H   PHE B 290      70.711 -32.326  40.688  1.00  0.00           H  
ATOM   4642  HA  PHE B 290      72.974 -32.547  38.986  1.00  0.00           H  
ATOM   4643 1HB  PHE B 290      73.302 -32.228  41.357  1.00  0.00           H  
ATOM   4644 2HB  PHE B 290      72.418 -33.695  41.747  1.00  0.00           H  
ATOM   4645  HD1 PHE B 290      75.601 -32.311  40.570  1.00  0.00           H  
ATOM   4646  HD2 PHE B 290      73.435 -35.897  41.463  1.00  0.00           H  
ATOM   4647  HE1 PHE B 290      77.729 -33.589  40.561  1.00  0.00           H  
ATOM   4648  HE2 PHE B 290      75.560 -37.190  41.455  1.00  0.00           H  
ATOM   4649  HZ  PHE B 290      77.710 -36.033  41.002  1.00  0.00           H  
ATOM   4650  N   LEU B 291      71.566 -35.470  39.558  1.00  0.00           N  
ATOM   4651  CA  LEU B 291      71.485 -36.849  39.069  1.00  0.00           C  
ATOM   4652  C   LEU B 291      71.010 -36.917  37.618  1.00  0.00           C  
ATOM   4653  O   LEU B 291      71.542 -37.696  36.825  1.00  0.00           O  
ATOM   4654  CB  LEU B 291      70.537 -37.665  39.957  1.00  0.00           C  
ATOM   4655  CG  LEU B 291      71.037 -37.950  41.379  1.00  0.00           C  
ATOM   4656  CD1 LEU B 291      69.926 -38.607  42.186  1.00  0.00           C  
ATOM   4657  CD2 LEU B 291      72.268 -38.842  41.315  1.00  0.00           C  
ATOM   4658  H   LEU B 291      70.994 -35.191  40.342  1.00  0.00           H  
ATOM   4659  HA  LEU B 291      72.487 -37.278  39.076  1.00  0.00           H  
ATOM   4660 1HB  LEU B 291      69.592 -37.129  40.039  1.00  0.00           H  
ATOM   4661 2HB  LEU B 291      70.347 -38.623  39.474  1.00  0.00           H  
ATOM   4662  HG  LEU B 291      71.294 -37.011  41.869  1.00  0.00           H  
ATOM   4663 1HD1 LEU B 291      70.281 -38.810  43.197  1.00  0.00           H  
ATOM   4664 2HD1 LEU B 291      69.065 -37.940  42.232  1.00  0.00           H  
ATOM   4665 3HD1 LEU B 291      69.635 -39.543  41.710  1.00  0.00           H  
ATOM   4666 1HD2 LEU B 291      72.624 -39.044  42.326  1.00  0.00           H  
ATOM   4667 2HD2 LEU B 291      72.011 -39.782  40.826  1.00  0.00           H  
ATOM   4668 3HD2 LEU B 291      73.052 -38.340  40.748  1.00  0.00           H  
ATOM   4669  N   LYS B 292      70.019 -36.091  37.279  1.00  0.00           N  
ATOM   4670  CA  LYS B 292      69.489 -36.007  35.914  1.00  0.00           C  
ATOM   4671  C   LYS B 292      70.529 -35.529  34.898  1.00  0.00           C  
ATOM   4672  O   LYS B 292      70.598 -36.052  33.783  1.00  0.00           O  
ATOM   4673  CB  LYS B 292      68.274 -35.078  35.881  1.00  0.00           C  
ATOM   4674  CG  LYS B 292      67.017 -35.663  36.513  1.00  0.00           C  
ATOM   4675  CD  LYS B 292      65.845 -34.699  36.405  1.00  0.00           C  
ATOM   4676  CE  LYS B 292      65.443 -34.475  34.955  1.00  0.00           C  
ATOM   4677  NZ  LYS B 292      64.171 -33.710  34.842  1.00  0.00           N  
ATOM   4678  H   LYS B 292      69.623 -35.503  37.998  1.00  0.00           H  
ATOM   4679  HA  LYS B 292      69.207 -37.009  35.589  1.00  0.00           H  
ATOM   4680 1HB  LYS B 292      68.510 -34.151  36.403  1.00  0.00           H  
ATOM   4681 2HB  LYS B 292      68.040 -34.821  34.847  1.00  0.00           H  
ATOM   4682 1HG  LYS B 292      66.758 -36.596  36.010  1.00  0.00           H  
ATOM   4683 2HG  LYS B 292      67.205 -35.878  37.564  1.00  0.00           H  
ATOM   4684 1HD  LYS B 292      64.992 -35.102  36.953  1.00  0.00           H  
ATOM   4685 2HD  LYS B 292      66.119 -33.742  36.848  1.00  0.00           H  
ATOM   4686 1HE  LYS B 292      66.230 -33.926  34.440  1.00  0.00           H  
ATOM   4687 2HE  LYS B 292      65.317 -35.438  34.459  1.00  0.00           H  
ATOM   4688 1HZ  LYS B 292      63.939 -33.583  33.867  1.00  0.00           H  
ATOM   4689 2HZ  LYS B 292      63.429 -34.220  35.301  1.00  0.00           H  
ATOM   4690 3HZ  LYS B 292      64.281 -32.807  35.282  1.00  0.00           H  
ATOM   4691  N   ARG B 293      71.342 -34.548  35.291  1.00  0.00           N  
ATOM   4692  CA  ARG B 293      72.450 -34.081  34.455  1.00  0.00           C  
ATOM   4693  C   ARG B 293      73.557 -35.125  34.282  1.00  0.00           C  
ATOM   4694  O   ARG B 293      74.314 -35.084  33.309  1.00  0.00           O  
ATOM   4695  CB  ARG B 293      73.053 -32.817  35.050  1.00  0.00           C  
ATOM   4696  CG  ARG B 293      72.170 -31.582  34.956  1.00  0.00           C  
ATOM   4697  CD  ARG B 293      72.775 -30.420  35.656  1.00  0.00           C  
ATOM   4698  NE  ARG B 293      71.935 -29.237  35.570  1.00  0.00           N  
ATOM   4699  CZ  ARG B 293      72.167 -28.084  36.227  1.00  0.00           C  
ATOM   4700  NH1 ARG B 293      73.215 -27.975  37.013  1.00  0.00           N  
ATOM   4701  NH2 ARG B 293      71.341 -27.062  36.081  1.00  0.00           N  
ATOM   4702  H   ARG B 293      71.188 -34.116  36.191  1.00  0.00           H  
ATOM   4703  HA  ARG B 293      72.077 -33.926  33.442  1.00  0.00           H  
ATOM   4704 1HB  ARG B 293      73.278 -32.982  36.102  1.00  0.00           H  
ATOM   4705 2HB  ARG B 293      73.992 -32.590  34.546  1.00  0.00           H  
ATOM   4706 1HG  ARG B 293      72.028 -31.315  33.909  1.00  0.00           H  
ATOM   4707 2HG  ARG B 293      71.202 -31.791  35.412  1.00  0.00           H  
ATOM   4708 1HD  ARG B 293      72.915 -30.663  36.709  1.00  0.00           H  
ATOM   4709 2HD  ARG B 293      73.740 -30.187  35.207  1.00  0.00           H  
ATOM   4710  HE  ARG B 293      71.119 -29.282  34.974  1.00  0.00           H  
ATOM   4711 1HH1 ARG B 293      73.847 -28.756  37.124  1.00  0.00           H  
ATOM   4712 2HH1 ARG B 293      73.389 -27.111  37.505  1.00  0.00           H  
ATOM   4713 1HH2 ARG B 293      70.535 -27.146  35.476  1.00  0.00           H  
ATOM   4714 2HH2 ARG B 293      71.515 -26.199  36.573  1.00  0.00           H  
ATOM   4715  N   ASN B 294      73.640 -36.055  35.231  1.00  0.00           N  
ATOM   4716  CA  ASN B 294      74.631 -37.131  35.185  1.00  0.00           C  
ATOM   4717  C   ASN B 294      74.062 -38.428  34.614  1.00  0.00           C  
ATOM   4718  O   ASN B 294      74.640 -39.503  34.784  1.00  0.00           O  
ATOM   4719  CB  ASN B 294      75.258 -37.361  36.562  1.00  0.00           C  
ATOM   4720  CG  ASN B 294      76.217 -36.256  36.954  1.00  0.00           C  
ATOM   4721  OD1 ASN B 294      77.394 -36.284  36.596  1.00  0.00           O  
ATOM   4722  ND2 ASN B 294      75.721 -35.279  37.701  1.00  0.00           N  
ATOM   4723  H   ASN B 294      72.995 -36.013  36.006  1.00  0.00           H  
ATOM   4724  HA  ASN B 294      75.422 -36.843  34.491  1.00  0.00           H  
ATOM   4725 1HB  ASN B 294      74.470 -37.428  37.314  1.00  0.00           H  
ATOM   4726 2HB  ASN B 294      75.793 -38.310  36.563  1.00  0.00           H  
ATOM   4727 1HD2 ASN B 294      76.308 -34.523  37.990  1.00  0.00           H  
ATOM   4728 2HD2 ASN B 294      74.759 -35.299  37.974  1.00  0.00           H  
ATOM   4729  N   GLY B 295      72.922 -38.312  33.939  1.00  0.00           N  
ATOM   4730  CA  GLY B 295      72.358 -39.414  33.167  1.00  0.00           C  
ATOM   4731  C   GLY B 295      71.370 -40.303  33.898  1.00  0.00           C  
ATOM   4732  O   GLY B 295      71.060 -41.401  33.428  1.00  0.00           O  
ATOM   4733  H   GLY B 295      72.433 -37.429  33.964  1.00  0.00           H  
ATOM   4734 1HA  GLY B 295      71.846 -39.019  32.289  1.00  0.00           H  
ATOM   4735 2HA  GLY B 295      73.162 -40.055  32.808  1.00  0.00           H  
ATOM   4736  N   VAL B 296      70.883 -39.845  35.050  1.00  0.00           N  
ATOM   4737  CA  VAL B 296      69.873 -40.600  35.795  1.00  0.00           C  
ATOM   4738  C   VAL B 296      68.479 -40.099  35.415  1.00  0.00           C  
ATOM   4739  O   VAL B 296      68.133 -38.936  35.653  1.00  0.00           O  
ATOM   4740  CB  VAL B 296      70.085 -40.448  37.313  1.00  0.00           C  
ATOM   4741  CG1 VAL B 296      69.011 -41.203  38.080  1.00  0.00           C  
ATOM   4742  CG2 VAL B 296      71.471 -40.946  37.695  1.00  0.00           C  
ATOM   4743  H   VAL B 296      71.211 -38.964  35.421  1.00  0.00           H  
ATOM   4744  HA  VAL B 296      69.891 -41.635  35.452  1.00  0.00           H  
ATOM   4745  HB  VAL B 296      69.991 -39.395  37.580  1.00  0.00           H  
ATOM   4746 1HG1 VAL B 296      69.176 -41.085  39.151  1.00  0.00           H  
ATOM   4747 2HG1 VAL B 296      68.030 -40.806  37.819  1.00  0.00           H  
ATOM   4748 3HG1 VAL B 296      69.055 -42.261  37.822  1.00  0.00           H  
ATOM   4749 1HG2 VAL B 296      71.615 -40.834  38.769  1.00  0.00           H  
ATOM   4750 2HG2 VAL B 296      71.568 -41.997  37.422  1.00  0.00           H  
ATOM   4751 3HG2 VAL B 296      72.226 -40.363  37.166  1.00  0.00           H  
ATOM   4752  N   ASN B 297      67.704 -40.981  34.792  1.00  0.00           N  
ATOM   4753  CA  ASN B 297      66.372 -40.646  34.307  1.00  0.00           C  
ATOM   4754  C   ASN B 297      65.368 -40.552  35.446  1.00  0.00           C  
ATOM   4755  O   ASN B 297      65.685 -40.870  36.596  1.00  0.00           O  
ATOM   4756  CB  ASN B 297      65.911 -41.659  33.275  1.00  0.00           C  
ATOM   4757  CG  ASN B 297      65.692 -43.025  33.864  1.00  0.00           C  
ATOM   4758  OD1 ASN B 297      65.511 -43.169  35.078  1.00  0.00           O  
ATOM   4759  ND2 ASN B 297      65.707 -44.031  33.027  1.00  0.00           N  
ATOM   4760  H   ASN B 297      68.058 -41.917  34.652  1.00  0.00           H  
ATOM   4761  HA  ASN B 297      66.411 -39.660  33.840  1.00  0.00           H  
ATOM   4762 1HB  ASN B 297      64.979 -41.318  32.821  1.00  0.00           H  
ATOM   4763 2HB  ASN B 297      66.654 -41.733  32.481  1.00  0.00           H  
ATOM   4764 1HD2 ASN B 297      65.567 -44.963  33.362  1.00  0.00           H  
ATOM   4765 2HD2 ASN B 297      65.858 -43.868  32.052  1.00  0.00           H  
ATOM   4766  N   GLU B 298      64.146 -40.139  35.108  1.00  0.00           N  
ATOM   4767  CA  GLU B 298      63.136 -39.927  36.152  1.00  0.00           C  
ATOM   4768  C   GLU B 298      62.416 -41.211  36.535  1.00  0.00           C  
ATOM   4769  O   GLU B 298      61.655 -41.246  37.501  1.00  0.00           O  
ATOM   4770  CB  GLU B 298      62.110 -38.889  35.692  1.00  0.00           C  
ATOM   4771  CG  GLU B 298      62.667 -37.481  35.535  1.00  0.00           C  
ATOM   4772  CD  GLU B 298      61.626 -36.484  35.111  1.00  0.00           C  
ATOM   4773  OE1 GLU B 298      60.527 -36.889  34.815  1.00  0.00           O  
ATOM   4774  OE2 GLU B 298      61.929 -35.314  35.083  1.00  0.00           O  
ATOM   4775  H   GLU B 298      63.901 -39.968  34.144  1.00  0.00           H  
ATOM   4776  HA  GLU B 298      63.646 -39.661  37.078  1.00  0.00           H  
ATOM   4777 1HB  GLU B 298      61.690 -39.192  34.733  1.00  0.00           H  
ATOM   4778 2HB  GLU B 298      61.290 -38.845  36.409  1.00  0.00           H  
ATOM   4779 1HG  GLU B 298      63.094 -37.162  36.485  1.00  0.00           H  
ATOM   4780 2HG  GLU B 298      63.468 -37.500  34.796  1.00  0.00           H  
ATOM   4781  N   GLU B 299      62.695 -42.286  35.803  1.00  0.00           N  
ATOM   4782  CA  GLU B 299      62.204 -43.607  36.173  1.00  0.00           C  
ATOM   4783  C   GLU B 299      62.920 -44.036  37.452  1.00  0.00           C  
ATOM   4784  O   GLU B 299      62.308 -44.606  38.357  1.00  0.00           O  
ATOM   4785  CB  GLU B 299      62.443 -44.621  35.052  1.00  0.00           C  
ATOM   4786  CG  GLU B 299      61.607 -44.386  33.802  1.00  0.00           C  
ATOM   4787  CD  GLU B 299      61.942 -45.338  32.688  1.00  0.00           C  
ATOM   4788  OE1 GLU B 299      62.941 -46.008  32.784  1.00  0.00           O  
ATOM   4789  OE2 GLU B 299      61.197 -45.394  31.738  1.00  0.00           O  
ATOM   4790  H   GLU B 299      63.259 -42.186  34.971  1.00  0.00           H  
ATOM   4791  HA  GLU B 299      61.129 -43.541  36.347  1.00  0.00           H  
ATOM   4792 1HB  GLU B 299      63.494 -44.601  34.761  1.00  0.00           H  
ATOM   4793 2HB  GLU B 299      62.225 -45.625  35.417  1.00  0.00           H  
ATOM   4794 1HG  GLU B 299      60.554 -44.498  34.056  1.00  0.00           H  
ATOM   4795 2HG  GLU B 299      61.764 -43.364  33.461  1.00  0.00           H  
ATOM   4796  N   VAL B 300      64.219 -43.744  37.515  1.00  0.00           N  
ATOM   4797  CA  VAL B 300      65.025 -43.970  38.716  1.00  0.00           C  
ATOM   4798  C   VAL B 300      64.602 -43.036  39.854  1.00  0.00           C  
ATOM   4799  O   VAL B 300      64.461 -43.481  40.995  1.00  0.00           O  
ATOM   4800  CB  VAL B 300      66.549 -43.844  38.422  1.00  0.00           C  
ATOM   4801  CG1 VAL B 300      67.371 -43.875  39.707  1.00  0.00           C  
ATOM   4802  CG2 VAL B 300      67.003 -44.953  37.483  1.00  0.00           C  
ATOM   4803  H   VAL B 300      64.658 -43.351  36.695  1.00  0.00           H  
ATOM   4804  HA  VAL B 300      64.834 -44.981  39.076  1.00  0.00           H  
ATOM   4805  HB  VAL B 300      66.741 -42.878  37.956  1.00  0.00           H  
ATOM   4806 1HG1 VAL B 300      68.430 -43.784  39.464  1.00  0.00           H  
ATOM   4807 2HG1 VAL B 300      67.075 -43.045  40.348  1.00  0.00           H  
ATOM   4808 3HG1 VAL B 300      67.198 -44.816  40.227  1.00  0.00           H  
ATOM   4809 1HG2 VAL B 300      68.070 -44.850  37.287  1.00  0.00           H  
ATOM   4810 2HG2 VAL B 300      66.810 -45.922  37.944  1.00  0.00           H  
ATOM   4811 3HG2 VAL B 300      66.453 -44.882  36.544  1.00  0.00           H  
ATOM   4812  N   ILE B 301      64.386 -41.758  39.550  1.00  0.00           N  
ATOM   4813  CA  ILE B 301      63.894 -40.829  40.574  1.00  0.00           C  
ATOM   4814  C   ILE B 301      62.541 -41.281  41.145  1.00  0.00           C  
ATOM   4815  O   ILE B 301      62.332 -41.240  42.357  1.00  0.00           O  
ATOM   4816  CB  ILE B 301      63.759 -39.406  40.001  1.00  0.00           C  
ATOM   4817  CG1 ILE B 301      65.132 -38.862  39.595  1.00  0.00           C  
ATOM   4818  CG2 ILE B 301      63.096 -38.485  41.013  1.00  0.00           C  
ATOM   4819  CD1 ILE B 301      66.109 -38.752  40.743  1.00  0.00           C  
ATOM   4820  H   ILE B 301      64.557 -41.415  38.616  1.00  0.00           H  
ATOM   4821  HA  ILE B 301      64.545 -40.899  41.445  1.00  0.00           H  
ATOM   4822  HB  ILE B 301      63.152 -39.435  39.097  1.00  0.00           H  
ATOM   4823 1HG1 ILE B 301      65.569 -39.509  38.836  1.00  0.00           H  
ATOM   4824 2HG1 ILE B 301      65.014 -37.873  39.152  1.00  0.00           H  
ATOM   4825 1HG2 ILE B 301      63.009 -37.484  40.592  1.00  0.00           H  
ATOM   4826 2HG2 ILE B 301      62.104 -38.865  41.254  1.00  0.00           H  
ATOM   4827 3HG2 ILE B 301      63.700 -38.446  41.920  1.00  0.00           H  
ATOM   4828 1HD1 ILE B 301      67.057 -38.358  40.377  1.00  0.00           H  
ATOM   4829 2HD1 ILE B 301      65.705 -38.079  41.501  1.00  0.00           H  
ATOM   4830 3HD1 ILE B 301      66.269 -39.736  41.180  1.00  0.00           H  
ATOM   4831  N   ALA B 302      61.636 -41.720  40.270  1.00  0.00           N  
ATOM   4832  CA  ALA B 302      60.344 -42.260  40.693  1.00  0.00           C  
ATOM   4833  C   ALA B 302      60.534 -43.525  41.529  1.00  0.00           C  
ATOM   4834  O   ALA B 302      59.827 -43.733  42.514  1.00  0.00           O  
ATOM   4835  CB  ALA B 302      59.456 -42.541  39.489  1.00  0.00           C  
ATOM   4836  H   ALA B 302      61.852 -41.677  39.284  1.00  0.00           H  
ATOM   4837  HA  ALA B 302      59.855 -41.516  41.322  1.00  0.00           H  
ATOM   4838 1HB  ALA B 302      58.501 -42.942  39.827  1.00  0.00           H  
ATOM   4839 2HB  ALA B 302      59.287 -41.616  38.938  1.00  0.00           H  
ATOM   4840 3HB  ALA B 302      59.944 -43.266  38.839  1.00  0.00           H  
ATOM   4841  N   THR B 303      61.489 -44.363  41.129  1.00  0.00           N  
ATOM   4842  CA  THR B 303      61.800 -45.584  41.871  1.00  0.00           C  
ATOM   4843  C   THR B 303      62.150 -45.227  43.316  1.00  0.00           C  
ATOM   4844  O   THR B 303      61.594 -45.799  44.252  1.00  0.00           O  
ATOM   4845  CB  THR B 303      62.961 -46.360  41.222  1.00  0.00           C  
ATOM   4846  OG1 THR B 303      62.591 -46.758  39.896  1.00  0.00           O  
ATOM   4847  CG2 THR B 303      63.302 -47.595  42.042  1.00  0.00           C  
ATOM   4848  H   THR B 303      62.011 -44.149  40.292  1.00  0.00           H  
ATOM   4849  HA  THR B 303      60.921 -46.229  41.861  1.00  0.00           H  
ATOM   4850  HB  THR B 303      63.840 -45.717  41.162  1.00  0.00           H  
ATOM   4851  HG1 THR B 303      62.383 -45.978  39.375  1.00  0.00           H  
ATOM   4852 1HG2 THR B 303      64.124 -48.130  41.568  1.00  0.00           H  
ATOM   4853 2HG2 THR B 303      63.595 -47.295  43.048  1.00  0.00           H  
ATOM   4854 3HG2 THR B 303      62.430 -48.246  42.097  1.00  0.00           H  
ATOM   4855  N   ILE B 304      63.058 -44.265  43.473  1.00  0.00           N  
ATOM   4856  CA  ILE B 304      63.565 -43.821  44.776  1.00  0.00           C  
ATOM   4857  C   ILE B 304      62.483 -43.183  45.658  1.00  0.00           C  
ATOM   4858  O   ILE B 304      62.359 -43.521  46.841  1.00  0.00           O  
ATOM   4859  CB  ILE B 304      64.717 -42.818  44.588  1.00  0.00           C  
ATOM   4860  CG1 ILE B 304      65.939 -43.515  43.984  1.00  0.00           C  
ATOM   4861  CG2 ILE B 304      65.075 -42.164  45.914  1.00  0.00           C  
ATOM   4862  CD1 ILE B 304      67.011 -42.562  43.506  1.00  0.00           C  
ATOM   4863  H   ILE B 304      63.408 -43.825  42.634  1.00  0.00           H  
ATOM   4864  HA  ILE B 304      63.903 -44.696  45.331  1.00  0.00           H  
ATOM   4865  HB  ILE B 304      64.415 -42.045  43.883  1.00  0.00           H  
ATOM   4866 1HG1 ILE B 304      66.380 -44.182  44.724  1.00  0.00           H  
ATOM   4867 2HG1 ILE B 304      65.627 -44.127  43.138  1.00  0.00           H  
ATOM   4868 1HG2 ILE B 304      65.891 -41.458  45.763  1.00  0.00           H  
ATOM   4869 2HG2 ILE B 304      64.206 -41.636  46.305  1.00  0.00           H  
ATOM   4870 3HG2 ILE B 304      65.384 -42.930  46.626  1.00  0.00           H  
ATOM   4871 1HD1 ILE B 304      67.844 -43.130  43.091  1.00  0.00           H  
ATOM   4872 2HD1 ILE B 304      66.600 -41.907  42.738  1.00  0.00           H  
ATOM   4873 3HD1 ILE B 304      67.364 -41.962  44.344  1.00  0.00           H  
ATOM   4874  N   PHE B 305      61.692 -42.286  45.077  1.00  0.00           N  
ATOM   4875  CA  PHE B 305      60.760 -41.467  45.851  1.00  0.00           C  
ATOM   4876  C   PHE B 305      59.306 -41.943  45.854  1.00  0.00           C  
ATOM   4877  O   PHE B 305      58.520 -41.521  46.706  1.00  0.00           O  
ATOM   4878  CB  PHE B 305      60.839 -40.008  45.399  1.00  0.00           C  
ATOM   4879  CG  PHE B 305      62.165 -39.360  45.679  1.00  0.00           C  
ATOM   4880  CD1 PHE B 305      63.075 -39.130  44.650  1.00  0.00           C  
ATOM   4881  CD2 PHE B 305      62.507 -38.978  46.972  1.00  0.00           C  
ATOM   4882  CE1 PHE B 305      64.301 -38.535  44.900  1.00  0.00           C  
ATOM   4883  CE2 PHE B 305      63.733 -38.377  47.231  1.00  0.00           C  
ATOM   4884  CZ  PHE B 305      64.628 -38.155  46.192  1.00  0.00           C  
ATOM   4885  H   PHE B 305      61.736 -42.167  44.075  1.00  0.00           H  
ATOM   4886  HA  PHE B 305      61.040 -41.526  46.904  1.00  0.00           H  
ATOM   4887 1HB  PHE B 305      60.650 -39.948  44.328  1.00  0.00           H  
ATOM   4888 2HB  PHE B 305      60.065 -39.430  45.901  1.00  0.00           H  
ATOM   4889  HD1 PHE B 305      62.813 -39.425  43.633  1.00  0.00           H  
ATOM   4890  HD2 PHE B 305      61.804 -39.154  47.787  1.00  0.00           H  
ATOM   4891  HE1 PHE B 305      65.003 -38.369  44.083  1.00  0.00           H  
ATOM   4892  HE2 PHE B 305      63.994 -38.082  48.247  1.00  0.00           H  
ATOM   4893  HZ  PHE B 305      65.588 -37.682  46.396  1.00  0.00           H  
ATOM   4894  N   LYS B 306      58.948 -42.811  44.913  1.00  0.00           N  
ATOM   4895  CA  LYS B 306      57.569 -43.290  44.806  1.00  0.00           C  
ATOM   4896  C   LYS B 306      57.451 -44.801  45.003  1.00  0.00           C  
ATOM   4897  O   LYS B 306      56.704 -45.256  45.870  1.00  0.00           O  
ATOM   4898  CB  LYS B 306      56.981 -42.899  43.449  1.00  0.00           C  
ATOM   4899  CG  LYS B 306      56.817 -41.399  43.243  1.00  0.00           C  
ATOM   4900  CD  LYS B 306      56.215 -41.092  41.880  1.00  0.00           C  
ATOM   4901  CE  LYS B 306      56.036 -39.594  41.678  1.00  0.00           C  
ATOM   4902  NZ  LYS B 306      55.463 -39.277  40.341  1.00  0.00           N  
ATOM   4903  H   LYS B 306      59.639 -43.150  44.258  1.00  0.00           H  
ATOM   4904  HA  LYS B 306      56.986 -42.849  45.616  1.00  0.00           H  
ATOM   4905 1HB  LYS B 306      57.622 -43.279  42.653  1.00  0.00           H  
ATOM   4906 2HB  LYS B 306      56.002 -43.363  43.330  1.00  0.00           H  
ATOM   4907 1HG  LYS B 306      56.166 -40.994  44.018  1.00  0.00           H  
ATOM   4908 2HG  LYS B 306      57.789 -40.913  43.319  1.00  0.00           H  
ATOM   4909 1HD  LYS B 306      56.868 -41.481  41.097  1.00  0.00           H  
ATOM   4910 2HD  LYS B 306      55.243 -41.579  41.793  1.00  0.00           H  
ATOM   4911 1HE  LYS B 306      55.373 -39.200  42.446  1.00  0.00           H  
ATOM   4912 2HE  LYS B 306      57.001 -39.097  41.772  1.00  0.00           H  
ATOM   4913 1HZ  LYS B 306      55.361 -38.277  40.247  1.00  0.00           H  
ATOM   4914 2HZ  LYS B 306      56.081 -39.622  39.620  1.00  0.00           H  
ATOM   4915 3HZ  LYS B 306      54.559 -39.718  40.249  1.00  0.00           H  
ATOM   4916  N   GLU B 307      58.194 -45.569  44.210  1.00  0.00           N  
ATOM   4917  CA  GLU B 307      58.048 -47.027  44.191  1.00  0.00           C  
ATOM   4918  C   GLU B 307      58.636 -47.730  45.415  1.00  0.00           C  
ATOM   4919  O   GLU B 307      58.028 -48.664  45.941  1.00  0.00           O  
ATOM   4920  CB  GLU B 307      58.702 -47.593  42.928  1.00  0.00           C  
ATOM   4921  CG  GLU B 307      58.028 -47.172  41.630  1.00  0.00           C  
ATOM   4922  CD  GLU B 307      56.617 -47.679  41.512  1.00  0.00           C  
ATOM   4923  OE1 GLU B 307      56.410 -48.853  41.703  1.00  0.00           O  
ATOM   4924  OE2 GLU B 307      55.746 -46.890  41.230  1.00  0.00           O  
ATOM   4925  H   GLU B 307      58.877 -45.135  43.605  1.00  0.00           H  
ATOM   4926  HA  GLU B 307      56.986 -47.269  44.246  1.00  0.00           H  
ATOM   4927 1HB  GLU B 307      59.743 -47.273  42.883  1.00  0.00           H  
ATOM   4928 2HB  GLU B 307      58.695 -48.682  42.971  1.00  0.00           H  
ATOM   4929 1HG  GLU B 307      58.017 -46.084  41.574  1.00  0.00           H  
ATOM   4930 2HG  GLU B 307      58.614 -47.546  40.791  1.00  0.00           H  
ATOM   4931  N   ASN B 308      59.808 -47.284  45.864  1.00  0.00           N  
ATOM   4932  CA  ASN B 308      60.462 -47.881  47.032  1.00  0.00           C  
ATOM   4933  C   ASN B 308      59.715 -47.665  48.359  1.00  0.00           C  
ATOM   4934  O   ASN B 308      59.504 -48.631  49.097  1.00  0.00           O  
ATOM   4935  CB  ASN B 308      61.880 -47.351  47.146  1.00  0.00           C  
ATOM   4936  CG  ASN B 308      62.802 -47.942  46.116  1.00  0.00           C  
ATOM   4937  OD1 ASN B 308      62.461 -48.927  45.452  1.00  0.00           O  
ATOM   4938  ND2 ASN B 308      63.964 -47.359  45.970  1.00  0.00           N
[truncated: 80,315 more chars]
