# Supplementary material for: Highly active enzymes by automated combinatorial backbone assembly and sequence design
Source: Nat Commun. 2018 Jul 17;9:2780. doi: 10.1038/s41467-018-05205-5 (PMC6050298; doi:10.1038/s41467-018-05205-5)
Supplement: Supplementary file 22 — Supplementary Data 18 [file 41467_2018_5205_MOESM22_ESM.gz]

Archive with 1 entries (1 files):
- 3rhgA_2vc5B_ppk.pdb
