# Supplementary material for: Highly active enzymes by automated combinatorial backbone assembly and sequence design
Source: Nat Commun. 2018 Jul 17;9:2780. doi: 10.1038/s41467-018-05205-5 (PMC6050298; doi:10.1038/s41467-018-05205-5)
Supplement: Supplementary file 22 — Supplementary Data 18 [file 41467_2018_5205_MOESM22_ESM.gz › 3rhgA_2vc5B_ppk.pdb]

ATOM      1  N   MET A   1      43.081 -48.292  54.250  1.00  0.00           N  
ATOM      2  CA  MET A   1      43.920 -49.476  53.901  1.00  0.00           C  
ATOM      3  C   MET A   1      45.384 -49.256  54.298  1.00  0.00           C  
ATOM      4  O   MET A   1      45.752 -48.173  54.757  1.00  0.00           O  
ATOM      5  CB  MET A   1      43.823 -49.781  52.408  1.00  0.00           C  
ATOM      6  CG  MET A   1      42.414 -50.082  51.916  1.00  0.00           C  
ATOM      7  SD  MET A   1      41.723 -51.574  52.658  1.00  0.00           S  
ATOM      8  CE  MET A   1      42.690 -52.839  51.838  1.00  0.00           C  
ATOM      9 1H   MET A   1      42.134 -48.464  53.980  1.00  0.00           H  
ATOM     10 2H   MET A   1      43.123 -48.132  55.236  1.00  0.00           H  
ATOM     11 3H   MET A   1      43.424 -47.487  53.766  1.00  0.00           H  
ATOM     12  HA  MET A   1      43.552 -50.337  54.459  1.00  0.00           H  
ATOM     13 1HB  MET A   1      44.201 -48.933  51.838  1.00  0.00           H  
ATOM     14 2HB  MET A   1      44.451 -50.641  52.170  1.00  0.00           H  
ATOM     15 1HG  MET A   1      41.760 -49.244  52.153  1.00  0.00           H  
ATOM     16 2HG  MET A   1      42.426 -50.210  50.834  1.00  0.00           H  
ATOM     17 1HE  MET A   1      42.378 -53.822  52.192  1.00  0.00           H  
ATOM     18 2HE  MET A   1      42.534 -52.774  50.760  1.00  0.00           H  
ATOM     19 3HE  MET A   1      43.747 -52.691  52.061  1.00  0.00           H  
ATOM     20  N   ARG A   2      46.190 -50.308  54.142  1.00  0.00           N  
ATOM     21  CA  ARG A   2      47.644 -50.298  54.398  1.00  0.00           C  
ATOM     22  C   ARG A   2      48.212 -49.207  55.325  1.00  0.00           C  
ATOM     23  O   ARG A   2      48.516 -49.477  56.488  1.00  0.00           O  
ATOM     24  CB  ARG A   2      48.371 -50.193  53.066  1.00  0.00           C  
ATOM     25  CG  ARG A   2      48.158 -51.369  52.126  1.00  0.00           C  
ATOM     26  CD  ARG A   2      48.793 -52.608  52.644  1.00  0.00           C  
ATOM     27  NE  ARG A   2      48.686 -53.708  51.699  1.00  0.00           N  
ATOM     28  CZ  ARG A   2      47.636 -54.548  51.619  1.00  0.00           C  
ATOM     29  NH1 ARG A   2      46.614 -54.401  52.432  1.00  0.00           N  
ATOM     30  NH2 ARG A   2      47.634 -55.520  50.723  1.00  0.00           N  
ATOM     31  H   ARG A   2      45.753 -51.162  53.825  1.00  0.00           H  
ATOM     32  HA  ARG A   2      47.898 -51.184  54.980  1.00  0.00           H  
ATOM     33 1HB  ARG A   2      48.048 -49.292  52.545  1.00  0.00           H  
ATOM     34 2HB  ARG A   2      49.443 -50.102  53.243  1.00  0.00           H  
ATOM     35 1HG  ARG A   2      47.090 -51.553  52.011  1.00  0.00           H  
ATOM     36 2HG  ARG A   2      48.594 -51.141  51.153  1.00  0.00           H  
ATOM     37 1HD  ARG A   2      49.850 -52.423  52.833  1.00  0.00           H  
ATOM     38 2HD  ARG A   2      48.306 -52.906  53.571  1.00  0.00           H  
ATOM     39  HE  ARG A   2      49.454 -53.852  51.056  1.00  0.00           H  
ATOM     40 1HH1 ARG A   2      46.615 -53.659  53.117  1.00  0.00           H  
ATOM     41 2HH1 ARG A   2      45.827 -55.031  52.372  1.00  0.00           H  
ATOM     42 1HH2 ARG A   2      48.420 -55.632  50.097  1.00  0.00           H  
ATOM     43 2HH2 ARG A   2      46.848 -56.149  50.663  1.00  0.00           H  
ATOM     44  N   ILE A   3      48.360 -47.989  54.803  1.00  0.00           N  
ATOM     45  CA  ILE A   3      49.086 -46.926  55.504  1.00  0.00           C  
ATOM     46  C   ILE A   3      48.148 -45.927  56.185  1.00  0.00           C  
ATOM     47  O   ILE A   3      47.383 -45.231  55.511  1.00  0.00           O  
ATOM     48  CB  ILE A   3      50.009 -46.170  54.531  1.00  0.00           C  
ATOM     49  CG1 ILE A   3      50.999 -47.136  53.874  1.00  0.00           C  
ATOM     50  CG2 ILE A   3      50.749 -45.057  55.257  1.00  0.00           C  
ATOM     51  CD1 ILE A   3      51.816 -46.513  52.766  1.00  0.00           C  
ATOM     52  H   ILE A   3      47.959 -47.795  53.897  1.00  0.00           H  
ATOM     53  HA  ILE A   3      49.681 -47.379  56.296  1.00  0.00           H  
ATOM     54  HB  ILE A   3      49.414 -45.735  53.729  1.00  0.00           H  
ATOM     55 1HG1 ILE A   3      51.684 -47.523  54.628  1.00  0.00           H  
ATOM     56 2HG1 ILE A   3      50.456 -47.986  53.460  1.00  0.00           H  
ATOM     57 1HG2 ILE A   3      51.397 -44.533  54.555  1.00  0.00           H  
ATOM     58 2HG2 ILE A   3      50.029 -44.356  55.678  1.00  0.00           H  
ATOM     59 3HG2 ILE A   3      51.352 -45.483  56.059  1.00  0.00           H  
ATOM     60 1HD1 ILE A   3      52.494 -47.259  52.350  1.00  0.00           H  
ATOM     61 2HD1 ILE A   3      51.150 -46.149  51.983  1.00  0.00           H  
ATOM     62 3HD1 ILE A   3      52.395 -45.681  53.165  1.00  0.00           H  
ATOM     63  N   PRO A   4      48.205 -45.852  57.530  1.00  0.00           N  
ATOM     64  CA  PRO A   4      47.434 -44.861  58.280  1.00  0.00           C  
ATOM     65  C   PRO A   4      48.051 -43.469  58.178  1.00  0.00           C  
ATOM     66  O   PRO A   4      49.274 -43.335  58.098  1.00  0.00           O  
ATOM     67  CB  PRO A   4      47.491 -45.398  59.714  1.00  0.00           C  
ATOM     68  CG  PRO A   4      48.823 -46.063  59.802  1.00  0.00           C  
ATOM     69  CD  PRO A   4      49.013 -46.701  58.451  1.00  0.00           C  
ATOM     70  HA  PRO A   4      46.395 -44.862  57.918  1.00  0.00           H  
ATOM     71 1HB  PRO A   4      47.380 -44.571  60.430  1.00  0.00           H  
ATOM     72 2HB  PRO A   4      46.656 -46.091  59.890  1.00  0.00           H  
ATOM     73 1HG  PRO A   4      49.603 -45.323  60.035  1.00  0.00           H  
ATOM     74 2HG  PRO A   4      48.827 -46.798  60.621  1.00  0.00           H  
ATOM     75 1HD  PRO A   4      50.079 -46.676  58.181  1.00  0.00           H  
ATOM     76 2HD  PRO A   4      48.643 -47.736  58.478  1.00  0.00           H  
ATOM     77  N   LEU A   5      47.200 -42.446  58.182  1.00  0.00           N  
ATOM     78  CA  LEU A   5      47.648 -41.055  58.144  1.00  0.00           C  
ATOM     79  C   LEU A   5      47.168 -40.250  59.350  1.00  0.00           C  
ATOM     80  O   LEU A   5      46.170 -40.592  59.986  1.00  0.00           O  
ATOM     81  CB  LEU A   5      47.153 -40.383  56.856  1.00  0.00           C  
ATOM     82  CG  LEU A   5      47.634 -41.023  55.546  1.00  0.00           C  
ATOM     83  CD1 LEU A   5      46.996 -40.302  54.366  1.00  0.00           C  
ATOM     84  CD2 LEU A   5      49.152 -40.952  55.475  1.00  0.00           C  
ATOM     85  H   LEU A   5      46.210 -42.644  58.213  1.00  0.00           H  
ATOM     86  HA  LEU A   5      48.737 -41.041  58.176  1.00  0.00           H  
ATOM     87 1HB  LEU A   5      46.065 -40.401  56.853  1.00  0.00           H  
ATOM     88 2HB  LEU A   5      47.482 -39.344  56.858  1.00  0.00           H  
ATOM     89  HG  LEU A   5      47.316 -42.065  55.512  1.00  0.00           H  
ATOM     90 1HD1 LEU A   5      47.337 -40.756  53.435  1.00  0.00           H  
ATOM     91 2HD1 LEU A   5      45.911 -40.385  54.433  1.00  0.00           H  
ATOM     92 3HD1 LEU A   5      47.282 -39.250  54.383  1.00  0.00           H  
ATOM     93 1HD2 LEU A   5      49.493 -41.407  54.544  1.00  0.00           H  
ATOM     94 2HD2 LEU A   5      49.470 -39.910  55.507  1.00  0.00           H  
ATOM     95 3HD2 LEU A   5      49.581 -41.490  56.320  1.00  0.00           H  
ATOM     96  N   VAL A   6      47.894 -39.176  59.649  1.00  0.00           N  
ATOM     97  CA  VAL A   6      47.556 -38.276  60.746  1.00  0.00           C  
ATOM     98  C   VAL A   6      46.481 -37.289  60.305  1.00  0.00           C  
ATOM     99  O   VAL A   6      46.721 -36.447  59.437  1.00  0.00           O  
ATOM    100  CB  VAL A   6      48.803 -37.506  61.219  1.00  0.00           C  
ATOM    101  CG1 VAL A   6      48.439 -36.535  62.332  1.00  0.00           C  
ATOM    102  CG2 VAL A   6      49.871 -38.484  61.683  1.00  0.00           C  
ATOM    103  H   VAL A   6      48.712 -38.983  59.088  1.00  0.00           H  
ATOM    104  HA  VAL A   6      47.173 -38.871  61.576  1.00  0.00           H  
ATOM    105  HB  VAL A   6      49.189 -36.913  60.389  1.00  0.00           H  
ATOM    106 1HG1 VAL A   6      49.332 -35.998  62.654  1.00  0.00           H  
ATOM    107 2HG1 VAL A   6      47.700 -35.822  61.967  1.00  0.00           H  
ATOM    108 3HG1 VAL A   6      48.025 -37.087  63.175  1.00  0.00           H  
ATOM    109 1HG2 VAL A   6      50.750 -37.931  62.015  1.00  0.00           H  
ATOM    110 2HG2 VAL A   6      49.483 -39.080  62.509  1.00  0.00           H  
ATOM    111 3HG2 VAL A   6      50.146 -39.141  60.859  1.00  0.00           H  
ATOM    112  N   GLY A   7      45.297 -37.411  60.901  1.00  0.00           N  
ATOM    113  CA  GLY A   7      44.169 -36.532  60.596  1.00  0.00           C  
ATOM    114  C   GLY A   7      43.456 -36.823  59.287  1.00  0.00           C  
ATOM    115  O   GLY A   7      42.508 -36.124  58.925  1.00  0.00           O  
ATOM    116  H   GLY A   7      45.180 -38.141  61.589  1.00  0.00           H  
ATOM    117 1HA  GLY A   7      43.430 -36.596  61.395  1.00  0.00           H  
ATOM    118 2HA  GLY A   7      44.513 -35.498  60.562  1.00  0.00           H  
ATOM    119  N   LYS A   8      43.917 -37.854  58.579  1.00  0.00           N  
ATOM    120  CA  LYS A   8      43.368 -38.223  57.276  1.00  0.00           C  
ATOM    121  C   LYS A   8      43.043 -39.713  57.209  1.00  0.00           C  
ATOM    122  O   LYS A   8      43.554 -40.502  58.003  1.00  0.00           O  
ATOM    123  CB  LYS A   8      44.344 -37.849  56.160  1.00  0.00           C  
ATOM    124  CG  LYS A   8      44.703 -36.370  56.107  1.00  0.00           C  
ATOM    125  CD  LYS A   8      45.627 -36.067  54.937  1.00  0.00           C  
ATOM    126  CE  LYS A   8      44.856 -35.984  53.629  1.00  0.00           C  
ATOM    127  NZ  LYS A   8      45.741 -35.639  52.483  1.00  0.00           N  
ATOM    128  H   LYS A   8      44.676 -38.397  58.966  1.00  0.00           H  
ATOM    129  HA  LYS A   8      42.431 -37.684  57.130  1.00  0.00           H  
ATOM    130 1HB  LYS A   8      45.269 -38.413  56.281  1.00  0.00           H  
ATOM    131 2HB  LYS A   8      43.917 -38.124  55.196  1.00  0.00           H  
ATOM    132 1HG  LYS A   8      43.792 -35.778  56.002  1.00  0.00           H  
ATOM    133 2HG  LYS A   8      45.196 -36.082  57.034  1.00  0.00           H  
ATOM    134 1HD  LYS A   8      46.135 -35.117  55.112  1.00  0.00           H  
ATOM    135 2HD  LYS A   8      46.379 -36.851  54.855  1.00  0.00           H  
ATOM    136 1HE  LYS A   8      44.378 -36.940  53.426  1.00  0.00           H  
ATOM    137 2HE  LYS A   8      44.079 -35.224  53.711  1.00  0.00           H  
ATOM    138 1HZ  LYS A   8      45.192 -35.593  51.635  1.00  0.00           H  
ATOM    139 2HZ  LYS A   8      46.177 -34.742  52.650  1.00  0.00           H  
ATOM    140 3HZ  LYS A   8      46.454 -36.346  52.383  1.00  0.00           H  
ATOM    141  N   ASP A   9      42.180 -40.076  56.261  1.00  0.00           N  
ATOM    142  CA  ASP A   9      41.846 -41.473  55.985  1.00  0.00           C  
ATOM    143  C   ASP A   9      43.058 -42.246  55.479  1.00  0.00           C  
ATOM    144  O   ASP A   9      43.925 -41.687  54.804  1.00  0.00           O  
ATOM    145  CB  ASP A   9      40.716 -41.560  54.957  1.00  0.00           C  
ATOM    146  CG  ASP A   9      39.373 -41.103  55.511  1.00  0.00           C  
ATOM    147  OD1 ASP A   9      39.269 -40.944  56.704  1.00  0.00           O  
ATOM    148  OD2 ASP A   9      38.466 -40.918  54.736  1.00  0.00           O  
ATOM    149  H   ASP A   9      41.741 -39.349  55.715  1.00  0.00           H  
ATOM    150  HA  ASP A   9      41.514 -41.939  56.913  1.00  0.00           H  
ATOM    151 1HB  ASP A   9      40.963 -40.945  54.090  1.00  0.00           H  
ATOM    152 2HB  ASP A   9      40.619 -42.589  54.609  1.00  0.00           H  
ATOM    153  N   SER A  10      43.107 -43.533  55.813  1.00  0.00           N  
ATOM    154  CA  SER A  10      44.231 -44.377  55.435  1.00  0.00           C  
ATOM    155  C   SER A  10      44.242 -44.605  53.935  1.00  0.00           C  
ATOM    156  O   SER A  10      43.209 -44.483  53.268  1.00  0.00           O  
ATOM    157  CB  SER A  10      44.161 -45.707  56.160  1.00  0.00           C  
ATOM    158  OG  SER A  10      43.056 -46.454  55.733  1.00  0.00           O  
ATOM    159  H   SER A  10      42.346 -43.935  56.342  1.00  0.00           H  
ATOM    160  HA  SER A  10      45.155 -43.875  55.725  1.00  0.00           H  
ATOM    161 1HB  SER A  10      45.076 -46.269  55.978  1.00  0.00           H  
ATOM    162 2HB  SER A  10      44.092 -45.532  57.233  1.00  0.00           H  
ATOM    163  HG  SER A  10      42.280 -45.986  56.051  1.00  0.00           H  
ATOM    164  N   ILE A  11      45.418 -44.929  53.408  1.00  0.00           N  
ATOM    165  CA  ILE A  11      45.612 -45.012  51.967  1.00  0.00           C  
ATOM    166  C   ILE A  11      46.182 -46.364  51.584  1.00  0.00           C  
ATOM    167  O   ILE A  11      46.861 -47.010  52.383  1.00  0.00           O  
ATOM    168  CB  ILE A  11      46.549 -43.914  51.442  1.00  0.00           C  
ATOM    169  CG1 ILE A  11      47.943 -44.053  52.075  1.00  0.00           C  
ATOM    170  CG2 ILE A  11      45.935 -42.529  51.673  1.00  0.00           C  
ATOM    171  CD1 ILE A  11      48.991 -43.129  51.443  1.00  0.00           C  
ATOM    172  H   ILE A  11      46.197 -45.123  54.022  1.00  0.00           H  
ATOM    173  HA  ILE A  11      44.646 -44.885  51.480  1.00  0.00           H  
ATOM    174  HB  ILE A  11      46.712 -44.055  50.374  1.00  0.00           H  
ATOM    175 1HG1 ILE A  11      47.884 -43.831  53.140  1.00  0.00           H  
ATOM    176 2HG1 ILE A  11      48.288 -45.082  51.974  1.00  0.00           H  
ATOM    177 1HG2 ILE A  11      46.613 -41.763  51.296  1.00  0.00           H  
ATOM    178 2HG2 ILE A  11      44.983 -42.461  51.148  1.00  0.00           H  
ATOM    179 3HG2 ILE A  11      45.773 -42.376  52.740  1.00  0.00           H  
ATOM    180 1HD1 ILE A  11      49.953 -43.279  51.935  1.00  0.00           H  
ATOM    181 2HD1 ILE A  11      49.089 -43.359  50.381  1.00  0.00           H  
ATOM    182 3HD1 ILE A  11      48.681 -42.091  51.562  1.00  0.00           H  
ATOM    183  N   GLU A  12      45.935 -46.764  50.342  1.00  0.00           N  
ATOM    184  CA  GLU A  12      46.427 -48.047  49.889  1.00  0.00           C  
ATOM    185  C   GLU A  12      47.931 -48.230  49.756  1.00  0.00           C  
ATOM    186  O   GLU A  12      48.387 -49.367  49.732  1.00  0.00           O  
ATOM    187  CB  GLU A  12      45.784 -48.356  48.535  1.00  0.00           C  
ATOM    188  CG  GLU A  12      44.274 -48.539  48.583  1.00  0.00           C  
ATOM    189  CD  GLU A  12      43.524 -47.237  48.516  1.00  0.00           C  
ATOM    190  OE1 GLU A  12      44.157 -46.215  48.406  1.00  0.00           O  
ATOM    191  OE2 GLU A  12      42.318 -47.266  48.574  1.00  0.00           O  
ATOM    192  H   GLU A  12      45.407 -46.186  49.704  1.00  0.00           H  
ATOM    193  HA  GLU A  12      46.235 -48.786  50.668  1.00  0.00           H  
ATOM    194 1HB  GLU A  12      46.001 -47.547  47.836  1.00  0.00           H  
ATOM    195 2HB  GLU A  12      46.219 -49.268  48.125  1.00  0.00           H  
ATOM    196 1HG  GLU A  12      43.967 -49.165  47.746  1.00  0.00           H  
ATOM    197 2HG  GLU A  12      44.011 -49.057  49.504  1.00  0.00           H  
ATOM    198  N   SER A  13      48.694 -47.148  49.661  1.00  0.00           N  
ATOM    199  CA  SER A  13      50.153 -47.252  49.525  1.00  0.00           C  
ATOM    200  C   SER A  13      50.492 -47.201  48.056  1.00  0.00           C  
ATOM    201  O   SER A  13      51.544 -46.684  47.678  1.00  0.00           O  
ATOM    202  CB  SER A  13      50.675 -48.536  50.139  1.00  0.00           C  
ATOM    203  OG  SER A  13      50.364 -49.640  49.335  1.00  0.00           O  
ATOM    204  H   SER A  13      48.267 -46.233  49.682  1.00  0.00           H  
ATOM    205  HA  SER A  13      50.611 -46.412  50.050  1.00  0.00           H  
ATOM    206 1HB  SER A  13      51.755 -48.467  50.265  1.00  0.00           H  
ATOM    207 2HB  SER A  13      50.238 -48.670  51.128  1.00  0.00           H  
ATOM    208  HG  SER A  13      49.796 -49.307  48.636  1.00  0.00           H  
ATOM    209  N   LYS A  14      49.599 -47.746  47.233  1.00  0.00           N  
ATOM    210  CA  LYS A  14      49.727 -47.604  45.785  1.00  0.00           C  
ATOM    211  C   LYS A  14      49.529 -46.148  45.343  1.00  0.00           C  
ATOM    212  O   LYS A  14      50.008 -45.754  44.279  1.00  0.00           O  
ATOM    213  CB  LYS A  14      48.724 -48.512  45.072  1.00  0.00           C  
ATOM    214  CG  LYS A  14      49.018 -50.001  45.205  1.00  0.00           C  
ATOM    215  CD  LYS A  14      47.971 -50.837  44.485  1.00  0.00           C  
ATOM    216  CE  LYS A  14      48.267 -52.325  44.612  1.00  0.00           C  
ATOM    217  NZ  LYS A  14      47.231 -53.157  43.942  1.00  0.00           N  
ATOM    218  H   LYS A  14      48.820 -48.268  47.610  1.00  0.00           H  
ATOM    219  HA  LYS A  14      50.736 -47.898  45.495  1.00  0.00           H  
ATOM    220 1HB  LYS A  14      47.724 -48.332  45.469  1.00  0.00           H  
ATOM    221 2HB  LYS A  14      48.703 -48.269  44.010  1.00  0.00           H  
ATOM    222 1HG  LYS A  14      49.999 -50.217  44.780  1.00  0.00           H  
ATOM    223 2HG  LYS A  14      49.029 -50.277  46.259  1.00  0.00           H  
ATOM    224 1HD  LYS A  14      46.987 -50.633  44.909  1.00  0.00           H  
ATOM    225 2HD  LYS A  14      47.955 -50.569  43.428  1.00  0.00           H  
ATOM    226 1HE  LYS A  14      49.235 -52.542  44.165  1.00  0.00           H  
ATOM    227 2HE  LYS A  14      48.308 -52.598  45.666  1.00  0.00           H  
ATOM    228 1HZ  LYS A  14      47.463 -54.134  44.049  1.00  0.00           H  
ATOM    229 2HZ  LYS A  14      46.330 -52.977  44.362  1.00  0.00           H  
ATOM    230 3HZ  LYS A  14      47.196 -52.926  42.960  1.00  0.00           H  
ATOM    231  N   ASP A  15      48.841 -45.348  46.157  1.00  0.00           N  
ATOM    232  CA  ASP A  15      48.693 -43.921  45.866  1.00  0.00           C  
ATOM    233  C   ASP A  15      49.520 -43.025  46.797  1.00  0.00           C  
ATOM    234  O   ASP A  15      49.170 -41.859  47.009  1.00  0.00           O  
ATOM    235  CB  ASP A  15      47.218 -43.521  45.959  1.00  0.00           C  
ATOM    236  CG  ASP A  15      46.620 -43.780  47.335  1.00  0.00           C  
ATOM    237  OD1 ASP A  15      47.243 -44.462  48.114  1.00  0.00           O  
ATOM    238  OD2 ASP A  15      45.545 -43.293  47.594  1.00  0.00           O  
ATOM    239  H   ASP A  15      48.412 -45.729  46.989  1.00  0.00           H  
ATOM    240  HA  ASP A  15      49.082 -43.730  44.866  1.00  0.00           H  
ATOM    241 1HB  ASP A  15      47.113 -42.461  45.726  1.00  0.00           H  
ATOM    242 2HB  ASP A  15      46.643 -44.078  45.218  1.00  0.00           H  
ATOM    243  N   ILE A  16      50.616 -43.563  47.335  1.00  0.00           N  
ATOM    244  CA  ILE A  16      51.488 -42.816  48.251  1.00  0.00           C  
ATOM    245  C   ILE A  16      52.155 -41.605  47.587  1.00  0.00           C  
ATOM    246  O   ILE A  16      52.450 -40.614  48.259  1.00  0.00           O  
ATOM    247  CB  ILE A  16      52.548 -43.733  48.940  1.00  0.00           C  
ATOM    248  CG1 ILE A  16      53.159 -43.031  50.160  1.00  0.00           C  
ATOM    249  CG2 ILE A  16      53.620 -44.209  47.945  1.00  0.00           C  
ATOM    250  CD1 ILE A  16      54.028 -43.920  51.032  1.00  0.00           C  
ATOM    251  H   ILE A  16      50.848 -44.518  47.103  1.00  0.00           H  
ATOM    252  HA  ILE A  16      50.871 -42.375  49.033  1.00  0.00           H  
ATOM    253  HB  ILE A  16      52.054 -44.610  49.359  1.00  0.00           H  
ATOM    254 1HG1 ILE A  16      53.767 -42.190  49.829  1.00  0.00           H  
ATOM    255 2HG1 ILE A  16      52.361 -42.629  50.786  1.00  0.00           H  
ATOM    256 1HG2 ILE A  16      54.340 -44.843  48.462  1.00  0.00           H  
ATOM    257 2HG2 ILE A  16      53.147 -44.775  47.144  1.00  0.00           H  
ATOM    258 3HG2 ILE A  16      54.134 -43.345  47.524  1.00  0.00           H  
ATOM    259 1HD1 ILE A  16      54.417 -43.341  51.869  1.00  0.00           H  
ATOM    260 2HD1 ILE A  16      53.433 -44.752  51.411  1.00  0.00           H  
ATOM    261 3HD1 ILE A  16      54.859 -44.306  50.443  1.00  0.00           H  
ATOM    262  N   GLY A  17      52.376 -41.690  46.277  1.00  0.00           N  
ATOM    263  CA  GLY A  17      52.990 -40.601  45.519  1.00  0.00           C  
ATOM    264  C   GLY A  17      54.448 -40.388  45.879  1.00  0.00           C  
ATOM    265  O   GLY A  17      55.110 -41.297  46.388  1.00  0.00           O  
ATOM    266  H   GLY A  17      52.111 -42.536  45.795  1.00  0.00           H  
ATOM    267 1HA  GLY A  17      52.915 -40.813  44.453  1.00  0.00           H  
ATOM    268 2HA  GLY A  17      52.441 -39.677  45.701  1.00  0.00           H  
ATOM    269  N   PHE A  18      54.944 -39.183  45.607  1.00  0.00           N  
ATOM    270  CA  PHE A  18      56.314 -38.794  45.942  1.00  0.00           C  
ATOM    271  C   PHE A  18      56.457 -38.680  47.456  1.00  0.00           C  
ATOM    272  O   PHE A  18      55.731 -37.918  48.099  1.00  0.00           O  
ATOM    273  CB  PHE A  18      56.683 -37.465  45.279  1.00  0.00           C  
ATOM    274  CG  PHE A  18      58.129 -37.091  45.437  1.00  0.00           C  
ATOM    275  CD1 PHE A  18      58.990 -37.118  44.350  1.00  0.00           C  
ATOM    276  CD2 PHE A  18      58.632 -36.711  46.672  1.00  0.00           C  
ATOM    277  CE1 PHE A  18      60.321 -36.773  44.494  1.00  0.00           C  
ATOM    278  CE2 PHE A  18      59.961 -36.365  46.819  1.00  0.00           C  
ATOM    279  CZ  PHE A  18      60.806 -36.397  45.728  1.00  0.00           C  
ATOM    280  H   PHE A  18      54.341 -38.514  45.149  1.00  0.00           H  
ATOM    281  HA  PHE A  18      56.992 -39.563  45.568  1.00  0.00           H  
ATOM    282 1HB  PHE A  18      56.459 -37.516  44.215  1.00  0.00           H  
ATOM    283 2HB  PHE A  18      56.076 -36.667  45.704  1.00  0.00           H  
ATOM    284  HD1 PHE A  18      58.606 -37.414  43.374  1.00  0.00           H  
ATOM    285  HD2 PHE A  18      57.964 -36.687  47.534  1.00  0.00           H  
ATOM    286  HE1 PHE A  18      60.986 -36.799  43.631  1.00  0.00           H  
ATOM    287  HE2 PHE A  18      60.344 -36.068  47.795  1.00  0.00           H  
ATOM    288  HZ  PHE A  18      61.855 -36.126  45.842  1.00  0.00           H  
ATOM    289  N   THR A  19      57.392 -39.440  48.018  1.00  0.00           N  
ATOM    290  CA  THR A  19      57.524 -39.549  49.468  1.00  0.00           C  
ATOM    291  C   THR A  19      58.861 -39.033  49.993  1.00  0.00           C  
ATOM    292  O   THR A  19      59.918 -39.357  49.449  1.00  0.00           O  
ATOM    293  CB  THR A  19      57.335 -41.010  49.916  1.00  0.00           C  
ATOM    294  OG1 THR A  19      56.034 -41.469  49.527  1.00  0.00           O  
ATOM    295  CG2 THR A  19      57.478 -41.126  51.426  1.00  0.00           C  
ATOM    296  H   THR A  19      58.027 -39.956  47.425  1.00  0.00           H  
ATOM    297  HA  THR A  19      56.756 -38.929  49.933  1.00  0.00           H  
ATOM    298  HB  THR A  19      58.085 -41.639  49.437  1.00  0.00           H  
ATOM    299  HG1 THR A  19      55.964 -41.451  48.570  1.00  0.00           H  
ATOM    300 1HG2 THR A  19      57.342 -42.166  51.726  1.00  0.00           H  
ATOM    301 2HG2 THR A  19      58.470 -40.789  51.725  1.00  0.00           H  
ATOM    302 3HG2 THR A  19      56.723 -40.508  51.912  1.00  0.00           H  
ATOM    303  N   LEU A  20      58.794 -38.224  51.048  1.00  0.00           N  
ATOM    304  CA  LEU A  20      59.971 -37.862  51.834  1.00  0.00           C  
ATOM    305  C   LEU A  20      60.035 -38.772  53.062  1.00  0.00           C  
ATOM    306  O   LEU A  20      59.347 -38.538  54.060  1.00  0.00           O  
ATOM    307  CB  LEU A  20      59.912 -36.390  52.262  1.00  0.00           C  
ATOM    308  CG  LEU A  20      59.877 -35.366  51.121  1.00  0.00           C  
ATOM    309  CD1 LEU A  20      59.794 -33.960  51.701  1.00  0.00           C  
ATOM    310  CD2 LEU A  20      61.118 -35.528  50.255  1.00  0.00           C  
ATOM    311  H   LEU A  20      57.893 -37.849  51.310  1.00  0.00           H  
ATOM    312  HA  LEU A  20      60.858 -38.023  51.223  1.00  0.00           H  
ATOM    313 1HB  LEU A  20      59.021 -36.241  52.868  1.00  0.00           H  
ATOM    314 2HB  LEU A  20      60.786 -36.171  52.877  1.00  0.00           H  
ATOM    315  HG  LEU A  20      58.987 -35.529  50.512  1.00  0.00           H  
ATOM    316 1HD1 LEU A  20      59.769 -33.233  50.889  1.00  0.00           H  
ATOM    317 2HD1 LEU A  20      58.887 -33.866  52.298  1.00  0.00           H  
ATOM    318 3HD1 LEU A  20      60.665 -33.774  52.328  1.00  0.00           H  
ATOM    319 1HD2 LEU A  20      61.093 -34.800  49.442  1.00  0.00           H  
ATOM    320 2HD2 LEU A  20      62.009 -35.364  50.861  1.00  0.00           H  
ATOM    321 3HD2 LEU A  20      61.142 -36.535  49.839  1.00  0.00           H  
ATOM    322  N   ILE A  21      60.867 -39.810  52.972  1.00  0.00           N  
ATOM    323  CA  ILE A  21      60.862 -40.916  53.935  1.00  0.00           C  
ATOM    324  C   ILE A  21      61.303 -40.553  55.363  1.00  0.00           C  
ATOM    325  O   ILE A  21      60.932 -41.234  56.321  1.00  0.00           O  
ATOM    326  CB  ILE A  21      61.670 -42.145  53.397  1.00  0.00           C  
ATOM    327  CG1 ILE A  21      61.337 -43.421  54.182  1.00  0.00           C  
ATOM    328  CG2 ILE A  21      63.173 -41.870  53.378  1.00  0.00           C  
ATOM    329  CD1 ILE A  21      59.897 -43.901  54.019  1.00  0.00           C  
ATOM    330  H   ILE A  21      61.524 -39.827  52.206  1.00  0.00           H  
ATOM    331  HA  ILE A  21      59.831 -41.229  54.097  1.00  0.00           H  
ATOM    332  HB  ILE A  21      61.350 -42.373  52.380  1.00  0.00           H  
ATOM    333 1HG1 ILE A  21      61.997 -44.227  53.866  1.00  0.00           H  
ATOM    334 2HG1 ILE A  21      61.514 -43.252  55.244  1.00  0.00           H  
ATOM    335 1HG2 ILE A  21      63.699 -42.747  52.997  1.00  0.00           H  
ATOM    336 2HG2 ILE A  21      63.380 -41.018  52.732  1.00  0.00           H  
ATOM    337 3HG2 ILE A  21      63.517 -41.651  54.388  1.00  0.00           H  
ATOM    338 1HD1 ILE A  21      59.748 -44.807  54.608  1.00  0.00           H  
ATOM    339 2HD1 ILE A  21      59.214 -43.127  54.365  1.00  0.00           H  
ATOM    340 3HD1 ILE A  21      59.703 -44.115  52.969  1.00  0.00           H  
ATOM    341  N   HIS A  22      62.082 -39.484  55.509  1.00  0.00           N  
ATOM    342  CA  HIS A  22      62.638 -39.139  56.816  1.00  0.00           C  
ATOM    343  C   HIS A  22      62.748 -37.635  57.046  1.00  0.00           C  
ATOM    344  O   HIS A  22      63.774 -37.030  56.733  1.00  0.00           O  
ATOM    345  CB  HIS A  22      64.021 -39.776  56.985  1.00  0.00           C  
ATOM    346  CG  HIS A  22      64.635 -39.533  58.329  1.00  0.00           C  
ATOM    347  ND1 HIS A  22      65.718 -40.250  58.792  1.00  0.00           N  
ATOM    348  CD2 HIS A  22      64.317 -38.655  59.309  1.00  0.00           C  
ATOM    349  CE1 HIS A  22      66.041 -39.822  60.000  1.00  0.00           C  
ATOM    350  NE2 HIS A  22      65.206 -38.855  60.336  1.00  0.00           N  
ATOM    351  H   HIS A  22      62.296 -38.901  54.714  1.00  0.00           H  
ATOM    352  HA  HIS A  22      61.977 -39.505  57.601  1.00  0.00           H  
ATOM    353 1HB  HIS A  22      63.947 -40.853  56.833  1.00  0.00           H  
ATOM    354 2HB  HIS A  22      64.697 -39.384  56.226  1.00  0.00           H  
ATOM    355  HD2 HIS A  22      63.507 -37.926  59.287  1.00  0.00           H  
ATOM    356  HE1 HIS A  22      66.857 -40.202  60.615  1.00  0.00           H  
ATOM    357  HE2 HIS A  22      65.216 -38.342  61.206  1.00  0.00           H  
ATOM    358  N   GLU A  23      61.690 -37.043  57.601  1.00  0.00           N  
ATOM    359  CA  GLU A  23      61.685 -35.622  57.973  1.00  0.00           C  
ATOM    360  C   GLU A  23      61.077 -35.418  59.360  1.00  0.00           C  
ATOM    361  O   GLU A  23      60.324 -36.263  59.842  1.00  0.00           O  
ATOM    362  CB  GLU A  23      60.909 -34.800  56.941  1.00  0.00           C  
ATOM    363  CG  GLU A  23      61.310 -35.064  55.497  1.00  0.00           C  
ATOM    364  CD  GLU A  23      62.736 -34.686  55.207  1.00  0.00           C  
ATOM    365  OE1 GLU A  23      63.367 -34.119  56.067  1.00  0.00           O  
ATOM    366  OE2 GLU A  23      63.195 -34.964  54.125  1.00  0.00           O  
ATOM    367  H   GLU A  23      60.864 -37.599  57.769  1.00  0.00           H  
ATOM    368  HA  GLU A  23      62.714 -35.265  57.992  1.00  0.00           H  
ATOM    369 1HB  GLU A  23      59.843 -35.010  57.036  1.00  0.00           H  
ATOM    370 2HB  GLU A  23      61.052 -33.738  57.140  1.00  0.00           H  
ATOM    371 1HG  GLU A  23      61.176 -36.124  55.281  1.00  0.00           H  
ATOM    372 2HG  GLU A  23      60.649 -34.501  54.839  1.00  0.00           H  
ATOM    373  N   HIS A  24      61.395 -34.288  59.984  1.00  0.00           N  
ATOM    374  CA  HIS A  24      60.862 -33.947  61.303  1.00  0.00           C  
ATOM    375  C   HIS A  24      60.143 -32.598  61.291  1.00  0.00           C  
ATOM    376  O   HIS A  24      60.745 -31.568  60.971  1.00  0.00           O  
ATOM    377  CB  HIS A  24      61.984 -33.921  62.346  1.00  0.00           C  
ATOM    378  CG  HIS A  24      62.703 -35.227  62.488  1.00  0.00           C  
ATOM    379  ND1 HIS A  24      62.318 -36.193  63.394  1.00  0.00           N  
ATOM    380  CD2 HIS A  24      63.782 -35.725  61.841  1.00  0.00           C  
ATOM    381  CE1 HIS A  24      63.131 -37.231  63.297  1.00  0.00           C  
ATOM    382  NE2 HIS A  24      64.027 -36.972  62.363  1.00  0.00           N  
ATOM    383  H   HIS A  24      62.026 -33.646  59.528  1.00  0.00           H  
ATOM    384  HA  HIS A  24      60.136 -34.700  61.606  1.00  0.00           H  
ATOM    385 1HB  HIS A  24      62.714 -33.157  62.076  1.00  0.00           H  
ATOM    386 2HB  HIS A  24      61.571 -33.651  63.318  1.00  0.00           H  
ATOM    387  HD1 HIS A  24      61.507 -36.166  63.978  1.00  0.00           H  
ATOM    388  HD2 HIS A  24      64.421 -35.329  61.052  1.00  0.00           H  
ATOM    389  HE1 HIS A  24      62.992 -38.105  63.933  1.00  0.00           H  
ATOM    390  N   LEU A  25      58.857 -32.612  61.635  1.00  0.00           N  
ATOM    391  CA  LEU A  25      58.075 -31.381  61.773  1.00  0.00           C  
ATOM    392  C   LEU A  25      58.589 -30.575  62.963  1.00  0.00           C  
ATOM    393  O   LEU A  25      58.593 -29.345  62.932  1.00  0.00           O  
ATOM    394  CB  LEU A  25      56.587 -31.701  61.960  1.00  0.00           C  
ATOM    395  CG  LEU A  25      55.884 -32.324  60.748  1.00  0.00           C  
ATOM    396  CD1 LEU A  25      54.446 -32.669  61.115  1.00  0.00           C  
ATOM    397  CD2 LEU A  25      55.931 -31.354  59.578  1.00  0.00           C  
ATOM    398  H   LEU A  25      58.409 -33.501  61.807  1.00  0.00           H  
ATOM    399  HA  LEU A  25      58.213 -30.781  60.874  1.00  0.00           H  
ATOM    400 1HB  LEU A  25      56.482 -32.392  62.795  1.00  0.00           H  
ATOM    401 2HB  LEU A  25      56.061 -30.780  62.209  1.00  0.00           H  
ATOM    402  HG  LEU A  25      56.388 -33.251  60.471  1.00  0.00           H  
ATOM    403 1HD1 LEU A  25      53.946 -33.112  60.254  1.00  0.00           H  
ATOM    404 2HD1 LEU A  25      54.442 -33.380  61.941  1.00  0.00           H  
ATOM    405 3HD1 LEU A  25      53.921 -31.762  61.412  1.00  0.00           H  
ATOM    406 1HD2 LEU A  25      55.433 -31.797  58.715  1.00  0.00           H  
ATOM    407 2HD2 LEU A  25      55.426 -30.427  59.853  1.00  0.00           H  
ATOM    408 3HD2 LEU A  25      56.970 -31.139  59.324  1.00  0.00           H  
ATOM    409  N   ARG A  26      59.004 -31.285  64.011  1.00  0.00           N  
ATOM    410  CA  ARG A  26      59.693 -30.672  65.147  1.00  0.00           C  
ATOM    411  C   ARG A  26      60.099 -31.704  66.192  1.00  0.00           C  
ATOM    412  O   ARG A  26      59.413 -32.712  66.386  1.00  0.00           O  
ATOM    413  CB  ARG A  26      58.808 -29.622  65.802  1.00  0.00           C  
ATOM    414  CG  ARG A  26      57.730 -30.177  66.720  1.00  0.00           C  
ATOM    415  CD  ARG A  26      57.103 -29.108  67.539  1.00  0.00           C  
ATOM    416  NE  ARG A  26      56.138 -29.646  68.485  1.00  0.00           N  
ATOM    417  CZ  ARG A  26      55.245 -28.906  69.171  1.00  0.00           C  
ATOM    418  NH1 ARG A  26      55.207 -27.602  69.007  1.00  0.00           N  
ATOM    419  NH2 ARG A  26      54.408 -29.491  70.010  1.00  0.00           N  
ATOM    420  H   ARG A  26      58.836 -32.280  64.017  1.00  0.00           H  
ATOM    421  HA  ARG A  26      60.637 -30.255  64.795  1.00  0.00           H  
ATOM    422 1HB  ARG A  26      59.424 -28.943  66.390  1.00  0.00           H  
ATOM    423 2HB  ARG A  26      58.313 -29.031  65.032  1.00  0.00           H  
ATOM    424 1HG  ARG A  26      56.952 -30.652  66.121  1.00  0.00           H  
ATOM    425 2HG  ARG A  26      58.169 -30.913  67.394  1.00  0.00           H  
ATOM    426 1HD  ARG A  26      57.873 -28.581  68.101  1.00  0.00           H  
ATOM    427 2HD  ARG A  26      56.585 -28.406  66.886  1.00  0.00           H  
ATOM    428  HE  ARG A  26      56.136 -30.646  68.638  1.00  0.00           H  
ATOM    429 1HH1 ARG A  26      55.847 -27.155  68.365  1.00  0.00           H  
ATOM    430 2HH1 ARG A  26      54.539 -27.048  69.521  1.00  0.00           H  
ATOM    431 1HH2 ARG A  26      54.437 -30.493  70.136  1.00  0.00           H  
ATOM    432 2HH2 ARG A  26      53.739 -28.936  70.524  1.00  0.00           H  
ATOM    433  N   VAL A  27      61.232 -31.452  66.845  1.00  0.00           N  
ATOM    434  CA  VAL A  27      61.747 -32.350  67.873  1.00  0.00           C  
ATOM    435  C   VAL A  27      62.093 -31.554  69.130  1.00  0.00           C  
ATOM    436  O   VAL A  27      62.386 -30.356  69.062  1.00  0.00           O  
ATOM    437  CB  VAL A  27      62.998 -33.094  67.367  1.00  0.00           C  
ATOM    438  CG1 VAL A  27      62.647 -33.980  66.182  1.00  0.00           C  
ATOM    439  CG2 VAL A  27      64.079 -32.092  66.991  1.00  0.00           C  
ATOM    440  H   VAL A  27      61.750 -30.614  66.621  1.00  0.00           H  
ATOM    441  HA  VAL A  27      60.953 -33.039  68.159  1.00  0.00           H  
ATOM    442  HB  VAL A  27      63.366 -33.746  68.159  1.00  0.00           H  
ATOM    443 1HG1 VAL A  27      63.542 -34.498  65.837  1.00  0.00           H  
ATOM    444 2HG1 VAL A  27      61.898 -34.712  66.484  1.00  0.00           H  
ATOM    445 3HG1 VAL A  27      62.251 -33.366  65.373  1.00  0.00           H  
ATOM    446 1HG2 VAL A  27      64.960 -32.625  66.635  1.00  0.00           H  
ATOM    447 2HG2 VAL A  27      63.708 -31.436  66.203  1.00  0.00           H  
ATOM    448 3HG2 VAL A  27      64.343 -31.497  67.865  1.00  0.00           H  
ATOM    449  N   PHE A  28      62.027 -32.225  70.275  1.00  0.00           N  
ATOM    450  CA  PHE A  28      62.338 -31.606  71.560  1.00  0.00           C  
ATOM    451  C   PHE A  28      62.513 -32.665  72.643  1.00  0.00           C  
ATOM    452  O   PHE A  28      62.031 -33.787  72.501  1.00  0.00           O  
ATOM    453  CB  PHE A  28      61.279 -30.563  71.963  1.00  0.00           C  
ATOM    454  CG  PHE A  28      59.888 -31.121  72.105  1.00  0.00           C  
ATOM    455  CD1 PHE A  28      59.453 -31.656  73.316  1.00  0.00           C  
ATOM    456  CD2 PHE A  28      59.007 -31.097  71.030  1.00  0.00           C  
ATOM    457  CE1 PHE A  28      58.166 -32.167  73.453  1.00  0.00           C  
ATOM    458  CE2 PHE A  28      57.718 -31.605  71.154  1.00  0.00           C  
ATOM    459  CZ  PHE A  28      57.296 -32.141  72.367  1.00  0.00           C  
ATOM    460  H   PHE A  28      61.752 -33.196  70.251  1.00  0.00           H  
ATOM    461  HA  PHE A  28      63.297 -31.094  71.475  1.00  0.00           H  
ATOM    462 1HB  PHE A  28      61.558 -30.111  72.914  1.00  0.00           H  
ATOM    463 2HB  PHE A  28      61.248 -29.770  71.218  1.00  0.00           H  
ATOM    464  HD1 PHE A  28      60.136 -31.670  74.168  1.00  0.00           H  
ATOM    465  HD2 PHE A  28      59.338 -30.676  70.080  1.00  0.00           H  
ATOM    466  HE1 PHE A  28      57.843 -32.584  74.407  1.00  0.00           H  
ATOM    467  HE2 PHE A  28      57.039 -31.584  70.302  1.00  0.00           H  
ATOM    468  HZ  PHE A  28      56.288 -32.541  72.467  1.00  0.00           H  
ATOM    469  N   SER A  29      63.211 -32.308  73.716  1.00  0.00           N  
ATOM    470  CA  SER A  29      63.353 -33.199  74.859  1.00  0.00           C  
ATOM    471  C   SER A  29      62.087 -33.093  75.701  1.00  0.00           C  
ATOM    472  O   SER A  29      61.752 -32.009  76.188  1.00  0.00           O  
ATOM    473  CB  SER A  29      64.574 -32.836  75.681  1.00  0.00           C  
ATOM    474  OG  SER A  29      65.752 -33.060  74.957  1.00  0.00           O  
ATOM    475  H   SER A  29      63.655 -31.402  73.742  1.00  0.00           H  
ATOM    476  HA  SER A  29      63.469 -34.219  74.491  1.00  0.00           H  
ATOM    477 1HB  SER A  29      64.517 -31.788  75.974  1.00  0.00           H  
ATOM    478 2HB  SER A  29      64.587 -33.431  76.594  1.00  0.00           H  
ATOM    479  HG  SER A  29      65.477 -33.399  74.102  1.00  0.00           H  
ATOM    480  N   GLU A  30      61.387 -34.218  75.853  1.00  0.00           N  
ATOM    481  CA  GLU A  30      60.110 -34.263  76.577  1.00  0.00           C  
ATOM    482  C   GLU A  30      60.178 -33.654  77.975  1.00  0.00           C  
ATOM    483  O   GLU A  30      59.444 -32.710  78.272  1.00  0.00           O  
ATOM    484  CB  GLU A  30      59.568 -35.692  76.658  1.00  0.00           C  
ATOM    485  CG  GLU A  30      59.130 -36.288  75.324  1.00  0.00           C  
ATOM    486  CD  GLU A  30      60.260 -36.966  74.570  1.00  0.00           C  
ATOM    487  OE1 GLU A  30      61.431 -36.843  74.986  1.00  0.00           O  
ATOM    488  OE2 GLU A  30      59.976 -37.618  73.542  1.00  0.00           O  
ATOM    489  H   GLU A  30      61.755 -35.068  75.451  1.00  0.00           H  
ATOM    490  HA  GLU A  30      59.385 -33.652  76.038  1.00  0.00           H  
ATOM    491 1HB  GLU A  30      60.330 -36.349  77.077  1.00  0.00           H  
ATOM    492 2HB  GLU A  30      58.708 -35.718  77.328  1.00  0.00           H  
ATOM    493 1HG  GLU A  30      58.344 -37.023  75.506  1.00  0.00           H  
ATOM    494 2HG  GLU A  30      58.712 -35.496  74.705  1.00  0.00           H  
ATOM    495  N   ALA A  31      61.063 -34.189  78.819  1.00  0.00           N  
ATOM    496  CA  ALA A  31      61.202 -33.729  80.205  1.00  0.00           C  
ATOM    497  C   ALA A  31      61.536 -32.244  80.318  1.00  0.00           C  
ATOM    498  O   ALA A  31      61.007 -31.560  81.194  1.00  0.00           O  
ATOM    499  CB  ALA A  31      62.230 -34.571  80.955  1.00  0.00           C  
ATOM    500  H   ALA A  31      61.654 -34.938  78.488  1.00  0.00           H  
ATOM    501  HA  ALA A  31      60.235 -33.838  80.696  1.00  0.00           H  
ATOM    502 1HB  ALA A  31      62.317 -34.212  81.981  1.00  0.00           H  
ATOM    503 2HB  ALA A  31      61.911 -35.613  80.963  1.00  0.00           H  
ATOM    504 3HB  ALA A  31      63.197 -34.491  80.460  1.00  0.00           H  
ATOM    505  N   VAL A  32      62.396 -31.750  79.428  1.00  0.00           N  
ATOM    506  CA  VAL A  32      62.785 -30.334  79.428  1.00  0.00           C  
ATOM    507  C   VAL A  32      61.628 -29.386  79.079  1.00  0.00           C  
ATOM    508  O   VAL A  32      61.458 -28.355  79.737  1.00  0.00           O  
ATOM    509  CB  VAL A  32      63.932 -30.110  78.424  1.00  0.00           C  
ATOM    510  CG1 VAL A  32      64.218 -28.623  78.267  1.00  0.00           C  
ATOM    511  CG2 VAL A  32      65.176 -30.852  78.885  1.00  0.00           C  
ATOM    512  H   VAL A  32      62.791 -32.369  78.733  1.00  0.00           H  
ATOM    513  HA  VAL A  32      62.982 -30.029  80.457  1.00  0.00           H  
ATOM    514  HB  VAL A  32      63.626 -30.483  77.447  1.00  0.00           H  
ATOM    515 1HG1 VAL A  32      65.031 -28.484  77.553  1.00  0.00           H  
ATOM    516 2HG1 VAL A  32      63.325 -28.117  77.902  1.00  0.00           H  
ATOM    517 3HG1 VAL A  32      64.505 -28.204  79.231  1.00  0.00           H  
ATOM    518 1HG2 VAL A  32      65.983 -30.690  78.172  1.00  0.00           H  
ATOM    519 2HG2 VAL A  32      65.479 -30.483  79.866  1.00  0.00           H  
ATOM    520 3HG2 VAL A  32      64.960 -31.919  78.952  1.00  0.00           H  
ATOM    521  N   ARG A  33      60.833 -29.746  78.073  1.00  0.00           N  
ATOM    522  CA  ARG A  33      59.690 -28.922  77.672  1.00  0.00           C  
ATOM    523  C   ARG A  33      58.581 -28.950  78.720  1.00  0.00           C  
ATOM    524  O   ARG A  33      57.905 -27.944  78.948  1.00  0.00           O  
ATOM    525  CB  ARG A  33      59.147 -29.345  76.303  1.00  0.00           C  
ATOM    526  CG  ARG A  33      58.083 -28.405  75.749  1.00  0.00           C  
ATOM    527  CD  ARG A  33      57.885 -28.579  74.259  1.00  0.00           C  
ATOM    528  NE  ARG A  33      57.007 -27.547  73.707  1.00  0.00           N  
ATOM    529  CZ  ARG A  33      56.967 -27.200  72.425  1.00  0.00           C  
ATOM    530  NH1 ARG A  33      57.754 -27.800  71.542  1.00  0.00           N  
ATOM    531  NH2 ARG A  33      56.136 -26.248  72.024  1.00  0.00           N  
ATOM    532  H   ARG A  33      61.019 -30.605  77.576  1.00  0.00           H  
ATOM    533  HA  ARG A  33      60.019 -27.885  77.601  1.00  0.00           H  
ATOM    534 1HB  ARG A  33      59.966 -29.393  75.585  1.00  0.00           H  
ATOM    535 2HB  ARG A  33      58.716 -30.343  76.374  1.00  0.00           H  
ATOM    536 1HG  ARG A  33      57.130 -28.600  76.242  1.00  0.00           H  
ATOM    537 2HG  ARG A  33      58.381 -27.370  75.932  1.00  0.00           H  
ATOM    538 1HD  ARG A  33      58.849 -28.517  73.754  1.00  0.00           H  
ATOM    539 2HD  ARG A  33      57.437 -29.552  74.065  1.00  0.00           H  
ATOM    540  HE  ARG A  33      56.389 -27.065  74.346  1.00  0.00           H  
ATOM    541 1HH1 ARG A  33      58.389 -28.526  71.843  1.00  0.00           H  
ATOM    542 2HH1 ARG A  33      57.718 -27.533  70.569  1.00  0.00           H  
ATOM    543 1HH2 ARG A  33      55.536 -25.786  72.693  1.00  0.00           H  
ATOM    544 2HH2 ARG A  33      56.103 -25.983  71.051  1.00  0.00           H  
ATOM    545  N   GLN A  34      58.413 -30.106  79.357  1.00  0.00           N  
ATOM    546  CA  GLN A  34      57.446 -30.271  80.435  1.00  0.00           C  
ATOM    547  C   GLN A  34      57.807 -29.425  81.655  1.00  0.00           C  
ATOM    548  O   GLN A  34      56.932 -28.806  82.264  1.00  0.00           O  
ATOM    549  CB  GLN A  34      57.345 -31.745  80.835  1.00  0.00           C  
ATOM    550  CG  GLN A  34      56.331 -32.025  81.931  1.00  0.00           C  
ATOM    551  CD  GLN A  34      56.230 -33.501  82.264  1.00  0.00           C  
ATOM    552  OE1 GLN A  34      56.621 -34.359  81.467  1.00  0.00           O  
ATOM    553  NE2 GLN A  34      55.705 -33.806  83.445  1.00  0.00           N  
ATOM    554  H   GLN A  34      58.980 -30.894  79.080  1.00  0.00           H  
ATOM    555  HA  GLN A  34      56.474 -29.930  80.082  1.00  0.00           H  
ATOM    556 1HB  GLN A  34      57.071 -32.341  79.964  1.00  0.00           H  
ATOM    557 2HB  GLN A  34      58.318 -32.097  81.179  1.00  0.00           H  
ATOM    558 1HG  GLN A  34      56.630 -31.491  82.833  1.00  0.00           H  
ATOM    559 2HG  GLN A  34      55.351 -31.681  81.601  1.00  0.00           H  
ATOM    560 1HE2 GLN A  34      55.613 -34.765  83.720  1.00  0.00           H  
ATOM    561 2HE2 GLN A  34      55.401 -33.079  84.061  1.00  0.00           H  
ATOM    562  N   GLN A  35      59.095 -29.389  81.996  1.00  0.00           N  
ATOM    563  CA  GLN A  35      59.577 -28.607  83.139  1.00  0.00           C  
ATOM    564  C   GLN A  35      59.804 -27.130  82.836  1.00  0.00           C  
ATOM    565  O   GLN A  35      59.596 -26.280  83.704  1.00  0.00           O  
ATOM    566  CB  GLN A  35      60.878 -29.215  83.669  1.00  0.00           C  
ATOM    567  CG  GLN A  35      60.703 -30.557  84.358  1.00  0.00           C  
ATOM    568  CD  GLN A  35      59.729 -30.489  85.519  1.00  0.00           C  
ATOM    569  OE1 GLN A  35      59.554 -29.437  86.140  1.00  0.00           O  
ATOM    570  NE2 GLN A  35      59.088 -31.613  85.819  1.00  0.00           N  
ATOM    571  H   GLN A  35      59.758 -29.918  81.446  1.00  0.00           H  
ATOM    572  HA  GLN A  35      58.809 -28.615  83.912  1.00  0.00           H  
ATOM    573 1HB  GLN A  35      61.580 -29.349  82.845  1.00  0.00           H  
ATOM    574 2HB  GLN A  35      61.337 -28.529  84.381  1.00  0.00           H  
ATOM    575 1HG  GLN A  35      60.323 -31.279  83.635  1.00  0.00           H  
ATOM    576 2HG  GLN A  35      61.669 -30.886  84.742  1.00  0.00           H  
ATOM    577 1HE2 GLN A  35      58.432 -31.629  86.575  1.00  0.00           H  
ATOM    578 2HE2 GLN A  35      59.260 -32.444  85.289  1.00  0.00           H  
ATOM    579  N   TRP A  36      60.249 -26.831  81.617  1.00  0.00           N  
ATOM    580  CA  TRP A  36      60.576 -25.460  81.230  1.00  0.00           C  
ATOM    581  C   TRP A  36      59.985 -25.100  79.864  1.00  0.00           C  
ATOM    582  O   TRP A  36      60.722 -24.941  78.891  1.00  0.00           O  
ATOM    583  CB  TRP A  36      62.093 -25.268  81.195  1.00  0.00           C  
ATOM    584  CG  TRP A  36      62.763 -25.564  82.502  1.00  0.00           C  
ATOM    585  CD1 TRP A  36      62.779 -24.766  83.609  1.00  0.00           C  
ATOM    586  CD2 TRP A  36      63.522 -26.747  82.850  1.00  0.00           C  
ATOM    587  NE1 TRP A  36      63.493 -25.369  84.616  1.00  0.00           N  
ATOM    588  CE2 TRP A  36      63.953 -26.582  84.170  1.00  0.00           C  
ATOM    589  CE3 TRP A  36      63.864 -27.916  82.159  1.00  0.00           C  
ATOM    590  CZ2 TRP A  36      64.714 -27.542  84.818  1.00  0.00           C  
ATOM    591  CZ3 TRP A  36      64.625 -28.879  82.810  1.00  0.00           C  
ATOM    592  CH2 TRP A  36      65.039 -28.696  84.105  1.00  0.00           C  
ATOM    593  H   TRP A  36      60.363 -27.574  80.943  1.00  0.00           H  
ATOM    594  HA  TRP A  36      60.120 -24.779  81.947  1.00  0.00           H  
ATOM    595 1HB  TRP A  36      62.526 -25.920  80.434  1.00  0.00           H  
ATOM    596 2HB  TRP A  36      62.325 -24.241  80.916  1.00  0.00           H  
ATOM    597  HD1 TRP A  36      62.296 -23.794  83.683  1.00  0.00           H  
ATOM    598  HE1 TRP A  36      63.654 -24.983  85.535  1.00  0.00           H  
ATOM    599  HE3 TRP A  36      63.536 -28.067  81.131  1.00  0.00           H  
ATOM    600  HZ2 TRP A  36      65.053 -27.415  85.847  1.00  0.00           H  
ATOM    601  HZ3 TRP A  36      64.888 -29.785  82.263  1.00  0.00           H  
ATOM    602  HH2 TRP A  36      65.635 -29.473  84.586  1.00  0.00           H  
ATOM    603  N   PRO A  37      58.646 -24.972  79.793  1.00  0.00           N  
ATOM    604  CA  PRO A  37      57.975 -24.637  78.534  1.00  0.00           C  
ATOM    605  C   PRO A  37      58.246 -23.214  78.040  1.00  0.00           C  
ATOM    606  O   PRO A  37      57.992 -22.915  76.871  1.00  0.00           O  
ATOM    607  CB  PRO A  37      56.489 -24.808  78.874  1.00  0.00           C  
ATOM    608  CG  PRO A  37      56.413 -24.626  80.342  1.00  0.00           C  
ATOM    609  CD  PRO A  37      57.678 -25.212  80.886  1.00  0.00           C  
ATOM    610  HA  PRO A  37      58.284 -25.353  77.757  1.00  0.00           H  
ATOM    611 1HB  PRO A  37      55.890 -24.066  78.326  1.00  0.00           H  
ATOM    612 2HB  PRO A  37      56.142 -25.801  78.554  1.00  0.00           H  
ATOM    613 1HG  PRO A  37      56.315 -23.558  80.587  1.00  0.00           H  
ATOM    614 2HG  PRO A  37      55.520 -25.128  80.741  1.00  0.00           H  
ATOM    615 1HD  PRO A  37      57.962 -24.681  81.807  1.00  0.00           H  
ATOM    616 2HD  PRO A  37      57.529 -26.284  81.086  1.00  0.00           H  
ATOM    617  N   HIS A  38      58.762 -22.356  78.919  1.00  0.00           N  
ATOM    618  CA  HIS A  38      59.078 -20.968  78.568  1.00  0.00           C  
ATOM    619  C   HIS A  38      60.237 -20.847  77.573  1.00  0.00           C  
ATOM    620  O   HIS A  38      60.466 -19.779  76.998  1.00  0.00           O  
ATOM    621  CB  HIS A  38      59.412 -20.168  79.831  1.00  0.00           C  
ATOM    622  CG  HIS A  38      60.762 -20.479  80.400  1.00  0.00           C  
ATOM    623  ND1 HIS A  38      61.012 -21.614  81.142  1.00  0.00           N  
ATOM    624  CD2 HIS A  38      61.933 -19.804  80.338  1.00  0.00           C  
ATOM    625  CE1 HIS A  38      62.282 -21.623  81.511  1.00  0.00           C  
ATOM    626  NE2 HIS A  38      62.861 -20.536  81.036  1.00  0.00           N  
ATOM    627  H   HIS A  38      58.941 -22.679  79.858  1.00  0.00           H  
ATOM    628  HA  HIS A  38      58.233 -20.523  78.046  1.00  0.00           H  
ATOM    629 1HB  HIS A  38      59.374 -19.101  79.607  1.00  0.00           H  
ATOM    630 2HB  HIS A  38      58.664 -20.369  80.598  1.00  0.00           H  
ATOM    631  HD2 HIS A  38      62.108 -18.855  79.829  1.00  0.00           H  
ATOM    632  HE1 HIS A  38      62.767 -22.397  82.105  1.00  0.00           H  
ATOM    633  HE2 HIS A  38      63.830 -20.280  81.162  1.00  0.00           H  
ATOM    634  N   LEU A  39      60.956 -21.950  77.382  1.00  0.00           N  
ATOM    635  CA  LEU A  39      62.063 -22.036  76.433  1.00  0.00           C  
ATOM    636  C   LEU A  39      61.601 -22.330  75.006  1.00  0.00           C  
ATOM    637  O   LEU A  39      62.410 -22.320  74.075  1.00  0.00           O  
ATOM    638  CB  LEU A  39      63.046 -23.124  76.883  1.00  0.00           C  
ATOM    639  CG  LEU A  39      63.745 -22.875  78.226  1.00  0.00           C  
ATOM    640  CD1 LEU A  39      64.562 -24.102  78.608  1.00  0.00           C  
ATOM    641  CD2 LEU A  39      64.628 -21.641  78.118  1.00  0.00           C  
ATOM    642  H   LEU A  39      60.711 -22.765  77.926  1.00  0.00           H  
ATOM    643  HA  LEU A  39      62.583 -21.078  76.422  1.00  0.00           H  
ATOM    644 1HB  LEU A  39      62.509 -24.068  76.959  1.00  0.00           H  
ATOM    645 2HB  LEU A  39      63.819 -23.230  76.122  1.00  0.00           H  
ATOM    646  HG  LEU A  39      62.996 -22.718  79.002  1.00  0.00           H  
ATOM    647 1HD1 LEU A  39      65.058 -23.925  79.563  1.00  0.00           H  
ATOM    648 2HD1 LEU A  39      63.902 -24.965  78.698  1.00  0.00           H  
ATOM    649 3HD1 LEU A  39      65.311 -24.294  77.841  1.00  0.00           H  
ATOM    650 1HD2 LEU A  39      65.124 -21.464  79.073  1.00  0.00           H  
ATOM    651 2HD2 LEU A  39      65.379 -21.798  77.343  1.00  0.00           H  
ATOM    652 3HD2 LEU A  39      64.016 -20.777  77.861  1.00  0.00           H  
ATOM    653  N   TYR A  40      60.302 -22.577  74.838  1.00  0.00           N  
ATOM    654  CA  TYR A  40      59.739 -22.930  73.537  1.00  0.00           C  
ATOM    655  C   TYR A  40      58.715 -21.932  73.005  1.00  0.00           C  
ATOM    656  O   TYR A  40      58.177 -21.115  73.754  1.00  0.00           O  
ATOM    657  CB  TYR A  40      59.105 -24.321  73.613  1.00  0.00           C  
ATOM    658  CG  TYR A  40      60.066 -25.407  74.041  1.00  0.00           C  
ATOM    659  CD1 TYR A  40      60.411 -25.541  75.378  1.00  0.00           C  
ATOM    660  CD2 TYR A  40      60.603 -26.270  73.097  1.00  0.00           C  
ATOM    661  CE1 TYR A  40      61.289 -26.533  75.770  1.00  0.00           C  
ATOM    662  CE2 TYR A  40      61.481 -27.262  73.488  1.00  0.00           C  
ATOM    663  CZ  TYR A  40      61.824 -27.395  74.819  1.00  0.00           C  
ATOM    664  OH  TYR A  40      62.698 -28.383  75.208  1.00  0.00           O  
ATOM    665  H   TYR A  40      59.691 -22.517  75.640  1.00  0.00           H  
ATOM    666  HA  TYR A  40      60.542 -22.928  72.800  1.00  0.00           H  
ATOM    667 1HB  TYR A  40      58.273 -24.304  74.319  1.00  0.00           H  
ATOM    668 2HB  TYR A  40      58.701 -24.590  72.637  1.00  0.00           H  
ATOM    669  HD1 TYR A  40      59.989 -24.863  76.120  1.00  0.00           H  
ATOM    670  HD2 TYR A  40      60.333 -26.164  72.046  1.00  0.00           H  
ATOM    671  HE1 TYR A  40      61.559 -26.638  76.820  1.00  0.00           H  
ATOM    672  HE2 TYR A  40      61.904 -27.940  72.746  1.00  0.00           H  
ATOM    673  HH  TYR A  40      62.978 -28.884  74.438  1.00  0.00           H  
ATOM    674  N   ASN A  41      58.466 -22.013  71.701  1.00  0.00           N  
ATOM    675  CA  ASN A  41      57.562 -21.109  71.003  1.00  0.00           C  
ATOM    676  C   ASN A  41      56.720 -21.904  70.009  1.00  0.00           C  
ATOM    677  O   ASN A  41      57.096 -22.058  68.843  1.00  0.00           O  
ATOM    678  CB  ASN A  41      58.329 -20.000  70.307  1.00  0.00           C  
ATOM    679  CG  ASN A  41      57.424 -18.977  69.680  1.00  0.00           C  
ATOM    680  OD1 ASN A  41      56.307 -19.295  69.255  1.00  0.00           O  
ATOM    681  ND2 ASN A  41      57.883 -17.753  69.613  1.00  0.00           N  
ATOM    682  H   ASN A  41      58.934 -22.741  71.179  1.00  0.00           H  
ATOM    683  HA  ASN A  41      56.903 -20.642  71.737  1.00  0.00           H  
ATOM    684 1HB  ASN A  41      58.980 -19.501  71.025  1.00  0.00           H  
ATOM    685 2HB  ASN A  41      58.965 -20.429  69.532  1.00  0.00           H  
ATOM    686 1HD2 ASN A  41      57.324 -17.030  69.205  1.00  0.00           H  
ATOM    687 2HD2 ASN A  41      58.793 -17.541  69.968  1.00  0.00           H  
ATOM    688  N   GLU A  42      55.579 -22.406  70.477  1.00  0.00           N  
ATOM    689  CA  GLU A  42      54.673 -23.207  69.650  1.00  0.00           C  
ATOM    690  C   GLU A  42      54.275 -22.514  68.342  1.00  0.00           C  
ATOM    691  O   GLU A  42      54.245 -23.149  67.287  1.00  0.00           O  
ATOM    692  CB  GLU A  42      53.412 -23.550  70.447  1.00  0.00           C  
ATOM    693  CG  GLU A  42      52.420 -24.434  69.704  1.00  0.00           C  
ATOM    694  CD  GLU A  42      51.237 -24.821  70.546  1.00  0.00           C  
ATOM    695  OE1 GLU A  42      51.195 -24.438  71.690  1.00  0.00           O  
ATOM    696  OE2 GLU A  42      50.374 -25.502  70.044  1.00  0.00           O  
ATOM    697  H   GLU A  42      55.334 -22.223  71.441  1.00  0.00           H  
ATOM    698  HA  GLU A  42      55.197 -24.110  69.338  1.00  0.00           H  
ATOM    699 1HB  GLU A  42      53.692 -24.062  71.368  1.00  0.00           H  
ATOM    700 2HB  GLU A  42      52.897 -22.631  70.726  1.00  0.00           H  
ATOM    701 1HG  GLU A  42      52.065 -23.902  68.822  1.00  0.00           H  
ATOM    702 2HG  GLU A  42      52.933 -25.335  69.369  1.00  0.00           H  
ATOM    703  N   ASP A  43      53.981 -21.217  68.417  1.00  0.00           N  
ATOM    704  CA  ASP A  43      53.533 -20.462  67.247  1.00  0.00           C  
ATOM    705  C   ASP A  43      54.596 -20.446  66.151  1.00  0.00           C  
ATOM    706  O   ASP A  43      54.273 -20.601  64.973  1.00  0.00           O  
ATOM    707  CB  ASP A  43      53.180 -19.026  67.642  1.00  0.00           C  
ATOM    708  CG  ASP A  43      51.893 -18.933  68.452  1.00  0.00           C  
ATOM    709  OD1 ASP A  43      51.150 -19.886  68.460  1.00  0.00           O  
ATOM    710  OD2 ASP A  43      51.666 -17.911  69.052  1.00  0.00           O  
ATOM    711  H   ASP A  43      54.069 -20.743  69.304  1.00  0.00           H  
ATOM    712  HA  ASP A  43      52.666 -20.967  66.820  1.00  0.00           H  
ATOM    713 1HB  ASP A  43      53.992 -18.598  68.229  1.00  0.00           H  
ATOM    714 2HB  ASP A  43      53.071 -18.418  66.743  1.00  0.00           H  
ATOM    715  N   GLU A  44      55.856 -20.268  66.545  1.00  0.00           N  
ATOM    716  CA  GLU A  44      56.980 -20.268  65.607  1.00  0.00           C  
ATOM    717  C   GLU A  44      57.239 -21.663  65.041  1.00  0.00           C  
ATOM    718  O   GLU A  44      57.543 -21.808  63.857  1.00  0.00           O  
ATOM    719  CB  GLU A  44      58.244 -19.746  66.293  1.00  0.00           C  
ATOM    720  CG  GLU A  44      59.477 -19.716  65.400  1.00  0.00           C  
ATOM    721  CD  GLU A  44      59.355 -18.736  64.267  1.00  0.00           C  
ATOM    722  OE1 GLU A  44      58.350 -18.072  64.186  1.00  0.00           O  
ATOM    723  OE2 GLU A  44      60.268 -18.652  63.480  1.00  0.00           O  
ATOM    724  H   GLU A  44      56.036 -20.126  67.529  1.00  0.00           H  
ATOM    725  HA  GLU A  44      56.734 -19.613  64.772  1.00  0.00           H  
ATOM    726 1HB  GLU A  44      58.070 -18.733  66.655  1.00  0.00           H  
ATOM    727 2HB  GLU A  44      58.473 -20.368  67.158  1.00  0.00           H  
ATOM    728 1HG  GLU A  44      60.344 -19.449  66.004  1.00  0.00           H  
ATOM    729 2HG  GLU A  44      59.644 -20.713  64.996  1.00  0.00           H  
ATOM    730  N   GLU A  45      57.115 -22.678  65.896  1.00  0.00           N  
ATOM    731  CA  GLU A  45      57.227 -24.078  65.479  1.00  0.00           C  
ATOM    732  C   GLU A  45      56.166 -24.444  64.448  1.00  0.00           C  
ATOM    733  O   GLU A  45      56.458 -25.117  63.458  1.00  0.00           O  
ATOM    734  CB  GLU A  45      57.109 -25.006  66.690  1.00  0.00           C  
ATOM    735  CG  GLU A  45      58.327 -25.005  67.604  1.00  0.00           C  
ATOM    736  CD  GLU A  45      58.122 -25.819  68.851  1.00  0.00           C  
ATOM    737  OE1 GLU A  45      57.009 -25.894  69.313  1.00  0.00           O  
ATOM    738  OE2 GLU A  45      59.081 -26.367  69.343  1.00  0.00           O  
ATOM    739  H   GLU A  45      56.938 -22.466  66.867  1.00  0.00           H  
ATOM    740  HA  GLU A  45      58.204 -24.224  65.016  1.00  0.00           H  
ATOM    741 1HB  GLU A  45      56.243 -24.717  67.287  1.00  0.00           H  
ATOM    742 2HB  GLU A  45      56.946 -26.029  66.351  1.00  0.00           H  
ATOM    743 1HG  GLU A  45      59.178 -25.408  67.056  1.00  0.00           H  
ATOM    744 2HG  GLU A  45      58.560 -23.978  67.880  1.00  0.00           H  
ATOM    745  N   PHE A  46      54.935 -23.997  64.695  1.00  0.00           N  
ATOM    746  CA  PHE A  46      53.831 -24.182  63.758  1.00  0.00           C  
ATOM    747  C   PHE A  46      54.125 -23.527  62.410  1.00  0.00           C  
ATOM    748  O   PHE A  46      53.997 -24.168  61.367  1.00  0.00           O  
ATOM    749  CB  PHE A  46      52.539 -23.606  64.339  1.00  0.00           C  
ATOM    750  CG  PHE A  46      51.364 -23.692  63.406  1.00  0.00           C  
ATOM    751  CD1 PHE A  46      50.650 -24.873  63.274  1.00  0.00           C  
ATOM    752  CD2 PHE A  46      50.972 -22.591  62.658  1.00  0.00           C  
ATOM    753  CE1 PHE A  46      49.569 -24.952  62.415  1.00  0.00           C  
ATOM    754  CE2 PHE A  46      49.892 -22.667  61.801  1.00  0.00           C  
ATOM    755  CZ  PHE A  46      49.189 -23.849  61.680  1.00  0.00           C  
ATOM    756  H   PHE A  46      54.767 -23.512  65.564  1.00  0.00           H  
ATOM    757  HA  PHE A  46      53.709 -25.250  63.573  1.00  0.00           H  
ATOM    758 1HB  PHE A  46      52.284 -24.137  65.255  1.00  0.00           H  
ATOM    759 2HB  PHE A  46      52.691 -22.559  64.598  1.00  0.00           H  
ATOM    760  HD1 PHE A  46      50.949 -25.744  63.857  1.00  0.00           H  
ATOM    761  HD2 PHE A  46      51.527 -21.658  62.755  1.00  0.00           H  
ATOM    762  HE1 PHE A  46      49.016 -25.887  62.321  1.00  0.00           H  
ATOM    763  HE2 PHE A  46      49.593 -21.795  61.220  1.00  0.00           H  
ATOM    764  HZ  PHE A  46      48.339 -23.911  61.002  1.00  0.00           H  
ATOM    765  N   ARG A  47      54.520 -22.256  62.442  1.00  0.00           N  
ATOM    766  CA  ARG A  47      54.841 -21.516  61.223  1.00  0.00           C  
ATOM    767  C   ARG A  47      55.943 -22.212  60.420  1.00  0.00           C  
ATOM    768  O   ARG A  47      55.823 -22.355  59.203  1.00  0.00           O  
ATOM    769  CB  ARG A  47      55.281 -20.099  61.561  1.00  0.00           C  
ATOM    770  CG  ARG A  47      54.157 -19.158  61.961  1.00  0.00           C  
ATOM    771  CD  ARG A  47      54.604 -17.742  61.975  1.00  0.00           C  
ATOM    772  NE  ARG A  47      55.575 -17.490  63.027  1.00  0.00           N  
ATOM    773  CZ  ARG A  47      55.263 -17.095  64.277  1.00  0.00           C  
ATOM    774  NH1 ARG A  47      54.006 -16.912  64.614  1.00  0.00           N  
ATOM    775  NH2 ARG A  47      56.222 -16.892  65.164  1.00  0.00           N  
ATOM    776  H   ARG A  47      54.601 -21.792  63.335  1.00  0.00           H  
ATOM    777  HA  ARG A  47      53.953 -21.491  60.590  1.00  0.00           H  
ATOM    778 1HB  ARG A  47      55.996 -20.127  62.382  1.00  0.00           H  
ATOM    779 2HB  ARG A  47      55.788 -19.661  60.701  1.00  0.00           H  
ATOM    780 1HG  ARG A  47      53.334 -19.251  61.252  1.00  0.00           H  
ATOM    781 2HG  ARG A  47      53.805 -19.416  62.961  1.00  0.00           H  
ATOM    782 1HD  ARG A  47      55.066 -17.497  61.019  1.00  0.00           H  
ATOM    783 2HD  ARG A  47      53.746 -17.091  62.140  1.00  0.00           H  
ATOM    784  HE  ARG A  47      56.553 -17.620  62.806  1.00  0.00           H  
ATOM    785 1HH1 ARG A  47      53.273 -17.067  63.936  1.00  0.00           H  
ATOM    786 2HH1 ARG A  47      53.772 -16.616  65.551  1.00  0.00           H  
ATOM    787 1HH2 ARG A  47      57.189 -17.033  64.905  1.00  0.00           H  
ATOM    788 2HH2 ARG A  47      55.988 -16.596  66.101  1.00  0.00           H  
ATOM    789  N   ASN A  48      56.999 -22.647  61.108  1.00  0.00           N  
ATOM    790  CA  ASN A  48      58.126 -23.323  60.465  1.00  0.00           C  
ATOM    791  C   ASN A  48      57.734 -24.635  59.798  1.00  0.00           C  
ATOM    792  O   ASN A  48      58.102 -24.886  58.651  1.00  0.00           O  
ATOM    793  CB  ASN A  48      59.234 -23.565  61.474  1.00  0.00           C  
ATOM    794  CG  ASN A  48      59.982 -22.308  61.822  1.00  0.00           C  
ATOM    795  OD1 ASN A  48      59.948 -21.323  61.075  1.00  0.00           O  
ATOM    796  ND2 ASN A  48      60.659 -22.322  62.942  1.00  0.00           N  
ATOM    797  H   ASN A  48      57.017 -22.501  62.107  1.00  0.00           H  
ATOM    798  HA  ASN A  48      58.504 -22.684  59.666  1.00  0.00           H  
ATOM    799 1HB  ASN A  48      58.810 -23.986  62.387  1.00  0.00           H  
ATOM    800 2HB  ASN A  48      59.939 -24.294  61.074  1.00  0.00           H  
ATOM    801 1HD2 ASN A  48      61.176 -21.514  63.224  1.00  0.00           H  
ATOM    802 2HD2 ASN A  48      60.659 -23.141  63.515  1.00  0.00           H  
ATOM    803  N   ALA A  49      56.988 -25.464  60.526  1.00  0.00           N  
ATOM    804  CA  ALA A  49      56.553 -26.767  60.026  1.00  0.00           C  
ATOM    805  C   ALA A  49      55.643 -26.620  58.807  1.00  0.00           C  
ATOM    806  O   ALA A  49      55.851 -27.291  57.797  1.00  0.00           O  
ATOM    807  CB  ALA A  49      55.857 -27.556  61.125  1.00  0.00           C  
ATOM    808  H   ALA A  49      56.716 -25.179  61.456  1.00  0.00           H  
ATOM    809  HA  ALA A  49      57.437 -27.318  59.703  1.00  0.00           H  
ATOM    810 1HB  ALA A  49      55.539 -28.523  60.734  1.00  0.00           H  
ATOM    811 2HB  ALA A  49      56.545 -27.708  61.956  1.00  0.00           H  
ATOM    812 3HB  ALA A  49      54.985 -27.003  61.473  1.00  0.00           H  
ATOM    813  N   VAL A  50      54.657 -25.729  58.907  1.00  0.00           N  
ATOM    814  CA  VAL A  50      53.654 -25.535  57.855  1.00  0.00           C  
ATOM    815  C   VAL A  50      54.277 -24.972  56.574  1.00  0.00           C  
ATOM    816  O   VAL A  50      54.015 -25.480  55.480  1.00  0.00           O  
ATOM    817  CB  VAL A  50      52.482 -24.631  58.343  1.00  0.00           C  
ATOM    818  CG1 VAL A  50      51.561 -24.246  57.192  1.00  0.00           C  
ATOM    819  CG2 VAL A  50      51.683 -25.334  59.428  1.00  0.00           C  
ATOM    820  H   VAL A  50      54.605 -25.169  59.746  1.00  0.00           H  
ATOM    821  HA  VAL A  50      53.243 -26.508  57.586  1.00  0.00           H  
ATOM    822  HB  VAL A  50      52.891 -23.703  58.742  1.00  0.00           H  
ATOM    823 1HG1 VAL A  50      50.755 -23.616  57.566  1.00  0.00           H  
ATOM    824 2HG1 VAL A  50      52.130 -23.698  56.439  1.00  0.00           H  
ATOM    825 3HG1 VAL A  50      51.140 -25.146  56.746  1.00  0.00           H  
ATOM    826 1HG2 VAL A  50      50.869 -24.689  59.756  1.00  0.00           H  
ATOM    827 2HG2 VAL A  50      51.274 -26.264  59.033  1.00  0.00           H  
ATOM    828 3HG2 VAL A  50      52.334 -25.555  60.274  1.00  0.00           H  
ATOM    829  N   ASN A  51      55.108 -23.940  56.720  1.00  0.00           N  
ATOM    830  CA  ASN A  51      55.769 -23.291  55.586  1.00  0.00           C  
ATOM    831  C   ASN A  51      56.691 -24.215  54.800  1.00  0.00           C  
ATOM    832  O   ASN A  51      56.722 -24.175  53.568  1.00  0.00           O  
ATOM    833  CB  ASN A  51      56.543 -22.076  56.065  1.00  0.00           C  
ATOM    834  CG  ASN A  51      55.646 -20.924  56.422  1.00  0.00           C  
ATOM    835  OD1 ASN A  51      54.483 -20.874  56.006  1.00  0.00           O  
ATOM    836  ND2 ASN A  51      56.164 -19.997  57.187  1.00  0.00           N  
ATOM    837  H   ASN A  51      55.283 -23.597  57.654  1.00  0.00           H  
ATOM    838  HA  ASN A  51      55.005 -22.969  54.876  1.00  0.00           H  
ATOM    839 1HB  ASN A  51      57.137 -22.345  56.939  1.00  0.00           H  
ATOM    840 2HB  ASN A  51      57.234 -21.755  55.285  1.00  0.00           H  
ATOM    841 1HD2 ASN A  51      55.614 -19.206  57.457  1.00  0.00           H  
ATOM    842 2HD2 ASN A  51      57.110 -20.078  57.501  1.00  0.00           H  
ATOM    843  N   GLU A  52      57.438 -25.044  55.521  1.00  0.00           N  
ATOM    844  CA  GLU A  52      58.374 -25.968  54.902  1.00  0.00           C  
ATOM    845  C   GLU A  52      57.630 -27.083  54.172  1.00  0.00           C  
ATOM    846  O   GLU A  52      58.006 -27.456  53.060  1.00  0.00           O  
ATOM    847  CB  GLU A  52      59.311 -26.564  55.955  1.00  0.00           C  
ATOM    848  CG  GLU A  52      60.515 -25.694  56.289  1.00  0.00           C  
ATOM    849  CD  GLU A  52      61.570 -25.719  55.218  1.00  0.00           C  
ATOM    850  OE1 GLU A  52      62.085 -26.776  54.942  1.00  0.00           O  
ATOM    851  OE2 GLU A  52      61.862 -24.680  54.675  1.00  0.00           O  
ATOM    852  H   GLU A  52      57.352 -25.032  56.527  1.00  0.00           H  
ATOM    853  HA  GLU A  52      58.953 -25.423  54.154  1.00  0.00           H  
ATOM    854 1HB  GLU A  52      58.758 -26.738  56.878  1.00  0.00           H  
ATOM    855 2HB  GLU A  52      59.682 -27.528  55.608  1.00  0.00           H  
ATOM    856 1HG  GLU A  52      60.180 -24.666  56.428  1.00  0.00           H  
ATOM    857 2HG  GLU A  52      60.948 -26.037  57.227  1.00  0.00           H  
ATOM    858  N   VAL A  53      56.563 -27.586  54.790  1.00  0.00           N  
ATOM    859  CA  VAL A  53      55.716 -28.614  54.175  1.00  0.00           C  
ATOM    860  C   VAL A  53      55.048 -28.119  52.887  1.00  0.00           C  
ATOM    861  O   VAL A  53      55.079 -28.816  51.871  1.00  0.00           O  
ATOM    862  CB  VAL A  53      54.656 -29.173  55.169  1.00  0.00           C  
ATOM    863  CG1 VAL A  53      53.631 -30.041  54.450  1.00  0.00           C  
ATOM    864  CG2 VAL A  53      55.326 -29.980  56.263  1.00  0.00           C  
ATOM    865  H   VAL A  53      56.331 -27.246  55.713  1.00  0.00           H  
ATOM    866  HA  VAL A  53      56.351 -29.443  53.864  1.00  0.00           H  
ATOM    867  HB  VAL A  53      54.117 -28.339  55.619  1.00  0.00           H  
ATOM    868 1HG1 VAL A  53      52.903 -30.417  55.170  1.00  0.00           H  
ATOM    869 2HG1 VAL A  53      53.119 -29.447  53.693  1.00  0.00           H  
ATOM    870 3HG1 VAL A  53      54.137 -30.881  53.974  1.00  0.00           H  
ATOM    871 1HG2 VAL A  53      54.571 -30.362  56.948  1.00  0.00           H  
ATOM    872 2HG2 VAL A  53      55.869 -30.814  55.819  1.00  0.00           H  
ATOM    873 3HG2 VAL A  53      56.023 -29.343  56.809  1.00  0.00           H  
ATOM    874  N   LYS A  54      54.465 -26.920  52.931  1.00  0.00           N  
ATOM    875  CA  LYS A  54      53.847 -26.311  51.746  1.00  0.00           C  
ATOM    876  C   LYS A  54      54.819 -26.145  50.576  1.00  0.00           C  
ATOM    877  O   LYS A  54      54.465 -26.430  49.429  1.00  0.00           O  
ATOM    878  CB  LYS A  54      53.248 -24.952  52.110  1.00  0.00           C  
ATOM    879  CG  LYS A  54      51.966 -25.028  52.929  1.00  0.00           C  
ATOM    880  CD  LYS A  54      51.384 -23.644  53.175  1.00  0.00           C  
ATOM    881  CE  LYS A  54      50.038 -23.726  53.880  1.00  0.00           C  
ATOM    882  NZ  LYS A  54      49.468 -22.378  54.148  1.00  0.00           N  
ATOM    883  H   LYS A  54      54.450 -26.417  53.807  1.00  0.00           H  
ATOM    884  HA  LYS A  54      53.080 -26.989  51.369  1.00  0.00           H  
ATOM    885 1HB  LYS A  54      53.976 -24.374  52.680  1.00  0.00           H  
ATOM    886 2HB  LYS A  54      53.029 -24.395  51.198  1.00  0.00           H  
ATOM    887 1HG  LYS A  54      51.230 -25.633  52.399  1.00  0.00           H  
ATOM    888 2HG  LYS A  54      52.176 -25.500  53.888  1.00  0.00           H  
ATOM    889 1HD  LYS A  54      52.073 -23.064  53.791  1.00  0.00           H  
ATOM    890 2HD  LYS A  54      51.254 -23.129  52.223  1.00  0.00           H  
ATOM    891 1HE  LYS A  54      49.338 -24.286  53.262  1.00  0.00           H  
ATOM    892 2HE  LYS A  54      50.155 -24.252  54.827  1.00  0.00           H  
ATOM    893 1HZ  LYS A  54      48.578 -22.475  54.616  1.00  0.00           H  
ATOM    894 2HZ  LYS A  54      50.101 -21.855  54.737  1.00  0.00           H  
ATOM    895 3HZ  LYS A  54      49.337 -21.887  53.276  1.00  0.00           H  
ATOM    896  N   ARG A  55      56.036 -25.693  50.874  1.00  0.00           N  
ATOM    897  CA  ARG A  55      57.101 -25.588  49.873  1.00  0.00           C  
ATOM    898  C   ARG A  55      57.438 -26.945  49.246  1.00  0.00           C  
ATOM    899  O   ARG A  55      57.596 -27.048  48.027  1.00  0.00           O  
ATOM    900  CB  ARG A  55      58.358 -25.001  50.498  1.00  0.00           C  
ATOM    901  CG  ARG A  55      58.351 -23.488  50.648  1.00  0.00           C  
ATOM    902  CD  ARG A  55      59.683 -22.970  51.051  1.00  0.00           C  
ATOM    903  NE  ARG A  55      59.983 -23.269  52.442  1.00  0.00           N  
ATOM    904  CZ  ARG A  55      59.642 -22.485  53.484  1.00  0.00           C  
ATOM    905  NH1 ARG A  55      58.991 -21.362  53.276  1.00  0.00           N  
ATOM    906  NH2 ARG A  55      59.961 -22.846  54.715  1.00  0.00           N  
ATOM    907  H   ARG A  55      56.226 -25.415  51.826  1.00  0.00           H  
ATOM    908  HA  ARG A  55      56.743 -24.965  49.053  1.00  0.00           H  
ATOM    909 1HB  ARG A  55      58.506 -25.430  51.488  1.00  0.00           H  
ATOM    910 2HB  ARG A  55      59.224 -25.268  49.893  1.00  0.00           H  
ATOM    911 1HG  ARG A  55      58.078 -23.029  49.698  1.00  0.00           H  
ATOM    912 2HG  ARG A  55      57.626 -23.201  51.411  1.00  0.00           H  
ATOM    913 1HD  ARG A  55      60.454 -23.426  50.431  1.00  0.00           H  
ATOM    914 2HD  ARG A  55      59.707 -21.888  50.922  1.00  0.00           H  
ATOM    915  HE  ARG A  55      60.483 -24.125  52.642  1.00  0.00           H  
ATOM    916 1HH1 ARG A  55      58.746 -21.087  52.336  1.00  0.00           H  
ATOM    917 2HH1 ARG A  55      58.735 -20.775  54.057  1.00  0.00           H  
ATOM    918 1HH2 ARG A  55      60.462 -23.710  54.874  1.00  0.00           H  
ATOM    919 2HH2 ARG A  55      59.705 -22.260  55.495  1.00  0.00           H  
ATOM    920  N   ALA A  56      57.547 -27.979  50.080  1.00  0.00           N  
ATOM    921  CA  ALA A  56      57.815 -29.333  49.595  1.00  0.00           C  
ATOM    922  C   ALA A  56      56.688 -29.799  48.677  1.00  0.00           C  
ATOM    923  O   ALA A  56      56.940 -30.403  47.635  1.00  0.00           O  
ATOM    924  CB  ALA A  56      57.995 -30.296  50.759  1.00  0.00           C  
ATOM    925  H   ALA A  56      57.442 -27.823  51.072  1.00  0.00           H  
ATOM    926  HA  ALA A  56      58.738 -29.308  49.016  1.00  0.00           H  
ATOM    927 1HB  ALA A  56      58.193 -31.297  50.376  1.00  0.00           H  
ATOM    928 2HB  ALA A  56      58.834 -29.970  51.374  1.00  0.00           H  
ATOM    929 3HB  ALA A  56      57.088 -30.311  51.361  1.00  0.00           H  
ATOM    930  N   MET A  57      55.453 -29.488  49.072  1.00  0.00           N  
ATOM    931  CA  MET A  57      54.259 -29.818  48.290  1.00  0.00           C  
ATOM    932  C   MET A  57      54.267 -29.140  46.920  1.00  0.00           C  
ATOM    933  O   MET A  57      53.844 -29.738  45.926  1.00  0.00           O  
ATOM    934  CB  MET A  57      53.002 -29.427  49.064  1.00  0.00           C  
ATOM    935  CG  MET A  57      52.721 -30.290  50.286  1.00  0.00           C  
ATOM    936  SD  MET A  57      51.357 -29.658  51.285  1.00  0.00           S  
ATOM    937  CE  MET A  57      49.959 -30.061  50.242  1.00  0.00           C  
ATOM    938  H   MET A  57      55.346 -29.002  49.952  1.00  0.00           H  
ATOM    939  HA  MET A  57      54.254 -30.891  48.103  1.00  0.00           H  
ATOM    940 1HB  MET A  57      53.089 -28.393  49.398  1.00  0.00           H  
ATOM    941 2HB  MET A  57      52.136 -29.487  48.406  1.00  0.00           H  
ATOM    942 1HG  MET A  57      52.474 -31.302  49.966  1.00  0.00           H  
ATOM    943 2HG  MET A  57      53.612 -30.337  50.910  1.00  0.00           H  
ATOM    944 1HE  MET A  57      49.039 -29.732  50.724  1.00  0.00           H  
ATOM    945 2HE  MET A  57      50.066 -29.557  49.280  1.00  0.00           H  
ATOM    946 3HE  MET A  57      49.921 -31.140  50.085  1.00  0.00           H  
ATOM    947  N   GLN A  58      54.756 -27.900  46.877  1.00  0.00           N  
ATOM    948  CA  GLN A  58      54.940 -27.159  45.628  1.00  0.00           C  
ATOM    949  C   GLN A  58      55.925 -27.845  44.682  1.00  0.00           C  
ATOM    950  O   GLN A  58      55.806 -27.723  43.462  1.00  0.00           O  
ATOM    951  CB  GLN A  58      55.419 -25.735  45.924  1.00  0.00           C  
ATOM    952  CG  GLN A  58      54.365 -24.842  46.557  1.00  0.00           C  
ATOM    953  CD  GLN A  58      54.919 -23.488  46.957  1.00  0.00           C  
ATOM    954  OE1 GLN A  58      56.128 -23.326  47.141  1.00  0.00           O  
ATOM    955  NE2 GLN A  58      54.035 -22.505  47.091  1.00  0.00           N  
ATOM    956  H   GLN A  58      55.008 -27.461  47.751  1.00  0.00           H  
ATOM    957  HA  GLN A  58      53.982 -27.113  45.109  1.00  0.00           H  
ATOM    958 1HB  GLN A  58      56.276 -25.773  46.596  1.00  0.00           H  
ATOM    959 2HB  GLN A  58      55.749 -25.262  44.998  1.00  0.00           H  
ATOM    960 1HG  GLN A  58      53.559 -24.686  45.841  1.00  0.00           H  
ATOM    961 2HG  GLN A  58      53.981 -25.331  47.452  1.00  0.00           H  
ATOM    962 1HE2 GLN A  58      54.341 -21.589  47.353  1.00  0.00           H  
ATOM    963 2HE2 GLN A  58      53.064 -22.680  46.932  1.00  0.00           H  
ATOM    964  N   PHE A  59      56.893 -28.563  45.252  1.00  0.00           N  
ATOM    965  CA  PHE A  59      57.855 -29.331  44.466  1.00  0.00           C  
ATOM    966  C   PHE A  59      57.316 -30.709  44.070  1.00  0.00           C  
ATOM    967  O   PHE A  59      58.005 -31.485  43.403  1.00  0.00           O  
ATOM    968  CB  PHE A  59      59.157 -29.499  45.251  1.00  0.00           C  
ATOM    969  CG  PHE A  59      60.003 -28.258  45.295  1.00  0.00           C  
ATOM    970  CD1 PHE A  59      60.643 -27.797  44.154  1.00  0.00           C  
ATOM    971  CD2 PHE A  59      60.160 -27.550  46.476  1.00  0.00           C  
ATOM    972  CE1 PHE A  59      61.422 -26.656  44.194  1.00  0.00           C  
ATOM    973  CE2 PHE A  59      60.936 -26.408  46.518  1.00  0.00           C  
ATOM    974  CZ  PHE A  59      61.568 -25.961  45.375  1.00  0.00           C  
ATOM    975  H   PHE A  59      56.960 -28.573  46.259  1.00  0.00           H  
ATOM    976  HA  PHE A  59      58.036 -28.804  43.529  1.00  0.00           H  
ATOM    977 1HB  PHE A  59      58.930 -29.792  46.275  1.00  0.00           H  
ATOM    978 2HB  PHE A  59      59.749 -30.298  44.806  1.00  0.00           H  
ATOM    979  HD1 PHE A  59      60.527 -28.346  43.219  1.00  0.00           H  
ATOM    980  HD2 PHE A  59      59.661 -27.903  47.380  1.00  0.00           H  
ATOM    981  HE1 PHE A  59      61.920 -26.305  43.290  1.00  0.00           H  
ATOM    982  HE2 PHE A  59      61.051 -25.860  47.453  1.00  0.00           H  
ATOM    983  HZ  PHE A  59      62.182 -25.062  45.408  1.00  0.00           H  
ATOM    984  N   GLY A  60      56.086 -31.005  44.486  1.00  0.00           N  
ATOM    985  CA  GLY A  60      55.411 -32.243  44.101  1.00  0.00           C  
ATOM    986  C   GLY A  60      55.415 -33.348  45.139  1.00  0.00           C  
ATOM    987  O   GLY A  60      55.103 -34.496  44.818  1.00  0.00           O  
ATOM    988  H   GLY A  60      55.608 -30.351  45.089  1.00  0.00           H  
ATOM    989 1HA  GLY A  60      54.369 -32.029  43.859  1.00  0.00           H  
ATOM    990 2HA  GLY A  60      55.873 -32.643  43.199  1.00  0.00           H  
ATOM    991  N   VAL A  61      55.769 -33.014  46.378  1.00  0.00           N  
ATOM    992  CA  VAL A  61      55.747 -33.982  47.477  1.00  0.00           C  
ATOM    993  C   VAL A  61      54.307 -34.228  47.925  1.00  0.00           C  
ATOM    994  O   VAL A  61      53.570 -33.285  48.230  1.00  0.00           O  
ATOM    995  CB  VAL A  61      56.580 -33.474  48.669  1.00  0.00           C  
ATOM    996  CG1 VAL A  61      56.463 -34.429  49.847  1.00  0.00           C  
ATOM    997  CG2 VAL A  61      58.033 -33.309  48.251  1.00  0.00           C  
ATOM    998  H   VAL A  61      56.062 -32.065  46.565  1.00  0.00           H  
ATOM    999  HA  VAL A  61      56.145 -34.930  47.112  1.00  0.00           H  
ATOM   1000  HB  VAL A  61      56.183 -32.511  48.993  1.00  0.00           H  
ATOM   1001 1HG1 VAL A  61      57.058 -34.053  50.681  1.00  0.00           H  
ATOM   1002 2HG1 VAL A  61      55.419 -34.504  50.152  1.00  0.00           H  
ATOM   1003 3HG1 VAL A  61      56.828 -35.413  49.555  1.00  0.00           H  
ATOM   1004 1HG2 VAL A  61      58.615 -32.948  49.098  1.00  0.00           H  
ATOM   1005 2HG2 VAL A  61      58.429 -34.269  47.921  1.00  0.00           H  
ATOM   1006 3HG2 VAL A  61      58.097 -32.589  47.434  1.00  0.00           H  
ATOM   1007  N   LYS A  62      53.918 -35.500  47.946  1.00  0.00           N  
ATOM   1008  CA  LYS A  62      52.561 -35.894  48.310  1.00  0.00           C  
ATOM   1009  C   LYS A  62      52.509 -36.465  49.723  1.00  0.00           C  
ATOM   1010  O   LYS A  62      51.565 -36.201  50.469  1.00  0.00           O  
ATOM   1011  CB  LYS A  62      52.015 -36.915  47.311  1.00  0.00           C  
ATOM   1012  CG  LYS A  62      51.938 -36.411  45.875  1.00  0.00           C  
ATOM   1013  CD  LYS A  62      50.968 -35.246  45.749  1.00  0.00           C  
ATOM   1014  CE  LYS A  62      50.718 -34.888  44.292  1.00  0.00           C  
ATOM   1015  NZ  LYS A  62      51.942 -34.357  43.632  1.00  0.00           N  
ATOM   1016  H   LYS A  62      54.589 -36.215  47.701  1.00  0.00           H  
ATOM   1017  HA  LYS A  62      51.926 -35.007  48.290  1.00  0.00           H  
ATOM   1018 1HB  LYS A  62      52.643 -37.806  47.320  1.00  0.00           H  
ATOM   1019 2HB  LYS A  62      51.012 -37.219  47.612  1.00  0.00           H  
ATOM   1020 1HG  LYS A  62      52.927 -36.086  45.550  1.00  0.00           H  
ATOM   1021 2HG  LYS A  62      51.609 -37.220  45.223  1.00  0.00           H  
ATOM   1022 1HD  LYS A  62      50.019 -35.511  46.218  1.00  0.00           H  
ATOM   1023 2HD  LYS A  62      51.376 -34.376  46.262  1.00  0.00           H  
ATOM   1024 1HE  LYS A  62      50.384 -35.773  43.752  1.00  0.00           H  
ATOM   1025 2HE  LYS A  62      49.933 -34.135  44.232  1.00  0.00           H  
ATOM   1026 1HZ  LYS A  62      51.735 -34.132  42.669  1.00  0.00           H  
ATOM   1027 2HZ  LYS A  62      52.251 -33.524  44.113  1.00  0.00           H  
ATOM   1028 3HZ  LYS A  62      52.672 -35.055  43.664  1.00  0.00           H  
ATOM   1029  N   THR A  63      53.529 -37.242  50.082  1.00  0.00           N  
ATOM   1030  CA  THR A  63      53.599 -37.882  51.396  1.00  0.00           C  
ATOM   1031  C   THR A  63      54.916 -37.592  52.125  1.00  0.00           C  
ATOM   1032  O   THR A  63      55.993 -37.632  51.527  1.00  0.00           O  
ATOM   1033  CB  THR A  63      53.412 -39.405  51.268  1.00  0.00           C  
ATOM   1034  OG1 THR A  63      52.202 -39.682  50.551  1.00  0.00           O  
ATOM   1035  CG2 THR A  63      53.342 -40.052  52.643  1.00  0.00           C  
ATOM   1036  H   THR A  63      54.279 -37.391  49.421  1.00  0.00           H  
ATOM   1037  HA  THR A  63      52.804 -37.477  52.021  1.00  0.00           H  
ATOM   1038  HB  THR A  63      54.251 -39.829  50.715  1.00  0.00           H  
ATOM   1039  HG1 THR A  63      52.359 -39.583  49.609  1.00  0.00           H  
ATOM   1040 1HG2 THR A  63      53.211 -41.128  52.532  1.00  0.00           H  
ATOM   1041 2HG2 THR A  63      54.266 -39.852  53.186  1.00  0.00           H  
ATOM   1042 3HG2 THR A  63      52.500 -39.639  53.196  1.00  0.00           H  
ATOM   1043  N   ILE A  64      54.810 -37.290  53.416  1.00  0.00           N  
ATOM   1044  CA  ILE A  64      55.979 -37.093  54.265  1.00  0.00           C  
ATOM   1045  C   ILE A  64      55.893 -38.018  55.480  1.00  0.00           C  
ATOM   1046  O   ILE A  64      54.914 -37.988  56.230  1.00  0.00           O  
ATOM   1047  CB  ILE A  64      56.096 -35.628  54.726  1.00  0.00           C  
ATOM   1048  CG1 ILE A  64      56.265 -34.701  53.519  1.00  0.00           C  
ATOM   1049  CG2 ILE A  64      57.259 -35.466  55.693  1.00  0.00           C  
ATOM   1050  CD1 ILE A  64      56.302 -33.233  53.878  1.00  0.00           C  
ATOM   1051  H   ILE A  64      53.888 -37.193  53.818  1.00  0.00           H  
ATOM   1052  HA  ILE A  64      56.869 -37.368  53.698  1.00  0.00           H  
ATOM   1053  HB  ILE A  64      55.174 -35.330  55.227  1.00  0.00           H  
ATOM   1054 1HG1 ILE A  64      57.187 -34.949  52.997  1.00  0.00           H  
ATOM   1055 2HG1 ILE A  64      55.441 -34.860  52.821  1.00  0.00           H  
ATOM   1056 1HG2 ILE A  64      57.327 -34.425  56.008  1.00  0.00           H  
ATOM   1057 2HG2 ILE A  64      57.098 -36.098  56.564  1.00  0.00           H  
ATOM   1058 3HG2 ILE A  64      58.186 -35.756  55.199  1.00  0.00           H  
ATOM   1059 1HD1 ILE A  64      56.422 -32.641  52.971  1.00  0.00           H  
ATOM   1060 2HD1 ILE A  64      55.369 -32.956  54.372  1.00  0.00           H  
ATOM   1061 3HD1 ILE A  64      57.137 -33.044  54.548  1.00  0.00           H  
ATOM   1062  N   VAL A  65      56.920 -38.848  55.648  1.00  0.00           N  
ATOM   1063  CA  VAL A  65      57.012 -39.770  56.774  1.00  0.00           C  
ATOM   1064  C   VAL A  65      57.890 -39.139  57.858  1.00  0.00           C  
ATOM   1065  O   VAL A  65      59.041 -38.767  57.604  1.00  0.00           O  
ATOM   1066  CB  VAL A  65      57.608 -41.119  56.331  1.00  0.00           C  
ATOM   1067  CG1 VAL A  65      57.722 -42.065  57.517  1.00  0.00           C  
ATOM   1068  CG2 VAL A  65      56.749 -41.730  55.235  1.00  0.00           C  
ATOM   1069  H   VAL A  65      57.661 -38.832  54.963  1.00  0.00           H  
ATOM   1070  HA  VAL A  65      56.011 -39.922  57.180  1.00  0.00           H  
ATOM   1071  HB  VAL A  65      58.617 -40.953  55.954  1.00  0.00           H  
ATOM   1072 1HG1 VAL A  65      58.145 -43.014  57.185  1.00  0.00           H  
ATOM   1073 2HG1 VAL A  65      58.370 -41.624  58.273  1.00  0.00           H  
ATOM   1074 3HG1 VAL A  65      56.733 -42.239  57.941  1.00  0.00           H  
ATOM   1075 1HG2 VAL A  65      57.176 -42.683  54.926  1.00  0.00           H  
ATOM   1076 2HG2 VAL A  65      55.738 -41.889  55.610  1.00  0.00           H  
ATOM   1077 3HG2 VAL A  65      56.715 -41.053  54.381  1.00  0.00           H  
ATOM   1078  N   ASP A  66      57.330 -39.016  59.059  1.00  0.00           N  
ATOM   1079  CA  ASP A  66      57.965 -38.295  60.165  1.00  0.00           C  
ATOM   1080  C   ASP A  66      58.267 -39.226  61.344  1.00  0.00           C  
ATOM   1081  O   ASP A  66      57.408 -39.437  62.203  1.00  0.00           O  
ATOM   1082  CB  ASP A  66      57.070 -37.145  60.633  1.00  0.00           C  
ATOM   1083  CG  ASP A  66      57.722 -36.288  61.711  1.00  0.00           C  
ATOM   1084  OD1 ASP A  66      58.632 -36.762  62.349  1.00  0.00           O  
ATOM   1085  OD2 ASP A  66      57.304 -35.169  61.886  1.00  0.00           O  
ATOM   1086  H   ASP A  66      56.427 -39.442  59.204  1.00  0.00           H  
ATOM   1087  HA  ASP A  66      58.915 -37.893  59.815  1.00  0.00           H  
ATOM   1088 1HB  ASP A  66      56.821 -36.507  59.785  1.00  0.00           H  
ATOM   1089 2HB  ASP A  66      56.135 -37.548  61.026  1.00  0.00           H  
ATOM   1090  N   ALA A  67      59.498 -39.775  61.399  1.00  0.00           N  
ATOM   1091  CA  ALA A  67      59.885 -40.684  62.478  1.00  0.00           C  
ATOM   1092  C   ALA A  67      60.269 -39.987  63.794  1.00  0.00           C  
ATOM   1093  O   ALA A  67      61.372 -40.208  64.309  1.00  0.00           O  
ATOM   1094  CB  ALA A  67      61.038 -41.559  62.007  1.00  0.00           C  
ATOM   1095  H   ALA A  67      60.169 -39.553  60.678  1.00  0.00           H  
ATOM   1096  HA  ALA A  67      59.055 -41.378  62.681  1.00  0.00           H  
ATOM   1097 1HB  ALA A  67      61.308 -42.260  62.797  1.00  0.00           H  
ATOM   1098 2HB  ALA A  67      60.735 -42.112  61.118  1.00  0.00           H  
ATOM   1099 3HB  ALA A  67      61.896 -40.933  61.770  1.00  0.00           H  
ATOM   1100  N   THR A  68      59.368 -39.161  64.325  1.00  0.00           N  
ATOM   1101  CA  THR A  68      59.563 -38.524  65.627  1.00  0.00           C  
ATOM   1102  C   THR A  68      58.856 -39.372  66.684  1.00  0.00           C  
ATOM   1103  O   THR A  68      57.638 -39.552  66.631  1.00  0.00           O  
ATOM   1104  CB  THR A  68      59.025 -37.081  65.648  1.00  0.00           C  
ATOM   1105  OG1 THR A  68      59.651 -36.319  64.608  1.00  0.00           O  
ATOM   1106  CG2 THR A  68      59.307 -36.427  66.992  1.00  0.00           C  
ATOM   1107  H   THR A  68      58.521 -38.972  63.806  1.00  0.00           H  
ATOM   1108  HA  THR A  68      60.632 -38.486  65.836  1.00  0.00           H  
ATOM   1109  HB  THR A  68      57.949 -37.092  65.474  1.00  0.00           H  
ATOM   1110  HG1 THR A  68      59.136 -36.395  63.802  1.00  0.00           H  
ATOM   1111 1HG2 THR A  68      58.919 -35.408  66.989  1.00  0.00           H  
ATOM   1112 2HG2 THR A  68      58.822 -36.997  67.784  1.00  0.00           H  
ATOM   1113 3HG2 THR A  68      60.382 -36.404  67.167  1.00  0.00           H  
ATOM   1114  N   VAL A  69      59.636 -39.910  67.617  1.00  0.00           N  
ATOM   1115  CA  VAL A  69      59.151 -40.899  68.586  1.00  0.00           C  
ATOM   1116  C   VAL A  69      59.692 -40.587  69.986  1.00  0.00           C  
ATOM   1117  O   VAL A  69      60.173 -39.477  70.230  1.00  0.00           O  
ATOM   1118  CB  VAL A  69      59.583 -42.318  68.171  1.00  0.00           C  
ATOM   1119  CG1 VAL A  69      58.869 -42.741  66.896  1.00  0.00           C  
ATOM   1120  CG2 VAL A  69      61.092 -42.366  67.986  1.00  0.00           C  
ATOM   1121  H   VAL A  69      60.603 -39.619  67.653  1.00  0.00           H  
ATOM   1122  HA  VAL A  69      58.064 -40.823  68.643  1.00  0.00           H  
ATOM   1123  HB  VAL A  69      59.290 -43.020  68.951  1.00  0.00           H  
ATOM   1124 1HG1 VAL A  69      59.186 -43.746  66.617  1.00  0.00           H  
ATOM   1125 2HG1 VAL A  69      57.792 -42.734  67.062  1.00  0.00           H  
ATOM   1126 3HG1 VAL A  69      59.118 -42.047  66.093  1.00  0.00           H  
ATOM   1127 1HG2 VAL A  69      61.391 -43.372  67.693  1.00  0.00           H  
ATOM   1128 2HG2 VAL A  69      61.386 -41.660  67.209  1.00  0.00           H  
ATOM   1129 3HG2 VAL A  69      61.583 -42.100  68.922  1.00  0.00           H  
ATOM   1130  N   MET A  70      59.607 -41.559  70.899  1.00  0.00           N  
ATOM   1131  CA  MET A  70      60.017 -41.359  72.291  1.00  0.00           C  
ATOM   1132  C   MET A  70      61.469 -40.909  72.368  1.00  0.00           C  
ATOM   1133  O   MET A  70      62.376 -41.639  71.962  1.00  0.00           O  
ATOM   1134  CB  MET A  70      59.814 -42.641  73.097  1.00  0.00           C  
ATOM   1135  CG  MET A  70      60.126 -42.509  74.581  1.00  0.00           C  
ATOM   1136  SD  MET A  70      59.908 -44.057  75.478  1.00  0.00           S  
ATOM   1137  CE  MET A  70      58.132 -44.257  75.384  1.00  0.00           C  
ATOM   1138  H   MET A  70      59.249 -42.459  70.615  1.00  0.00           H  
ATOM   1139  HA  MET A  70      59.390 -40.582  72.728  1.00  0.00           H  
ATOM   1140 1HB  MET A  70      58.782 -42.971  73.001  1.00  0.00           H  
ATOM   1141 2HB  MET A  70      60.449 -43.430  72.691  1.00  0.00           H  
ATOM   1142 1HG  MET A  70      61.156 -42.178  74.707  1.00  0.00           H  
ATOM   1143 2HG  MET A  70      59.471 -41.759  75.025  1.00  0.00           H  
ATOM   1144 1HE  MET A  70      57.841 -45.175  75.896  1.00  0.00           H  
ATOM   1145 2HE  MET A  70      57.645 -43.406  75.859  1.00  0.00           H  
ATOM   1146 3HE  MET A  70      57.827 -44.313  74.338  1.00  0.00           H  
ATOM   1147  N   GLY A  71      61.675 -39.704  72.894  1.00  0.00           N  
ATOM   1148  CA  GLY A  71      63.013 -39.134  73.017  1.00  0.00           C  
ATOM   1149  C   GLY A  71      63.228 -37.979  72.055  1.00  0.00           C  
ATOM   1150  O   GLY A  71      64.156 -37.185  72.230  1.00  0.00           O  
ATOM   1151  H   GLY A  71      60.881 -39.171  73.216  1.00  0.00           H  
ATOM   1152 1HA  GLY A  71      63.167 -38.786  74.039  1.00  0.00           H  
ATOM   1153 2HA  GLY A  71      63.758 -39.905  72.825  1.00  0.00           H  
ATOM   1154  N   LEU A  72      62.372 -37.890  71.041  1.00  0.00           N  
ATOM   1155  CA  LEU A  72      62.424 -36.794  70.073  1.00  0.00           C  
ATOM   1156  C   LEU A  72      61.256 -35.816  70.232  1.00  0.00           C  
ATOM   1157  O   LEU A  72      61.139 -34.850  69.479  1.00  0.00           O  
ATOM   1158  CB  LEU A  72      62.426 -37.360  68.646  1.00  0.00           C  
ATOM   1159  CG  LEU A  72      63.673 -38.160  68.249  1.00  0.00           C  
ATOM   1160  CD1 LEU A  72      63.460 -38.784  66.877  1.00  0.00           C  
ATOM   1161  CD2 LEU A  72      64.887 -37.242  68.250  1.00  0.00           C  
ATOM   1162  H   LEU A  72      61.664 -38.602  70.939  1.00  0.00           H  
ATOM   1163  HA  LEU A  72      63.318 -36.203  70.268  1.00  0.00           H  
ATOM   1164 1HB  LEU A  72      61.562 -38.012  68.530  1.00  0.00           H  
ATOM   1165 2HB  LEU A  72      62.326 -36.532  67.944  1.00  0.00           H  
ATOM   1166  HG  LEU A  72      63.829 -38.968  68.964  1.00  0.00           H  
ATOM   1167 1HD1 LEU A  72      64.346 -39.353  66.595  1.00  0.00           H  
ATOM   1168 2HD1 LEU A  72      62.598 -39.450  66.910  1.00  0.00           H  
ATOM   1169 3HD1 LEU A  72      63.285 -37.998  66.143  1.00  0.00           H  
ATOM   1170 1HD2 LEU A  72      65.773 -37.812  67.970  1.00  0.00           H  
ATOM   1171 2HD2 LEU A  72      64.733 -36.433  67.536  1.00  0.00           H  
ATOM   1172 3HD2 LEU A  72      65.026 -36.824  69.247  1.00  0.00           H  
ATOM   1173  N   GLY A  73      60.403 -36.067  71.222  1.00  0.00           N  
ATOM   1174  CA  GLY A  73      59.250 -35.213  71.489  1.00  0.00           C  
ATOM   1175  C   GLY A  73      58.098 -35.371  70.517  1.00  0.00           C  
ATOM   1176  O   GLY A  73      57.718 -34.414  69.839  1.00  0.00           O  
ATOM   1177  H   GLY A  73      60.562 -36.875  71.807  1.00  0.00           H  
ATOM   1178 1HA  GLY A  73      58.870 -35.416  72.490  1.00  0.00           H  
ATOM   1179 2HA  GLY A  73      59.560 -34.167  71.469  1.00  0.00           H  
ATOM   1180  N   ARG A  74      57.546 -36.581  70.449  1.00  0.00           N  
ATOM   1181  CA  ARG A  74      56.385 -36.871  69.616  1.00  0.00           C  
ATOM   1182  C   ARG A  74      55.148 -36.178  70.179  1.00  0.00           C  
ATOM   1183  O   ARG A  74      54.885 -36.242  71.380  1.00  0.00           O  
ATOM   1184  CB  ARG A  74      56.161 -38.386  69.543  1.00  0.00           C  
ATOM   1185  CG  ARG A  74      55.065 -38.838  68.581  1.00  0.00           C  
ATOM   1186  CD  ARG A  74      54.946 -40.364  68.544  1.00  0.00           C  
ATOM   1187  NE  ARG A  74      54.489 -40.914  69.821  1.00  0.00           N  
ATOM   1188  CZ  ARG A  74      54.143 -42.183  70.027  1.00  0.00           C  
ATOM   1189  NH1 ARG A  74      54.190 -43.068  69.042  1.00  0.00           N  
ATOM   1190  NH2 ARG A  74      53.743 -42.567  71.232  1.00  0.00           N  
ATOM   1191  H   ARG A  74      57.954 -37.322  71.000  1.00  0.00           H  
ATOM   1192  HA  ARG A  74      56.577 -36.494  68.611  1.00  0.00           H  
ATOM   1193 1HB  ARG A  74      57.085 -38.875  69.237  1.00  0.00           H  
ATOM   1194 2HB  ARG A  74      55.903 -38.764  70.532  1.00  0.00           H  
ATOM   1195 1HG  ARG A  74      54.109 -38.425  68.900  1.00  0.00           H  
ATOM   1196 2HG  ARG A  74      55.297 -38.486  67.574  1.00  0.00           H  
ATOM   1197 1HD  ARG A  74      54.229 -40.654  67.777  1.00  0.00           H  
ATOM   1198 2HD  ARG A  74      55.918 -40.800  68.316  1.00  0.00           H  
ATOM   1199  HE  ARG A  74      54.432 -40.283  70.611  1.00  0.00           H  
ATOM   1200 1HH1 ARG A  74      54.492 -42.783  68.120  1.00  0.00           H  
ATOM   1201 2HH1 ARG A  74      53.925 -44.028  69.210  1.00  0.00           H  
ATOM   1202 1HH2 ARG A  74      53.701 -41.898  71.989  1.00  0.00           H  
ATOM   1203 2HH2 ARG A  74      53.479 -43.528  71.392  1.00  0.00           H  
ATOM   1204  N   ASP A  75      54.408 -35.503  69.302  1.00  0.00           N  
ATOM   1205  CA  ASP A  75      53.178 -34.814  69.680  1.00  0.00           C  
ATOM   1206  C   ASP A  75      52.190 -34.864  68.517  1.00  0.00           C  
ATOM   1207  O   ASP A  75      52.277 -34.064  67.584  1.00  0.00           O  
ATOM   1208  CB  ASP A  75      53.461 -33.361  70.070  1.00  0.00           C  
ATOM   1209  CG  ASP A  75      52.203 -32.596  70.458  1.00  0.00           C  
ATOM   1210  OD1 ASP A  75      51.137 -33.005  70.063  1.00  0.00           O  
ATOM   1211  OD2 ASP A  75      52.320 -31.609  71.145  1.00  0.00           O  
ATOM   1212  H   ASP A  75      54.716 -35.470  68.341  1.00  0.00           H  
ATOM   1213  HA  ASP A  75      52.739 -35.331  70.533  1.00  0.00           H  
ATOM   1214 1HB  ASP A  75      54.155 -33.339  70.911  1.00  0.00           H  
ATOM   1215 2HB  ASP A  75      53.939 -32.847  69.236  1.00  0.00           H  
ATOM   1216  N   ILE A  76      51.248 -35.799  68.596  1.00  0.00           N  
ATOM   1217  CA  ILE A  76      50.301 -36.055  67.508  1.00  0.00           C  
ATOM   1218  C   ILE A  76      49.338 -34.887  67.234  1.00  0.00           C  
ATOM   1219  O   ILE A  76      48.850 -34.730  66.113  1.00  0.00           O  
ATOM   1220  CB  ILE A  76      49.478 -37.321  67.812  1.00  0.00           C  
ATOM   1221  CG1 ILE A  76      48.792 -37.829  66.541  1.00  0.00           C  
ATOM   1222  CG2 ILE A  76      48.452 -37.040  68.899  1.00  0.00           C  
ATOM   1223  CD1 ILE A  76      49.755 -38.286  65.469  1.00  0.00           C  
ATOM   1224  H   ILE A  76      51.189 -36.351  69.441  1.00  0.00           H  
ATOM   1225  HA  ILE A  76      50.859 -36.134  66.576  1.00  0.00           H  
ATOM   1226  HB  ILE A  76      50.144 -38.114  68.150  1.00  0.00           H  
ATOM   1227 1HG1 ILE A  76      48.138 -38.664  66.791  1.00  0.00           H  
ATOM   1228 2HG1 ILE A  76      48.168 -37.039  66.124  1.00  0.00           H  
ATOM   1229 1HG2 ILE A  76      47.879 -37.944  69.101  1.00  0.00           H  
ATOM   1230 2HG2 ILE A  76      48.963 -36.723  69.807  1.00  0.00           H  
ATOM   1231 3HG2 ILE A  76      47.778 -36.250  68.567  1.00  0.00           H  
ATOM   1232 1HD1 ILE A  76      49.194 -38.631  64.600  1.00  0.00           H  
ATOM   1233 2HD1 ILE A  76      50.397 -37.454  65.178  1.00  0.00           H  
ATOM   1234 3HD1 ILE A  76      50.367 -39.100  65.852  1.00  0.00           H  
ATOM   1235  N   ARG A  77      49.078 -34.072  68.253  1.00  0.00           N  
ATOM   1236  CA  ARG A  77      48.193 -32.913  68.115  1.00  0.00           C  
ATOM   1237  C   ARG A  77      48.856 -31.817  67.279  1.00  0.00           C  
ATOM   1238  O   ARG A  77      48.203 -31.173  66.453  1.00  0.00           O  
ATOM   1239  CB  ARG A  77      47.823 -32.353  69.481  1.00  0.00           C  
ATOM   1240  CG  ARG A  77      46.867 -33.217  70.288  1.00  0.00           C  
ATOM   1241  CD  ARG A  77      45.578 -33.420  69.578  1.00  0.00           C  
ATOM   1242  NE  ARG A  77      44.571 -34.017  70.442  1.00  0.00           N  
ATOM   1243  CZ  ARG A  77      43.384 -34.491  70.018  1.00  0.00           C  
ATOM   1244  NH1 ARG A  77      43.069 -34.431  68.743  1.00  0.00           N  
ATOM   1245  NH2 ARG A  77      42.535 -35.017  70.884  1.00  0.00           N  
ATOM   1246  H   ARG A  77      49.504 -34.261  69.149  1.00  0.00           H  
ATOM   1247  HA  ARG A  77      47.299 -33.222  67.574  1.00  0.00           H  
ATOM   1248 1HB  ARG A  77      48.725 -32.217  70.075  1.00  0.00           H  
ATOM   1249 2HB  ARG A  77      47.360 -31.374  69.359  1.00  0.00           H  
ATOM   1250 1HG  ARG A  77      47.318 -34.193  70.464  1.00  0.00           H  
ATOM   1251 2HG  ARG A  77      46.660 -32.735  71.244  1.00  0.00           H  
ATOM   1252 1HD  ARG A  77      45.200 -32.460  69.228  1.00  0.00           H  
ATOM   1253 2HD  ARG A  77      45.731 -34.081  68.727  1.00  0.00           H  
ATOM   1254  HE  ARG A  77      44.778 -34.080  71.430  1.00  0.00           H  
ATOM   1255 1HH1 ARG A  77      43.718 -34.030  68.081  1.00  0.00           H  
ATOM   1256 2HH1 ARG A  77      42.179 -34.787  68.426  1.00  0.00           H  
ATOM   1257 1HH2 ARG A  77      42.777 -35.063  71.865  1.00  0.00           H  
ATOM   1258 2HH2 ARG A  77      41.645 -35.372  70.567  1.00  0.00           H  
ATOM   1259  N   PHE A  78      50.154 -31.620  67.501  1.00  0.00           N  
ATOM   1260  CA  PHE A  78      50.955 -30.706  66.691  1.00  0.00           C  
ATOM   1261  C   PHE A  78      51.005 -31.205  65.251  1.00  0.00           C  
ATOM   1262  O   PHE A  78      50.960 -30.410  64.309  1.00  0.00           O  
ATOM   1263  CB  PHE A  78      52.373 -30.580  67.252  1.00  0.00           C  
ATOM   1264  CG  PHE A  78      53.291 -29.752  66.398  1.00  0.00           C  
ATOM   1265  CD1 PHE A  78      53.272 -28.367  66.477  1.00  0.00           C  
ATOM   1266  CD2 PHE A  78      54.173 -30.354  65.515  1.00  0.00           C  
ATOM   1267  CE1 PHE A  78      54.116 -27.604  65.693  1.00  0.00           C  
ATOM   1268  CE2 PHE A  78      55.019 -29.594  64.731  1.00  0.00           C  
ATOM   1269  CZ  PHE A  78      54.989 -28.217  64.820  1.00  0.00           C  
ATOM   1270  H   PHE A  78      50.596 -32.123  68.257  1.00  0.00           H  
ATOM   1271  HA  PHE A  78      50.483 -29.724  66.711  1.00  0.00           H  
ATOM   1272 1HB  PHE A  78      52.333 -30.132  68.243  1.00  0.00           H  
ATOM   1273 2HB  PHE A  78      52.811 -31.572  67.358  1.00  0.00           H  
ATOM   1274  HD1 PHE A  78      52.582 -27.882  67.168  1.00  0.00           H  
ATOM   1275  HD2 PHE A  78      54.196 -31.442  65.445  1.00  0.00           H  
ATOM   1276  HE1 PHE A  78      54.091 -26.516  65.764  1.00  0.00           H  
ATOM   1277  HE2 PHE A  78      55.708 -30.080  64.041  1.00  0.00           H  
ATOM   1278  HZ  PHE A  78      55.654 -27.616  64.201  1.00  0.00           H  
ATOM   1279  N   MET A  79      51.099 -32.526  65.095  1.00  0.00           N  
ATOM   1280  CA  MET A  79      51.066 -33.164  63.782  1.00  0.00           C  
ATOM   1281  C   MET A  79      49.747 -32.905  63.055  1.00  0.00           C  
ATOM   1282  O   MET A  79      49.747 -32.586  61.868  1.00  0.00           O  
ATOM   1283  CB  MET A  79      51.306 -34.666  63.926  1.00  0.00           C  
ATOM   1284  CG  MET A  79      52.753 -35.049  64.202  1.00  0.00           C  
ATOM   1285  SD  MET A  79      53.073 -36.802  63.923  1.00  0.00           S  
ATOM   1286  CE  MET A  79      53.231 -37.389  65.608  1.00  0.00           C  
ATOM   1287  H   MET A  79      51.195 -33.101  65.920  1.00  0.00           H  
ATOM   1288  HA  MET A  79      51.841 -32.715  63.160  1.00  0.00           H  
ATOM   1289 1HB  MET A  79      50.696 -35.055  64.740  1.00  0.00           H  
ATOM   1290 2HB  MET A  79      50.994 -35.173  63.012  1.00  0.00           H  
ATOM   1291 1HG  MET A  79      53.412 -34.471  63.555  1.00  0.00           H  
ATOM   1292 2HG  MET A  79      53.000 -34.814  65.237  1.00  0.00           H  
ATOM   1293 1HE  MET A  79      53.432 -38.461  65.602  1.00  0.00           H  
ATOM   1294 2HE  MET A  79      54.054 -36.867  66.099  1.00  0.00           H  
ATOM   1295 3HE  MET A  79      52.305 -37.196  66.149  1.00  0.00           H  
ATOM   1296  N   GLU A  80      48.634 -33.029  63.776  1.00  0.00           N  
ATOM   1297  CA  GLU A  80      47.304 -32.761  63.219  1.00  0.00           C  
ATOM   1298  C   GLU A  80      47.177 -31.326  62.715  1.00  0.00           C  
ATOM   1299  O   GLU A  80      46.649 -31.089  61.627  1.00  0.00           O  
ATOM   1300  CB  GLU A  80      46.224 -33.034  64.269  1.00  0.00           C  
ATOM   1301  CG  GLU A  80      45.982 -34.509  64.553  1.00  0.00           C  
ATOM   1302  CD  GLU A  80      45.005 -34.737  65.672  1.00  0.00           C  
ATOM   1303  OE1 GLU A  80      44.627 -33.783  66.309  1.00  0.00           O  
ATOM   1304  OE2 GLU A  80      44.635 -35.866  65.891  1.00  0.00           O  
ATOM   1305  H   GLU A  80      48.714 -33.317  64.741  1.00  0.00           H  
ATOM   1306  HA  GLU A  80      47.145 -33.426  62.370  1.00  0.00           H  
ATOM   1307 1HB  GLU A  80      46.500 -32.553  65.207  1.00  0.00           H  
ATOM   1308 2HB  GLU A  80      45.280 -32.597  63.942  1.00  0.00           H  
ATOM   1309 1HG  GLU A  80      45.600 -34.985  63.650  1.00  0.00           H  
ATOM   1310 2HG  GLU A  80      46.931 -34.980  64.804  1.00  0.00           H  
ATOM   1311  N   LYS A  81      47.676 -30.384  63.514  1.00  0.00           N  
ATOM   1312  CA  LYS A  81      47.648 -28.957  63.194  1.00  0.00           C  
ATOM   1313  C   LYS A  81      48.342 -28.643  61.866  1.00  0.00           C  
ATOM   1314  O   LYS A  81      47.809 -27.893  61.044  1.00  0.00           O  
ATOM   1315  CB  LYS A  81      48.296 -28.152  64.322  1.00  0.00           C  
ATOM   1316  CG  LYS A  81      47.467 -28.075  65.596  1.00  0.00           C  
ATOM   1317  CD  LYS A  81      48.185 -27.280  66.676  1.00  0.00           C  
ATOM   1318  CE  LYS A  81      47.365 -27.215  67.956  1.00  0.00           C  
ATOM   1319  NZ  LYS A  81      48.067 -26.461  69.030  1.00  0.00           N  
ATOM   1320  H   LYS A  81      48.094 -30.685  64.383  1.00  0.00           H  
ATOM   1321  HA  LYS A  81      46.608 -28.646  63.090  1.00  0.00           H  
ATOM   1322 1HB  LYS A  81      49.260 -28.594  64.576  1.00  0.00           H  
ATOM   1323 2HB  LYS A  81      48.483 -27.134  63.981  1.00  0.00           H  
ATOM   1324 1HG  LYS A  81      46.511 -27.596  65.380  1.00  0.00           H  
ATOM   1325 2HG  LYS A  81      47.273 -29.081  65.966  1.00  0.00           H  
ATOM   1326 1HD  LYS A  81      49.146 -27.748  66.894  1.00  0.00           H  
ATOM   1327 2HD  LYS A  81      48.367 -26.265  66.321  1.00  0.00           H  
ATOM   1328 1HE  LYS A  81      46.411 -26.729  67.752  1.00  0.00           H  
ATOM   1329 2HE  LYS A  81      47.164 -28.225  68.311  1.00  0.00           H  
ATOM   1330 1HZ  LYS A  81      47.491 -26.441  69.860  1.00  0.00           H  
ATOM   1331 2HZ  LYS A  81      48.946 -26.914  69.240  1.00  0.00           H  
ATOM   1332 3HZ  LYS A  81      48.242 -25.516  68.719  1.00  0.00           H  
ATOM   1333  N   VAL A  82      49.523 -29.228  61.664  1.00  0.00           N  
ATOM   1334  CA  VAL A  82      50.282 -29.059  60.420  1.00  0.00           C  
ATOM   1335  C   VAL A  82      49.564 -29.669  59.211  1.00  0.00           C  
ATOM   1336  O   VAL A  82      49.516 -29.054  58.149  1.00  0.00           O  
ATOM   1337  CB  VAL A  82      51.672 -29.706  60.559  1.00  0.00           C  
ATOM   1338  CG1 VAL A  82      52.394 -29.711  59.220  1.00  0.00           C  
ATOM   1339  CG2 VAL A  82      52.485 -28.965  61.608  1.00  0.00           C  
ATOM   1340  H   VAL A  82      49.907 -29.807  62.399  1.00  0.00           H  
ATOM   1341  HA  VAL A  82      50.309 -27.997  60.174  1.00  0.00           H  
ATOM   1342  HB  VAL A  82      51.550 -30.747  60.861  1.00  0.00           H  
ATOM   1343 1HG1 VAL A  82      53.375 -30.172  59.337  1.00  0.00           H  
ATOM   1344 2HG1 VAL A  82      51.811 -30.277  58.493  1.00  0.00           H  
ATOM   1345 3HG1 VAL A  82      52.515 -28.686  58.869  1.00  0.00           H  
ATOM   1346 1HG2 VAL A  82      53.468 -29.428  61.702  1.00  0.00           H  
ATOM   1347 2HG2 VAL A  82      52.603 -27.923  61.308  1.00  0.00           H  
ATOM   1348 3HG2 VAL A  82      51.971 -29.010  62.568  1.00  0.00           H  
ATOM   1349  N   VAL A  83      48.992 -30.862  59.383  1.00  0.00           N  
ATOM   1350  CA  VAL A  83      48.226 -31.521  58.319  1.00  0.00           C  
ATOM   1351  C   VAL A  83      47.027 -30.660  57.907  1.00  0.00           C  
ATOM   1352  O   VAL A  83      46.808 -30.426  56.717  1.00  0.00           O  
ATOM   1353  CB  VAL A  83      47.766 -32.953  58.723  1.00  0.00           C  
ATOM   1354  CG1 VAL A  83      46.787 -33.533  57.704  1.00  0.00           C  
ATOM   1355  CG2 VAL A  83      48.963 -33.874  58.874  1.00  0.00           C  
ATOM   1356  H   VAL A  83      49.090 -31.324  60.277  1.00  0.00           H  
ATOM   1357  HA  VAL A  83      48.865 -31.613  57.440  1.00  0.00           H  
ATOM   1358  HB  VAL A  83      47.233 -32.900  59.673  1.00  0.00           H  
ATOM   1359 1HG1 VAL A  83      46.485 -34.533  58.016  1.00  0.00           H  
ATOM   1360 2HG1 VAL A  83      45.907 -32.893  57.639  1.00  0.00           H  
ATOM   1361 3HG1 VAL A  83      47.269 -33.589  56.728  1.00  0.00           H  
ATOM   1362 1HG2 VAL A  83      48.624 -34.869  59.157  1.00  0.00           H  
ATOM   1363 2HG2 VAL A  83      49.502 -33.929  57.927  1.00  0.00           H  
ATOM   1364 3HG2 VAL A  83      49.627 -33.484  59.646  1.00  0.00           H  
ATOM   1365  N   LYS A  84      46.273 -30.178  58.893  1.00  0.00           N  
ATOM   1366  CA  LYS A  84      45.110 -29.323  58.639  1.00  0.00           C  
ATOM   1367  C   LYS A  84      45.466 -28.019  57.923  1.00  0.00           C  
ATOM   1368  O   LYS A  84      44.675 -27.507  57.129  1.00  0.00           O  
ATOM   1369  CB  LYS A  84      44.397 -29.007  59.955  1.00  0.00           C  
ATOM   1370  CG  LYS A  84      43.662 -30.190  60.571  1.00  0.00           C  
ATOM   1371  CD  LYS A  84      42.999 -29.804  61.886  1.00  0.00           C  
ATOM   1372  CE  LYS A  84      42.259 -30.983  62.500  1.00  0.00           C  
ATOM   1373  NZ  LYS A  84      41.610 -30.622  63.789  1.00  0.00           N  
ATOM   1374  H   LYS A  84      46.512 -30.411  59.846  1.00  0.00           H  
ATOM   1375  HA  LYS A  84      44.438 -29.846  57.957  1.00  0.00           H  
ATOM   1376 1HB  LYS A  84      45.123 -28.647  60.685  1.00  0.00           H  
ATOM   1377 2HB  LYS A  84      43.672 -28.210  59.793  1.00  0.00           H  
ATOM   1378 1HG  LYS A  84      42.897 -30.544  59.879  1.00  0.00           H  
ATOM   1379 2HG  LYS A  84      44.366 -31.001  60.753  1.00  0.00           H  
ATOM   1380 1HD  LYS A  84      43.758 -29.456  62.588  1.00  0.00           H  
ATOM   1381 2HD  LYS A  84      42.291 -28.994  61.712  1.00  0.00           H  
ATOM   1382 1HE  LYS A  84      41.495 -31.333  61.808  1.00  0.00           H  
ATOM   1383 2HE  LYS A  84      42.959 -31.800  62.677  1.00  0.00           H  
ATOM   1384 1HZ  LYS A  84      41.131 -31.429  64.164  1.00  0.00           H  
ATOM   1385 2HZ  LYS A  84      42.313 -30.313  64.446  1.00  0.00           H  
ATOM   1386 3HZ  LYS A  84      40.944 -29.878  63.635  1.00  0.00           H  
ATOM   1387  N   ALA A  85      46.658 -27.491  58.199  1.00  0.00           N  
ATOM   1388  CA  ALA A  85      47.117 -26.243  57.587  1.00  0.00           C  
ATOM   1389  C   ALA A  85      47.717 -26.461  56.200  1.00  0.00           C  
ATOM   1390  O   ALA A  85      47.934 -25.504  55.438  1.00  0.00           O  
ATOM   1391  CB  ALA A  85      48.125 -25.556  58.497  1.00  0.00           C  
ATOM   1392  H   ALA A  85      47.261 -27.970  58.852  1.00  0.00           H  
ATOM   1393  HA  ALA A  85      46.252 -25.591  57.458  1.00  0.00           H  
ATOM   1394 1HB  ALA A  85      48.460 -24.628  58.033  1.00  0.00           H  
ATOM   1395 2HB  ALA A  85      47.657 -25.332  59.456  1.00  0.00           H  
ATOM   1396 3HB  ALA A  85      48.980 -26.212  58.655  1.00  0.00           H  
ATOM   1397  N   THR A  86      47.947 -27.727  55.851  1.00  0.00           N  
ATOM   1398  CA  THR A  86      48.614 -28.051  54.598  1.00  0.00           C  
ATOM   1399  C   THR A  86      47.783 -28.996  53.739  1.00  0.00           C  
ATOM   1400  O   THR A  86      47.343 -28.628  52.650  1.00  0.00           O  
ATOM   1401  CB  THR A  86      49.997 -28.676  54.859  1.00  0.00           C  
ATOM   1402  OG1 THR A  86      49.845 -29.870  55.638  1.00  0.00           O  
ATOM   1403  CG2 THR A  86      50.892 -27.699  55.605  1.00  0.00           C  
ATOM   1404  H   THR A  86      47.655 -28.477  56.462  1.00  0.00           H  
ATOM   1405  HA  THR A  86      48.758 -27.130  54.034  1.00  0.00           H  
ATOM   1406  HB  THR A  86      50.464 -28.935  53.909  1.00  0.00           H  
ATOM   1407  HG1 THR A  86      49.746 -29.636  56.564  1.00  0.00           H  
ATOM   1408 1HG2 THR A  86      51.865 -28.157  55.780  1.00  0.00           H  
ATOM   1409 2HG2 THR A  86      51.019 -26.794  55.010  1.00  0.00           H  
ATOM   1410 3HG2 THR A  86      50.435 -27.443  56.560  1.00  0.00           H  
ATOM   1411  N   GLY A  87      47.575 -30.210  54.235  1.00  0.00           N  
ATOM   1412  CA  GLY A  87      46.933 -31.268  53.462  1.00  0.00           C  
ATOM   1413  C   GLY A  87      47.860 -32.429  53.157  1.00  0.00           C  
ATOM   1414  O   GLY A  87      47.458 -33.394  52.503  1.00  0.00           O  
ATOM   1415  H   GLY A  87      47.873 -30.403  55.180  1.00  0.00           H  
ATOM   1416 1HA  GLY A  87      46.069 -31.646  54.010  1.00  0.00           H  
ATOM   1417 2HA  GLY A  87      46.564 -30.859  52.522  1.00  0.00           H  
ATOM   1418  N   ILE A  88      49.101 -32.340  53.631  1.00  0.00           N  
ATOM   1419  CA  ILE A  88      50.106 -33.374  53.382  1.00  0.00           C  
ATOM   1420  C   ILE A  88      49.678 -34.722  53.965  1.00  0.00           C  
ATOM   1421  O   ILE A  88      48.999 -34.778  54.996  1.00  0.00           O  
ATOM   1422  CB  ILE A  88      51.467 -32.968  53.975  1.00  0.00           C  
ATOM   1423  CG1 ILE A  88      52.582 -33.852  53.409  1.00  0.00           C  
ATOM   1424  CG2 ILE A  88      51.434 -33.056  55.493  1.00  0.00           C  
ATOM   1425  CD1 ILE A  88      52.894 -33.584  51.954  1.00  0.00           C  
ATOM   1426  H   ILE A  88      49.355 -31.529  54.178  1.00  0.00           H  
ATOM   1427  HA  ILE A  88      50.198 -33.516  52.306  1.00  0.00           H  
ATOM   1428  HB  ILE A  88      51.700 -31.944  53.685  1.00  0.00           H  
ATOM   1429 1HG1 ILE A  88      53.493 -33.703  53.986  1.00  0.00           H  
ATOM   1430 2HG1 ILE A  88      52.301 -34.900  53.508  1.00  0.00           H  
ATOM   1431 1HG2 ILE A  88      52.404 -32.766  55.896  1.00  0.00           H  
ATOM   1432 2HG2 ILE A  88      50.666 -32.386  55.879  1.00  0.00           H  
ATOM   1433 3HG2 ILE A  88      51.207 -34.079  55.793  1.00  0.00           H  
ATOM   1434 1HD1 ILE A  88      53.693 -34.249  51.625  1.00  0.00           H  
ATOM   1435 2HD1 ILE A  88      52.002 -33.762  51.352  1.00  0.00           H  
ATOM   1436 3HD1 ILE A  88      53.212 -32.549  51.835  1.00  0.00           H  
ATOM   1437  N   ASN A  89      50.058 -35.801  53.286  1.00  0.00           N  
ATOM   1438  CA  ASN A  89      49.866 -37.144  53.816  1.00  0.00           C  
ATOM   1439  C   ASN A  89      50.966 -37.401  54.840  1.00  0.00           C  
ATOM   1440  O   ASN A  89      52.067 -37.830  54.479  1.00  0.00           O  
ATOM   1441  CB  ASN A  89      49.878 -38.186  52.713  1.00  0.00           C  
ATOM   1442  CG  ASN A  89      48.787 -37.969  51.701  1.00  0.00           C  
ATOM   1443  OD1 ASN A  89      47.677 -37.548  52.047  1.00  0.00           O  
ATOM   1444  ND2 ASN A  89      49.081 -38.247  50.456  1.00  0.00           N  
ATOM   1445  H   ASN A  89      50.490 -35.687  52.380  1.00  0.00           H  
ATOM   1446  HA  ASN A  89      48.871 -37.201  54.260  1.00  0.00           H  
ATOM   1447 1HB  ASN A  89      50.841 -38.164  52.202  1.00  0.00           H  
ATOM   1448 2HB  ASN A  89      49.761 -39.178  53.148  1.00  0.00           H  
ATOM   1449 1HD2 ASN A  89      48.394 -38.121  49.740  1.00  0.00           H  
ATOM   1450 2HD2 ASN A  89      49.992 -38.585  50.222  1.00  0.00           H  
ATOM   1451  N   LEU A  90      50.679 -37.127  56.109  1.00  0.00           N  
ATOM   1452  CA  LEU A  90      51.676 -37.274  57.167  1.00  0.00           C  
ATOM   1453  C   LEU A  90      51.607 -38.670  57.780  1.00  0.00           C  
ATOM   1454  O   LEU A  90      50.562 -39.077  58.292  1.00  0.00           O  
ATOM   1455  CB  LEU A  90      51.460 -36.216  58.256  1.00  0.00           C  
ATOM   1456  CG  LEU A  90      52.443 -36.260  59.433  1.00  0.00           C  
ATOM   1457  CD1 LEU A  90      53.848 -35.952  58.933  1.00  0.00           C  
ATOM   1458  CD2 LEU A  90      52.008 -35.263  60.496  1.00  0.00           C  
ATOM   1459  H   LEU A  90      49.751 -36.810  56.349  1.00  0.00           H  
ATOM   1460  HA  LEU A  90      52.665 -37.128  56.733  1.00  0.00           H  
ATOM   1461 1HB  LEU A  90      51.534 -35.230  57.801  1.00  0.00           H  
ATOM   1462 2HB  LEU A  90      50.454 -36.331  58.659  1.00  0.00           H  
ATOM   1463  HG  LEU A  90      52.454 -37.264  59.859  1.00  0.00           H  
ATOM   1464 1HD1 LEU A  90      54.547 -35.984  59.769  1.00  0.00           H  
ATOM   1465 2HD1 LEU A  90      54.140 -36.691  58.188  1.00  0.00           H  
ATOM   1466 3HD1 LEU A  90      53.865 -34.960  58.486  1.00  0.00           H  
ATOM   1467 1HD2 LEU A  90      52.707 -35.296  61.333  1.00  0.00           H  
ATOM   1468 2HD2 LEU A  90      51.998 -34.259  60.071  1.00  0.00           H  
ATOM   1469 3HD2 LEU A  90      51.009 -35.518  60.847  1.00  0.00           H  
ATOM   1470  N   VAL A  91      52.721 -39.396  57.721  1.00  0.00           N  
ATOM   1471  CA  VAL A  91      52.795 -40.736  58.303  1.00  0.00           C  
ATOM   1472  C   VAL A  91      53.573 -40.687  59.619  1.00  0.00           C  
ATOM   1473  O   VAL A  91      54.792 -40.502  59.625  1.00  0.00           O  
ATOM   1474  CB  VAL A  91      53.480 -41.714  57.330  1.00  0.00           C  
ATOM   1475  CG1 VAL A  91      53.528 -43.113  57.927  1.00  0.00           C  
ATOM   1476  CG2 VAL A  91      52.745 -41.721  55.999  1.00  0.00           C  
ATOM   1477  H   VAL A  91      53.536 -39.013  57.263  1.00  0.00           H  
ATOM   1478  HA  VAL A  91      51.783 -41.073  58.529  1.00  0.00           H  
ATOM   1479  HB  VAL A  91      54.511 -41.395  57.175  1.00  0.00           H  
ATOM   1480 1HG1 VAL A  91      54.016 -43.791  57.227  1.00  0.00           H  
ATOM   1481 2HG1 VAL A  91      54.090 -43.091  58.861  1.00  0.00           H  
ATOM   1482 3HG1 VAL A  91      52.514 -43.461  58.121  1.00  0.00           H  
ATOM   1483 1HG2 VAL A  91      53.235 -42.414  55.316  1.00  0.00           H  
ATOM   1484 2HG2 VAL A  91      51.712 -42.034  56.155  1.00  0.00           H  
ATOM   1485 3HG2 VAL A  91      52.759 -40.719  55.570  1.00  0.00           H  
ATOM   1486  N   ALA A  92      52.852 -40.832  60.729  1.00  0.00           N  
ATOM   1487  CA  ALA A  92      53.467 -40.882  62.053  1.00  0.00           C  
ATOM   1488  C   ALA A  92      53.717 -42.328  62.471  1.00  0.00           C  
ATOM   1489  O   ALA A  92      53.018 -43.241  62.027  1.00  0.00           O  
ATOM   1490  CB  ALA A  92      52.590 -40.178  63.074  1.00  0.00           C  
ATOM   1491  H   ALA A  92      51.849 -40.909  60.650  1.00  0.00           H  
ATOM   1492  HA  ALA A  92      54.426 -40.368  62.000  1.00  0.00           H  
ATOM   1493 1HB  ALA A  92      53.063 -40.225  64.054  1.00  0.00           H  
ATOM   1494 2HB  ALA A  92      52.460 -39.135  62.783  1.00  0.00           H  
ATOM   1495 3HB  ALA A  92      51.618 -40.667  63.116  1.00  0.00           H  
ATOM   1496  N   GLY A  93      54.714 -42.533  63.325  1.00  0.00           N  
ATOM   1497  CA  GLY A  93      55.033 -43.869  63.813  1.00  0.00           C  
ATOM   1498  C   GLY A  93      55.186 -43.971  65.316  1.00  0.00           C  
ATOM   1499  O   GLY A  93      54.785 -43.076  66.065  1.00  0.00           O  
ATOM   1500  H   GLY A  93      55.266 -41.748  63.644  1.00  0.00           H  
ATOM   1501 1HA  GLY A  93      54.250 -44.563  63.508  1.00  0.00           H  
ATOM   1502 2HA  GLY A  93      55.961 -44.211  63.358  1.00  0.00           H  
ATOM   1503  N   THR A  94      55.760 -45.089  65.748  1.00  0.00           N  
ATOM   1504  CA  THR A  94      56.057 -45.338  67.154  1.00  0.00           C  
ATOM   1505  C   THR A  94      57.492 -45.850  67.271  1.00  0.00           C  
ATOM   1506  O   THR A  94      58.239 -45.842  66.294  1.00  0.00           O  
ATOM   1507  CB  THR A  94      55.076 -46.351  67.773  1.00  0.00           C  
ATOM   1508  OG1 THR A  94      55.231 -46.360  69.198  1.00  0.00           O  
ATOM   1509  CG2 THR A  94      55.338 -47.747  67.229  1.00  0.00           C  
ATOM   1510  H   THR A  94      55.996 -45.793  65.063  1.00  0.00           H  
ATOM   1511  HA  THR A  94      55.991 -44.394  67.694  1.00  0.00           H  
ATOM   1512  HB  THR A  94      54.054 -46.060  67.534  1.00  0.00           H  
ATOM   1513  HG1 THR A  94      55.864 -45.685  69.455  1.00  0.00           H  
ATOM   1514 1HG2 THR A  94      54.635 -48.450  67.677  1.00  0.00           H  
ATOM   1515 2HG2 THR A  94      55.210 -47.746  66.147  1.00  0.00           H  
ATOM   1516 3HG2 THR A  94      56.356 -48.048  67.474  1.00  0.00           H  
ATOM   1517  N   GLY A  95      57.875 -46.276  68.468  1.00  0.00           N  
ATOM   1518  CA  GLY A  95      59.233 -46.741  68.721  1.00  0.00           C  
ATOM   1519  C   GLY A  95      59.927 -45.877  69.752  1.00  0.00           C  
ATOM   1520  O   GLY A  95      59.342 -44.920  70.270  1.00  0.00           O  
ATOM   1521  H   GLY A  95      57.205 -46.278  69.224  1.00  0.00           H  
ATOM   1522 1HA  GLY A  95      59.204 -47.774  69.067  1.00  0.00           H  
ATOM   1523 2HA  GLY A  95      59.800 -46.729  67.791  1.00  0.00           H  
ATOM   1524  N   ILE A  96      61.180 -46.217  70.046  1.00  0.00           N  
ATOM   1525  CA  ILE A  96      61.967 -45.511  71.057  1.00  0.00           C  
ATOM   1526  C   ILE A  96      63.309 -45.045  70.489  1.00  0.00           C  
ATOM   1527  O   ILE A  96      64.023 -45.810  69.829  1.00  0.00           O  
ATOM   1528  CB  ILE A  96      62.211 -46.406  72.285  1.00  0.00           C  
ATOM   1529  CG1 ILE A  96      60.882 -46.791  72.939  1.00  0.00           C  
ATOM   1530  CG2 ILE A  96      63.116 -45.702  73.285  1.00  0.00           C  
ATOM   1531  CD1 ILE A  96      61.011 -47.849  74.010  1.00  0.00           C  
ATOM   1532  H   ILE A  96      61.597 -46.991  69.551  1.00  0.00           H  
ATOM   1533  HA  ILE A  96      61.423 -44.616  71.357  1.00  0.00           H  
ATOM   1534  HB  ILE A  96      62.687 -47.334  71.970  1.00  0.00           H  
ATOM   1535 1HG1 ILE A  96      60.427 -45.907  73.386  1.00  0.00           H  
ATOM   1536 2HG1 ILE A  96      60.195 -47.161  72.177  1.00  0.00           H  
ATOM   1537 1HG2 ILE A  96      63.278 -46.349  74.147  1.00  0.00           H  
ATOM   1538 2HG2 ILE A  96      64.073 -45.479  72.815  1.00  0.00           H  
ATOM   1539 3HG2 ILE A  96      62.646 -44.774  73.611  1.00  0.00           H  
ATOM   1540 1HD1 ILE A  96      60.027 -48.069  74.426  1.00  0.00           H  
ATOM   1541 2HD1 ILE A  96      61.432 -48.757  73.576  1.00  0.00           H  
ATOM   1542 3HD1 ILE A  96      61.666 -47.487  74.802  1.00  0.00           H  
ATOM   1543  N   TYR A  97      63.634 -43.781  70.753  1.00  0.00           N  
ATOM   1544  CA  TYR A  97      64.855 -43.159  70.256  1.00  0.00           C  
ATOM   1545  C   TYR A  97      65.842 -42.931  71.405  1.00  0.00           C  
ATOM   1546  O   TYR A  97      65.726 -41.954  72.150  1.00  0.00           O  
ATOM   1547  CB  TYR A  97      64.538 -41.840  69.548  1.00  0.00           C  
ATOM   1548  CG  TYR A  97      65.720 -41.236  68.824  1.00  0.00           C  
ATOM   1549  CD1 TYR A  97      66.076 -41.703  67.567  1.00  0.00           C  
ATOM   1550  CD2 TYR A  97      66.449 -40.215  69.416  1.00  0.00           C  
ATOM   1551  CE1 TYR A  97      67.156 -41.151  66.905  1.00  0.00           C  
ATOM   1552  CE2 TYR A  97      67.529 -39.664  68.754  1.00  0.00           C  
ATOM   1553  CZ  TYR A  97      67.882 -40.128  67.504  1.00  0.00           C  
ATOM   1554  OH  TYR A  97      68.958 -39.579  66.845  1.00  0.00           O  
ATOM   1555  H   TYR A  97      63.001 -43.239  71.322  1.00  0.00           H  
ATOM   1556  HA  TYR A  97      65.313 -43.828  69.528  1.00  0.00           H  
ATOM   1557 1HB  TYR A  97      63.739 -41.999  68.822  1.00  0.00           H  
ATOM   1558 2HB  TYR A  97      64.178 -41.114  70.276  1.00  0.00           H  
ATOM   1559  HD1 TYR A  97      65.503 -42.505  67.101  1.00  0.00           H  
ATOM   1560  HD2 TYR A  97      66.170 -39.849  70.404  1.00  0.00           H  
ATOM   1561  HE1 TYR A  97      67.435 -41.518  65.918  1.00  0.00           H  
ATOM   1562  HE2 TYR A  97      68.102 -38.862  69.220  1.00  0.00           H  
ATOM   1563  HH  TYR A  97      69.361 -38.906  67.398  1.00  0.00           H  
ATOM   1564  N   ILE A  98      66.796 -43.847  71.548  1.00  0.00           N  
ATOM   1565  CA  ILE A  98      67.854 -43.740  72.562  1.00  0.00           C  
ATOM   1566  C   ILE A  98      69.228 -43.991  71.943  1.00  0.00           C  
ATOM   1567  O   ILE A  98      69.326 -44.461  70.806  1.00  0.00           O  
ATOM   1568  CB  ILE A  98      67.620 -44.734  73.714  1.00  0.00           C  
ATOM   1569  CG1 ILE A  98      67.645 -46.173  73.191  1.00  0.00           C  
ATOM   1570  CG2 ILE A  98      66.301 -44.441  74.411  1.00  0.00           C  
ATOM   1571  CD1 ILE A  98      67.779 -47.216  74.277  1.00  0.00           C  
ATOM   1572  H   ILE A  98      66.785 -44.647  70.931  1.00  0.00           H  
ATOM   1573  HA  ILE A  98      67.842 -42.729  72.968  1.00  0.00           H  
ATOM   1574  HB  ILE A  98      68.430 -44.649  74.438  1.00  0.00           H  
ATOM   1575 1HG1 ILE A  98      66.729 -46.374  72.636  1.00  0.00           H  
ATOM   1576 2HG1 ILE A  98      68.479 -46.294  72.499  1.00  0.00           H  
ATOM   1577 1HG2 ILE A  98      66.151 -45.153  75.222  1.00  0.00           H  
ATOM   1578 2HG2 ILE A  98      66.321 -43.430  74.815  1.00  0.00           H  
ATOM   1579 3HG2 ILE A  98      65.484 -44.529  73.695  1.00  0.00           H  
ATOM   1580 1HD1 ILE A  98      67.789 -48.209  73.828  1.00  0.00           H  
ATOM   1581 2HD1 ILE A  98      68.708 -47.055  74.824  1.00  0.00           H  
ATOM   1582 3HD1 ILE A  98      66.936 -47.137  74.962  1.00  0.00           H  
ATOM   1583  N   TYR A  99      70.283 -43.675  72.693  1.00  0.00           N  
ATOM   1584  CA  TYR A  99      71.647 -44.002  72.278  1.00  0.00           C  
ATOM   1585  C   TYR A  99      72.306 -45.012  73.218  1.00  0.00           C  
ATOM   1586  O   TYR A  99      73.025 -45.903  72.759  1.00  0.00           O  
ATOM   1587  CB  TYR A  99      72.494 -42.730  72.196  1.00  0.00           C  
ATOM   1588  CG  TYR A  99      71.927 -41.678  71.269  1.00  0.00           C  
ATOM   1589  CD1 TYR A  99      71.135 -42.054  70.194  1.00  0.00           C  
ATOM   1590  CD2 TYR A  99      72.200 -40.337  71.493  1.00  0.00           C  
ATOM   1591  CE1 TYR A  99      70.617 -41.093  69.348  1.00  0.00           C  
ATOM   1592  CE2 TYR A  99      71.682 -39.376  70.647  1.00  0.00           C  
ATOM   1593  CZ  TYR A  99      70.893 -39.750  69.578  1.00  0.00           C  
ATOM   1594  OH  TYR A  99      70.378 -38.793  68.735  1.00  0.00           O  
ATOM   1595  H   TYR A  99      70.136 -43.198  73.571  1.00  0.00           H  
ATOM   1596  HA  TYR A  99      71.609 -44.456  71.288  1.00  0.00           H  
ATOM   1597 1HB  TYR A  99      72.590 -42.292  73.190  1.00  0.00           H  
ATOM   1598 2HB  TYR A  99      73.497 -42.982  71.851  1.00  0.00           H  
ATOM   1599  HD1 TYR A  99      70.920 -43.109  70.018  1.00  0.00           H  
ATOM   1600  HD2 TYR A  99      72.823 -40.041  72.337  1.00  0.00           H  
ATOM   1601  HE1 TYR A  99      69.994 -41.389  68.504  1.00  0.00           H  
ATOM   1602  HE2 TYR A  99      71.897 -38.321  70.823  1.00  0.00           H  
ATOM   1603  HH  TYR A  99      70.661 -37.924  69.028  1.00  0.00           H  
ATOM   1604  N   THR A 100      72.079 -44.863  74.523  1.00  0.00           N  
ATOM   1605  CA  THR A 100      72.677 -45.765  75.518  1.00  0.00           C  
ATOM   1606  C   THR A 100      71.641 -46.634  76.257  1.00  0.00           C  
ATOM   1607  O   THR A 100      71.586 -47.845  76.039  1.00  0.00           O  
ATOM   1608  CB  THR A 100      73.490 -44.962  76.550  1.00  0.00           C  
ATOM   1609  OG1 THR A 100      72.614 -44.098  77.285  1.00  0.00           O  
ATOM   1610  CG2 THR A 100      74.556 -44.127  75.856  1.00  0.00           C  
ATOM   1611  H   THR A 100      71.482 -44.112  74.837  1.00  0.00           H  
ATOM   1612  HA  THR A 100      73.291 -46.498  74.996  1.00  0.00           H  
ATOM   1613  HB  THR A 100      73.972 -45.647  77.247  1.00  0.00           H  
ATOM   1614  HG1 THR A 100      71.912 -43.788  76.707  1.00  0.00           H  
ATOM   1615 1HG2 THR A 100      75.121 -43.566  76.601  1.00  0.00           H  
ATOM   1616 2HG2 THR A 100      75.230 -44.782  75.305  1.00  0.00           H  
ATOM   1617 3HG2 THR A 100      74.080 -43.432  75.164  1.00  0.00           H  
ATOM   1618  N   ASP A 101      70.831 -46.012  77.116  1.00  0.00           N  
ATOM   1619  CA  ASP A 101      69.896 -46.744  77.976  1.00  0.00           C  
ATOM   1620  C   ASP A 101      68.457 -46.223  77.909  1.00  0.00           C  
ATOM   1621  O   ASP A 101      68.183 -45.203  77.271  1.00  0.00           O  
ATOM   1622  CB  ASP A 101      70.379 -46.693  79.428  1.00  0.00           C  
ATOM   1623  CG  ASP A 101      70.406 -45.279  79.994  1.00  0.00           C  
ATOM   1624  OD1 ASP A 101      69.785 -44.418  79.417  1.00  0.00           O  
ATOM   1625  OD2 ASP A 101      71.046 -45.075  80.997  1.00  0.00           O  
ATOM   1626  H   ASP A 101      70.868 -45.005  77.173  1.00  0.00           H  
ATOM   1627  HA  ASP A 101      69.855 -47.781  77.641  1.00  0.00           H  
ATOM   1628 1HB  ASP A 101      69.727 -47.306  80.050  1.00  0.00           H  
ATOM   1629 2HB  ASP A 101      71.383 -47.113  79.492  1.00  0.00           H  
ATOM   1630  N   LEU A 102      67.550 -46.932  78.579  1.00  0.00           N  
ATOM   1631  CA  LEU A 102      66.153 -46.518  78.712  1.00  0.00           C  
ATOM   1632  C   LEU A 102      65.916 -45.809  80.046  1.00  0.00           C  
ATOM   1633  O   LEU A 102      66.651 -46.045  81.003  1.00  0.00           O  
ATOM   1634  CB  LEU A 102      65.225 -47.734  78.599  1.00  0.00           C  
ATOM   1635  CG  LEU A 102      65.194 -48.421  77.228  1.00  0.00           C  
ATOM   1636  CD1 LEU A 102      64.442 -49.741  77.338  1.00  0.00           C  
ATOM   1637  CD2 LEU A 102      64.534 -47.499  76.213  1.00  0.00           C  
ATOM   1638  H   LEU A 102      67.850 -47.794  79.011  1.00  0.00           H  
ATOM   1639  HA  LEU A 102      65.910 -45.850  77.886  1.00  0.00           H  
ATOM   1640 1HB  LEU A 102      65.534 -48.476  79.334  1.00  0.00           H  
ATOM   1641 2HB  LEU A 102      64.209 -47.420  78.836  1.00  0.00           H  
ATOM   1642  HG  LEU A 102      66.212 -48.644  76.908  1.00  0.00           H  
ATOM   1643 1HD1 LEU A 102      64.420 -50.229  76.363  1.00  0.00           H  
ATOM   1644 2HD1 LEU A 102      64.946 -50.388  78.055  1.00  0.00           H  
ATOM   1645 3HD1 LEU A 102      63.423 -49.552  77.672  1.00  0.00           H  
ATOM   1646 1HD2 LEU A 102      64.512 -47.988  75.238  1.00  0.00           H  
ATOM   1647 2HD2 LEU A 102      63.515 -47.278  76.531  1.00  0.00           H  
ATOM   1648 3HD2 LEU A 102      65.102 -46.572  76.141  1.00  0.00           H  
ATOM   1649  N   PRO A 103      64.891 -44.932  80.118  1.00  0.00           N  
ATOM   1650  CA  PRO A 103      64.565 -44.268  81.381  1.00  0.00           C  
ATOM   1651  C   PRO A 103      63.980 -45.240  82.406  1.00  0.00           C  
ATOM   1652  O   PRO A 103      63.568 -46.347  82.047  1.00  0.00           O  
ATOM   1653  CB  PRO A 103      63.538 -43.215  80.954  1.00  0.00           C  
ATOM   1654  CG  PRO A 103      62.883 -43.809  79.754  1.00  0.00           C  
ATOM   1655  CD  PRO A 103      64.000 -44.509  79.025  1.00  0.00           C  
ATOM   1656  HA  PRO A 103      65.465 -43.768  81.767  1.00  0.00           H  
ATOM   1657 1HB  PRO A 103      62.831 -43.024  81.776  1.00  0.00           H  
ATOM   1658 2HB  PRO A 103      64.043 -42.262  80.737  1.00  0.00           H  
ATOM   1659 1HG  PRO A 103      62.081 -44.495  80.059  1.00  0.00           H  
ATOM   1660 2HG  PRO A 103      62.413 -43.020  79.148  1.00  0.00           H  
ATOM   1661 1HD  PRO A 103      63.595 -45.371  78.476  1.00  0.00           H  
ATOM   1662 2HD  PRO A 103      64.488 -43.804  78.338  1.00  0.00           H  
ATOM   1663  N   PHE A 104      63.937 -44.816  83.668  1.00  0.00           N  
ATOM   1664  CA  PHE A 104      63.475 -45.657  84.779  1.00  0.00           C  
ATOM   1665  C   PHE A 104      62.107 -46.311  84.568  1.00  0.00           C  
ATOM   1666  O   PHE A 104      61.772 -47.282  85.250  1.00  0.00           O  
ATOM   1667  CB  PHE A 104      63.428 -44.824  86.062  1.00  0.00           C  
ATOM   1668  CG  PHE A 104      62.302 -43.831  86.098  1.00  0.00           C  
ATOM   1669  CD1 PHE A 104      61.071 -44.175  86.636  1.00  0.00           C  
ATOM   1670  CD2 PHE A 104      62.471 -42.550  85.593  1.00  0.00           C  
ATOM   1671  CE1 PHE A 104      60.034 -43.262  86.670  1.00  0.00           C  
ATOM   1672  CE2 PHE A 104      61.437 -41.635  85.627  1.00  0.00           C  
ATOM   1673  CZ  PHE A 104      60.217 -41.992  86.166  1.00  0.00           C  
ATOM   1674  H   PHE A 104      64.238 -43.870  83.860  1.00  0.00           H  
ATOM   1675  HA  PHE A 104      64.145 -46.514  84.867  1.00  0.00           H  
ATOM   1676 1HB  PHE A 104      63.325 -45.486  86.921  1.00  0.00           H  
ATOM   1677 2HB  PHE A 104      64.365 -44.281  86.177  1.00  0.00           H  
ATOM   1678  HD1 PHE A 104      60.927 -45.179  87.036  1.00  0.00           H  
ATOM   1679  HD2 PHE A 104      63.434 -42.269  85.167  1.00  0.00           H  
ATOM   1680  HE1 PHE A 104      59.072 -43.546  87.096  1.00  0.00           H  
ATOM   1681  HE2 PHE A 104      61.583 -40.631  85.227  1.00  0.00           H  
ATOM   1682  HZ  PHE A 104      59.400 -41.272  86.191  1.00  0.00           H  
ATOM   1683  N   TYR A 105      61.327 -45.778  83.628  1.00  0.00           N  
ATOM   1684  CA  TYR A 105      60.030 -46.357  83.290  1.00  0.00           C  
ATOM   1685  C   TYR A 105      60.181 -47.806  82.810  1.00  0.00           C  
ATOM   1686  O   TYR A 105      59.254 -48.605  82.943  1.00  0.00           O  
ATOM   1687  CB  TYR A 105      59.330 -45.511  82.224  1.00  0.00           C  
ATOM   1688  CG  TYR A 105      57.960 -46.024  81.840  1.00  0.00           C  
ATOM   1689  CD1 TYR A 105      56.847 -45.649  82.578  1.00  0.00           C  
ATOM   1690  CD2 TYR A 105      57.817 -46.870  80.750  1.00  0.00           C  
ATOM   1691  CE1 TYR A 105      55.595 -46.117  82.227  1.00  0.00           C  
ATOM   1692  CE2 TYR A 105      56.565 -47.339  80.400  1.00  0.00           C  
ATOM   1693  CZ  TYR A 105      55.458 -46.965  81.134  1.00  0.00           C  
ATOM   1694  OH  TYR A 105      54.212 -47.432  80.784  1.00  0.00           O  
ATOM   1695  H   TYR A 105      61.640 -44.952  83.138  1.00  0.00           H  
ATOM   1696  HA  TYR A 105      59.414 -46.374  84.189  1.00  0.00           H  
ATOM   1697 1HB  TYR A 105      59.221 -44.487  82.585  1.00  0.00           H  
ATOM   1698 2HB  TYR A 105      59.945 -45.477  81.325  1.00  0.00           H  
ATOM   1699  HD1 TYR A 105      56.959 -44.984  83.434  1.00  0.00           H  
ATOM   1700  HD2 TYR A 105      58.691 -47.166  80.171  1.00  0.00           H  
ATOM   1701  HE1 TYR A 105      54.721 -45.822  82.806  1.00  0.00           H  
ATOM   1702  HE2 TYR A 105      56.453 -48.005  79.544  1.00  0.00           H  
ATOM   1703  HH  TYR A 105      54.288 -48.001  80.014  1.00  0.00           H  
ATOM   1704  N   PHE A 106      61.356 -48.131  82.274  1.00  0.00           N  
ATOM   1705  CA  PHE A 106      61.643 -49.466  81.743  1.00  0.00           C  
ATOM   1706  C   PHE A 106      62.518 -50.339  82.649  1.00  0.00           C  
ATOM   1707  O   PHE A 106      63.037 -51.367  82.208  1.00  0.00           O  
ATOM   1708  CB  PHE A 106      62.321 -49.336  80.378  1.00  0.00           C  
ATOM   1709  CG  PHE A 106      61.478 -48.642  79.346  1.00  0.00           C  
ATOM   1710  CD1 PHE A 106      61.572 -47.270  79.162  1.00  0.00           C  
ATOM   1711  CD2 PHE A 106      60.589 -49.358  78.559  1.00  0.00           C  
ATOM   1712  CE1 PHE A 106      60.796 -46.631  78.213  1.00  0.00           C  
ATOM   1713  CE2 PHE A 106      59.814 -48.722  77.609  1.00  0.00           C  
ATOM   1714  CZ  PHE A 106      59.918 -47.356  77.436  1.00  0.00           C  
ATOM   1715  H   PHE A 106      62.073 -47.423  82.235  1.00  0.00           H  
ATOM   1716  HA  PHE A 106      60.704 -50.016  81.663  1.00  0.00           H  
ATOM   1717 1HB  PHE A 106      63.252 -48.781  80.486  1.00  0.00           H  
ATOM   1718 2HB  PHE A 106      62.573 -50.326  80.001  1.00  0.00           H  
ATOM   1719  HD1 PHE A 106      62.267 -46.697  79.775  1.00  0.00           H  
ATOM   1720  HD2 PHE A 106      60.507 -50.437  78.696  1.00  0.00           H  
ATOM   1721  HE1 PHE A 106      60.880 -45.553  78.078  1.00  0.00           H  
ATOM   1722  HE2 PHE A 106      59.120 -49.297  76.997  1.00  0.00           H  
ATOM   1723  HZ  PHE A 106      59.306 -46.853  76.689  1.00  0.00           H  
ATOM   1724  N   LEU A 107      62.683 -49.928  83.905  1.00  0.00           N  
ATOM   1725  CA  LEU A 107      63.494 -50.669  84.873  1.00  0.00           C  
ATOM   1726  C   LEU A 107      62.868 -52.030  85.170  1.00  0.00           C  
ATOM   1727  O   LEU A 107      61.739 -52.100  85.660  1.00  0.00           O  
ATOM   1728  CB  LEU A 107      63.639 -49.868  86.173  1.00  0.00           C  
ATOM   1729  CG  LEU A 107      64.514 -50.512  87.257  1.00  0.00           C  
ATOM   1730  CD1 LEU A 107      65.950 -50.607  86.761  1.00  0.00           C  
ATOM   1731  CD2 LEU A 107      64.429 -49.688  88.533  1.00  0.00           C  
ATOM   1732  H   LEU A 107      62.230 -49.073  84.196  1.00  0.00           H  
ATOM   1733  HA  LEU A 107      64.484 -50.826  84.445  1.00  0.00           H  
ATOM   1734 1HB  LEU A 107      64.068 -48.896  85.936  1.00  0.00           H  
ATOM   1735 2HB  LEU A 107      62.647 -49.712  86.597  1.00  0.00           H  
ATOM   1736  HG  LEU A 107      64.161 -51.525  87.455  1.00  0.00           H  
ATOM   1737 1HD1 LEU A 107      66.571 -51.065  87.531  1.00  0.00           H  
ATOM   1738 2HD1 LEU A 107      65.984 -51.218  85.858  1.00  0.00           H  
ATOM   1739 3HD1 LEU A 107      66.325 -49.609  86.538  1.00  0.00           H  
ATOM   1740 1HD2 LEU A 107      65.050 -50.147  89.304  1.00  0.00           H  
ATOM   1741 2HD2 LEU A 107      64.783 -48.676  88.337  1.00  0.00           H  
ATOM   1742 3HD2 LEU A 107      63.395 -49.652  88.875  1.00  0.00           H  
ATOM   1743  N   ASN A 108      63.600 -53.101  84.857  1.00  0.00           N  
ATOM   1744  CA  ASN A 108      63.107 -54.476  85.026  1.00  0.00           C  
ATOM   1745  C   ASN A 108      61.863 -54.766  84.170  1.00  0.00           C  
ATOM   1746  O   ASN A 108      61.022 -55.595  84.528  1.00  0.00           O  
ATOM   1747  CB  ASN A 108      62.815 -54.752  86.490  1.00  0.00           C  
ATOM   1748  CG  ASN A 108      64.040 -54.647  87.354  1.00  0.00           C  
ATOM   1749  OD1 ASN A 108      65.139 -55.036  86.943  1.00  0.00           O  
ATOM   1750  ND2 ASN A 108      63.873 -54.127  88.543  1.00  0.00           N  
ATOM   1751  H   ASN A 108      64.529 -52.953  84.490  1.00  0.00           H  
ATOM   1752  HA  ASN A 108      63.869 -55.165  84.657  1.00  0.00           H  
ATOM   1753 1HB  ASN A 108      62.067 -54.044  86.851  1.00  0.00           H  
ATOM   1754 2HB  ASN A 108      62.396 -55.752  86.594  1.00  0.00           H  
ATOM   1755 1HD2 ASN A 108      64.653 -54.032  89.162  1.00  0.00           H  
ATOM   1756 2HD2 ASN A 108      62.965 -53.826  88.834  1.00  0.00           H  
ATOM   1757  N   ARG A 109      61.751 -54.074  83.040  1.00  0.00           N  
ATOM   1758  CA  ARG A 109      60.641 -54.304  82.117  1.00  0.00           C  
ATOM   1759  C   ARG A 109      61.027 -55.195  80.938  1.00  0.00           C  
ATOM   1760  O   ARG A 109      62.133 -55.095  80.401  1.00  0.00           O  
ATOM   1761  CB  ARG A 109      60.119 -52.978  81.584  1.00  0.00           C  
ATOM   1762  CG  ARG A 109      59.358 -52.137  82.597  1.00  0.00           C  
ATOM   1763  CD  ARG A 109      57.956 -52.602  82.754  1.00  0.00           C  
ATOM   1764  NE  ARG A 109      57.202 -51.754  83.664  1.00  0.00           N  
ATOM   1765  CZ  ARG A 109      55.914 -51.952  84.004  1.00  0.00           C  
ATOM   1766  NH1 ARG A 109      55.251 -52.971  83.503  1.00  0.00           N  
ATOM   1767  NH2 ARG A 109      55.316 -51.122  84.841  1.00  0.00           N  
ATOM   1768  H   ARG A 109      62.445 -53.377  82.811  1.00  0.00           H  
ATOM   1769  HA  ARG A 109      59.865 -54.861  82.642  1.00  0.00           H  
ATOM   1770 1HB  ARG A 109      60.952 -52.380  81.219  1.00  0.00           H  
ATOM   1771 2HB  ARG A 109      59.453 -53.161  80.741  1.00  0.00           H  
ATOM   1772 1HG  ARG A 109      59.851 -52.201  83.567  1.00  0.00           H  
ATOM   1773 2HG  ARG A 109      59.340 -51.097  82.266  1.00  0.00           H  
ATOM   1774 1HD  ARG A 109      57.458 -52.590  81.785  1.00  0.00           H  
ATOM   1775 2HD  ARG A 109      57.952 -53.616  83.152  1.00  0.00           H  
ATOM   1776  HE  ARG A 109      57.679 -50.959  84.069  1.00  0.00           H  
ATOM   1777 1HH1 ARG A 109      55.708 -53.605  82.863  1.00  0.00           H  
ATOM   1778 2HH1 ARG A 109      54.286 -53.119  83.758  1.00  0.00           H  
ATOM   1779 1HH2 ARG A 109      55.826 -50.338  85.226  1.00  0.00           H  
ATOM   1780 2HH2 ARG A 109      54.351 -51.270  85.096  1.00  0.00           H  
ATOM   1781  N   SER A 110      60.100 -56.065  80.548  1.00  0.00           N  
ATOM   1782  CA  SER A 110      60.352 -57.044  79.497  1.00  0.00           C  
ATOM   1783  C   SER A 110      60.291 -56.440  78.099  1.00  0.00           C  
ATOM   1784  O   SER A 110      59.684 -55.387  77.887  1.00  0.00           O  
ATOM   1785  CB  SER A 110      59.348 -58.175  79.602  1.00  0.00           C  
ATOM   1786  OG  SER A 110      58.055 -57.730  79.295  1.00  0.00           O  
ATOM   1787  H   SER A 110      59.194 -56.046  80.995  1.00  0.00           H  
ATOM   1788  HA  SER A 110      61.365 -57.433  79.621  1.00  0.00           H  
ATOM   1789 1HB  SER A 110      59.631 -58.977  78.921  1.00  0.00           H  
ATOM   1790 2HB  SER A 110      59.364 -58.583  80.612  1.00  0.00           H  
ATOM   1791  HG  SER A 110      57.632 -57.547  80.137  1.00  0.00           H  
ATOM   1792  N   ILE A 111      60.932 -57.125  77.154  1.00  0.00           N  
ATOM   1793  CA  ILE A 111      60.929 -56.736  75.747  1.00  0.00           C  
ATOM   1794  C   ILE A 111      59.496 -56.777  75.198  1.00  0.00           C  
ATOM   1795  O   ILE A 111      59.075 -55.874  74.469  1.00  0.00           O  
ATOM   1796  CB  ILE A 111      61.838 -57.658  74.914  1.00  0.00           C  
ATOM   1797  CG1 ILE A 111      63.308 -57.420  75.269  1.00  0.00           C  
ATOM   1798  CG2 ILE A 111      61.603 -57.435  73.428  1.00  0.00           C  
ATOM   1799  CD1 ILE A 111      64.250 -58.456  74.698  1.00  0.00           C  
ATOM   1800  H   ILE A 111      61.441 -57.952  77.434  1.00  0.00           H  
ATOM   1801  HA  ILE A 111      61.289 -55.710  75.671  1.00  0.00           H  
ATOM   1802  HB  ILE A 111      61.620 -58.698  75.155  1.00  0.00           H  
ATOM   1803 1HG1 ILE A 111      63.617 -56.441  74.905  1.00  0.00           H  
ATOM   1804 2HG1 ILE A 111      63.425 -57.416  76.353  1.00  0.00           H  
ATOM   1805 1HG2 ILE A 111      62.255 -58.094  72.854  1.00  0.00           H  
ATOM   1806 2HG2 ILE A 111      60.564 -57.653  73.187  1.00  0.00           H  
ATOM   1807 3HG2 ILE A 111      61.824 -56.398  73.176  1.00  0.00           H  
ATOM   1808 1HD1 ILE A 111      65.272 -58.221  74.993  1.00  0.00           H  
ATOM   1809 2HD1 ILE A 111      63.980 -59.442  75.078  1.00  0.00           H  
ATOM   1810 3HD1 ILE A 111      64.176 -58.454  73.611  1.00  0.00           H  
ATOM   1811  N   GLU A 112      58.754 -57.814  75.586  1.00  0.00           N  
ATOM   1812  CA  GLU A 112      57.341 -57.968  75.239  1.00  0.00           C  
ATOM   1813  C   GLU A 112      56.468 -56.780  75.638  1.00  0.00           C  
ATOM   1814  O   GLU A 112      55.627 -56.343  74.850  1.00  0.00           O  
ATOM   1815  CB  GLU A 112      56.788 -59.237  75.891  1.00  0.00           C  
ATOM   1816  CG  GLU A 112      57.364 -60.532  75.334  1.00  0.00           C  
ATOM   1817  CD  GLU A 112      58.712 -60.867  75.909  1.00  0.00           C  
ATOM   1818  OE1 GLU A 112      59.207 -60.101  76.700  1.00  0.00           O  
ATOM   1819  OE2 GLU A 112      59.247 -61.892  75.557  1.00  0.00           O  
ATOM   1820  H   GLU A 112      59.202 -58.524  76.147  1.00  0.00           H  
ATOM   1821  HA  GLU A 112      57.255 -58.027  74.155  1.00  0.00           H  
ATOM   1822 1HB  GLU A 112      56.990 -59.214  76.962  1.00  0.00           H  
ATOM   1823 2HB  GLU A 112      55.706 -59.270  75.763  1.00  0.00           H  
ATOM   1824 1HG  GLU A 112      56.675 -61.347  75.554  1.00  0.00           H  
ATOM   1825 2HG  GLU A 112      57.447 -60.444  74.252  1.00  0.00           H  
ATOM   1826  N   GLU A 113      56.658 -56.259  76.850  1.00  0.00           N  
ATOM   1827  CA  GLU A 113      55.939 -55.045  77.257  1.00  0.00           C  
ATOM   1828  C   GLU A 113      56.303 -53.808  76.423  1.00  0.00           C  
ATOM   1829  O   GLU A 113      55.433 -52.990  76.116  1.00  0.00           O  
ATOM   1830  CB  GLU A 113      56.210 -54.756  78.735  1.00  0.00           C  
ATOM   1831  CG  GLU A 113      55.548 -55.731  79.698  1.00  0.00           C  
ATOM   1832  CD  GLU A 113      56.104 -55.645  81.092  1.00  0.00           C  
ATOM   1833  OE1 GLU A 113      57.263 -55.937  81.269  1.00  0.00           O  
ATOM   1834  OE2 GLU A 113      55.370 -55.286  81.982  1.00  0.00           O  
ATOM   1835  H   GLU A 113      57.299 -56.692  77.499  1.00  0.00           H  
ATOM   1836  HA  GLU A 113      54.885 -55.166  77.005  1.00  0.00           H  
ATOM   1837 1HB  GLU A 113      57.284 -54.780  78.920  1.00  0.00           H  
ATOM   1838 2HB  GLU A 113      55.859 -53.753  78.980  1.00  0.00           H  
ATOM   1839 1HG  GLU A 113      54.479 -55.523  79.732  1.00  0.00           H  
ATOM   1840 2HG  GLU A 113      55.681 -56.744  79.321  1.00  0.00           H  
ATOM   1841  N   ILE A 114      57.579 -53.686  76.050  1.00  0.00           N  
ATOM   1842  CA  ILE A 114      58.030 -52.594  75.183  1.00  0.00           C  
ATOM   1843  C   ILE A 114      57.342 -52.727  73.820  1.00  0.00           C  
ATOM   1844  O   ILE A 114      56.860 -51.742  73.261  1.00  0.00           O  
ATOM   1845  CB  ILE A 114      59.560 -52.607  75.007  1.00  0.00           C  
ATOM   1846  CG1 ILE A 114      60.252 -52.279  76.333  1.00  0.00           C  
ATOM   1847  CG2 ILE A 114      59.979 -51.622  73.927  1.00  0.00           C  
ATOM   1848  CD1 ILE A 114      61.741 -52.540  76.325  1.00  0.00           C  
ATOM   1849  H   ILE A 114      58.251 -54.365  76.377  1.00  0.00           H  
ATOM   1850  HA  ILE A 114      57.742 -51.648  75.638  1.00  0.00           H  
ATOM   1851  HB  ILE A 114      59.885 -53.606  74.721  1.00  0.00           H  
ATOM   1852 1HG1 ILE A 114      60.090 -51.230  76.579  1.00  0.00           H  
ATOM   1853 2HG1 ILE A 114      59.807 -52.873  77.132  1.00  0.00           H  
ATOM   1854 1HG2 ILE A 114      61.063 -51.643  73.816  1.00  0.00           H  
ATOM   1855 2HG2 ILE A 114      59.513 -51.898  72.982  1.00  0.00           H  
ATOM   1856 3HG2 ILE A 114      59.663 -50.617  74.208  1.00  0.00           H  
ATOM   1857 1HD1 ILE A 114      62.160 -52.285  77.299  1.00  0.00           H  
ATOM   1858 2HD1 ILE A 114      61.925 -53.594  76.116  1.00  0.00           H  
ATOM   1859 3HD1 ILE A 114      62.213 -51.929  75.556  1.00  0.00           H  
ATOM   1860  N   ALA A 115      57.297 -53.954  73.306  1.00  0.00           N  
ATOM   1861  CA  ALA A 115      56.637 -54.256  72.036  1.00  0.00           C  
ATOM   1862  C   ALA A 115      55.141 -53.946  72.081  1.00  0.00           C  
ATOM   1863  O   ALA A 115      54.582 -53.435  71.109  1.00  0.00           O  
ATOM   1864  CB  ALA A 115      56.859 -55.715  71.664  1.00  0.00           C  
ATOM   1865  H   ALA A 115      57.739 -54.702  73.820  1.00  0.00           H  
ATOM   1866  HA  ALA A 115      57.068 -53.612  71.269  1.00  0.00           H  
ATOM   1867 1HB  ALA A 115      56.369 -55.926  70.713  1.00  0.00           H  
ATOM   1868 2HB  ALA A 115      57.928 -55.908  71.572  1.00  0.00           H  
ATOM   1869 3HB  ALA A 115      56.440 -56.355  72.438  1.00  0.00           H  
ATOM   1870  N   ASP A 116      54.506 -54.258  73.213  1.00  0.00           N  
ATOM   1871  CA  ASP A 116      53.085 -53.978  73.428  1.00  0.00           C  
ATOM   1872  C   ASP A 116      52.773 -52.487  73.292  1.00  0.00           C  
ATOM   1873  O   ASP A 116      51.728 -52.116  72.755  1.00  0.00           O  
ATOM   1874  CB  ASP A 116      52.648 -54.470  74.810  1.00  0.00           C  
ATOM   1875  CG  ASP A 116      52.531 -55.986  74.890  1.00  0.00           C  
ATOM   1876  OD1 ASP A 116      52.490 -56.615  73.859  1.00  0.00           O  
ATOM   1877  OD2 ASP A 116      52.484 -56.501  75.981  1.00  0.00           O  
ATOM   1878  H   ASP A 116      55.035 -54.705  73.948  1.00  0.00           H  
ATOM   1879  HA  ASP A 116      52.511 -54.494  72.657  1.00  0.00           H  
ATOM   1880 1HB  ASP A 116      53.367 -54.134  75.558  1.00  0.00           H  
ATOM   1881 2HB  ASP A 116      51.683 -54.031  75.063  1.00  0.00           H  
ATOM   1882  N   LEU A 117      53.685 -51.650  73.783  1.00  0.00           N  
ATOM   1883  CA  LEU A 117      53.592 -50.197  73.630  1.00  0.00           C  
ATOM   1884  C   LEU A 117      53.622 -49.772  72.166  1.00  0.00           C  
ATOM   1885  O   LEU A 117      52.893 -48.861  71.765  1.00  0.00           O  
ATOM   1886  CB  LEU A 117      54.741 -49.515  74.383  1.00  0.00           C  
ATOM   1887  CG  LEU A 117      54.689 -49.620  75.913  1.00  0.00           C  
ATOM   1888  CD1 LEU A 117      55.982 -49.075  76.504  1.00  0.00           C  
ATOM   1889  CD2 LEU A 117      53.483 -48.851  76.434  1.00  0.00           C  
ATOM   1890  H   LEU A 117      54.470 -52.043  74.280  1.00  0.00           H  
ATOM   1891  HA  LEU A 117      52.639 -49.866  74.045  1.00  0.00           H  
ATOM   1892 1HB  LEU A 117      55.681 -49.953  74.053  1.00  0.00           H  
ATOM   1893 2HB  LEU A 117      54.746 -48.456  74.123  1.00  0.00           H  
ATOM   1894  HG  LEU A 117      54.605 -50.667  76.203  1.00  0.00           H  
ATOM   1895 1HD1 LEU A 117      55.945 -49.150  77.591  1.00  0.00           H  
ATOM   1896 2HD1 LEU A 117      56.826 -49.655  76.130  1.00  0.00           H  
ATOM   1897 3HD1 LEU A 117      56.102 -48.031  76.216  1.00  0.00           H  
ATOM   1898 1HD2 LEU A 117      53.446 -48.926  77.521  1.00  0.00           H  
ATOM   1899 2HD2 LEU A 117      53.567 -47.803  76.145  1.00  0.00           H  
ATOM   1900 3HD2 LEU A 117      52.572 -49.273  76.009  1.00  0.00           H  
ATOM   1901  N   PHE A 118      54.472 -50.427  71.376  1.00  0.00           N  
ATOM   1902  CA  PHE A 118      54.551 -50.151  69.945  1.00  0.00           C  
ATOM   1903  C   PHE A 118      53.245 -50.567  69.271  1.00  0.00           C  
ATOM   1904  O   PHE A 118      52.678 -49.812  68.478  1.00  0.00           O  
ATOM   1905  CB  PHE A 118      55.730 -50.892  69.311  1.00  0.00           C  
ATOM   1906  CG  PHE A 118      57.066 -50.503  69.877  1.00  0.00           C  
ATOM   1907  CD1 PHE A 118      57.171 -49.468  70.794  1.00  0.00           C  
ATOM   1908  CD2 PHE A 118      58.219 -51.169  69.493  1.00  0.00           C  
ATOM   1909  CE1 PHE A 118      58.400 -49.108  71.315  1.00  0.00           C  
ATOM   1910  CE2 PHE A 118      59.448 -50.813  70.012  1.00  0.00           C  
ATOM   1911  CZ  PHE A 118      59.538 -49.781  70.925  1.00  0.00           C  
ATOM   1912  H   PHE A 118      55.076 -51.131  71.776  1.00  0.00           H  
ATOM   1913  HA  PHE A 118      54.680 -49.076  69.806  1.00  0.00           H  
ATOM   1914 1HB  PHE A 118      55.601 -51.965  69.450  1.00  0.00           H  
ATOM   1915 2HB  PHE A 118      55.745 -50.701  68.239  1.00  0.00           H  
ATOM   1916  HD1 PHE A 118      56.271 -48.937  71.104  1.00  0.00           H  
ATOM   1917  HD2 PHE A 118      58.148 -51.984  68.771  1.00  0.00           H  
ATOM   1918  HE1 PHE A 118      58.468 -48.293  72.035  1.00  0.00           H  
ATOM   1919  HE2 PHE A 118      60.347 -51.345  69.702  1.00  0.00           H  
ATOM   1920  HZ  PHE A 118      60.507 -49.497  71.334  1.00  0.00           H  
ATOM   1921  N   VAL A 119      52.775 -51.767  69.617  1.00  0.00           N  
ATOM   1922  CA  VAL A 119      51.537 -52.336  69.079  1.00  0.00           C  
ATOM   1923  C   VAL A 119      50.318 -51.470  69.426  1.00  0.00           C  
ATOM   1924  O   VAL A 119      49.442 -51.262  68.581  1.00  0.00           O  
ATOM   1925  CB  VAL A 119      51.325 -53.758  69.630  1.00  0.00           C  
ATOM   1926  CG1 VAL A 119      49.931 -54.261  69.284  1.00  0.00           C  
ATOM   1927  CG2 VAL A 119      52.389 -54.693  69.075  1.00  0.00           C  
ATOM   1928  H   VAL A 119      53.311 -52.300  70.288  1.00  0.00           H  
ATOM   1929  HA  VAL A 119      51.594 -52.320  67.992  1.00  0.00           H  
ATOM   1930  HB  VAL A 119      51.395 -53.731  70.718  1.00  0.00           H  
ATOM   1931 1HG1 VAL A 119      49.798 -55.268  69.681  1.00  0.00           H  
ATOM   1932 2HG1 VAL A 119      49.186 -53.598  69.721  1.00  0.00           H  
ATOM   1933 3HG1 VAL A 119      49.810 -54.281  68.201  1.00  0.00           H  
ATOM   1934 1HG2 VAL A 119      52.233 -55.697  69.470  1.00  0.00           H  
ATOM   1935 2HG2 VAL A 119      52.322 -54.716  67.987  1.00  0.00           H  
ATOM   1936 3HG2 VAL A 119      53.376 -54.336  69.371  1.00  0.00           H  
ATOM   1937  N   HIS A 120      50.280 -50.951  70.654  1.00  0.00           N  
ATOM   1938  CA  HIS A 120      49.192 -50.074  71.088  1.00  0.00           C  
ATOM   1939  C   HIS A 120      49.043 -48.872  70.153  1.00  0.00           C  
ATOM   1940  O   HIS A 120      47.950 -48.616  69.648  1.00  0.00           O  
ATOM   1941  CB  HIS A 120      49.429 -49.587  72.521  1.00  0.00           C  
ATOM   1942  CG  HIS A 120      48.382 -48.638  73.015  1.00  0.00           C  
ATOM   1943  ND1 HIS A 120      47.128 -49.053  73.410  1.00  0.00           N  
ATOM   1944  CD2 HIS A 120      48.402 -47.294  73.177  1.00  0.00           C  
ATOM   1945  CE1 HIS A 120      46.421 -48.004  73.795  1.00  0.00           C  
ATOM   1946  NE2 HIS A 120      47.171 -46.926  73.662  1.00  0.00           N  
ATOM   1947  H   HIS A 120      51.024 -51.170  71.303  1.00  0.00           H  
ATOM   1948  HA  HIS A 120      48.248 -50.616  71.044  1.00  0.00           H  
ATOM   1949 1HB  HIS A 120      49.459 -50.444  73.196  1.00  0.00           H  
ATOM   1950 2HB  HIS A 120      50.396 -49.090  72.581  1.00  0.00           H  
ATOM   1951  HD2 HIS A 120      49.238 -46.628  72.961  1.00  0.00           H  
ATOM   1952  HE1 HIS A 120      45.394 -48.026  74.159  1.00  0.00           H  
ATOM   1953  HE2 HIS A 120      46.891 -45.981  73.881  1.00  0.00           H  
ATOM   1954  N   ASP A 121      50.144 -48.157  69.916  1.00  0.00           N  
ATOM   1955  CA  ASP A 121      50.176 -47.005  69.002  1.00  0.00           C  
ATOM   1956  C   ASP A 121      49.771 -47.350  67.568  1.00  0.00           C  
ATOM   1957  O   ASP A 121      49.108 -46.553  66.896  1.00  0.00           O  
ATOM   1958  CB  ASP A 121      51.576 -46.387  68.989  1.00  0.00           C  
ATOM   1959  CG  ASP A 121      51.883 -45.588  70.249  1.00  0.00           C  
ATOM   1960  OD1 ASP A 121      50.969 -45.309  70.989  1.00  0.00           O  
ATOM   1961  OD2 ASP A 121      53.027 -45.263  70.458  1.00  0.00           O  
ATOM   1962  H   ASP A 121      50.992 -48.429  70.394  1.00  0.00           H  
ATOM   1963  HA  ASP A 121      49.451 -46.269  69.348  1.00  0.00           H  
ATOM   1964 1HB  ASP A 121      52.321 -47.177  68.887  1.00  0.00           H  
ATOM   1965 2HB  ASP A 121      51.676 -45.729  68.126  1.00  0.00           H  
ATOM   1966  N   ILE A 122      50.176 -48.534  67.115  1.00  0.00           N  
ATOM   1967  CA  ILE A 122      49.865 -49.028  65.773  1.00  0.00           C  
ATOM   1968  C   ILE A 122      48.393 -49.433  65.635  1.00  0.00           C  
ATOM   1969  O   ILE A 122      47.726 -49.050  64.668  1.00  0.00           O  
ATOM   1970  CB  ILE A 122      50.760 -50.229  65.417  1.00  0.00           C  
ATOM   1971  CG1 ILE A 122      52.220 -49.787  65.286  1.00  0.00           C  
ATOM   1972  CG2 ILE A 122      50.281 -50.887  64.132  1.00  0.00           C  
ATOM   1973  CD1 ILE A 122      53.201 -50.935  65.214  1.00  0.00           C  
ATOM   1974  H   ILE A 122      50.724 -49.110  67.736  1.00  0.00           H  
ATOM   1975  HA  ILE A 122      50.040 -48.224  65.059  1.00  0.00           H  
ATOM   1976  HB  ILE A 122      50.724 -50.961  66.224  1.00  0.00           H  
ATOM   1977 1HG1 ILE A 122      52.337 -49.182  64.388  1.00  0.00           H  
ATOM   1978 2HG1 ILE A 122      52.489 -49.162  66.138  1.00  0.00           H  
ATOM   1979 1HG2 ILE A 122      50.925 -51.733  63.895  1.00  0.00           H  
ATOM   1980 2HG2 ILE A 122      49.257 -51.235  64.261  1.00  0.00           H  
ATOM   1981 3HG2 ILE A 122      50.319 -50.163  63.317  1.00  0.00           H  
ATOM   1982 1HD1 ILE A 122      54.214 -50.542  65.122  1.00  0.00           H  
ATOM   1983 2HD1 ILE A 122      53.126 -51.535  66.122  1.00  0.00           H  
ATOM   1984 3HD1 ILE A 122      52.973 -51.555  64.348  1.00  0.00           H  
ATOM   1985  N   THR A 123      47.890 -50.200  66.603  1.00  0.00           N  
ATOM   1986  CA  THR A 123      46.556 -50.799  66.505  1.00  0.00           C  
ATOM   1987  C   THR A 123      45.429 -49.961  67.116  1.00  0.00           C  
ATOM   1988  O   THR A 123      44.316 -49.946  66.588  1.00  0.00           O  
ATOM   1989  CB  THR A 123      46.552 -52.190  67.166  1.00  0.00           C  
ATOM   1990  OG1 THR A 123      46.940 -52.069  68.541  1.00  0.00           O  
ATOM   1991  CG2 THR A 123      47.516 -53.123  66.451  1.00  0.00           C  
ATOM   1992  H   THR A 123      48.447 -50.371  67.427  1.00  0.00           H  
ATOM   1993  HA  THR A 123      46.277 -50.854  65.453  1.00  0.00           H  
ATOM   1994  HB  THR A 123      45.547 -52.610  67.122  1.00  0.00           H  
ATOM   1995  HG1 THR A 123      47.170 -51.156  68.729  1.00  0.00           H  
ATOM   1996 1HG2 THR A 123      47.499 -54.101  66.932  1.00  0.00           H  
ATOM   1997 2HG2 THR A 123      47.217 -53.226  65.408  1.00  0.00           H  
ATOM   1998 3HG2 THR A 123      48.524 -52.713  66.500  1.00  0.00           H  
ATOM   1999  N   GLU A 124      45.718 -49.270  68.216  1.00  0.00           N  
ATOM   2000  CA  GLU A 124      44.719 -48.448  68.905  1.00  0.00           C  
ATOM   2001  C   GLU A 124      44.806 -46.963  68.552  1.00  0.00           C  
ATOM   2002  O   GLU A 124      43.778 -46.312  68.337  1.00  0.00           O  
ATOM   2003  CB  GLU A 124      44.863 -48.616  70.419  1.00  0.00           C  
ATOM   2004  CG  GLU A 124      44.591 -50.025  70.924  1.00  0.00           C  
ATOM   2005  CD  GLU A 124      43.156 -50.441  70.753  1.00  0.00           C  
ATOM   2006  OE1 GLU A 124      42.290 -49.644  71.025  1.00  0.00           O  
ATOM   2007  OE2 GLU A 124      42.925 -51.556  70.351  1.00  0.00           O  
ATOM   2008  H   GLU A 124      46.657 -49.316  68.585  1.00  0.00           H  
ATOM   2009  HA  GLU A 124      43.726 -48.760  68.576  1.00  0.00           H  
ATOM   2010 1HB  GLU A 124      45.874 -48.342  70.720  1.00  0.00           H  
ATOM   2011 2HB  GLU A 124      44.175 -47.939  70.927  1.00  0.00           H  
ATOM   2012 1HG  GLU A 124      45.226 -50.723  70.382  1.00  0.00           H  
ATOM   2013 2HG  GLU A 124      44.857 -50.079  71.979  1.00  0.00           H  
ATOM   2014  N   GLY A 125      46.027 -46.435  68.501  1.00  0.00           N  
ATOM   2015  CA  GLY A 125      46.250 -45.036  68.138  1.00  0.00           C  
ATOM   2016  C   GLY A 125      47.306 -44.344  68.980  1.00  0.00           C  
ATOM   2017  O   GLY A 125      47.509 -44.684  70.150  1.00  0.00           O  
ATOM   2018  H   GLY A 125      46.821 -47.019  68.720  1.00  0.00           H  
ATOM   2019 1HA  GLY A 125      46.552 -44.975  67.093  1.00  0.00           H  
ATOM   2020 2HA  GLY A 125      45.317 -44.482  68.236  1.00  0.00           H  
ATOM   2021  N   ILE A 126      47.970 -43.361  68.374  1.00  0.00           N  
ATOM   2022  CA  ILE A 126      49.039 -42.595  69.014  1.00  0.00           C  
ATOM   2023  C   ILE A 126      48.469 -41.591  70.014  1.00  0.00           C  
ATOM   2024  O   ILE A 126      47.650 -40.746  69.650  1.00  0.00           O  
ATOM   2025  CB  ILE A 126      49.890 -41.855  67.967  1.00  0.00           C  
ATOM   2026  CG1 ILE A 126      50.621 -42.856  67.069  1.00  0.00           C  
ATOM   2027  CG2 ILE A 126      50.880 -40.924  68.648  1.00  0.00           C  
ATOM   2028  CD1 ILE A 126      51.275 -42.226  65.859  1.00  0.00           C  
ATOM   2029  H   ILE A 126      47.710 -43.143  67.423  1.00  0.00           H  
ATOM   2030  HA  ILE A 126      49.683 -43.287  69.554  1.00  0.00           H  
ATOM   2031  HB  ILE A 126      49.239 -41.268  67.319  1.00  0.00           H  
ATOM   2032 1HG1 ILE A 126      51.391 -43.366  67.646  1.00  0.00           H  
ATOM   2033 2HG1 ILE A 126      49.919 -43.614  66.720  1.00  0.00           H  
ATOM   2034 1HG2 ILE A 126      51.473 -40.409  67.893  1.00  0.00           H  
ATOM   2035 2HG2 ILE A 126      50.339 -40.190  69.245  1.00  0.00           H  
ATOM   2036 3HG2 ILE A 126      51.539 -41.503  69.295  1.00  0.00           H  
ATOM   2037 1HD1 ILE A 126      51.772 -42.998  65.272  1.00  0.00           H  
ATOM   2038 2HD1 ILE A 126      50.515 -41.739  65.247  1.00  0.00           H  
ATOM   2039 3HD1 ILE A 126      52.008 -41.490  66.184  1.00  0.00           H  
ATOM   2040  N   GLN A 127      48.903 -41.695  71.269  1.00  0.00           N  
ATOM   2041  CA  GLN A 127      48.557 -40.727  72.322  1.00  0.00           C  
ATOM   2042  C   GLN A 127      47.038 -40.567  72.513  1.00  0.00           C  
ATOM   2043  O   GLN A 127      46.548 -39.491  72.879  1.00  0.00           O  
ATOM   2044  CB  GLN A 127      49.253 -39.375  72.067  1.00  0.00           C  
ATOM   2045  CG  GLN A 127      50.787 -39.453  72.096  1.00  0.00           C  
ATOM   2046  CD  GLN A 127      51.483 -38.139  71.749  1.00  0.00           C  
ATOM   2047  OE1 GLN A 127      50.941 -37.299  71.028  1.00  0.00           O  
ATOM   2048  NE2 GLN A 127      52.700 -37.967  72.254  1.00  0.00           N  
ATOM   2049  H   GLN A 127      49.497 -42.479  71.498  1.00  0.00           H  
ATOM   2050  HA  GLN A 127      48.902 -41.118  73.279  1.00  0.00           H  
ATOM   2051 1HB  GLN A 127      48.951 -38.988  71.095  1.00  0.00           H  
ATOM   2052 2HB  GLN A 127      48.934 -38.654  72.821  1.00  0.00           H  
ATOM   2053 1HG  GLN A 127      51.107 -39.738  73.098  1.00  0.00           H  
ATOM   2054 2HG  GLN A 127      51.118 -40.198  71.373  1.00  0.00           H  
ATOM   2055 1HE2 GLN A 127      53.208 -37.126  72.063  1.00  0.00           H  
ATOM   2056 2HE2 GLN A 127      53.108 -38.678  72.827  1.00  0.00           H  
ATOM   2057  N   GLY A 128      46.313 -41.659  72.260  1.00  0.00           N  
ATOM   2058  CA  GLY A 128      44.867 -41.747  72.493  1.00  0.00           C  
ATOM   2059  C   GLY A 128      44.017 -40.935  71.531  1.00  0.00           C  
ATOM   2060  O   GLY A 128      42.863 -40.625  71.834  1.00  0.00           O  
ATOM   2061  H   GLY A 128      46.800 -42.462  71.888  1.00  0.00           H  
ATOM   2062 1HA  GLY A 128      44.550 -42.787  72.422  1.00  0.00           H  
ATOM   2063 2HA  GLY A 128      44.641 -41.410  73.503  1.00  0.00           H  
ATOM   2064  N   THR A 129      44.577 -40.605  70.366  1.00  0.00           N  
ATOM   2065  CA  THR A 129      43.861 -39.786  69.383  1.00  0.00           C  
ATOM   2066  C   THR A 129      43.368 -40.523  68.129  1.00  0.00           C  
ATOM   2067  O   THR A 129      42.870 -39.883  67.198  1.00  0.00           O  
ATOM   2068  CB  THR A 129      44.752 -38.610  68.940  1.00  0.00           C  
ATOM   2069  OG1 THR A 129      45.926 -39.115  68.292  1.00  0.00           O  
ATOM   2070  CG2 THR A 129      45.161 -37.770  70.140  1.00  0.00           C  
ATOM   2071  H   THR A 129      45.511 -40.924  70.154  1.00  0.00           H  
ATOM   2072  HA  THR A 129      42.931 -39.439  69.834  1.00  0.00           H  
ATOM   2073  HB  THR A 129      44.204 -37.985  68.235  1.00  0.00           H  
ATOM   2074  HG1 THR A 129      45.981 -40.065  68.423  1.00  0.00           H  
ATOM   2075 1HG2 THR A 129      45.789 -36.944  69.808  1.00  0.00           H  
ATOM   2076 2HG2 THR A 129      44.270 -37.375  70.629  1.00  0.00           H  
ATOM   2077 3HG2 THR A 129      45.717 -38.388  70.844  1.00  0.00           H  
ATOM   2078  N   LEU A 130      43.513 -41.850  68.114  1.00  0.00           N  
ATOM   2079  CA  LEU A 130      43.102 -42.725  66.993  1.00  0.00           C  
ATOM   2080  C   LEU A 130      43.943 -42.592  65.719  1.00  0.00           C  
ATOM   2081  O   LEU A 130      43.594 -43.163  64.681  1.00  0.00           O  
ATOM   2082  CB  LEU A 130      41.636 -42.443  66.639  1.00  0.00           C  
ATOM   2083  CG  LEU A 130      40.635 -42.581  67.793  1.00  0.00           C  
ATOM   2084  CD1 LEU A 130      39.237 -42.246  67.295  1.00  0.00           C  
ATOM   2085  CD2 LEU A 130      40.695 -43.995  68.351  1.00  0.00           C  
ATOM   2086  H   LEU A 130      43.933 -42.265  68.933  1.00  0.00           H  
ATOM   2087  HA  LEU A 130      43.302 -43.760  67.270  1.00  0.00           H  
ATOM   2088 1HB  LEU A 130      41.562 -41.427  66.255  1.00  0.00           H  
ATOM   2089 2HB  LEU A 130      41.330 -43.130  65.852  1.00  0.00           H  
ATOM   2090  HG  LEU A 130      40.888 -41.870  68.580  1.00  0.00           H  
ATOM   2091 1HD1 LEU A 130      38.525 -42.344  68.116  1.00  0.00           H  
ATOM   2092 2HD1 LEU A 130      39.219 -41.223  66.921  1.00  0.00           H  
ATOM   2093 3HD1 LEU A 130      38.962 -42.931  66.494  1.00  0.00           H  
ATOM   2094 1HD2 LEU A 130      39.983 -44.094  69.171  1.00  0.00           H  
ATOM   2095 2HD2 LEU A 130      40.441 -44.707  67.565  1.00  0.00           H  
ATOM   2096 3HD2 LEU A 130      41.700 -44.201  68.715  1.00  0.00           H  
ATOM   2097  N   ASN A 131      45.038 -41.837  65.801  1.00  0.00           N  
ATOM   2098  CA  ASN A 131      45.983 -41.725  64.689  1.00  0.00           C  
ATOM   2099  C   ASN A 131      46.977 -42.874  64.774  1.00  0.00           C  
ATOM   2100  O   ASN A 131      47.922 -42.832  65.563  1.00  0.00           O  
ATOM   2101  CB  ASN A 131      46.694 -40.384  64.699  1.00  0.00           C  
ATOM   2102  CG  ASN A 131      45.772 -39.238  64.388  1.00  0.00           C  
ATOM   2103  OD1 ASN A 131      45.289 -39.104  63.258  1.00  0.00           O  
ATOM   2104  ND2 ASN A 131      45.519 -38.410  65.369  1.00  0.00           N  
ATOM   2105  H   ASN A 131      45.220 -41.327  66.653  1.00  0.00           H  
ATOM   2106  HA  ASN A 131      45.426 -41.794  63.753  1.00  0.00           H  
ATOM   2107 1HB  ASN A 131      47.144 -40.218  65.679  1.00  0.00           H  
ATOM   2108 2HB  ASN A 131      47.502 -40.395  63.967  1.00  0.00           H  
ATOM   2109 1HD2 ASN A 131      44.912 -37.629  65.220  1.00  0.00           H  
ATOM   2110 2HD2 ASN A 131      45.932 -38.558  66.267  1.00  0.00           H  
ATOM   2111  N   LYS A 132      46.752 -43.904  63.967  1.00  0.00           N  
ATOM   2112  CA  LYS A 132      47.523 -45.138  64.071  1.00  0.00           C  
ATOM   2113  C   LYS A 132      48.946 -44.982  63.547  1.00  0.00           C  
ATOM   2114  O   LYS A 132      49.177 -44.316  62.535  1.00  0.00           O  
ATOM   2115  CB  LYS A 132      46.787 -46.279  63.364  1.00  0.00           C  
ATOM   2116  CG  LYS A 132      45.472 -46.649  64.045  1.00  0.00           C  
ATOM   2117  CD  LYS A 132      44.750 -47.785  63.342  1.00  0.00           C  
ATOM   2118  CE  LYS A 132      43.394 -48.039  63.992  1.00  0.00           C  
ATOM   2119  NZ  LYS A 132      42.652 -49.151  63.336  1.00  0.00           N  
ATOM   2120  H   LYS A 132      46.030 -43.834  63.264  1.00  0.00           H  
ATOM   2121  HA  LYS A 132      47.633 -45.389  65.125  1.00  0.00           H  
ATOM   2122 1HB  LYS A 132      46.579 -45.995  62.332  1.00  0.00           H  
ATOM   2123 2HB  LYS A 132      47.427 -47.162  63.337  1.00  0.00           H  
ATOM   2124 1HG  LYS A 132      45.666 -46.951  65.073  1.00  0.00           H  
ATOM   2125 2HG  LYS A 132      44.813 -45.782  64.059  1.00  0.00           H  
ATOM   2126 1HD  LYS A 132      44.607 -47.531  62.291  1.00  0.00           H  
ATOM   2127 2HD  LYS A 132      45.353 -48.690  63.399  1.00  0.00           H  
ATOM   2128 1HE  LYS A 132      43.537 -48.288  65.043  1.00  0.00           H  
ATOM   2129 2HE  LYS A 132      42.788 -47.135  63.934  1.00  0.00           H  
ATOM   2130 1HZ  LYS A 132      41.763 -49.281  63.798  1.00  0.00           H  
ATOM   2131 2HZ  LYS A 132      42.494 -48.924  62.363  1.00  0.00           H  
ATOM   2132 3HZ  LYS A 132      43.192 -50.001  63.400  1.00  0.00           H  
ATOM   2133  N   ALA A 133      49.894 -45.592  64.254  1.00  0.00           N  
ATOM   2134  CA  ALA A 133      51.287 -45.622  63.824  1.00  0.00           C  
ATOM   2135  C   ALA A 133      51.471 -46.526  62.610  1.00  0.00           C  
ATOM   2136  O   ALA A 133      50.898 -47.617  62.542  1.00  0.00           O  
ATOM   2137  CB  ALA A 133      52.183 -46.065  64.963  1.00  0.00           C  
ATOM   2138  H   ALA A 133      49.636 -46.048  65.117  1.00  0.00           H  
ATOM   2139  HA  ALA A 133      51.570 -44.613  63.523  1.00  0.00           H  
ATOM   2140 1HB  ALA A 133      53.220 -46.082  64.625  1.00  0.00           H  
ATOM   2141 2HB  ALA A 133      52.085 -45.368  65.796  1.00  0.00           H  
ATOM   2142 3HB  ALA A 133      51.892 -47.061  65.290  1.00  0.00           H  
ATOM   2143  N   GLY A 134      52.271 -46.058  61.658  1.00  0.00           N  
ATOM   2144  CA  GLY A 134      52.471 -46.756  60.390  1.00  0.00           C  
ATOM   2145  C   GLY A 134      53.806 -47.465  60.271  1.00  0.00           C  
ATOM   2146  O   GLY A 134      54.083 -48.106  59.258  1.00  0.00           O  
ATOM   2147  H   GLY A 134      52.756 -45.188  61.822  1.00  0.00           H  
ATOM   2148 1HA  GLY A 134      51.682 -47.496  60.253  1.00  0.00           H  
ATOM   2149 2HA  GLY A 134      52.390 -46.046  59.567  1.00  0.00           H  
ATOM   2150  N   PHE A 135      54.632 -47.348  61.309  1.00  0.00           N  
ATOM   2151  CA  PHE A 135      55.960 -47.955  61.338  1.00  0.00           C  
ATOM   2152  C   PHE A 135      56.513 -47.951  62.759  1.00  0.00           C  
ATOM   2153  O   PHE A 135      56.076 -47.163  63.599  1.00  0.00           O  
ATOM   2154  CB  PHE A 135      56.916 -47.209  60.405  1.00  0.00           C  
ATOM   2155  CG  PHE A 135      57.062 -45.749  60.728  1.00  0.00           C  
ATOM   2156  CD1 PHE A 135      56.177 -44.817  60.205  1.00  0.00           C  
ATOM   2157  CD2 PHE A 135      58.083 -45.305  61.553  1.00  0.00           C  
ATOM   2158  CE1 PHE A 135      56.311 -43.474  60.501  1.00  0.00           C  
ATOM   2159  CE2 PHE A 135      58.218 -43.963  61.852  1.00  0.00           C  
ATOM   2160  CZ  PHE A 135      57.330 -43.047  61.325  1.00  0.00           C  
ATOM   2161  H   PHE A 135      54.317 -46.813  62.107  1.00  0.00           H  
ATOM   2162  HA  PHE A 135      55.874 -48.991  61.005  1.00  0.00           H  
ATOM   2163 1HB  PHE A 135      57.903 -47.668  60.454  1.00  0.00           H  
ATOM   2164 2HB  PHE A 135      56.565 -47.297  59.378  1.00  0.00           H  
ATOM   2165  HD1 PHE A 135      55.370 -45.156  59.555  1.00  0.00           H  
ATOM   2166  HD2 PHE A 135      58.785 -46.029  61.970  1.00  0.00           H  
ATOM   2167  HE1 PHE A 135      55.609 -42.752  60.084  1.00  0.00           H  
ATOM   2168  HE2 PHE A 135      59.025 -43.627  62.503  1.00  0.00           H  
ATOM   2169  HZ  PHE A 135      57.437 -41.988  61.557  1.00  0.00           H  
ATOM   2170  N   VAL A 136      57.476 -48.827  63.023  1.00  0.00           N  
ATOM   2171  CA  VAL A 136      58.368 -48.661  64.169  1.00  0.00           C  
ATOM   2172  C   VAL A 136      59.629 -47.887  63.781  1.00  0.00           C  
ATOM   2173  O   VAL A 136      60.268 -48.186  62.773  1.00  0.00           O  
ATOM   2174  CB  VAL A 136      58.766 -50.036  64.738  1.00  0.00           C  
ATOM   2175  CG1 VAL A 136      59.747 -49.872  65.890  1.00  0.00           C  
ATOM   2176  CG2 VAL A 136      57.525 -50.789  65.190  1.00  0.00           C  
ATOM   2177  H   VAL A 136      57.596 -49.628  62.419  1.00  0.00           H  
ATOM   2178  HA  VAL A 136      57.880 -48.009  64.895  1.00  0.00           H  
ATOM   2179  HB  VAL A 136      59.276 -50.607  63.961  1.00  0.00           H  
ATOM   2180 1HG1 VAL A 136      60.018 -50.853  66.280  1.00  0.00           H  
ATOM   2181 2HG1 VAL A 136      60.643 -49.363  65.535  1.00  0.00           H  
ATOM   2182 3HG1 VAL A 136      59.283 -49.284  66.681  1.00  0.00           H  
ATOM   2183 1HG2 VAL A 136      57.814 -51.760  65.590  1.00  0.00           H  
ATOM   2184 2HG2 VAL A 136      57.012 -50.216  65.963  1.00  0.00           H  
ATOM   2185 3HG2 VAL A 136      56.856 -50.932  64.341  1.00  0.00           H  
ATOM   2186  N   GLY A 137      59.963 -46.877  64.586  1.00  0.00           N  
ATOM   2187  CA  GLY A 137      61.128 -46.033  64.343  1.00  0.00           C  
ATOM   2188  C   GLY A 137      60.813 -44.549  64.536  1.00  0.00           C  
ATOM   2189  O   GLY A 137      59.653 -44.169  64.702  1.00  0.00           O  
ATOM   2190  H   GLY A 137      59.383 -46.696  65.392  1.00  0.00           H  
ATOM   2191 1HA  GLY A 137      61.933 -46.320  65.020  1.00  0.00           H  
ATOM   2192 2HA  GLY A 137      61.489 -46.194  63.328  1.00  0.00           H  
ATOM   2193  N   GLU A 138      61.854 -43.719  64.518  1.00  0.00           N  
ATOM   2194  CA  GLU A 138      63.243 -44.194  64.419  1.00  0.00           C  
ATOM   2195  C   GLU A 138      63.658 -44.959  65.675  1.00  0.00           C  
ATOM   2196  O   GLU A 138      63.479 -44.474  66.794  1.00  0.00           O  
ATOM   2197  CB  GLU A 138      64.197 -43.019  64.193  1.00  0.00           C  
ATOM   2198  CG  GLU A 138      64.101 -42.389  62.810  1.00  0.00           C  
ATOM   2199  CD  GLU A 138      64.469 -40.932  62.804  1.00  0.00           C  
ATOM   2200  OE1 GLU A 138      63.704 -40.148  62.296  1.00  0.00           O  
ATOM   2201  OE2 GLU A 138      65.516 -40.602  63.310  1.00  0.00           O  
ATOM   2202  H   GLU A 138      61.677 -42.726  64.574  1.00  0.00           H  
ATOM   2203  HA  GLU A 138      63.311 -44.890  63.584  1.00  0.00           H  
ATOM   2204 1HB  GLU A 138      63.996 -42.240  64.929  1.00  0.00           H  
ATOM   2205 2HB  GLU A 138      65.224 -43.351  64.339  1.00  0.00           H  
ATOM   2206 1HG  GLU A 138      64.768 -42.923  62.133  1.00  0.00           H  
ATOM   2207 2HG  GLU A 138      63.084 -42.504  62.440  1.00  0.00           H  
ATOM   2208  N   ILE A 139      64.218 -46.149  65.480  1.00  0.00           N  
ATOM   2209  CA  ILE A 139      64.915 -46.854  66.548  1.00  0.00           C  
ATOM   2210  C   ILE A 139      66.384 -46.463  66.659  1.00  0.00           C  
ATOM   2211  O   ILE A 139      67.159 -46.624  65.715  1.00  0.00           O  
ATOM   2212  CB  ILE A 139      64.813 -48.376  66.341  1.00  0.00           C  
ATOM   2213  CG1 ILE A 139      63.346 -48.806  66.250  1.00  0.00           C  
ATOM   2214  CG2 ILE A 139      65.519 -49.115  67.468  1.00  0.00           C  
ATOM   2215  CD1 ILE A 139      62.534 -48.466  67.479  1.00  0.00           C  
ATOM   2216  H   ILE A 139      64.159 -46.575  64.566  1.00  0.00           H  
ATOM   2217  HA  ILE A 139      64.455 -46.573  67.496  1.00  0.00           H  
ATOM   2218  HB  ILE A 139      65.279 -48.646  65.394  1.00  0.00           H  
ATOM   2219 1HG1 ILE A 139      62.880 -48.328  65.390  1.00  0.00           H  
ATOM   2220 2HG1 ILE A 139      63.292 -49.884  66.094  1.00  0.00           H  
ATOM   2221 1HG2 ILE A 139      65.437 -50.189  67.306  1.00  0.00           H  
ATOM   2222 2HG2 ILE A 139      66.570 -48.830  67.486  1.00  0.00           H  
ATOM   2223 3HG2 ILE A 139      65.056 -48.855  68.420  1.00  0.00           H  
ATOM   2224 1HD1 ILE A 139      61.506 -48.802  67.340  1.00  0.00           H  
ATOM   2225 2HD1 ILE A 139      62.963 -48.964  68.349  1.00  0.00           H  
ATOM   2226 3HD1 ILE A 139      62.544 -47.388  67.635  1.00  0.00           H  
ATOM   2227  N   GLY A 140      66.738 -45.935  67.829  1.00  0.00           N  
ATOM   2228  CA  GLY A 140      67.985 -45.210  68.054  1.00  0.00           C  
ATOM   2229  C   GLY A 140      69.099 -46.247  68.084  1.00  0.00           C  
ATOM   2230  O   GLY A 140      69.126 -47.099  68.970  1.00  0.00           O  
ATOM   2231  H   GLY A 140      66.092 -46.052  68.594  1.00  0.00           H  
ATOM   2232 1HA  GLY A 140      68.130 -44.480  67.258  1.00  0.00           H  
ATOM   2233 2HA  GLY A 140      67.920 -44.656  68.990  1.00  0.00           H  
ATOM   2234  N   THR A 141      70.010 -46.192  67.120  1.00  0.00           N  
ATOM   2235  CA  THR A 141      71.357 -46.712  67.344  1.00  0.00           C  
ATOM   2236  C   THR A 141      72.440 -45.631  67.215  1.00  0.00           C  
ATOM   2237  O   THR A 141      72.613 -45.047  66.140  1.00  0.00           O  
ATOM   2238  CB  THR A 141      71.662 -47.860  66.363  1.00  0.00           C  
ATOM   2239  OG1 THR A 141      71.382 -47.434  65.023  1.00  0.00           O  
ATOM   2240  CG2 THR A 141      70.816 -49.080  66.691  1.00  0.00           C  
ATOM   2241  H   THR A 141      69.782 -45.789  66.221  1.00  0.00           H  
ATOM   2242  HA  THR A 141      71.432 -47.044  68.381  1.00  0.00           H  
ATOM   2243  HB  THR A 141      72.716 -48.127  66.433  1.00  0.00           H  
ATOM   2244  HG1 THR A 141      71.102 -46.516  65.032  1.00  0.00           H  
ATOM   2245 1HG2 THR A 141      71.045 -49.881  65.989  1.00  0.00           H  
ATOM   2246 2HG2 THR A 141      71.035 -49.413  67.706  1.00  0.00           H  
ATOM   2247 3HG2 THR A 141      69.760 -48.822  66.614  1.00  0.00           H  
ATOM   2248  N   SER A 142      73.157 -45.362  68.309  1.00  0.00           N  
ATOM   2249  CA  SER A 142      74.044 -44.196  68.407  1.00  0.00           C  
ATOM   2250  C   SER A 142      75.526 -44.517  68.146  1.00  0.00           C  
ATOM   2251  O   SER A 142      75.857 -45.680  67.903  1.00  0.00           O  
ATOM   2252  CB  SER A 142      73.903 -43.573  69.782  1.00  0.00           C  
ATOM   2253  OG  SER A 142      74.691 -44.249  70.723  1.00  0.00           O  
ATOM   2254  H   SER A 142      73.079 -45.991  69.095  1.00  0.00           H  
ATOM   2255  HA  SER A 142      73.787 -43.497  67.610  1.00  0.00           H  
ATOM   2256 1HB  SER A 142      74.201 -42.526  69.740  1.00  0.00           H  
ATOM   2257 2HB  SER A 142      72.858 -43.603  70.089  1.00  0.00           H  
ATOM   2258  HG  SER A 142      75.110 -44.970  70.248  1.00  0.00           H  
ATOM   2259  N   PRO A 143      76.421 -43.502  68.199  1.00  0.00           N  
ATOM   2260  CA  PRO A 143      77.860 -43.815  68.087  1.00  0.00           C  
ATOM   2261  C   PRO A 143      78.397 -44.773  69.155  1.00  0.00           C  
ATOM   2262  O   PRO A 143      79.512 -45.281  69.014  1.00  0.00           O  
ATOM   2263  CB  PRO A 143      78.503 -42.431  68.226  1.00  0.00           C  
ATOM   2264  CG  PRO A 143      77.425 -41.485  67.818  1.00  0.00           C  
ATOM   2265  CD  PRO A 143      76.165 -42.091  68.376  1.00  0.00           C  
ATOM   2266  HA  PRO A 143      78.059 -44.247  67.094  1.00  0.00           H  
ATOM   2267 1HB  PRO A 143      78.840 -42.275  69.261  1.00  0.00           H  
ATOM   2268 2HB  PRO A 143      79.394 -42.365  67.584  1.00  0.00           H  
ATOM   2269 1HG  PRO A 143      77.628 -40.482  68.222  1.00  0.00           H  
ATOM   2270 2HG  PRO A 143      77.400 -41.388  66.723  1.00  0.00           H  
ATOM   2271 1HD  PRO A 143      76.060 -41.810  69.435  1.00  0.00           H  
ATOM   2272 2HD  PRO A 143      75.300 -41.740  67.794  1.00  0.00           H  
ATOM   2273  N   ASP A 144      77.616 -45.005  70.208  1.00  0.00           N  
ATOM   2274  CA  ASP A 144      78.002 -45.905  71.292  1.00  0.00           C  
ATOM   2275  C   ASP A 144      77.272 -47.234  71.314  1.00  0.00           C  
ATOM   2276  O   ASP A 144      77.672 -48.165  72.018  1.00  0.00           O  
ATOM   2277  CB  ASP A 144      77.788 -45.209  72.638  1.00  0.00           C  
ATOM   2278  CG  ASP A 144      78.682 -43.990  72.824  1.00  0.00           C  
ATOM   2279  OD1 ASP A 144      79.775 -43.996  72.310  1.00  0.00           O  
ATOM   2280  OD2 ASP A 144      78.264 -43.066  73.479  1.00  0.00           O  
ATOM   2281  H   ASP A 144      76.722 -44.537  70.253  1.00  0.00           H  
ATOM   2282  HA  ASP A 144      79.061 -46.146  71.182  1.00  0.00           H  
ATOM   2283 1HB  ASP A 144      76.747 -44.894  72.723  1.00  0.00           H  
ATOM   2284 2HB  ASP A 144      77.984 -45.912  73.448  1.00  0.00           H  
ATOM   2285  N   LEU A 145      76.191 -47.310  70.540  1.00  0.00           N  
ATOM   2286  CA  LEU A 145      75.413 -48.537  70.398  1.00  0.00           C  
ATOM   2287  C   LEU A 145      75.589 -49.403  71.642  1.00  0.00           C  
ATOM   2288  O   LEU A 145      76.310 -50.408  71.629  1.00  0.00           O  
ATOM   2289  CB  LEU A 145      75.850 -49.313  69.149  1.00  0.00           C  
ATOM   2290  CG  LEU A 145      75.154 -50.662  68.926  1.00  0.00           C  
ATOM   2291  CD1 LEU A 145      73.670 -50.433  68.673  1.00  0.00           C  
ATOM   2292  CD2 LEU A 145      75.805 -51.382  67.754  1.00  0.00           C  
ATOM   2293  H   LEU A 145      75.904 -46.483  70.037  1.00  0.00           H  
ATOM   2294  HA  LEU A 145      74.360 -48.271  70.310  1.00  0.00           H  
ATOM   2295 1HB  LEU A 145      75.662 -48.695  68.272  1.00  0.00           H  
ATOM   2296 2HB  LEU A 145      76.922 -49.500  69.213  1.00  0.00           H  
ATOM   2297  HG  LEU A 145      75.248 -51.273  69.825  1.00  0.00           H  
ATOM   2298 1HD1 LEU A 145      73.176 -51.392  68.515  1.00  0.00           H  
ATOM   2299 2HD1 LEU A 145      73.227 -49.935  69.534  1.00  0.00           H  
ATOM   2300 3HD1 LEU A 145      73.545 -49.811  67.788  1.00  0.00           H  
ATOM   2301 1HD2 LEU A 145      75.311 -52.342  67.597  1.00  0.00           H  
ATOM   2302 2HD2 LEU A 145      75.710 -50.773  66.855  1.00  0.00           H  
ATOM   2303 3HD2 LEU A 145      76.860 -51.549  67.970  1.00  0.00           H  
ATOM   2304  N   THR A 146      74.929 -48.993  72.722  1.00  0.00           N  
ATOM   2305  CA  THR A 146      75.056 -49.653  74.014  1.00  0.00           C  
ATOM   2306  C   THR A 146      74.042 -50.789  74.119  1.00  0.00           C  
ATOM   2307  O   THR A 146      73.197 -50.952  73.235  1.00  0.00           O  
ATOM   2308  CB  THR A 146      74.857 -48.660  75.174  1.00  0.00           C  
ATOM   2309  OG1 THR A 146      73.460 -48.383  75.336  1.00  0.00           O  
ATOM   2310  CG2 THR A 146      75.598 -47.361  74.897  1.00  0.00           C  
ATOM   2311  H   THR A 146      74.317 -48.194  72.635  1.00  0.00           H  
ATOM   2312  HA  THR A 146      76.057 -50.079  74.087  1.00  0.00           H  
ATOM   2313  HB  THR A 146      75.236 -49.098  76.097  1.00  0.00           H  
ATOM   2314  HG1 THR A 146      72.993 -49.199  75.531  1.00  0.00           H  
ATOM   2315 1HG2 THR A 146      75.447 -46.671  75.727  1.00  0.00           H  
ATOM   2316 2HG2 THR A 146      76.663 -47.566  74.785  1.00  0.00           H  
ATOM   2317 3HG2 THR A 146      75.217 -46.913  73.980  1.00  0.00           H  
ATOM   2318  N   PRO A 147      74.138 -51.575  75.191  1.00  0.00           N  
ATOM   2319  CA  PRO A 147      73.271 -52.739  75.395  1.00  0.00           C  
ATOM   2320  C   PRO A 147      71.791 -52.363  75.353  1.00  0.00           C  
ATOM   2321  O   PRO A 147      70.969 -53.106  74.814  1.00  0.00           O  
ATOM   2322  CB  PRO A 147      73.685 -53.232  76.786  1.00  0.00           C  
ATOM   2323  CG  PRO A 147      75.120 -52.845  76.899  1.00  0.00           C  
ATOM   2324  CD  PRO A 147      75.194 -51.489  76.249  1.00  0.00           C  
ATOM   2325  HA  PRO A 147      73.445 -53.446  74.583  1.00  0.00           H  
ATOM   2326 1HB  PRO A 147      73.054 -52.763  77.554  1.00  0.00           H  
ATOM   2327 2HB  PRO A 147      73.529 -54.319  76.861  1.00  0.00           H  
ATOM   2328 1HG  PRO A 147      75.425 -52.825  77.956  1.00  0.00           H  
ATOM   2329 2HG  PRO A 147      75.755 -53.590  76.399  1.00  0.00           H  
ATOM   2330 1HD  PRO A 147      74.965 -50.712  76.993  1.00  0.00           H  
ATOM   2331 2HD  PRO A 147      76.199 -51.339  75.827  1.00  0.00           H  
ATOM   2332  N   GLY A 148      71.467 -51.197  75.911  1.00  0.00           N  
ATOM   2333  CA  GLY A 148      70.097 -50.687  75.918  1.00  0.00           C  
ATOM   2334  C   GLY A 148      69.517 -50.493  74.517  1.00  0.00           C  
ATOM   2335  O   GLY A 148      68.377 -50.879  74.263  1.00  0.00           O  
ATOM   2336  H   GLY A 148      72.196 -50.651  76.345  1.00  0.00           H  
ATOM   2337 1HA  GLY A 148      69.454 -51.376  76.467  1.00  0.00           H  
ATOM   2338 2HA  GLY A 148      70.066 -49.732  76.441  1.00  0.00           H  
ATOM   2339  N   GLU A 149      70.301 -49.897  73.620  1.00  0.00           N  
ATOM   2340  CA  GLU A 149      69.897 -49.740  72.221  1.00  0.00           C  
ATOM   2341  C   GLU A 149      69.711 -51.110  71.563  1.00  0.00           C  
ATOM   2342  O   GLU A 149      68.717 -51.338  70.867  1.00  0.00           O  
ATOM   2343  CB  GLU A 149      70.936 -48.923  71.448  1.00  0.00           C  
ATOM   2344  CG  GLU A 149      70.732 -47.417  71.522  1.00  0.00           C  
ATOM   2345  CD  GLU A 149      71.633 -46.658  70.588  1.00  0.00           C  
ATOM   2346  OE1 GLU A 149      72.798 -46.970  70.532  1.00  0.00           O  
ATOM   2347  OE2 GLU A 149      71.156 -45.765  69.928  1.00  0.00           O  
ATOM   2348  H   GLU A 149      71.200 -49.542  73.916  1.00  0.00           H  
ATOM   2349  HA  GLU A 149      68.918 -49.258  72.194  1.00  0.00           H  
ATOM   2350 1HB  GLU A 149      71.932 -49.145  71.832  1.00  0.00           H  
ATOM   2351 2HB  GLU A 149      70.918 -49.212  70.397  1.00  0.00           H  
ATOM   2352 1HG  GLU A 149      69.696 -47.188  71.274  1.00  0.00           H  
ATOM   2353 2HG  GLU A 149      70.914 -47.085  72.543  1.00  0.00           H  
ATOM   2354  N   GLU A 150      70.654 -52.019  71.813  1.00  0.00           N  
ATOM   2355  CA  GLU A 150      70.593 -53.381  71.277  1.00  0.00           C  
ATOM   2356  C   GLU A 150      69.298 -54.090  71.670  1.00  0.00           C  
ATOM   2357  O   GLU A 150      68.696 -54.784  70.846  1.00  0.00           O  
ATOM   2358  CB  GLU A 150      71.794 -54.195  71.764  1.00  0.00           C  
ATOM   2359  CG  GLU A 150      71.763 -55.663  71.362  1.00  0.00           C  
ATOM   2360  CD  GLU A 150      72.958 -56.430  71.856  1.00  0.00           C  
ATOM   2361  OE1 GLU A 150      73.814 -55.833  72.463  1.00  0.00           O  
ATOM   2362  OE2 GLU A 150      73.015 -57.615  71.625  1.00  0.00           O  
ATOM   2363  H   GLU A 150      71.437 -51.753  72.393  1.00  0.00           H  
ATOM   2364  HA  GLU A 150      70.600 -53.325  70.188  1.00  0.00           H  
ATOM   2365 1HB  GLU A 150      72.712 -53.759  71.371  1.00  0.00           H  
ATOM   2366 2HB  GLU A 150      71.848 -54.148  72.852  1.00  0.00           H  
ATOM   2367 1HG  GLU A 150      70.860 -56.120  71.765  1.00  0.00           H  
ATOM   2368 2HG  GLU A 150      71.718 -55.730  70.276  1.00  0.00           H  
ATOM   2369  N   LYS A 151      68.870 -53.907  72.916  1.00  0.00           N  
ATOM   2370  CA  LYS A 151      67.624 -54.500  73.398  1.00  0.00           C  
ATOM   2371  C   LYS A 151      66.390 -53.840  72.778  1.00  0.00           C  
ATOM   2372  O   LYS A 151      65.424 -54.525  72.440  1.00  0.00           O  
ATOM   2373  CB  LYS A 151      67.553 -54.408  74.923  1.00  0.00           C  
ATOM   2374  CG  LYS A 151      68.534 -55.315  75.655  1.00  0.00           C  
ATOM   2375  CD  LYS A 151      68.427 -55.143  77.162  1.00  0.00           C  
ATOM   2376  CE  LYS A 151      69.418 -56.036  77.894  1.00  0.00           C  
ATOM   2377  NZ  LYS A 151      69.340 -55.862  79.370  1.00  0.00           N  
ATOM   2378  H   LYS A 151      69.421 -53.342  73.545  1.00  0.00           H  
ATOM   2379  HA  LYS A 151      67.590 -55.543  73.079  1.00  0.00           H  
ATOM   2380 1HB  LYS A 151      67.750 -53.382  75.236  1.00  0.00           H  
ATOM   2381 2HB  LYS A 151      66.548 -54.665  75.257  1.00  0.00           H  
ATOM   2382 1HG  LYS A 151      68.327 -56.355  75.400  1.00  0.00           H  
ATOM   2383 2HG  LYS A 151      69.551 -55.078  75.342  1.00  0.00           H  
ATOM   2384 1HD  LYS A 151      68.625 -54.103  77.425  1.00  0.00           H  
ATOM   2385 2HD  LYS A 151      67.418 -55.395  77.487  1.00  0.00           H  
ATOM   2386 1HE  LYS A 151      69.215 -57.078  77.652  1.00  0.00           H  
ATOM   2387 2HE  LYS A 151      70.431 -55.801  77.567  1.00  0.00           H  
ATOM   2388 1HZ  LYS A 151      70.012 -56.470  79.817  1.00  0.00           H  
ATOM   2389 2HZ  LYS A 151      69.545 -54.902  79.608  1.00  0.00           H  
ATOM   2390 3HZ  LYS A 151      68.411 -56.096  79.688  1.00  0.00           H  
ATOM   2391  N   VAL A 152      66.440 -52.517  72.623  1.00  0.00           N  
ATOM   2392  CA  VAL A 152      65.394 -51.758  71.927  1.00  0.00           C  
ATOM   2393  C   VAL A 152      65.268 -52.206  70.466  1.00  0.00           C  
ATOM   2394  O   VAL A 152      64.158 -52.297  69.933  1.00  0.00           O  
ATOM   2395  CB  VAL A 152      65.705 -50.250  71.975  1.00  0.00           C  
ATOM   2396  CG1 VAL A 152      64.790 -49.487  71.030  1.00  0.00           C  
ATOM   2397  CG2 VAL A 152      65.560 -49.737  73.399  1.00  0.00           C  
ATOM   2398  H   VAL A 152      67.237 -52.024  73.000  1.00  0.00           H  
ATOM   2399  HA  VAL A 152      64.436 -51.969  72.406  1.00  0.00           H  
ATOM   2400  HB  VAL A 152      66.728 -50.089  71.632  1.00  0.00           H  
ATOM   2401 1HG1 VAL A 152      65.024 -48.423  71.077  1.00  0.00           H  
ATOM   2402 2HG1 VAL A 152      64.937 -49.846  70.012  1.00  0.00           H  
ATOM   2403 3HG1 VAL A 152      63.752 -49.643  71.325  1.00  0.00           H  
ATOM   2404 1HG2 VAL A 152      65.782 -48.670  73.426  1.00  0.00           H  
ATOM   2405 2HG2 VAL A 152      64.539 -49.904  73.744  1.00  0.00           H  
ATOM   2406 3HG2 VAL A 152      66.254 -50.268  74.051  1.00  0.00           H  
ATOM   2407  N   LEU A 153      66.409 -52.490  69.835  1.00  0.00           N  
ATOM   2408  CA  LEU A 153      66.446 -53.088  68.498  1.00  0.00           C  
ATOM   2409  C   LEU A 153      65.699 -54.427  68.470  1.00  0.00           C  
ATOM   2410  O   LEU A 153      64.862 -54.659  67.592  1.00  0.00           O  
ATOM   2411  CB  LEU A 153      67.898 -53.294  68.049  1.00  0.00           C  
ATOM   2412  CG  LEU A 153      68.703 -52.014  67.790  1.00  0.00           C  
ATOM   2413  CD1 LEU A 153      70.131 -52.379  67.411  1.00  0.00           C  
ATOM   2414  CD2 LEU A 153      68.033 -51.207  66.688  1.00  0.00           C  
ATOM   2415  H   LEU A 153      67.279 -52.284  70.305  1.00  0.00           H  
ATOM   2416  HA  LEU A 153      65.927 -52.422  67.807  1.00  0.00           H  
ATOM   2417 1HB  LEU A 153      68.421 -53.864  68.816  1.00  0.00           H  
ATOM   2418 2HB  LEU A 153      67.899 -53.877  67.129  1.00  0.00           H  
ATOM   2419  HG  LEU A 153      68.742 -51.418  68.703  1.00  0.00           H  
ATOM   2420 1HD1 LEU A 153      70.703 -51.470  67.227  1.00  0.00           H  
ATOM   2421 2HD1 LEU A 153      70.593 -52.938  68.225  1.00  0.00           H  
ATOM   2422 3HD1 LEU A 153      70.123 -52.991  66.509  1.00  0.00           H  
ATOM   2423 1HD2 LEU A 153      68.605 -50.297  66.504  1.00  0.00           H  
ATOM   2424 2HD2 LEU A 153      67.995 -51.802  65.774  1.00  0.00           H  
ATOM   2425 3HD2 LEU A 153      67.020 -50.945  66.993  1.00  0.00           H  
ATOM   2426  N   ARG A 154      65.997 -55.293  69.436  1.00  0.00           N  
ATOM   2427  CA  ARG A 154      65.347 -56.600  69.529  1.00  0.00           C  
ATOM   2428  C   ARG A 154      63.840 -56.453  69.762  1.00  0.00           C  
ATOM   2429  O   ARG A 154      63.044 -57.210  69.204  1.00  0.00           O  
ATOM   2430  CB  ARG A 154      65.956 -57.420  70.657  1.00  0.00           C  
ATOM   2431  CG  ARG A 154      67.394 -57.857  70.425  1.00  0.00           C  
ATOM   2432  CD  ARG A 154      67.971 -58.507  71.630  1.00  0.00           C  
ATOM   2433  NE  ARG A 154      69.403 -58.719  71.498  1.00  0.00           N  
ATOM   2434  CZ  ARG A 154      69.967 -59.784  70.896  1.00  0.00           C  
ATOM   2435  NH1 ARG A 154      69.208 -60.723  70.376  1.00  0.00           N  
ATOM   2436  NH2 ARG A 154      71.283 -59.884  70.828  1.00  0.00           N  
ATOM   2437  H   ARG A 154      66.689 -55.037  70.125  1.00  0.00           H  
ATOM   2438  HA  ARG A 154      65.458 -57.110  68.571  1.00  0.00           H  
ATOM   2439 1HB  ARG A 154      65.932 -56.843  71.580  1.00  0.00           H  
ATOM   2440 2HB  ARG A 154      65.360 -58.318  70.816  1.00  0.00           H  
ATOM   2441 1HG  ARG A 154      67.429 -58.570  69.601  1.00  0.00           H  
ATOM   2442 2HG  ARG A 154      68.004 -56.987  70.179  1.00  0.00           H  
ATOM   2443 1HD  ARG A 154      67.798 -57.876  72.501  1.00  0.00           H  
ATOM   2444 2HD  ARG A 154      67.496 -59.475  71.784  1.00  0.00           H  
ATOM   2445  HE  ARG A 154      70.020 -58.017  71.886  1.00  0.00           H  
ATOM   2446 1HH1 ARG A 154      68.202 -60.646  70.429  1.00  0.00           H  
ATOM   2447 2HH1 ARG A 154      69.631 -61.521  69.925  1.00  0.00           H  
ATOM   2448 1HH2 ARG A 154      71.867 -59.162  71.227  1.00  0.00           H  
ATOM   2449 2HH2 ARG A 154      71.705 -60.682  70.376  1.00  0.00           H  
ATOM   2450  N   ALA A 155      63.458 -55.466  70.572  1.00  0.00           N  
ATOM   2451  CA  ALA A 155      62.048 -55.161  70.815  1.00  0.00           C  
ATOM   2452  C   ALA A 155      61.331 -54.741  69.534  1.00  0.00           C  
ATOM   2453  O   ALA A 155      60.232 -55.221  69.250  1.00  0.00           O  
ATOM   2454  CB  ALA A 155      61.919 -54.072  71.871  1.00  0.00           C  
ATOM   2455  H   ALA A 155      64.167 -54.912  71.032  1.00  0.00           H  
ATOM   2456  HA  ALA A 155      61.564 -56.067  71.180  1.00  0.00           H  
ATOM   2457 1HB  ALA A 155      60.864 -53.858  72.045  1.00  0.00           H  
ATOM   2458 2HB  ALA A 155      62.379 -54.410  72.799  1.00  0.00           H  
ATOM   2459 3HB  ALA A 155      62.420 -53.170  71.525  1.00  0.00           H  
ATOM   2460  N   ALA A 156      61.954 -53.841  68.771  1.00  0.00           N  
ATOM   2461  CA  ALA A 156      61.437 -53.423  67.469  1.00  0.00           C  
ATOM   2462  C   ALA A 156      61.303 -54.609  66.516  1.00  0.00           C  
ATOM   2463  O   ALA A 156      60.347 -54.684  65.739  1.00  0.00           O  
ATOM   2464  CB  ALA A 156      62.336 -52.356  66.861  1.00  0.00           C  
ATOM   2465  H   ALA A 156      62.816 -53.439  69.111  1.00  0.00           H  
ATOM   2466  HA  ALA A 156      60.439 -53.010  67.617  1.00  0.00           H  
ATOM   2467 1HB  ALA A 156      61.938 -52.054  65.893  1.00  0.00           H  
ATOM   2468 2HB  ALA A 156      62.375 -51.492  67.524  1.00  0.00           H  
ATOM   2469 3HB  ALA A 156      63.340 -52.758  66.731  1.00  0.00           H  
ATOM   2470  N   ALA A 157      62.267 -55.525  66.591  1.00  0.00           N  
ATOM   2471  CA  ALA A 157      62.238 -56.779  65.843  1.00  0.00           C  
ATOM   2472  C   ALA A 157      60.962 -57.574  66.111  1.00  0.00           C  
ATOM   2473  O   ALA A 157      60.200 -57.870  65.187  1.00  0.00           O  
ATOM   2474  CB  ALA A 157      63.461 -57.619  66.181  1.00  0.00           C  
ATOM   2475  H   ALA A 157      63.050 -55.334  67.199  1.00  0.00           H  
ATOM   2476  HA  ALA A 157      62.246 -56.539  64.779  1.00  0.00           H  
ATOM   2477 1HB  ALA A 157      63.432 -58.548  65.612  1.00  0.00           H  
ATOM   2478 2HB  ALA A 157      64.364 -57.065  65.926  1.00  0.00           H  
ATOM   2479 3HB  ALA A 157      63.463 -57.846  67.245  1.00  0.00           H  
ATOM   2480  N   GLN A 158      60.734 -57.904  67.383  1.00  0.00           N  
ATOM   2481  CA  GLN A 158      59.594 -58.722  67.798  1.00  0.00           C  
ATOM   2482  C   GLN A 158      58.271 -58.057  67.401  1.00  0.00           C  
ATOM   2483  O   GLN A 158      57.338 -58.736  66.965  1.00  0.00           O  
ATOM   2484  CB  GLN A 158      59.628 -58.962  69.310  1.00  0.00           C  
ATOM   2485  CG  GLN A 158      60.740 -59.889  69.768  1.00  0.00           C  
ATOM   2486  CD  GLN A 158      60.687 -60.165  71.259  1.00  0.00           C  
ATOM   2487  OE1 GLN A 158      59.756 -59.743  71.949  1.00  0.00           O  
ATOM   2488  NE2 GLN A 158      61.688 -60.878  71.764  1.00  0.00           N  
ATOM   2489  H   GLN A 158      61.384 -57.572  68.083  1.00  0.00           H  
ATOM   2490  HA  GLN A 158      59.632 -59.668  67.260  1.00  0.00           H  
ATOM   2491 1HB  GLN A 158      59.749 -58.010  69.827  1.00  0.00           H  
ATOM   2492 2HB  GLN A 158      58.679 -59.391  69.632  1.00  0.00           H  
ATOM   2493 1HG  GLN A 158      60.648 -60.839  69.241  1.00  0.00           H  
ATOM   2494 2HG  GLN A 158      61.701 -59.428  69.540  1.00  0.00           H  
ATOM   2495 1HE2 GLN A 158      61.707 -61.091  72.741  1.00  0.00           H  
ATOM   2496 2HE2 GLN A 158      62.423 -61.201  71.167  1.00  0.00           H  
ATOM   2497  N   ALA A 159      58.207 -56.733  67.537  1.00  0.00           N  
ATOM   2498  CA  ALA A 159      57.030 -55.961  67.129  1.00  0.00           C  
ATOM   2499  C   ALA A 159      56.770 -56.074  65.627  1.00  0.00           C  
ATOM   2500  O   ALA A 159      55.646 -56.350  65.203  1.00  0.00           O  
ATOM   2501  CB  ALA A 159      57.197 -54.501  67.524  1.00  0.00           C  
ATOM   2502  H   ALA A 159      58.998 -56.249  67.936  1.00  0.00           H  
ATOM   2503  HA  ALA A 159      56.158 -56.381  67.633  1.00  0.00           H  
ATOM   2504 1HB  ALA A 159      56.314 -53.939  67.220  1.00  0.00           H  
ATOM   2505 2HB  ALA A 159      57.318 -54.428  68.605  1.00  0.00           H  
ATOM   2506 3HB  ALA A 159      58.076 -54.089  67.032  1.00  0.00           H  
ATOM   2507  N   SER A 160      57.817 -55.859  64.836  1.00  0.00           N  
ATOM   2508  CA  SER A 160      57.735 -55.982  63.385  1.00  0.00           C  
ATOM   2509  C   SER A 160      57.253 -57.360  62.943  1.00  0.00           C  
ATOM   2510  O   SER A 160      56.442 -57.472  62.024  1.00  0.00           O  
ATOM   2511  CB  SER A 160      59.092 -55.697  62.771  1.00  0.00           C  
ATOM   2512  OG  SER A 160      59.046 -55.815  61.375  1.00  0.00           O  
ATOM   2513  H   SER A 160      58.696 -55.602  65.259  1.00  0.00           H  
ATOM   2514  HA  SER A 160      57.002 -55.263  63.018  1.00  0.00           H  
ATOM   2515 1HB  SER A 160      59.411 -54.692  63.043  1.00  0.00           H  
ATOM   2516 2HB  SER A 160      59.827 -56.394  63.173  1.00  0.00           H  
ATOM   2517  HG  SER A 160      58.139 -56.043  61.159  1.00  0.00           H  
ATOM   2518  N   ASN A 161      57.754 -58.404  63.602  1.00  0.00           N  
ATOM   2519  CA  ASN A 161      57.430 -59.784  63.236  1.00  0.00           C  
ATOM   2520  C   ASN A 161      55.999 -60.182  63.599  1.00  0.00           C  
ATOM   2521  O   ASN A 161      55.510 -61.218  63.143  1.00  0.00           O  
ATOM   2522  CB  ASN A 161      58.417 -60.738  63.884  1.00  0.00           C  
ATOM   2523  CG  ASN A 161      59.845 -60.411  63.544  1.00  0.00           C  
ATOM   2524  OD1 ASN A 161      60.123 -59.781  62.517  1.00  0.00           O  
ATOM   2525  ND2 ASN A 161      60.756 -60.827  64.386  1.00  0.00           N  
ATOM   2526  H   ASN A 161      58.377 -58.234  64.378  1.00  0.00           H  
ATOM   2527  HA  ASN A 161      57.497 -59.879  62.153  1.00  0.00           H  
ATOM   2528 1HB  ASN A 161      58.297 -60.705  64.968  1.00  0.00           H  
ATOM   2529 2HB  ASN A 161      58.203 -61.757  63.561  1.00  0.00           H  
ATOM   2530 1HD2 ASN A 161      61.722 -60.638  64.211  1.00  0.00           H  
ATOM   2531 2HD2 ASN A 161      60.486 -61.333  65.205  1.00  0.00           H  
ATOM   2532  N   GLU A 162      55.328 -59.334  64.378  1.00  0.00           N  
ATOM   2533  CA  GLU A 162      53.889 -59.459  64.631  1.00  0.00           C  
ATOM   2534  C   GLU A 162      53.016 -58.453  63.861  1.00  0.00           C  
ATOM   2535  O   GLU A 162      51.807 -58.379  64.091  1.00  0.00           O  
ATOM   2536  CB  GLU A 162      53.622 -59.310  66.131  1.00  0.00           C  
ATOM   2537  CG  GLU A 162      54.273 -60.380  66.995  1.00  0.00           C  
ATOM   2538  CD  GLU A 162      53.743 -61.759  66.716  1.00  0.00           C  
ATOM   2539  OE1 GLU A 162      52.571 -61.882  66.450  1.00  0.00           O  
ATOM   2540  OE2 GLU A 162      54.510 -62.691  66.770  1.00  0.00           O  
ATOM   2541  H   GLU A 162      55.837 -58.574  64.808  1.00  0.00           H  
ATOM   2542  HA  GLU A 162      53.557 -60.430  64.259  1.00  0.00           H  
ATOM   2543 1HB  GLU A 162      53.986 -58.340  66.470  1.00  0.00           H  
ATOM   2544 2HB  GLU A 162      52.548 -59.339  66.314  1.00  0.00           H  
ATOM   2545 1HG  GLU A 162      55.348 -60.374  66.816  1.00  0.00           H  
ATOM   2546 2HG  GLU A 162      54.106 -60.137  68.043  1.00  0.00           H  
ATOM   2547  N   ASN A 163      53.624 -57.684  62.956  1.00  0.00           N  
ATOM   2548  CA  ASN A 163      52.891 -56.677  62.165  1.00  0.00           C  
ATOM   2549  C   ASN A 163      53.236 -56.669  60.669  1.00  0.00           C  
ATOM   2550  O   ASN A 163      54.183 -55.994  60.249  1.00  0.00           O  
ATOM   2551  CB  ASN A 163      53.125 -55.296  62.750  1.00  0.00           C  
ATOM   2552  CG  ASN A 163      52.457 -55.114  64.084  1.00  0.00           C  
ATOM   2553  OD1 ASN A 163      51.234 -54.948  64.163  1.00  0.00           O  
ATOM   2554  ND2 ASN A 163      53.236 -55.142  65.135  1.00  0.00           N  
ATOM   2555  H   ASN A 163      54.618 -57.797  62.809  1.00  0.00           H  
ATOM   2556  HA  ASN A 163      51.829 -56.922  62.192  1.00  0.00           H  
ATOM   2557 1HB  ASN A 163      54.196 -55.126  62.866  1.00  0.00           H  
ATOM   2558 2HB  ASN A 163      52.746 -54.541  62.061  1.00  0.00           H  
ATOM   2559 1HD2 ASN A 163      52.846 -55.026  66.050  1.00  0.00           H  
ATOM   2560 2HD2 ASN A 163      54.220 -55.279  65.025  1.00  0.00           H  
ATOM   2561  N   PRO A 164      52.469 -57.422  59.882  1.00  0.00           N  
ATOM   2562  CA  PRO A 164      52.851 -57.841  58.520  1.00  0.00           C  
ATOM   2563  C   PRO A 164      53.071 -56.683  57.532  1.00  0.00           C  
ATOM   2564  O   PRO A 164      53.689 -56.871  56.480  1.00  0.00           O  
ATOM   2565  CB  PRO A 164      51.655 -58.700  58.099  1.00  0.00           C  
ATOM   2566  CG  PRO A 164      51.200 -59.340  59.366  1.00  0.00           C  
ATOM   2567  CD  PRO A 164      51.360 -58.264  60.407  1.00  0.00           C  
ATOM   2568  HA  PRO A 164      53.840 -58.300  58.564  1.00  0.00           H  
ATOM   2569 1HB  PRO A 164      50.881 -58.068  57.639  1.00  0.00           H  
ATOM   2570 2HB  PRO A 164      51.966 -59.432  57.339  1.00  0.00           H  
ATOM   2571 1HG  PRO A 164      50.160 -59.683  59.267  1.00  0.00           H  
ATOM   2572 2HG  PRO A 164      51.809 -60.231  59.581  1.00  0.00           H  
ATOM   2573 1HD  PRO A 164      50.427 -57.686  60.483  1.00  0.00           H  
ATOM   2574 2HD  PRO A 164      51.612 -58.724  61.375  1.00  0.00           H  
ATOM   2575  N   HIS A 165      52.578 -55.492  57.875  1.00  0.00           N  
ATOM   2576  CA  HIS A 165      52.684 -54.323  56.987  1.00  0.00           C  
ATOM   2577  C   HIS A 165      53.629 -53.261  57.568  1.00  0.00           C  
ATOM   2578  O   HIS A 165      54.018 -52.318  56.879  1.00  0.00           O  
ATOM   2579  CB  HIS A 165      51.304 -53.705  56.742  1.00  0.00           C  
ATOM   2580  CG  HIS A 165      50.340 -54.632  56.068  1.00  0.00           C  
ATOM   2581  ND1 HIS A 165      50.505 -55.059  54.767  1.00  0.00           N  
ATOM   2582  CD2 HIS A 165      49.201 -55.212  56.514  1.00  0.00           C  
ATOM   2583  CE1 HIS A 165      49.508 -55.864  54.442  1.00  0.00           C  
ATOM   2584  NE2 HIS A 165      48.704 -55.972  55.484  1.00  0.00           N  
ATOM   2585  H   HIS A 165      52.121 -55.391  58.769  1.00  0.00           H  
ATOM   2586  HA  HIS A 165      53.091 -54.633  56.025  1.00  0.00           H  
ATOM   2587 1HB  HIS A 165      50.870 -53.394  57.693  1.00  0.00           H  
ATOM   2588 2HB  HIS A 165      51.409 -52.814  56.123  1.00  0.00           H  
ATOM   2589  HD2 HIS A 165      48.760 -55.097  57.504  1.00  0.00           H  
ATOM   2590  HE1 HIS A 165      49.374 -56.355  53.479  1.00  0.00           H  
ATOM   2591  HE2 HIS A 165      47.859 -56.524  55.523  1.00  0.00           H  
ATOM   2592  N   ALA A 166      54.041 -53.442  58.807  1.00  0.00           N  
ATOM   2593  CA  ALA A 166      54.805 -52.353  59.405  1.00  0.00           C  
ATOM   2594  C   ALA A 166      56.280 -52.447  59.037  1.00  0.00           C  
ATOM   2595  O   ALA A 166      56.952 -53.423  59.369  1.00  0.00           O  
ATOM   2596  CB  ALA A 166      54.636 -52.357  60.918  1.00  0.00           C  
ATOM   2597  H   ALA A 166      53.843 -54.264  59.358  1.00  0.00           H  
ATOM   2598  HA  ALA A 166      54.421 -51.413  59.010  1.00  0.00           H  
ATOM   2599 1HB  ALA A 166      55.212 -51.539  61.350  1.00  0.00           H  
ATOM   2600 2HB  ALA A 166      53.582 -52.231  61.167  1.00  0.00           H  
ATOM   2601 3HB  ALA A 166      54.993 -53.304  61.321  1.00  0.00           H  
ATOM   2602  N   PRO A 167      56.778 -51.426  58.348  1.00  0.00           N  
ATOM   2603  CA  PRO A 167      58.216 -51.257  58.159  1.00  0.00           C  
ATOM   2604  C   PRO A 167      58.906 -50.807  59.442  1.00  0.00           C  
ATOM   2605  O   PRO A 167      58.254 -50.252  60.332  1.00  0.00           O  
ATOM   2606  CB  PRO A 167      58.293 -50.180  57.072  1.00  0.00           C  
ATOM   2607  CG  PRO A 167      57.120 -49.302  57.344  1.00  0.00           C  
ATOM   2608  CD  PRO A 167      56.041 -50.248  57.798  1.00  0.00           C  
ATOM   2609  HA  PRO A 167      58.645 -52.202  57.792  1.00  0.00           H  
ATOM   2610 1HB  PRO A 167      59.252 -49.645  57.140  1.00  0.00           H  
ATOM   2611 2HB  PRO A 167      58.255 -50.647  56.077  1.00  0.00           H  
ATOM   2612 1HG  PRO A 167      57.375 -48.552  58.107  1.00  0.00           H  
ATOM   2613 2HG  PRO A 167      56.842 -48.748  56.435  1.00  0.00           H  
ATOM   2614 1HD  PRO A 167      55.433 -49.765  58.577  1.00  0.00           H  
ATOM   2615 2HD  PRO A 167      55.416 -50.532  56.939  1.00  0.00           H  
ATOM   2616  N   ILE A 168      60.209 -51.046  59.540  1.00  0.00           N  
ATOM   2617  CA  ILE A 168      60.998 -50.482  60.632  1.00  0.00           C  
ATOM   2618  C   ILE A 168      62.068 -49.497  60.130  1.00  0.00           C  
ATOM   2619  O   ILE A 168      62.880 -49.830  59.263  1.00  0.00           O  
ATOM   2620  CB  ILE A 168      61.674 -51.604  61.441  1.00  0.00           C  
ATOM   2621  CG1 ILE A 168      62.065 -51.098  62.833  1.00  0.00           C  
ATOM   2622  CG2 ILE A 168      62.894 -52.132  60.702  1.00  0.00           C  
ATOM   2623  CD1 ILE A 168      63.451 -50.498  62.897  1.00  0.00           C  
ATOM   2624  H   ILE A 168      60.667 -51.625  58.851  1.00  0.00           H  
ATOM   2625  HA  ILE A 168      60.355 -49.829  61.223  1.00  0.00           H  
ATOM   2626  HB  ILE A 168      60.969 -52.421  61.590  1.00  0.00           H  
ATOM   2627 1HG1 ILE A 168      61.350 -50.343  63.159  1.00  0.00           H  
ATOM   2628 2HG1 ILE A 168      62.017 -51.921  63.546  1.00  0.00           H  
ATOM   2629 1HG2 ILE A 168      63.360 -52.923  61.288  1.00  0.00           H  
ATOM   2630 2HG2 ILE A 168      62.589 -52.528  59.734  1.00  0.00           H  
ATOM   2631 3HG2 ILE A 168      63.608 -51.322  60.553  1.00  0.00           H  
ATOM   2632 1HD1 ILE A 168      63.655 -50.162  63.914  1.00  0.00           H  
ATOM   2633 2HD1 ILE A 168      64.186 -51.249  62.608  1.00  0.00           H  
ATOM   2634 3HD1 ILE A 168      63.511 -49.649  62.217  1.00  0.00           H  
ATOM   2635  N   ASN A 169      62.035 -48.279  60.673  1.00  0.00           N  
ATOM   2636  CA  ASN A 169      62.945 -47.199  60.284  1.00  0.00           C  
ATOM   2637  C   ASN A 169      64.026 -47.030  61.350  1.00  0.00           C  
ATOM   2638  O   ASN A 169      63.719 -46.789  62.517  1.00  0.00           O  
ATOM   2639  CB  ASN A 169      62.189 -45.901  60.066  1.00  0.00           C  
ATOM   2640  CG  ASN A 169      63.093 -44.766  59.671  1.00  0.00           C  
ATOM   2641  OD1 ASN A 169      62.854 -43.609  60.038  1.00  0.00           O  
ATOM   2642  ND2 ASN A 169      64.128 -45.073  58.931  1.00  0.00           N  
ATOM   2643  H   ASN A 169      61.343 -48.107  61.389  1.00  0.00           H  
ATOM   2644  HA  ASN A 169      63.407 -47.463  59.333  1.00  0.00           H  
ATOM   2645 1HB  ASN A 169      61.440 -46.042  59.285  1.00  0.00           H  
ATOM   2646 2HB  ASN A 169      61.662 -45.629  60.980  1.00  0.00           H  
ATOM   2647 1HD2 ASN A 169      64.763 -44.358  58.639  1.00  0.00           H  
ATOM   2648 2HD2 ASN A 169      64.282 -46.022  58.658  1.00  0.00           H  
ATOM   2649  N   VAL A 170      65.290 -47.150  60.952  1.00  0.00           N  
ATOM   2650  CA  VAL A 170      66.387 -47.031  61.913  1.00  0.00           C  
ATOM   2651  C   VAL A 170      67.017 -45.644  61.950  1.00  0.00           C  
ATOM   2652  O   VAL A 170      66.860 -44.840  61.031  1.00  0.00           O  
ATOM   2653  CB  VAL A 170      67.482 -48.062  61.582  1.00  0.00           C  
ATOM   2654  CG1 VAL A 170      68.473 -48.174  62.731  1.00  0.00           C  
ATOM   2655  CG2 VAL A 170      66.848 -49.412  61.283  1.00  0.00           C  
ATOM   2656  H   VAL A 170      65.504 -47.326  59.981  1.00  0.00           H  
ATOM   2657  HA  VAL A 170      65.988 -47.194  62.915  1.00  0.00           H  
ATOM   2658  HB  VAL A 170      68.038 -47.720  60.709  1.00  0.00           H  
ATOM   2659 1HG1 VAL A 170      69.240 -48.907  62.480  1.00  0.00           H  
ATOM   2660 2HG1 VAL A 170      68.940 -47.205  62.903  1.00  0.00           H  
ATOM   2661 3HG1 VAL A 170      67.950 -48.492  63.633  1.00  0.00           H  
ATOM   2662 1HG2 VAL A 170      67.628 -50.136  61.049  1.00  0.00           H  
ATOM   2663 2HG2 VAL A 170      66.286 -49.752  62.154  1.00  0.00           H  
ATOM   2664 3HG2 VAL A 170      66.174 -49.317  60.431  1.00  0.00           H  
ATOM   2665  N   HIS A 171      67.715 -45.381  63.051  1.00  0.00           N  
ATOM   2666  CA  HIS A 171      68.747 -44.364  63.125  1.00  0.00           C  
ATOM   2667  C   HIS A 171      70.028 -45.111  63.464  1.00  0.00           C  
ATOM   2668  O   HIS A 171      70.084 -45.833  64.463  1.00  0.00           O  
ATOM   2669  CB  HIS A 171      68.433 -43.295  64.177  1.00  0.00           C  
ATOM   2670  CG  HIS A 171      69.619 -42.468  64.567  1.00  0.00           C  
ATOM   2671  ND1 HIS A 171      69.753 -41.144  64.206  1.00  0.00           N  
ATOM   2672  CD2 HIS A 171      70.725 -42.777  65.284  1.00  0.00           C  
ATOM   2673  CE1 HIS A 171      70.891 -40.674  64.686  1.00  0.00           C  
ATOM   2674  NE2 HIS A 171      71.499 -41.644  65.343  1.00  0.00           N  
ATOM   2675  H   HIS A 171      67.504 -45.928  63.873  1.00  0.00           H  
ATOM   2676  HA  HIS A 171      68.803 -43.833  62.175  1.00  0.00           H  
ATOM   2677 1HB  HIS A 171      67.660 -42.626  63.798  1.00  0.00           H  
ATOM   2678 2HB  HIS A 171      68.041 -43.773  65.075  1.00  0.00           H  
ATOM   2679  HD2 HIS A 171      70.958 -43.744  65.730  1.00  0.00           H  
ATOM   2680  HE1 HIS A 171      71.264 -39.657  64.561  1.00  0.00           H  
ATOM   2681  HE2 HIS A 171      72.389 -41.571  65.815  1.00  0.00           H  
ATOM   2682  N   SER A 172      71.055 -44.955  62.635  1.00  0.00           N  
ATOM   2683  CA  SER A 172      72.315 -45.649  62.878  1.00  0.00           C  
ATOM   2684  C   SER A 172      73.540 -44.802  62.553  1.00  0.00           C  
ATOM   2685  O   SER A 172      73.441 -43.748  61.917  1.00  0.00           O  
ATOM   2686  CB  SER A 172      72.357 -46.926  62.062  1.00  0.00           C  
ATOM   2687  OG  SER A 172      72.377 -46.645  60.689  1.00  0.00           O  
ATOM   2688  H   SER A 172      70.972 -44.353  61.828  1.00  0.00           H  
ATOM   2689  HA  SER A 172      72.399 -45.850  63.946  1.00  0.00           H  
ATOM   2690 1HB  SER A 172      73.242 -47.501  62.331  1.00  0.00           H  
ATOM   2691 2HB  SER A 172      71.486 -47.537  62.297  1.00  0.00           H  
ATOM   2692  HG  SER A 172      72.344 -45.688  60.615  1.00  0.00           H  
ATOM   2693  N   ASN A 173      74.690 -45.275  63.022  1.00  0.00           N  
ATOM   2694  CA  ASN A 173      75.969 -44.626  62.785  1.00  0.00           C  
ATOM   2695  C   ASN A 173      76.736 -45.454  61.754  1.00  0.00           C  
ATOM   2696  O   ASN A 173      77.206 -46.556  62.057  1.00  0.00           O  
ATOM   2697  CB  ASN A 173      76.757 -44.470  64.073  1.00  0.00           C  
ATOM   2698  CG  ASN A 173      78.066 -43.760  63.866  1.00  0.00           C  
ATOM   2699  OD1 ASN A 173      78.702 -43.897  62.815  1.00  0.00           O  
ATOM   2700  ND2 ASN A 173      78.482 -43.003  64.850  1.00  0.00           N  
ATOM   2701  H   ASN A 173      74.664 -46.124  63.567  1.00  0.00           H  
ATOM   2702  HA  ASN A 173      75.781 -43.625  62.393  1.00  0.00           H  
ATOM   2703 1HB  ASN A 173      76.164 -43.910  64.797  1.00  0.00           H  
ATOM   2704 2HB  ASN A 173      76.954 -45.453  64.500  1.00  0.00           H  
ATOM   2705 1HD2 ASN A 173      79.346 -42.506  64.768  1.00  0.00           H  
ATOM   2706 2HD2 ASN A 173      77.935 -42.921  65.682  1.00  0.00           H  
ATOM   2707  N   ALA A 174      76.842 -44.924  60.538  1.00  0.00           N  
ATOM   2708  CA  ALA A 174      77.470 -45.633  59.417  1.00  0.00           C  
ATOM   2709  C   ALA A 174      78.945 -45.960  59.647  1.00  0.00           C  
ATOM   2710  O   ALA A 174      79.510 -46.818  58.968  1.00  0.00           O  
ATOM   2711  CB  ALA A 174      77.301 -44.836  58.130  1.00  0.00           C  
ATOM   2712  H   ALA A 174      76.475 -43.995  60.389  1.00  0.00           H  
ATOM   2713  HA  ALA A 174      76.973 -46.596  59.306  1.00  0.00           H  
ATOM   2714 1HB  ALA A 174      77.771 -45.373  57.306  1.00  0.00           H  
ATOM   2715 2HB  ALA A 174      76.239 -44.705  57.919  1.00  0.00           H  
ATOM   2716 3HB  ALA A 174      77.771 -43.861  58.242  1.00  0.00           H  
ATOM   2717  N   HIS A 175      79.556 -45.276  60.609  1.00  0.00           N  
ATOM   2718  CA  HIS A 175      80.979 -45.431  60.889  1.00  0.00           C  
ATOM   2719  C   HIS A 175      81.245 -46.329  62.101  1.00  0.00           C  
ATOM   2720  O   HIS A 175      82.397 -46.545  62.484  1.00  0.00           O  
ATOM   2721  CB  HIS A 175      81.625 -44.061  61.117  1.00  0.00           C  
ATOM   2722  CG  HIS A 175      81.590 -43.171  59.913  1.00  0.00           C  
ATOM   2723  ND1 HIS A 175      82.523 -43.253  58.901  1.00  0.00           N  
ATOM   2724  CD2 HIS A 175      80.736 -42.181  59.560  1.00  0.00           C  
ATOM   2725  CE1 HIS A 175      82.243 -42.351  57.975  1.00  0.00           C  
ATOM   2726  NE2 HIS A 175      81.165 -41.689  58.352  1.00  0.00           N  
ATOM   2727  H   HIS A 175      79.013 -44.628  61.163  1.00  0.00           H  
ATOM   2728  HA  HIS A 175      81.465 -45.918  60.044  1.00  0.00           H  
ATOM   2729 1HB  HIS A 175      81.115 -43.549  61.934  1.00  0.00           H  
ATOM   2730 2HB  HIS A 175      82.666 -44.194  61.413  1.00  0.00           H  
ATOM   2731  HD2 HIS A 175      79.871 -41.839  60.129  1.00  0.00           H  
ATOM   2732  HE1 HIS A 175      82.806 -42.184  57.058  1.00  0.00           H  
ATOM   2733  HE2 HIS A 175      80.722 -40.940  57.839  1.00  0.00           H  
ATOM   2734  N   ASN A 176      80.171 -46.867  62.673  1.00  0.00           N  
ATOM   2735  CA  ASN A 176      80.242 -47.759  63.830  1.00  0.00           C  
ATOM   2736  C   ASN A 176      79.578 -49.120  63.639  1.00  0.00           C  
ATOM   2737  O   ASN A 176      79.465 -49.889  64.593  1.00  0.00           O  
ATOM   2738  CB  ASN A 176      79.643 -47.066  65.041  1.00  0.00           C  
ATOM   2739  CG  ASN A 176      79.906 -47.810  66.320  1.00  0.00           C  
ATOM   2740  OD1 ASN A 176      79.110 -48.662  66.733  1.00  0.00           O  
ATOM   2741  ND2 ASN A 176      81.008 -47.506  66.957  1.00  0.00           N  
ATOM   2742  H   ASN A 176      79.268 -46.641  62.281  1.00  0.00           H  
ATOM   2743  HA  ASN A 176      81.291 -47.980  64.033  1.00  0.00           H  
ATOM   2744 1HB  ASN A 176      80.058 -46.061  65.127  1.00  0.00           H  
ATOM   2745 2HB  ASN A 176      78.566 -46.966  64.907  1.00  0.00           H  
ATOM   2746 1HD2 ASN A 176      81.235 -47.969  67.814  1.00  0.00           H  
ATOM   2747 2HD2 ASN A 176      81.624 -46.811  66.587  1.00  0.00           H  
ATOM   2748  N   ARG A 177      79.158 -49.408  62.405  1.00  0.00           N  
ATOM   2749  CA  ARG A 177      78.616 -50.716  61.999  1.00  0.00           C  
ATOM   2750  C   ARG A 177      77.316 -51.069  62.727  1.00  0.00           C  
ATOM   2751  O   ARG A 177      76.920 -52.238  62.774  1.00  0.00           O  
ATOM   2752  CB  ARG A 177      79.638 -51.814  62.257  1.00  0.00           C  
ATOM   2753  CG  ARG A 177      80.970 -51.627  61.548  1.00  0.00           C  
ATOM   2754  CD  ARG A 177      81.877 -52.782  61.771  1.00  0.00           C  
ATOM   2755  NE  ARG A 177      82.217 -52.941  63.175  1.00  0.00           N  
ATOM   2756  CZ  ARG A 177      83.180 -52.248  63.813  1.00  0.00           C  
ATOM   2757  NH1 ARG A 177      83.888 -51.353  63.160  1.00  0.00           N  
ATOM   2758  NH2 ARG A 177      83.414 -52.467  65.095  1.00  0.00           N  
ATOM   2759  H   ARG A 177      79.223 -48.669  61.719  1.00  0.00           H  
ATOM   2760  HA  ARG A 177      78.332 -50.662  60.947  1.00  0.00           H  
ATOM   2761 1HB  ARG A 177      79.839 -51.879  63.325  1.00  0.00           H  
ATOM   2762 2HB  ARG A 177      79.228 -52.773  61.942  1.00  0.00           H  
ATOM   2763 1HG  ARG A 177      80.801 -51.525  60.476  1.00  0.00           H  
ATOM   2764 2HG  ARG A 177      81.460 -50.728  61.925  1.00  0.00           H  
ATOM   2765 1HD  ARG A 177      81.392 -53.696  61.431  1.00  0.00           H  
ATOM   2766 2HD  ARG A 177      82.800 -52.632  61.211  1.00  0.00           H  
ATOM   2767  HE  ARG A 177      81.694 -53.621  63.711  1.00  0.00           H  
ATOM   2768 1HH1 ARG A 177      83.710 -51.185  62.179  1.00  0.00           H  
ATOM   2769 2HH1 ARG A 177      84.610 -50.833  63.637  1.00  0.00           H  
ATOM   2770 1HH2 ARG A 177      82.870 -53.155  65.598  1.00  0.00           H  
ATOM   2771 2HH2 ARG A 177      84.135 -51.947  65.573  1.00  0.00           H  
ATOM   2772  N   SER A 178      76.655 -50.052  63.286  1.00  0.00           N  
ATOM   2773  CA  SER A 178      75.426 -50.242  64.064  1.00  0.00           C  
ATOM   2774  C   SER A 178      74.215 -50.518  63.176  1.00  0.00           C  
ATOM   2775  O   SER A 178      73.283 -51.211  63.589  1.00  0.00           O  
ATOM   2776  CB  SER A 178      75.159 -49.016  64.916  1.00  0.00           C  
ATOM   2777  OG  SER A 178      74.924 -47.890  64.116  1.00  0.00           O  
ATOM   2778  H   SER A 178      77.021 -49.119  63.165  1.00  0.00           H  
ATOM   2779  HA  SER A 178      75.549 -51.121  64.697  1.00  0.00           H  
ATOM   2780 1HB  SER A 178      74.296 -49.198  65.555  1.00  0.00           H  
ATOM   2781 2HB  SER A 178      76.014 -48.832  65.565  1.00  0.00           H  
ATOM   2782  HG  SER A 178      75.013 -48.188  63.207  1.00  0.00           H  
ATOM   2783  N   GLY A 179      74.240 -49.981  61.958  1.00  0.00           N  
ATOM   2784  CA  GLY A 179      73.187 -50.220  60.979  1.00  0.00           C  
ATOM   2785  C   GLY A 179      73.074 -51.678  60.569  1.00  0.00           C  
ATOM   2786  O   GLY A 179      71.978 -52.242  60.551  1.00  0.00           O  
ATOM   2787  H   GLY A 179      75.019 -49.386  61.709  1.00  0.00           H  
ATOM   2788 1HA  GLY A 179      72.230 -49.897  61.387  1.00  0.00           H  
ATOM   2789 2HA  GLY A 179      73.375 -49.620  60.089  1.00  0.00           H  
ATOM   2790  N   LEU A 180      74.216 -52.278  60.243  1.00  0.00           N  
ATOM   2791  CA  LEU A 180      74.307 -53.704  59.922  1.00  0.00           C  
ATOM   2792  C   LEU A 180      73.808 -54.576  61.074  1.00  0.00           C  
ATOM   2793  O   LEU A 180      73.109 -55.568  60.851  1.00  0.00           O  
ATOM   2794  CB  LEU A 180      75.756 -54.077  59.586  1.00  0.00           C  
ATOM   2795  CG  LEU A 180      75.980 -55.520  59.116  1.00  0.00           C  
ATOM   2796  CD1 LEU A 180      75.187 -55.768  57.841  1.00  0.00           C  
ATOM   2797  CD2 LEU A 180      77.466 -55.756  58.891  1.00  0.00           C  
ATOM   2798  H   LEU A 180      75.054 -51.715  60.220  1.00  0.00           H  
ATOM   2799  HA  LEU A 180      73.673 -53.905  59.060  1.00  0.00           H  
ATOM   2800 1HB  LEU A 180      76.112 -53.414  58.799  1.00  0.00           H  
ATOM   2801 2HB  LEU A 180      76.371 -53.918  60.472  1.00  0.00           H  
ATOM   2802  HG  LEU A 180      75.614 -56.211  59.876  1.00  0.00           H  
ATOM   2803 1HD1 LEU A 180      75.345 -56.794  57.507  1.00  0.00           H  
ATOM   2804 2HD1 LEU A 180      74.126 -55.611  58.036  1.00  0.00           H  
ATOM   2805 3HD1 LEU A 180      75.520 -55.079  57.065  1.00  0.00           H  
ATOM   2806 1HD2 LEU A 180      77.625 -56.782  58.557  1.00  0.00           H  
ATOM   2807 2HD2 LEU A 180      77.833 -55.067  58.130  1.00  0.00           H  
ATOM   2808 3HD2 LEU A 180      78.007 -55.589  59.822  1.00  0.00           H  
ATOM   2809  N   ASP A 181      74.171 -54.192  62.299  1.00  0.00           N  
ATOM   2810  CA  ASP A 181      73.769 -54.904  63.514  1.00  0.00           C  
ATOM   2811  C   ASP A 181      72.261 -54.851  63.751  1.00  0.00           C  
ATOM   2812  O   ASP A 181      71.663 -55.844  64.162  1.00  0.00           O  
ATOM   2813  CB  ASP A 181      74.494 -54.324  64.731  1.00  0.00           C  
ATOM   2814  CG  ASP A 181      75.983 -54.643  64.742  1.00  0.00           C  
ATOM   2815  OD1 ASP A 181      76.383 -55.540  64.037  1.00  0.00           O  
ATOM   2816  OD2 ASP A 181      76.705 -53.988  65.454  1.00  0.00           O  
ATOM   2817  H   ASP A 181      74.752 -53.370  62.380  1.00  0.00           H  
ATOM   2818  HA  ASP A 181      74.025 -55.957  63.398  1.00  0.00           H  
ATOM   2819 1HB  ASP A 181      74.370 -53.240  64.746  1.00  0.00           H  
ATOM   2820 2HB  ASP A 181      74.046 -54.717  65.643  1.00  0.00           H  
ATOM   2821  N   VAL A 182      71.664 -53.688  63.491  1.00  0.00           N  
ATOM   2822  CA  VAL A 182      70.212 -53.514  63.545  1.00  0.00           C  
ATOM   2823  C   VAL A 182      69.532 -54.491  62.598  1.00  0.00           C  
ATOM   2824  O   VAL A 182      68.607 -55.206  62.989  1.00  0.00           O  
ATOM   2825  CB  VAL A 182      69.822 -52.073  63.165  1.00  0.00           C  
ATOM   2826  CG1 VAL A 182      68.314 -51.955  63.002  1.00  0.00           C  
ATOM   2827  CG2 VAL A 182      70.328 -51.104  64.222  1.00  0.00           C  
ATOM   2828  H   VAL A 182      72.245 -52.899  63.246  1.00  0.00           H  
ATOM   2829  HA  VAL A 182      69.879 -53.707  64.565  1.00  0.00           H  
ATOM   2830  HB  VAL A 182      70.269 -51.828  62.202  1.00  0.00           H  
ATOM   2831 1HG1 VAL A 182      68.056 -50.931  62.734  1.00  0.00           H  
ATOM   2832 2HG1 VAL A 182      67.979 -52.632  62.216  1.00  0.00           H  
ATOM   2833 3HG1 VAL A 182      67.825 -52.218  63.940  1.00  0.00           H  
ATOM   2834 1HG2 VAL A 182      70.049 -50.087  63.947  1.00  0.00           H  
ATOM   2835 2HG2 VAL A 182      69.885 -51.354  65.187  1.00  0.00           H  
ATOM   2836 3HG2 VAL A 182      71.413 -51.176  64.292  1.00  0.00           H  
ATOM   2837  N   GLN A 183      70.010 -54.512  61.355  1.00  0.00           N  
ATOM   2838  CA  GLN A 183      69.534 -55.424  60.320  1.00  0.00           C  
ATOM   2839  C   GLN A 183      69.675 -56.887  60.744  1.00  0.00           C  
ATOM   2840  O   GLN A 183      68.730 -57.665  60.612  1.00  0.00           O  
ATOM   2841  CB  GLN A 183      70.294 -55.185  59.013  1.00  0.00           C  
ATOM   2842  CG  GLN A 183      69.801 -56.021  57.844  1.00  0.00           C  
ATOM   2843  CD  GLN A 183      70.640 -55.823  56.596  1.00  0.00           C  
ATOM   2844  OE1 GLN A 183      71.860 -55.650  56.672  1.00  0.00           O  
ATOM   2845  NE2 GLN A 183      69.991 -55.848  55.437  1.00  0.00           N  
ATOM   2846  H   GLN A 183      70.742 -53.854  61.131  1.00  0.00           H  
ATOM   2847  HA  GLN A 183      68.474 -55.234  60.153  1.00  0.00           H  
ATOM   2848 1HB  GLN A 183      70.215 -54.135  58.732  1.00  0.00           H  
ATOM   2849 2HB  GLN A 183      71.351 -55.405  59.161  1.00  0.00           H  
ATOM   2850 1HG  GLN A 183      69.842 -57.074  58.121  1.00  0.00           H  
ATOM   2851 2HG  GLN A 183      68.774 -55.735  57.614  1.00  0.00           H  
ATOM   2852 1HE2 GLN A 183      70.492 -55.723  54.580  1.00  0.00           H  
ATOM   2853 2HE2 GLN A 183      69.001 -55.992  55.421  1.00  0.00           H  
ATOM   2854  N   ALA A 184      70.854 -57.246  61.252  1.00  0.00           N  
ATOM   2855  CA  ALA A 184      71.131 -58.614  61.682  1.00  0.00           C  
ATOM   2856  C   ALA A 184      70.149 -59.076  62.759  1.00  0.00           C  
ATOM   2857  O   ALA A 184      69.522 -60.126  62.614  1.00  0.00           O  
ATOM   2858  CB  ALA A 184      72.561 -58.726  62.189  1.00  0.00           C  
ATOM   2859  H   ALA A 184      71.577 -56.547  61.341  1.00  0.00           H  
ATOM   2860  HA  ALA A 184      70.994 -59.280  60.829  1.00  0.00           H  
ATOM   2861 1HB  ALA A 184      72.757 -59.752  62.502  1.00  0.00           H  
ATOM   2862 2HB  ALA A 184      73.253 -58.451  61.393  1.00  0.00           H  
ATOM   2863 3HB  ALA A 184      72.700 -58.056  63.036  1.00  0.00           H  
ATOM   2864  N   ILE A 185      70.012 -58.280  63.819  1.00  0.00           N  
ATOM   2865  CA  ILE A 185      69.120 -58.613  64.934  1.00  0.00           C  
ATOM   2866  C   ILE A 185      67.664 -58.762  64.485  1.00  0.00           C  
ATOM   2867  O   ILE A 185      66.996 -59.729  64.853  1.00  0.00           O  
ATOM   2868  CB  ILE A 185      69.204 -57.540  66.035  1.00  0.00           C  
ATOM   2869  CG1 ILE A 185      70.568 -57.592  66.728  1.00  0.00           C  
ATOM   2870  CG2 ILE A 185      68.083 -57.726  67.046  1.00  0.00           C  
ATOM   2871  CD1 ILE A 185      70.847 -56.401  67.616  1.00  0.00           C  
ATOM   2872  H   ILE A 185      70.540 -57.419  63.851  1.00  0.00           H  
ATOM   2873  HA  ILE A 185      69.385 -59.604  65.304  1.00  0.00           H  
ATOM   2874  HB  ILE A 185      69.116 -56.551  65.587  1.00  0.00           H  
ATOM   2875 1HG1 ILE A 185      70.634 -58.494  67.335  1.00  0.00           H  
ATOM   2876 2HG1 ILE A 185      71.356 -57.647  65.976  1.00  0.00           H  
ATOM   2877 1HG2 ILE A 185      68.158 -56.960  67.817  1.00  0.00           H  
ATOM   2878 2HG2 ILE A 185      67.121 -57.641  66.542  1.00  0.00           H  
ATOM   2879 3HG2 ILE A 185      68.166 -58.712  67.504  1.00  0.00           H  
ATOM   2880 1HD1 ILE A 185      71.832 -56.509  68.071  1.00  0.00           H  
ATOM   2881 2HD1 ILE A 185      70.822 -55.488  67.020  1.00  0.00           H  
ATOM   2882 3HD1 ILE A 185      70.091 -56.346  68.398  1.00  0.00           H  
ATOM   2883  N   LEU A 186      67.184 -57.815  63.681  1.00  0.00           N  
ATOM   2884  CA  LEU A 186      65.814 -57.868  63.168  1.00  0.00           C  
ATOM   2885  C   LEU A 186      65.586 -59.102  62.291  1.00  0.00           C  
ATOM   2886  O   LEU A 186      64.541 -59.746  62.386  1.00  0.00           O  
ATOM   2887  CB  LEU A 186      65.504 -56.600  62.363  1.00  0.00           C  
ATOM   2888  CG  LEU A 186      65.597 -55.280  63.139  1.00  0.00           C  
ATOM   2889  CD1 LEU A 186      65.846 -54.135  62.167  1.00  0.00           C  
ATOM   2890  CD2 LEU A 186      64.312 -55.061  63.925  1.00  0.00           C  
ATOM   2891  H   LEU A 186      67.779 -57.042  63.417  1.00  0.00           H  
ATOM   2892  HA  LEU A 186      65.132 -57.968  64.013  1.00  0.00           H  
ATOM   2893 1HB  LEU A 186      66.199 -56.541  61.526  1.00  0.00           H  
ATOM   2894 2HB  LEU A 186      64.493 -56.679  61.964  1.00  0.00           H  
ATOM   2895  HG  LEU A 186      66.441 -55.321  63.829  1.00  0.00           H  
ATOM   2896 1HD1 LEU A 186      65.912 -53.197  62.719  1.00  0.00           H  
ATOM   2897 2HD1 LEU A 186      66.780 -54.307  61.633  1.00  0.00           H  
ATOM   2898 3HD1 LEU A 186      65.024 -54.078  61.454  1.00  0.00           H  
ATOM   2899 1HD2 LEU A 186      64.378 -54.123  64.477  1.00  0.00           H  
ATOM   2900 2HD2 LEU A 186      63.468 -55.018  63.236  1.00  0.00           H  
ATOM   2901 3HD2 LEU A 186      64.168 -55.885  64.624  1.00  0.00           H  
ATOM   2902  N   ALA A 187      66.573 -59.428  61.457  1.00  0.00           N  
ATOM   2903  CA  ALA A 187      66.509 -60.595  60.570  1.00  0.00           C  
ATOM   2904  C   ALA A 187      66.451 -61.905  61.358  1.00  0.00           C  
ATOM   2905  O   ALA A 187      65.664 -62.800  61.028  1.00  0.00           O  
ATOM   2906  CB  ALA A 187      67.702 -60.604  59.625  1.00  0.00           C  
ATOM   2907  H   ALA A 187      67.395 -58.842  61.441  1.00  0.00           H  
ATOM   2908  HA  ALA A 187      65.584 -60.543  59.994  1.00  0.00           H  
ATOM   2909 1HB  ALA A 187      67.640 -61.473  58.970  1.00  0.00           H  
ATOM   2910 2HB  ALA A 187      67.697 -59.695  59.024  1.00  0.00           H  
ATOM   2911 3HB  ALA A 187      68.623 -60.651  60.203  1.00  0.00           H  
ATOM   2912  N   SER A 188      67.276 -62.002  62.404  1.00  0.00           N  
ATOM   2913  CA  SER A 188      67.328 -63.186  63.265  1.00  0.00           C  
ATOM   2914  C   SER A 188      66.012 -63.405  64.009  1.00  0.00           C  
ATOM   2915  O   SER A 188      65.580 -64.542  64.192  1.00  0.00           O  
ATOM   2916  CB  SER A 188      68.462 -63.052  64.263  1.00  0.00           C  
ATOM   2917  OG  SER A 188      68.268 -61.944  65.098  1.00  0.00           O  
ATOM   2918  H   SER A 188      67.887 -61.222  62.601  1.00  0.00           H  
ATOM   2919  HA  SER A 188      67.490 -64.062  62.639  1.00  0.00           H  
ATOM   2920 1HB  SER A 188      68.525 -63.958  64.866  1.00  0.00           H  
ATOM   2921 2HB  SER A 188      69.405 -62.948  63.729  1.00  0.00           H  
ATOM   2922  HG  SER A 188      67.479 -61.502  64.773  1.00  0.00           H  
ATOM   2923  N   GLU A 189      65.376 -62.309  64.416  1.00  0.00           N  
ATOM   2924  CA  GLU A 189      64.038 -62.365  65.003  1.00  0.00           C  
ATOM   2925  C   GLU A 189      62.970 -62.808  63.996  1.00  0.00           C  
ATOM   2926  O   GLU A 189      61.997 -63.473  64.359  1.00  0.00           O  
ATOM   2927  CB  GLU A 189      63.664 -60.997  65.579  1.00  0.00           C  
ATOM   2928  CG  GLU A 189      64.406 -60.629  66.856  1.00  0.00           C  
ATOM   2929  CD  GLU A 189      64.348 -61.710  67.899  1.00  0.00           C  
ATOM   2930  OE1 GLU A 189      63.274 -62.195  68.166  1.00  0.00           O  
ATOM   2931  OE2 GLU A 189      65.378 -62.051  68.430  1.00  0.00           O  
ATOM   2932  H   GLU A 189      65.833 -61.414  64.316  1.00  0.00           H  
ATOM   2933  HA  GLU A 189      64.031 -63.132  65.778  1.00  0.00           H  
ATOM   2934 1HB  GLU A 189      63.867 -60.223  64.839  1.00  0.00           H  
ATOM   2935 2HB  GLU A 189      62.596 -60.973  65.794  1.00  0.00           H  
ATOM   2936 1HG  GLU A 189      65.449 -60.430  66.613  1.00  0.00           H  
ATOM   2937 2HG  GLU A 189      63.975 -59.715  67.262  1.00  0.00           H  
ATOM   2938  N   GLY A 190      63.164 -62.440  62.731  1.00  0.00           N  
ATOM   2939  CA  GLY A 190      62.250 -62.820  61.657  1.00  0.00           C  
ATOM   2940  C   GLY A 190      61.617 -61.670  60.900  1.00  0.00           C  
ATOM   2941  O   GLY A 190      60.474 -61.776  60.445  1.00  0.00           O  
ATOM   2942  H   GLY A 190      63.974 -61.877  62.512  1.00  0.00           H  
ATOM   2943 1HA  GLY A 190      62.779 -63.438  60.931  1.00  0.00           H  
ATOM   2944 2HA  GLY A 190      61.442 -63.427  62.065  1.00  0.00           H  
ATOM   2945  N   ALA A 191      62.357 -60.571  60.764  1.00  0.00           N  
ATOM   2946  CA  ALA A 191      61.854 -59.398  60.052  1.00  0.00           C  
ATOM   2947  C   ALA A 191      62.289 -59.440  58.590  1.00  0.00           C  
ATOM   2948  O   ALA A 191      63.463 -59.679  58.286  1.00  0.00           O  
ATOM   2949  CB  ALA A 191      62.338 -58.118  60.717  1.00  0.00           C  
ATOM   2950  H   ALA A 191      63.286 -60.545  61.160  1.00  0.00           H  
ATOM   2951  HA  ALA A 191      60.764 -59.427  60.063  1.00  0.00           H  
ATOM   2952 1HB  ALA A 191      61.960 -57.256  60.167  1.00  0.00           H  
ATOM   2953 2HB  ALA A 191      61.975 -58.081  61.744  1.00  0.00           H  
ATOM   2954 3HB  ALA A 191      63.427 -58.098  60.717  1.00  0.00           H  
ATOM   2955  N   ASP A 192      61.325 -59.225  57.699  1.00  0.00           N  
ATOM   2956  CA  ASP A 192      61.554 -59.157  56.260  1.00  0.00           C  
ATOM   2957  C   ASP A 192      62.513 -57.999  55.953  1.00  0.00           C  
ATOM   2958  O   ASP A 192      62.198 -56.843  56.246  1.00  0.00           O  
ATOM   2959  CB  ASP A 192      60.236 -58.970  55.505  1.00  0.00           C  
ATOM   2960  CG  ASP A 192      60.403 -59.039  53.993  1.00  0.00           C  
ATOM   2961  OD1 ASP A 192      61.479 -58.756  53.521  1.00  0.00           O  
ATOM   2962  OD2 ASP A 192      59.454 -59.372  53.325  1.00  0.00           O  
ATOM   2963  H   ASP A 192      60.387 -59.103  58.055  1.00  0.00           H  
ATOM   2964  HA  ASP A 192      62.028 -60.086  55.942  1.00  0.00           H  
ATOM   2965 1HB  ASP A 192      59.528 -59.740  55.813  1.00  0.00           H  
ATOM   2966 2HB  ASP A 192      59.802 -58.004  55.765  1.00  0.00           H  
ATOM   2967  N   PRO A 193      63.697 -58.315  55.387  1.00  0.00           N  
ATOM   2968  CA  PRO A 193      64.703 -57.315  55.002  1.00  0.00           C  
ATOM   2969  C   PRO A 193      64.135 -56.147  54.194  1.00  0.00           C  
ATOM   2970  O   PRO A 193      64.602 -55.018  54.343  1.00  0.00           O  
ATOM   2971  CB  PRO A 193      65.683 -58.141  54.162  1.00  0.00           C  
ATOM   2972  CG  PRO A 193      65.609 -59.507  54.753  1.00  0.00           C  
ATOM   2973  CD  PRO A 193      64.152 -59.695  55.082  1.00  0.00           C  
ATOM   2974  HA  PRO A 193      65.189 -56.923  55.907  1.00  0.00           H  
ATOM   2975 1HB  PRO A 193      65.384 -58.116  53.104  1.00  0.00           H  
ATOM   2976 2HB  PRO A 193      66.690 -57.704  54.221  1.00  0.00           H  
ATOM   2977 1HG  PRO A 193      65.980 -60.252  54.033  1.00  0.00           H  
ATOM   2978 2HG  PRO A 193      66.255 -59.573  55.640  1.00  0.00           H  
ATOM   2979 1HD  PRO A 193      63.628 -60.110  54.208  1.00  0.00           H  
ATOM   2980 2HD  PRO A 193      64.054 -60.367  55.947  1.00  0.00           H  
ATOM   2981  N   GLY A 194      63.127 -56.417  53.364  1.00  0.00           N  
ATOM   2982  CA  GLY A 194      62.490 -55.393  52.535  1.00  0.00           C  
ATOM   2983  C   GLY A 194      61.569 -54.446  53.287  1.00  0.00           C  
ATOM   2984  O   GLY A 194      61.031 -53.504  52.706  1.00  0.00           O  
ATOM   2985  H   GLY A 194      62.794 -57.369  53.312  1.00  0.00           H  
ATOM   2986 1HA  GLY A 194      63.257 -54.793  52.045  1.00  0.00           H  
ATOM   2987 2HA  GLY A 194      61.907 -55.872  51.750  1.00  0.00           H  
ATOM   2988  N   LYS A 195      61.383 -54.704  54.579  1.00  0.00           N  
ATOM   2989  CA  LYS A 195      60.632 -53.807  55.455  1.00  0.00           C  
ATOM   2990  C   LYS A 195      61.561 -53.084  56.433  1.00  0.00           C  
ATOM   2991  O   LYS A 195      61.105 -52.448  57.386  1.00  0.00           O  
ATOM   2992  CB  LYS A 195      59.560 -54.583  56.222  1.00  0.00           C  
ATOM   2993  CG  LYS A 195      58.513 -55.249  55.339  1.00  0.00           C  
ATOM   2994  CD  LYS A 195      57.705 -56.276  56.118  1.00  0.00           C  
ATOM   2995  CE  LYS A 195      56.758 -57.043  55.207  1.00  0.00           C  
ATOM   2996  NZ  LYS A 195      56.181 -58.237  55.883  1.00  0.00           N  
ATOM   2997  H   LYS A 195      61.777 -55.551  54.962  1.00  0.00           H  
ATOM   2998  HA  LYS A 195      60.156 -53.041  54.841  1.00  0.00           H  
ATOM   2999 1HB  LYS A 195      60.032 -55.359  56.824  1.00  0.00           H  
ATOM   3000 2HB  LYS A 195      59.041 -53.909  56.904  1.00  0.00           H  
ATOM   3001 1HG  LYS A 195      57.836 -54.492  54.942  1.00  0.00           H  
ATOM   3002 2HG  LYS A 195      59.005 -55.745  54.502  1.00  0.00           H  
ATOM   3003 1HD  LYS A 195      58.383 -56.981  56.601  1.00  0.00           H  
ATOM   3004 2HD  LYS A 195      57.123 -55.772  56.889  1.00  0.00           H  
ATOM   3005 1HE  LYS A 195      55.945 -56.390  54.895  1.00  0.00           H  
ATOM   3006 2HE  LYS A 195      57.295 -57.370  54.316  1.00  0.00           H  
ATOM   3007 1HZ  LYS A 195      55.561 -58.718  55.247  1.00  0.00           H  
ATOM   3008 2HZ  LYS A 195      56.927 -58.860  56.161  1.00  0.00           H  
ATOM   3009 3HZ  LYS A 195      55.665 -57.945  56.700  1.00  0.00           H  
ATOM   3010  N   ILE A 196      62.866 -53.186  56.187  1.00  0.00           N  
ATOM   3011  CA  ILE A 196      63.873 -52.570  57.045  1.00  0.00           C  
ATOM   3012  C   ILE A 196      64.598 -51.448  56.311  1.00  0.00           C  
ATOM   3013  O   ILE A 196      65.176 -51.665  55.243  1.00  0.00           O  
ATOM   3014  CB  ILE A 196      64.943 -53.585  57.538  1.00  0.00           C  
ATOM   3015  CG1 ILE A 196      64.308 -54.731  58.335  1.00  0.00           C  
ATOM   3016  CG2 ILE A 196      66.014 -52.868  58.360  1.00  0.00           C  
ATOM   3017  CD1 ILE A 196      65.273 -55.855  58.683  1.00  0.00           C  
ATOM   3018  H   ILE A 196      63.165 -53.710  55.376  1.00  0.00           H  
ATOM   3019  HA  ILE A 196      63.375 -52.162  57.925  1.00  0.00           H  
ATOM   3020  HB  ILE A 196      65.413 -54.064  56.681  1.00  0.00           H  
ATOM   3021 1HG1 ILE A 196      63.894 -54.342  59.264  1.00  0.00           H  
ATOM   3022 2HG1 ILE A 196      63.485 -55.160  57.763  1.00  0.00           H  
ATOM   3023 1HG2 ILE A 196      66.758 -53.590  58.700  1.00  0.00           H  
ATOM   3024 2HG2 ILE A 196      66.500 -52.113  57.744  1.00  0.00           H  
ATOM   3025 3HG2 ILE A 196      65.552 -52.390  59.224  1.00  0.00           H  
ATOM   3026 1HD1 ILE A 196      64.746 -56.626  59.245  1.00  0.00           H  
ATOM   3027 2HD1 ILE A 196      65.675 -56.286  57.766  1.00  0.00           H  
ATOM   3028 3HD1 ILE A 196      66.088 -55.460  59.287  1.00  0.00           H  
ATOM   3029  N   LEU A 197      64.554 -50.252  56.890  1.00  0.00           N  
ATOM   3030  CA  LEU A 197      65.296 -49.113  56.366  1.00  0.00           C  
ATOM   3031  C   LEU A 197      66.406 -48.758  57.349  1.00  0.00           C  
ATOM   3032  O   LEU A 197      66.138 -48.344  58.480  1.00  0.00           O  
ATOM   3033  CB  LEU A 197      64.370 -47.910  56.150  1.00  0.00           C  
ATOM   3034  CG  LEU A 197      65.065 -46.592  55.786  1.00  0.00           C  
ATOM   3035  CD1 LEU A 197      65.850 -46.771  54.494  1.00  0.00           C  
ATOM   3036  CD2 LEU A 197      64.024 -45.491  55.645  1.00  0.00           C  
ATOM   3037  H   LEU A 197      63.988 -50.131  57.717  1.00  0.00           H  
ATOM   3038  HA  LEU A 197      65.738 -49.398  55.412  1.00  0.00           H  
ATOM   3039 1HB  LEU A 197      63.672 -48.148  55.349  1.00  0.00           H  
ATOM   3040 2HB  LEU A 197      63.798 -47.742  57.063  1.00  0.00           H  
ATOM   3041  HG  LEU A 197      65.772 -46.324  56.572  1.00  0.00           H  
ATOM   3042 1HD1 LEU A 197      66.344 -45.834  54.236  1.00  0.00           H  
ATOM   3043 2HD1 LEU A 197      66.600 -47.551  54.629  1.00  0.00           H  
ATOM   3044 3HD1 LEU A 197      65.170 -47.055  53.692  1.00  0.00           H  
ATOM   3045 1HD2 LEU A 197      64.519 -44.553  55.387  1.00  0.00           H  
ATOM   3046 2HD2 LEU A 197      63.317 -45.756  54.859  1.00  0.00           H  
ATOM   3047 3HD2 LEU A 197      63.490 -45.372  56.588  1.00  0.00           H  
ATOM   3048  N   ILE A 198      67.648 -48.940  56.919  1.00  0.00           N  
ATOM   3049  CA  ILE A 198      68.795 -48.610  57.754  1.00  0.00           C  
ATOM   3050  C   ILE A 198      69.174 -47.153  57.499  1.00  0.00           C  
ATOM   3051  O   ILE A 198      69.663 -46.805  56.420  1.00  0.00           O  
ATOM   3052  CB  ILE A 198      69.993 -49.532  57.462  1.00  0.00           C  
ATOM   3053  CG1 ILE A 198      69.586 -51.000  57.614  1.00  0.00           C  
ATOM   3054  CG2 ILE A 198      71.156 -49.200  58.384  1.00  0.00           C  
ATOM   3055  CD1 ILE A 198      69.077 -51.353  58.992  1.00  0.00           C  
ATOM   3056  H   ILE A 198      67.804 -49.315  55.994  1.00  0.00           H  
ATOM   3057  HA  ILE A 198      68.501 -48.704  58.798  1.00  0.00           H  
ATOM   3058  HB  ILE A 198      70.311 -49.398  56.429  1.00  0.00           H  
ATOM   3059 1HG1 ILE A 198      68.807 -51.238  56.890  1.00  0.00           H  
ATOM   3060 2HG1 ILE A 198      70.442 -51.639  57.393  1.00  0.00           H  
ATOM   3061 1HG2 ILE A 198      71.994 -49.862  58.164  1.00  0.00           H  
ATOM   3062 2HG2 ILE A 198      71.460 -48.166  58.228  1.00  0.00           H  
ATOM   3063 3HG2 ILE A 198      70.849 -49.336  59.421  1.00  0.00           H  
ATOM   3064 1HD1 ILE A 198      68.809 -52.410  59.022  1.00  0.00           H  
ATOM   3065 2HD1 ILE A 198      69.856 -51.155  59.730  1.00  0.00           H  
ATOM   3066 3HD1 ILE A 198      68.199 -50.751  59.221  1.00  0.00           H  
ATOM   3067  N   GLY A 199      68.940 -46.311  58.501  1.00  0.00           N  
ATOM   3068  CA  GLY A 199      69.127 -44.871  58.367  1.00  0.00           C  
ATOM   3069  C   GLY A 199      70.541 -44.345  58.507  1.00  0.00           C  
ATOM   3070  O   GLY A 199      71.386 -44.958  59.163  1.00  0.00           O  
ATOM   3071  H   GLY A 199      68.622 -46.686  59.384  1.00  0.00           H  
ATOM   3072 1HA  GLY A 199      68.770 -44.547  57.389  1.00  0.00           H  
ATOM   3073 2HA  GLY A 199      68.528 -44.355  59.115  1.00  0.00           H  
ATOM   3074  N   HIS A 200      70.776 -43.197  57.870  1.00  0.00           N  
ATOM   3075  CA  HIS A 200      72.035 -42.441  57.946  1.00  0.00           C  
ATOM   3076  C   HIS A 200      73.250 -43.214  57.426  1.00  0.00           C  
ATOM   3077  O   HIS A 200      74.318 -43.212  58.043  1.00  0.00           O  
ATOM   3078  CB  HIS A 200      72.301 -42.008  59.391  1.00  0.00           C  
ATOM   3079  CG  HIS A 200      71.120 -41.374  60.057  1.00  0.00           C  
ATOM   3080  ND1 HIS A 200      70.474 -40.273  59.533  1.00  0.00           N  
ATOM   3081  CD2 HIS A 200      70.468 -41.684  61.202  1.00  0.00           C  
ATOM   3082  CE1 HIS A 200      69.474 -39.934  60.329  1.00  0.00           C  
ATOM   3083  NE2 HIS A 200      69.450 -40.774  61.348  1.00  0.00           N  
ATOM   3084  H   HIS A 200      70.021 -42.839  57.301  1.00  0.00           H  
ATOM   3085  HA  HIS A 200      71.995 -41.596  57.259  1.00  0.00           H  
ATOM   3086 1HB  HIS A 200      72.601 -42.875  59.982  1.00  0.00           H  
ATOM   3087 2HB  HIS A 200      73.127 -41.297  59.412  1.00  0.00           H  
ATOM   3088  HD2 HIS A 200      70.707 -42.502  61.882  1.00  0.00           H  
ATOM   3089  HE1 HIS A 200      68.787 -39.103  60.171  1.00  0.00           H  
ATOM   3090  HE2 HIS A 200      68.791 -40.755  62.113  1.00  0.00           H  
ATOM   3091  N   LEU A 201      73.073 -43.856  56.276  1.00  0.00           N  
ATOM   3092  CA  LEU A 201      74.158 -44.539  55.585  1.00  0.00           C  
ATOM   3093  C   LEU A 201      74.826 -43.628  54.556  1.00  0.00           C  
ATOM   3094  O   LEU A 201      75.887 -43.956  54.025  1.00  0.00           O  
ATOM   3095  CB  LEU A 201      73.629 -45.802  54.894  1.00  0.00           C  
ATOM   3096  CG  LEU A 201      73.047 -46.875  55.822  1.00  0.00           C  
ATOM   3097  CD1 LEU A 201      72.586 -48.067  54.996  1.00  0.00           C  
ATOM   3098  CD2 LEU A 201      74.098 -47.289  56.842  1.00  0.00           C  
ATOM   3099  H   LEU A 201      72.148 -43.868  55.871  1.00  0.00           H  
ATOM   3100  HA  LEU A 201      74.923 -44.800  56.315  1.00  0.00           H  
ATOM   3101 1HB  LEU A 201      72.848 -45.511  54.192  1.00  0.00           H  
ATOM   3102 2HB  LEU A 201      74.443 -46.257  54.331  1.00  0.00           H  
ATOM   3103  HG  LEU A 201      72.176 -46.473  56.341  1.00  0.00           H  
ATOM   3104 1HD1 LEU A 201      72.172 -48.830  55.656  1.00  0.00           H  
ATOM   3105 2HD1 LEU A 201      71.821 -47.746  54.289  1.00  0.00           H  
ATOM   3106 3HD1 LEU A 201      73.435 -48.481  54.452  1.00  0.00           H  
ATOM   3107 1HD2 LEU A 201      73.685 -48.050  57.502  1.00  0.00           H  
ATOM   3108 2HD2 LEU A 201      74.968 -47.691  56.323  1.00  0.00           H  
ATOM   3109 3HD2 LEU A 201      74.396 -46.421  57.430  1.00  0.00           H  
ATOM   3110  N   GLY A 202      74.199 -42.483  54.286  1.00  0.00           N  
ATOM   3111  CA  GLY A 202      74.765 -41.471  53.397  1.00  0.00           C  
ATOM   3112  C   GLY A 202      75.728 -40.526  54.095  1.00  0.00           C  
ATOM   3113  O   GLY A 202      76.144 -39.518  53.522  1.00  0.00           O  
ATOM   3114  H   GLY A 202      73.301 -42.314  54.717  1.00  0.00           H  
ATOM   3115 1HA  GLY A 202      75.291 -41.960  52.577  1.00  0.00           H  
ATOM   3116 2HA  GLY A 202      73.960 -40.883  52.956  1.00  0.00           H  
ATOM   3117  N   ASP A 203      76.082 -40.854  55.335  1.00  0.00           N  
ATOM   3118  CA  ASP A 203      77.048 -40.078  56.107  1.00  0.00           C  
ATOM   3119  C   ASP A 203      78.477 -40.596  55.925  1.00  0.00           C  
ATOM   3120  O   ASP A 203      79.382 -40.202  56.665  1.00  0.00           O  
ATOM   3121  CB  ASP A 203      76.679 -40.100  57.592  1.00  0.00           C  
ATOM   3122  CG  ASP A 203      75.360 -39.397  57.886  1.00  0.00           C  
ATOM   3123  OD1 ASP A 203      74.881 -38.693  57.029  1.00  0.00           O  
ATOM   3124  OD2 ASP A 203      74.845 -39.571  58.964  1.00  0.00           O  
ATOM   3125  H   ASP A 203      75.663 -41.673  55.753  1.00  0.00           H  
ATOM   3126  HA  ASP A 203      77.032 -39.049  55.746  1.00  0.00           H  
ATOM   3127 1HB  ASP A 203      76.608 -41.133  57.934  1.00  0.00           H  
ATOM   3128 2HB  ASP A 203      77.468 -39.617  58.170  1.00  0.00           H  
ATOM   3129  N   THR A 204      78.676 -41.474  54.940  1.00  0.00           N  
ATOM   3130  CA  THR A 204      79.994 -42.061  54.674  1.00  0.00           C  
ATOM   3131  C   THR A 204      80.309 -42.260  53.188  1.00  0.00           C  
ATOM   3132  O   THR A 204      79.405 -42.359  52.353  1.00  0.00           O  
ATOM   3133  CB  THR A 204      80.129 -43.415  55.396  1.00  0.00           C  
ATOM   3134  OG1 THR A 204      81.491 -43.856  55.339  1.00  0.00           O  
ATOM   3135  CG2 THR A 204      79.234 -44.458  54.743  1.00  0.00           C  
ATOM   3136  H   THR A 204      77.893 -41.741  54.360  1.00  0.00           H  
ATOM   3137  HA  THR A 204      80.759 -41.363  55.017  1.00  0.00           H  
ATOM   3138  HB  THR A 204      79.841 -43.300  56.440  1.00  0.00           H  
ATOM   3139  HG1 THR A 204      82.029 -43.180  54.919  1.00  0.00           H  
ATOM   3140 1HG2 THR A 204      79.342 -45.408  55.266  1.00  0.00           H  
ATOM   3141 2HG2 THR A 204      78.196 -44.131  54.795  1.00  0.00           H  
ATOM   3142 3HG2 THR A 204      79.523 -44.584  53.701  1.00  0.00           H  
ATOM   3143  N   ASP A 205      81.608 -42.306  52.883  1.00  0.00           N  
ATOM   3144  CA  ASP A 205      82.112 -42.549  51.532  1.00  0.00           C  
ATOM   3145  C   ASP A 205      82.267 -44.049  51.291  1.00  0.00           C  
ATOM   3146  O   ASP A 205      82.522 -44.485  50.166  1.00  0.00           O  
ATOM   3147  CB  ASP A 205      83.453 -41.844  51.316  1.00  0.00           C  
ATOM   3148  CG  ASP A 205      83.333 -40.326  51.330  1.00  0.00           C  
ATOM   3149  OD1 ASP A 205      82.277 -39.830  51.016  1.00  0.00           O  
ATOM   3150  OD2 ASP A 205      84.299 -39.676  51.654  1.00  0.00           O  
ATOM   3151  H   ASP A 205      82.266 -42.164  53.635  1.00  0.00           H  
ATOM   3152  HA  ASP A 205      81.412 -42.111  50.818  1.00  0.00           H  
ATOM   3153 1HB  ASP A 205      84.153 -42.145  52.096  1.00  0.00           H  
ATOM   3154 2HB  ASP A 205      83.877 -42.151  50.360  1.00  0.00           H  
ATOM   3155  N   ASN A 206      82.105 -44.817  52.371  1.00  0.00           N  
ATOM   3156  CA  ASN A 206      82.185 -46.282  52.373  1.00  0.00           C  
ATOM   3157  C   ASN A 206      81.008 -47.004  51.722  1.00  0.00           C  
ATOM   3158  O   ASN A 206      80.124 -47.519  52.410  1.00  0.00           O  
ATOM   3159  CB  ASN A 206      82.354 -46.777  53.798  1.00  0.00           C  
ATOM   3160  CG  ASN A 206      82.600 -48.257  53.870  1.00  0.00           C  
ATOM   3161  OD1 ASN A 206      82.321 -48.993  52.916  1.00  0.00           O  
ATOM   3162  ND2 ASN A 206      83.117 -48.711  54.984  1.00  0.00           N  
ATOM   3163  H   ASN A 206      81.913 -44.333  53.236  1.00  0.00           H  
ATOM   3164  HA  ASN A 206      83.041 -46.583  51.765  1.00  0.00           H  
ATOM   3165 1HB  ASN A 206      83.192 -46.257  54.266  1.00  0.00           H  
ATOM   3166 2HB  ASN A 206      81.460 -46.539  54.374  1.00  0.00           H  
ATOM   3167 1HD2 ASN A 206      83.302 -49.688  55.088  1.00  0.00           H  
ATOM   3168 2HD2 ASN A 206      83.326 -48.079  55.730  1.00  0.00           H  
ATOM   3169  N   ILE A 207      81.025 -47.059  50.393  1.00  0.00           N  
ATOM   3170  CA  ILE A 207      79.949 -47.681  49.623  1.00  0.00           C  
ATOM   3171  C   ILE A 207      79.915 -49.213  49.773  1.00  0.00           C  
ATOM   3172  O   ILE A 207      78.879 -49.834  49.540  1.00  0.00           O  
ATOM   3173  CB  ILE A 207      80.083 -47.319  48.132  1.00  0.00           C  
ATOM   3174  CG1 ILE A 207      81.381 -47.892  47.558  1.00  0.00           C  
ATOM   3175  CG2 ILE A 207      80.033 -45.811  47.945  1.00  0.00           C  
ATOM   3176  CD1 ILE A 207      81.482 -47.787  46.054  1.00  0.00           C  
ATOM   3177  H   ILE A 207      81.811 -46.657  49.903  1.00  0.00           H  
ATOM   3178  HA  ILE A 207      78.996 -47.369  50.047  1.00  0.00           H  
ATOM   3179  HB  ILE A 207      79.264 -47.772  47.573  1.00  0.00           H  
ATOM   3180 1HG1 ILE A 207      82.233 -47.370  47.995  1.00  0.00           H  
ATOM   3181 2HG1 ILE A 207      81.468 -48.943  47.832  1.00  0.00           H  
ATOM   3182 1HG2 ILE A 207      80.130 -45.573  46.886  1.00  0.00           H  
ATOM   3183 2HG2 ILE A 207      79.084 -45.429  48.317  1.00  0.00           H  
ATOM   3184 3HG2 ILE A 207      80.852 -45.348  48.497  1.00  0.00           H  
ATOM   3185 1HD1 ILE A 207      82.429 -48.214  45.722  1.00  0.00           H  
ATOM   3186 2HD1 ILE A 207      80.657 -48.333  45.595  1.00  0.00           H  
ATOM   3187 3HD1 ILE A 207      81.433 -46.740  45.758  1.00  0.00           H  
ATOM   3188  N   ASP A 208      81.034 -49.806  50.189  1.00  0.00           N  
ATOM   3189  CA  ASP A 208      81.104 -51.247  50.461  1.00  0.00           C  
ATOM   3190  C   ASP A 208      80.201 -51.682  51.616  1.00  0.00           C  
ATOM   3191  O   ASP A 208      79.499 -52.695  51.519  1.00  0.00           O  
ATOM   3192  CB  ASP A 208      82.547 -51.654  50.770  1.00  0.00           C  
ATOM   3193  CG  ASP A 208      83.448 -51.620  49.543  1.00  0.00           C  
ATOM   3194  OD1 ASP A 208      82.931 -51.570  48.452  1.00  0.00           O  
ATOM   3195  OD2 ASP A 208      84.644 -51.645  49.708  1.00  0.00           O  
ATOM   3196  H   ASP A 208      81.861 -49.240  50.319  1.00  0.00           H  
ATOM   3197  HA  ASP A 208      80.738 -51.783  49.585  1.00  0.00           H  
ATOM   3198 1HB  ASP A 208      82.960 -50.984  51.524  1.00  0.00           H  
ATOM   3199 2HB  ASP A 208      82.560 -52.662  51.185  1.00  0.00           H  
ATOM   3200  N   TYR A 209      80.234 -50.914  52.705  1.00  0.00           N  
ATOM   3201  CA  TYR A 209      79.329 -51.108  53.836  1.00  0.00           C  
ATOM   3202  C   TYR A 209      77.878 -50.883  53.410  1.00  0.00           C  
ATOM   3203  O   TYR A 209      77.000 -51.691  53.727  1.00  0.00           O  
ATOM   3204  CB  TYR A 209      79.699 -50.172  54.989  1.00  0.00           C  
ATOM   3205  CG  TYR A 209      78.775 -50.278  56.182  1.00  0.00           C  
ATOM   3206  CD1 TYR A 209      78.809 -51.406  56.988  1.00  0.00           C  
ATOM   3207  CD2 TYR A 209      77.894 -49.246  56.470  1.00  0.00           C  
ATOM   3208  CE1 TYR A 209      77.965 -51.503  58.077  1.00  0.00           C  
ATOM   3209  CE2 TYR A 209      77.050 -49.343  57.559  1.00  0.00           C  
ATOM   3210  CZ  TYR A 209      77.084 -50.466  58.361  1.00  0.00           C  
ATOM   3211  OH  TYR A 209      76.244 -50.562  59.446  1.00  0.00           O  
ATOM   3212  H   TYR A 209      80.914 -50.169  52.741  1.00  0.00           H  
ATOM   3213  HA  TYR A 209      79.415 -52.141  54.176  1.00  0.00           H  
ATOM   3214 1HB  TYR A 209      80.714 -50.391  55.324  1.00  0.00           H  
ATOM   3215 2HB  TYR A 209      79.685 -49.140  54.638  1.00  0.00           H  
ATOM   3216  HD1 TYR A 209      79.502 -52.217  56.761  1.00  0.00           H  
ATOM   3217  HD2 TYR A 209      77.866 -48.360  55.836  1.00  0.00           H  
ATOM   3218  HE1 TYR A 209      77.992 -52.389  58.710  1.00  0.00           H  
ATOM   3219  HE2 TYR A 209      76.357 -48.532  57.785  1.00  0.00           H  
ATOM   3220  HH  TYR A 209      75.703 -49.770  59.502  1.00  0.00           H  
ATOM   3221  N   ILE A 210      77.643 -49.790  52.685  1.00  0.00           N  
ATOM   3222  CA  ILE A 210      76.309 -49.443  52.196  1.00  0.00           C  
ATOM   3223  C   ILE A 210      75.739 -50.571  51.328  1.00  0.00           C  
ATOM   3224  O   ILE A 210      74.608 -51.018  51.545  1.00  0.00           O  
ATOM   3225  CB  ILE A 210      76.342 -48.133  51.388  1.00  0.00           C  
ATOM   3226  CG1 ILE A 210      76.683 -46.952  52.301  1.00  0.00           C  
ATOM   3227  CG2 ILE A 210      75.010 -47.904  50.691  1.00  0.00           C  
ATOM   3228  CD1 ILE A 210      77.025 -45.682  51.554  1.00  0.00           C  
ATOM   3229  H   ILE A 210      78.419 -49.182  52.469  1.00  0.00           H  
ATOM   3230  HA  ILE A 210      75.646 -49.324  53.053  1.00  0.00           H  
ATOM   3231  HB  ILE A 210      77.130 -48.188  50.637  1.00  0.00           H  
ATOM   3232 1HG1 ILE A 210      75.839 -46.744  52.958  1.00  0.00           H  
ATOM   3233 2HG1 ILE A 210      77.532 -47.213  52.933  1.00  0.00           H  
ATOM   3234 1HG2 ILE A 210      75.050 -46.973  50.125  1.00  0.00           H  
ATOM   3235 2HG2 ILE A 210      74.807 -48.732  50.013  1.00  0.00           H  
ATOM   3236 3HG2 ILE A 210      74.216 -47.842  51.435  1.00  0.00           H  
ATOM   3237 1HD1 ILE A 210      77.255 -44.891  52.268  1.00  0.00           H  
ATOM   3238 2HD1 ILE A 210      77.891 -45.858  50.915  1.00  0.00           H  
ATOM   3239 3HD1 ILE A 210      76.176 -45.381  50.941  1.00  0.00           H  
ATOM   3240  N   LYS A 211      76.535 -51.033  50.364  1.00  0.00           N  
ATOM   3241  CA  LYS A 211      76.135 -52.125  49.474  1.00  0.00           C  
ATOM   3242  C   LYS A 211      75.870 -53.450  50.192  1.00  0.00           C  
ATOM   3243  O   LYS A 211      74.910 -54.144  49.854  1.00  0.00           O  
ATOM   3244  CB  LYS A 211      77.205 -52.332  48.402  1.00  0.00           C  
ATOM   3245  CG  LYS A 211      77.257 -51.237  47.345  1.00  0.00           C  
ATOM   3246  CD  LYS A 211      78.377 -51.486  46.347  1.00  0.00           C  
ATOM   3247  CE  LYS A 211      78.410 -50.412  45.270  1.00  0.00           C  
ATOM   3248  NZ  LYS A 211      79.507 -50.638  44.290  1.00  0.00           N  
ATOM   3249  H   LYS A 211      77.446 -50.611  50.247  1.00  0.00           H  
ATOM   3250  HA  LYS A 211      75.173 -51.871  49.027  1.00  0.00           H  
ATOM   3251 1HB  LYS A 211      78.187 -52.389  48.873  1.00  0.00           H  
ATOM   3252 2HB  LYS A 211      77.030 -53.280  47.893  1.00  0.00           H  
ATOM   3253 1HG  LYS A 211      76.307 -51.201  46.810  1.00  0.00           H  
ATOM   3254 2HG  LYS A 211      77.419 -50.274  47.826  1.00  0.00           H  
ATOM   3255 1HD  LYS A 211      79.336 -51.495  46.868  1.00  0.00           H  
ATOM   3256 2HD  LYS A 211      78.233 -52.456  45.871  1.00  0.00           H  
ATOM   3257 1HE  LYS A 211      77.460 -50.401  44.737  1.00  0.00           H  
ATOM   3258 2HE  LYS A 211      78.550 -49.435  45.734  1.00  0.00           H  
ATOM   3259 1HZ  LYS A 211      79.496 -49.905  43.595  1.00  0.00           H  
ATOM   3260 2HZ  LYS A 211      80.396 -50.629  44.772  1.00  0.00           H  
ATOM   3261 3HZ  LYS A 211      79.377 -51.531  43.839  1.00  0.00           H  
ATOM   3262  N   LYS A 212      76.701 -53.797  51.176  1.00  0.00           N  
ATOM   3263  CA  LYS A 212      76.481 -55.026  51.952  1.00  0.00           C  
ATOM   3264  C   LYS A 212      75.083 -55.124  52.576  1.00  0.00           C  
ATOM   3265  O   LYS A 212      74.446 -56.177  52.517  1.00  0.00           O  
ATOM   3266  CB  LYS A 212      77.537 -55.139  53.053  1.00  0.00           C  
ATOM   3267  CG  LYS A 212      77.447 -56.413  53.883  1.00  0.00           C  
ATOM   3268  CD  LYS A 212      78.600 -56.513  54.870  1.00  0.00           C  
ATOM   3269  CE  LYS A 212      78.524 -57.797  55.683  1.00  0.00           C  
ATOM   3270  NZ  LYS A 212      79.694 -57.951  56.591  1.00  0.00           N  
ATOM   3271  H   LYS A 212      77.495 -53.211  51.396  1.00  0.00           H  
ATOM   3272  HA  LYS A 212      76.485 -55.873  51.266  1.00  0.00           H  
ATOM   3273 1HB  LYS A 212      78.532 -55.100  52.609  1.00  0.00           H  
ATOM   3274 2HB  LYS A 212      77.448 -54.291  53.732  1.00  0.00           H  
ATOM   3275 1HG  LYS A 212      76.506 -56.423  54.434  1.00  0.00           H  
ATOM   3276 2HG  LYS A 212      77.469 -57.279  53.223  1.00  0.00           H  
ATOM   3277 1HD  LYS A 212      79.546 -56.491  54.328  1.00  0.00           H  
ATOM   3278 2HD  LYS A 212      78.571 -55.661  55.550  1.00  0.00           H  
ATOM   3279 1HE  LYS A 212      77.614 -57.795  56.280  1.00  0.00           H  
ATOM   3280 2HE  LYS A 212      78.488 -58.653  55.009  1.00  0.00           H  
ATOM   3281 1HZ  LYS A 212      79.606 -58.812  57.110  1.00  0.00           H  
ATOM   3282 2HZ  LYS A 212      80.543 -57.971  56.045  1.00  0.00           H  
ATOM   3283 3HZ  LYS A 212      79.726 -57.172  57.233  1.00  0.00           H  
ATOM   3284  N   ILE A 213      74.615 -54.019  53.157  1.00  0.00           N  
ATOM   3285  CA  ILE A 213      73.267 -53.932  53.718  1.00  0.00           C  
ATOM   3286  C   ILE A 213      72.222 -54.106  52.611  1.00  0.00           C  
ATOM   3287  O   ILE A 213      71.252 -54.853  52.769  1.00  0.00           O  
ATOM   3288  CB  ILE A 213      73.049 -52.588  54.436  1.00  0.00           C  
ATOM   3289  CG1 ILE A 213      73.905 -52.514  55.704  1.00  0.00           C  
ATOM   3290  CG2 ILE A 213      71.579 -52.395  54.771  1.00  0.00           C  
ATOM   3291  CD1 ILE A 213      73.976 -51.133  56.313  1.00  0.00           C  
ATOM   3292  H   ILE A 213      75.222 -53.213  53.208  1.00  0.00           H  
ATOM   3293  HA  ILE A 213      73.131 -54.755  54.419  1.00  0.00           H  
ATOM   3294  HB  ILE A 213      73.375 -51.773  53.789  1.00  0.00           H  
ATOM   3295 1HG1 ILE A 213      73.504 -53.198  56.453  1.00  0.00           H  
ATOM   3296 2HG1 ILE A 213      74.921 -52.838  55.477  1.00  0.00           H  
ATOM   3297 1HG2 ILE A 213      71.443 -51.440  55.277  1.00  0.00           H  
ATOM   3298 2HG2 ILE A 213      70.992 -52.404  53.852  1.00  0.00           H  
ATOM   3299 3HG2 ILE A 213      71.244 -53.202  55.423  1.00  0.00           H  
ATOM   3300 1HD1 ILE A 213      74.599 -51.161  57.208  1.00  0.00           H  
ATOM   3301 2HD1 ILE A 213      74.408 -50.438  55.592  1.00  0.00           H  
ATOM   3302 3HD1 ILE A 213      72.973 -50.801  56.582  1.00  0.00           H  
ATOM   3303  N   ALA A 214      72.435 -53.418  51.489  1.00  0.00           N  
ATOM   3304  CA  ALA A 214      71.535 -53.503  50.344  1.00  0.00           C  
ATOM   3305  C   ALA A 214      71.530 -54.916  49.763  1.00  0.00           C  
ATOM   3306  O   ALA A 214      70.486 -55.410  49.326  1.00  0.00           O  
ATOM   3307  CB  ALA A 214      71.923 -52.484  49.283  1.00  0.00           C  
ATOM   3308  H   ALA A 214      73.246 -52.820  51.434  1.00  0.00           H  
ATOM   3309  HA  ALA A 214      70.525 -53.283  50.690  1.00  0.00           H  
ATOM   3310 1HB  ALA A 214      71.241 -52.561  48.437  1.00  0.00           H  
ATOM   3311 2HB  ALA A 214      71.864 -51.480  49.704  1.00  0.00           H  
ATOM   3312 3HB  ALA A 214      72.940 -52.676  48.948  1.00  0.00           H  
ATOM   3313  N   ASP A 215      72.700 -55.559  49.765  1.00  0.00           N  
ATOM   3314  CA  ASP A 215      72.849 -56.919  49.247  1.00  0.00           C  
ATOM   3315  C   ASP A 215      72.049 -57.923  50.073  1.00  0.00           C  
ATOM   3316  O   ASP A 215      71.458 -58.853  49.521  1.00  0.00           O  
ATOM   3317  CB  ASP A 215      74.325 -57.326  49.232  1.00  0.00           C  
ATOM   3318  CG  ASP A 215      75.117 -56.645  48.124  1.00  0.00           C  
ATOM   3319  OD1 ASP A 215      74.510 -56.170  47.193  1.00  0.00           O  
ATOM   3320  OD2 ASP A 215      76.320 -56.605  48.220  1.00  0.00           O  
ATOM   3321  H   ASP A 215      73.508 -55.083  50.140  1.00  0.00           H  
ATOM   3322  HA  ASP A 215      72.449 -56.949  48.233  1.00  0.00           H  
ATOM   3323 1HB  ASP A 215      74.780 -57.078  50.190  1.00  0.00           H  
ATOM   3324 2HB  ASP A 215      74.403 -58.407  49.103  1.00  0.00           H  
ATOM   3325  N   LYS A 216      72.023 -57.726  51.392  1.00  0.00           N  
ATOM   3326  CA  LYS A 216      71.219 -58.563  52.284  1.00  0.00           C  
ATOM   3327  C   LYS A 216      69.718 -58.345  52.071  1.00  0.00           C  
ATOM   3328  O   LYS A 216      68.910 -59.229  52.365  1.00  0.00           O  
ATOM   3329  CB  LYS A 216      71.585 -58.287  53.743  1.00  0.00           C  
ATOM   3330  CG  LYS A 216      72.929 -58.860  54.173  1.00  0.00           C  
ATOM   3331  CD  LYS A 216      73.191 -58.606  55.650  1.00  0.00           C  
ATOM   3332  CE  LYS A 216      74.532 -59.179  56.082  1.00  0.00           C  
ATOM   3333  NZ  LYS A 216      74.566 -60.663  55.968  1.00  0.00           N  
ATOM   3334  H   LYS A 216      72.575 -56.976  51.784  1.00  0.00           H  
ATOM   3335  HA  LYS A 216      71.407 -59.609  52.038  1.00  0.00           H  
ATOM   3336 1HB  LYS A 216      71.610 -57.211  53.915  1.00  0.00           H  
ATOM   3337 2HB  LYS A 216      70.819 -58.705  54.396  1.00  0.00           H  
ATOM   3338 1HG  LYS A 216      72.942 -59.935  53.990  1.00  0.00           H  
ATOM   3339 2HG  LYS A 216      73.725 -58.400  53.588  1.00  0.00           H  
ATOM   3340 1HD  LYS A 216      73.186 -57.532  55.842  1.00  0.00           H  
ATOM   3341 2HD  LYS A 216      72.402 -59.066  56.244  1.00  0.00           H  
ATOM   3342 1HE  LYS A 216      75.323 -58.761  55.462  1.00  0.00           H  
ATOM   3343 2HE  LYS A 216      74.730 -58.903  57.118  1.00  0.00           H  
ATOM   3344 1HZ  LYS A 216      75.470 -61.003  56.264  1.00  0.00           H  
ATOM   3345 2HZ  LYS A 216      73.848 -61.063  56.556  1.00  0.00           H  
ATOM   3346 3HZ  LYS A 216      74.404 -60.931  55.008  1.00  0.00           H  
ATOM   3347  N   GLY A 217      69.358 -57.167  51.565  1.00  0.00           N  
ATOM   3348  CA  GLY A 217      68.011 -56.917  51.058  1.00  0.00           C  
ATOM   3349  C   GLY A 217      67.270 -55.713  51.613  1.00  0.00           C  
ATOM   3350  O   GLY A 217      66.106 -55.498  51.274  1.00  0.00           O  
ATOM   3351  H   GLY A 217      70.041 -56.425  51.531  1.00  0.00           H  
ATOM   3352 1HA  GLY A 217      68.048 -56.785  49.976  1.00  0.00           H  
ATOM   3353 2HA  GLY A 217      67.381 -57.784  51.254  1.00  0.00           H  
ATOM   3354  N   SER A 218      67.937 -54.925  52.454  1.00  0.00           N  
ATOM   3355  CA  SER A 218      67.291 -53.793  53.120  1.00  0.00           C  
ATOM   3356  C   SER A 218      67.521 -52.462  52.406  1.00  0.00           C  
ATOM   3357  O   SER A 218      68.463 -52.322  51.620  1.00  0.00           O  
ATOM   3358  CB  SER A 218      67.793 -53.690  54.547  1.00  0.00           C  
ATOM   3359  OG  SER A 218      67.504 -54.857  55.267  1.00  0.00           O  
ATOM   3360  H   SER A 218      68.913 -55.113  52.638  1.00  0.00           H  
ATOM   3361  HA  SER A 218      66.212 -53.952  53.107  1.00  0.00           H  
ATOM   3362 1HB  SER A 218      68.869 -53.518  54.543  1.00  0.00           H  
ATOM   3363 2HB  SER A 218      67.327 -52.834  55.035  1.00  0.00           H  
ATOM   3364  HG  SER A 218      66.754 -55.262  54.825  1.00  0.00           H  
ATOM   3365  N   PHE A 219      66.649 -51.495  52.691  1.00  0.00           N  
ATOM   3366  CA  PHE A 219      66.749 -50.149  52.128  1.00  0.00           C  
ATOM   3367  C   PHE A 219      67.868 -49.357  52.801  1.00  0.00           C  
ATOM   3368  O   PHE A 219      68.090 -49.485  54.005  1.00  0.00           O  
ATOM   3369  CB  PHE A 219      65.423 -49.403  52.284  1.00  0.00           C  
ATOM   3370  CG  PHE A 219      64.344 -49.885  51.357  1.00  0.00           C  
ATOM   3371  CD1 PHE A 219      63.319 -50.694  51.824  1.00  0.00           C  
ATOM   3372  CD2 PHE A 219      64.351 -49.532  50.016  1.00  0.00           C  
ATOM   3373  CE1 PHE A 219      62.325 -51.139  50.972  1.00  0.00           C  
ATOM   3374  CE2 PHE A 219      63.359 -49.973  49.162  1.00  0.00           C  
ATOM   3375  CZ  PHE A 219      62.345 -50.778  49.641  1.00  0.00           C  
ATOM   3376  H   PHE A 219      65.891 -51.709  53.322  1.00  0.00           H  
ATOM   3377  HA  PHE A 219      66.974 -50.234  51.064  1.00  0.00           H  
ATOM   3378 1HB  PHE A 219      65.064 -49.508  53.307  1.00  0.00           H  
ATOM   3379 2HB  PHE A 219      65.579 -48.341  52.100  1.00  0.00           H  
ATOM   3380  HD1 PHE A 219      63.302 -50.978  52.876  1.00  0.00           H  
ATOM   3381  HD2 PHE A 219      65.152 -48.896  49.637  1.00  0.00           H  
ATOM   3382  HE1 PHE A 219      61.526 -51.774  51.352  1.00  0.00           H  
ATOM   3383  HE2 PHE A 219      63.376 -49.688  48.111  1.00  0.00           H  
ATOM   3384  HZ  PHE A 219      61.563 -51.129  48.969  1.00  0.00           H  
ATOM   3385  N   ILE A 220      68.569 -48.540  52.015  1.00  0.00           N  
ATOM   3386  CA  ILE A 220      69.713 -47.771  52.515  1.00  0.00           C  
ATOM   3387  C   ILE A 220      69.364 -46.296  52.745  1.00  0.00           C  
ATOM   3388  O   ILE A 220      68.693 -45.668  51.921  1.00  0.00           O  
ATOM   3389  CB  ILE A 220      70.965 -47.927  51.610  1.00  0.00           C  
ATOM   3390  CG1 ILE A 220      70.661 -47.495  50.169  1.00  0.00           C  
ATOM   3391  CG2 ILE A 220      71.463 -49.370  51.644  1.00  0.00           C  
ATOM   3392  CD1 ILE A 220      71.870 -47.436  49.248  1.00  0.00           C  
ATOM   3393  H   ILE A 220      68.302 -48.451  51.045  1.00  0.00           H  
ATOM   3394  HA  ILE A 220      69.970 -48.141  53.507  1.00  0.00           H  
ATOM   3395  HB  ILE A 220      71.756 -47.268  51.967  1.00  0.00           H  
ATOM   3396 1HG1 ILE A 220      69.942 -48.185  49.727  1.00  0.00           H  
ATOM   3397 2HG1 ILE A 220      70.203 -46.506  50.175  1.00  0.00           H  
ATOM   3398 1HG2 ILE A 220      72.340 -49.467  51.006  1.00  0.00           H  
ATOM   3399 2HG2 ILE A 220      71.725 -49.640  52.666  1.00  0.00           H  
ATOM   3400 3HG2 ILE A 220      70.676 -50.035  51.284  1.00  0.00           H  
ATOM   3401 1HD1 ILE A 220      71.556 -47.121  48.254  1.00  0.00           H  
ATOM   3402 2HD1 ILE A 220      72.594 -46.721  49.643  1.00  0.00           H  
ATOM   3403 3HD1 ILE A 220      72.330 -48.422  49.188  1.00  0.00           H  
ATOM   3404  N   GLY A 221      69.827 -45.761  53.873  1.00  0.00           N  
ATOM   3405  CA  GLY A 221      69.476 -44.410  54.306  1.00  0.00           C  
ATOM   3406  C   GLY A 221      70.392 -43.303  53.821  1.00  0.00           C  
ATOM   3407  O   GLY A 221      71.234 -42.804  54.570  1.00  0.00           O  
ATOM   3408  H   GLY A 221      70.443 -46.317  54.447  1.00  0.00           H  
ATOM   3409 1HA  GLY A 221      68.469 -44.169  53.967  1.00  0.00           H  
ATOM   3410 2HA  GLY A 221      69.467 -44.368  55.395  1.00  0.00           H  
ATOM   3411  N   LEU A 222      70.214 -42.921  52.561  1.00  0.00           N  
ATOM   3412  CA  LEU A 222      70.862 -41.740  51.995  1.00  0.00           C  
ATOM   3413  C   LEU A 222      69.933 -40.564  52.297  1.00  0.00           C  
ATOM   3414  O   LEU A 222      69.297 -40.000  51.402  1.00  0.00           O  
ATOM   3415  CB  LEU A 222      71.077 -41.924  50.490  1.00  0.00           C  
ATOM   3416  CG  LEU A 222      71.854 -43.176  50.055  1.00  0.00           C  
ATOM   3417  CD1 LEU A 222      71.987 -43.245  48.551  1.00  0.00           C  
ATOM   3418  CD2 LEU A 222      73.226 -43.266  50.719  1.00  0.00           C  
ATOM   3419  H   LEU A 222      69.605 -43.475  51.975  1.00  0.00           H  
ATOM   3420  HA  LEU A 222      71.832 -41.615  52.476  1.00  0.00           H  
ATOM   3421 1HB  LEU A 222      70.104 -41.963  50.001  1.00  0.00           H  
ATOM   3422 2HB  LEU A 222      71.618 -41.059  50.108  1.00  0.00           H  
ATOM   3423  HG  LEU A 222      71.290 -44.068  50.328  1.00  0.00           H  
ATOM   3424 1HD1 LEU A 222      72.541 -44.141  48.274  1.00  0.00           H  
ATOM   3425 2HD1 LEU A 222      70.995 -43.279  48.098  1.00  0.00           H  
ATOM   3426 3HD1 LEU A 222      72.520 -42.364  48.190  1.00  0.00           H  
ATOM   3427 1HD2 LEU A 222      73.736 -44.168  50.381  1.00  0.00           H  
ATOM   3428 2HD2 LEU A 222      73.818 -42.392  50.450  1.00  0.00           H  
ATOM   3429 3HD2 LEU A 222      73.104 -43.302  51.802  1.00  0.00           H  
ATOM   3430  N   ASP A 223      69.884 -40.198  53.573  1.00  0.00           N  
ATOM   3431  CA  ASP A 223      68.775 -39.423  54.124  1.00  0.00           C  
ATOM   3432  C   ASP A 223      69.158 -38.225  54.995  1.00  0.00           C  
ATOM   3433  O   ASP A 223      68.400 -37.851  55.891  1.00  0.00           O  
ATOM   3434  CB  ASP A 223      67.875 -40.352  54.943  1.00  0.00           C  
ATOM   3435  CG  ASP A 223      68.599 -40.994  56.118  1.00  0.00           C  
ATOM   3436  OD1 ASP A 223      69.628 -40.491  56.504  1.00  0.00           O  
ATOM   3437  OD2 ASP A 223      68.117 -41.982  56.619  1.00  0.00           O  
ATOM   3438  H   ASP A 223      70.644 -40.470  54.181  1.00  0.00           H  
ATOM   3439  HA  ASP A 223      68.219 -38.979  53.298  1.00  0.00           H  
ATOM   3440 1HB  ASP A 223      67.022 -39.789  55.324  1.00  0.00           H  
ATOM   3441 2HB  ASP A 223      67.485 -41.141  54.299  1.00  0.00           H  
ATOM   3442  N   ARG A 224      70.317 -37.625  54.734  1.00  0.00           N  
ATOM   3443  CA  ARG A 224      70.766 -36.465  55.505  1.00  0.00           C  
ATOM   3444  C   ARG A 224      71.356 -35.364  54.628  1.00  0.00           C  
ATOM   3445  O   ARG A 224      72.348 -34.729  54.996  1.00  0.00           O  
ATOM   3446  CB  ARG A 224      71.767 -36.884  56.582  1.00  0.00           C  
ATOM   3447  CG  ARG A 224      71.128 -37.414  57.843  1.00  0.00           C  
ATOM   3448  CD  ARG A 224      72.171 -37.697  58.895  1.00  0.00           C  
ATOM   3449  NE  ARG A 224      71.631 -37.550  60.243  1.00  0.00           N  
ATOM   3450  CZ  ARG A 224      72.297 -37.847  61.354  1.00  0.00           C  
ATOM   3451  NH1 ARG A 224      73.534 -38.323  61.291  1.00  0.00           N  
ATOM   3452  NH2 ARG A 224      71.720 -37.672  62.537  1.00  0.00           N  
ATOM   3453  H   ARG A 224      70.902 -37.976  53.988  1.00  0.00           H  
ATOM   3454  HA  ARG A 224      69.899 -36.018  55.993  1.00  0.00           H  
ATOM   3455 1HB  ARG A 224      72.424 -37.656  56.187  1.00  0.00           H  
ATOM   3456 2HB  ARG A 224      72.390 -36.030  56.852  1.00  0.00           H  
ATOM   3457 1HG  ARG A 224      70.426 -36.676  58.233  1.00  0.00           H  
ATOM   3458 2HG  ARG A 224      70.595 -38.338  57.620  1.00  0.00           H  
ATOM   3459 1HD  ARG A 224      72.536 -38.717  58.782  1.00  0.00           H  
ATOM   3460 2HD  ARG A 224      73.002 -36.999  58.782  1.00  0.00           H  
ATOM   3461  HE  ARG A 224      70.687 -37.200  60.336  1.00  0.00           H  
ATOM   3462 1HH1 ARG A 224      73.976 -38.462  60.392  1.00  0.00           H  
ATOM   3463 2HH1 ARG A 224      74.033 -38.546  62.139  1.00  0.00           H  
ATOM   3464 1HH2 ARG A 224      70.776 -37.315  62.590  1.00  0.00           H  
ATOM   3465 2HH2 ARG A 224      72.224 -37.897  63.382  1.00  0.00           H  
ATOM   3466  N   TYR A 225      70.733 -35.143  53.474  1.00  0.00           N  
ATOM   3467  CA  TYR A 225      71.154 -34.093  52.555  1.00  0.00           C  
ATOM   3468  C   TYR A 225      70.995 -32.718  53.191  1.00  0.00           C  
ATOM   3469  O   TYR A 225      69.915 -32.365  53.669  1.00  0.00           O  
ATOM   3470  CB  TYR A 225      70.371 -34.174  51.243  1.00  0.00           C  
ATOM   3471  CG  TYR A 225      70.936 -35.165  50.252  1.00  0.00           C  
ATOM   3472  CD1 TYR A 225      70.411 -36.454  50.142  1.00  0.00           C  
ATOM   3473  CD2 TYR A 225      71.997 -34.812  49.419  1.00  0.00           C  
ATOM   3474  CE1 TYR A 225      70.933 -37.366  49.225  1.00  0.00           C  
ATOM   3475  CE2 TYR A 225      72.525 -35.714  48.507  1.00  0.00           C  
ATOM   3476  CZ  TYR A 225      71.990 -36.985  48.412  1.00  0.00           C  
ATOM   3477  OH  TYR A 225      72.520 -37.870  47.503  1.00  0.00           O  
ATOM   3478  H   TYR A 225      69.942 -35.722  53.230  1.00  0.00           H  
ATOM   3479  HA  TYR A 225      72.214 -34.232  52.335  1.00  0.00           H  
ATOM   3480 1HB  TYR A 225      69.338 -34.455  51.452  1.00  0.00           H  
ATOM   3481 2HB  TYR A 225      70.353 -33.194  50.769  1.00  0.00           H  
ATOM   3482  HD1 TYR A 225      69.583 -36.761  50.780  1.00  0.00           H  
ATOM   3483  HD2 TYR A 225      72.426 -33.812  49.478  1.00  0.00           H  
ATOM   3484  HE1 TYR A 225      70.511 -38.368  49.154  1.00  0.00           H  
ATOM   3485  HE2 TYR A 225      73.360 -35.419  47.870  1.00  0.00           H  
ATOM   3486  HH  TYR A 225      73.231 -37.443  47.021  1.00  0.00           H  
ATOM   3487  N   GLY A 226      72.085 -31.957  53.203  1.00  0.00           N  
ATOM   3488  CA  GLY A 226      72.113 -30.645  53.844  1.00  0.00           C  
ATOM   3489  C   GLY A 226      73.046 -30.607  55.038  1.00  0.00           C  
ATOM   3490  O   GLY A 226      73.623 -29.566  55.351  1.00  0.00           O  
ATOM   3491  H   GLY A 226      72.921 -32.301  52.750  1.00  0.00           H  
ATOM   3492 1HA  GLY A 226      72.429 -29.893  53.121  1.00  0.00           H  
ATOM   3493 2HA  GLY A 226      71.108 -30.377  54.167  1.00  0.00           H  
ATOM   3494  N   LEU A 227      73.192 -31.751  55.705  1.00  0.00           N  
ATOM   3495  CA  LEU A 227      74.036 -31.861  56.894  1.00  0.00           C  
ATOM   3496  C   LEU A 227      75.490 -32.124  56.500  1.00  0.00           C  
ATOM   3497  O   LEU A 227      76.006 -33.238  56.647  1.00  0.00           O  
ATOM   3498  CB  LEU A 227      73.497 -32.938  57.843  1.00  0.00           C  
ATOM   3499  CG  LEU A 227      72.133 -32.646  58.485  1.00  0.00           C  
ATOM   3500  CD1 LEU A 227      71.616 -33.842  59.270  1.00  0.00           C  
ATOM   3501  CD2 LEU A 227      72.190 -31.405  59.369  1.00  0.00           C  
ATOM   3502  H   LEU A 227      72.700 -32.569  55.375  1.00  0.00           H  
ATOM   3503  HA  LEU A 227      74.027 -30.904  57.413  1.00  0.00           H  
ATOM   3504 1HB  LEU A 227      73.408 -33.872  57.292  1.00  0.00           H  
ATOM   3505 2HB  LEU A 227      74.216 -33.082  58.650  1.00  0.00           H  
ATOM   3506  HG  LEU A 227      71.391 -32.482  57.704  1.00  0.00           H  
ATOM   3507 1HD1 LEU A 227      70.649 -33.598  59.710  1.00  0.00           H  
ATOM   3508 2HD1 LEU A 227      71.504 -34.696  58.601  1.00  0.00           H  
ATOM   3509 3HD1 LEU A 227      72.322 -34.091  60.062  1.00  0.00           H  
ATOM   3510 1HD2 LEU A 227      71.208 -31.224  59.809  1.00  0.00           H  
ATOM   3511 2HD2 LEU A 227      72.921 -31.556  60.163  1.00  0.00           H  
ATOM   3512 3HD2 LEU A 227      72.481 -30.543  58.768  1.00  0.00           H  
ATOM   3513  N   ASP A 228      76.137 -31.073  55.998  1.00  0.00           N  
ATOM   3514  CA  ASP A 228      77.542 -31.118  55.597  1.00  0.00           C  
ATOM   3515  C   ASP A 228      78.506 -31.578  56.691  1.00  0.00           C  
ATOM   3516  O   ASP A 228      79.478 -32.278  56.399  1.00  0.00           O  
ATOM   3517  CB  ASP A 228      77.975 -29.734  55.104  1.00  0.00           C  
ATOM   3518  CG  ASP A 228      77.394 -29.382  53.742  1.00  0.00           C  
ATOM   3519  OD1 ASP A 228      76.943 -30.272  53.061  1.00  0.00           O  
ATOM   3520  OD2 ASP A 228      77.404 -28.225  53.397  1.00  0.00           O  
ATOM   3521  H   ASP A 228      75.623 -30.209  55.895  1.00  0.00           H  
ATOM   3522  HA  ASP A 228      77.654 -31.872  54.818  1.00  0.00           H  
ATOM   3523 1HB  ASP A 228      77.665 -28.977  55.824  1.00  0.00           H  
ATOM   3524 2HB  ASP A 228      79.063 -29.698  55.039  1.00  0.00           H  
ATOM   3525  N   LEU A 229      78.240 -31.188  57.940  1.00  0.00           N  
ATOM   3526  CA  LEU A 229      78.999 -31.701  59.089  1.00  0.00           C  
ATOM   3527  C   LEU A 229      79.256 -33.206  59.013  1.00  0.00           C  
ATOM   3528  O   LEU A 229      80.377 -33.659  59.242  1.00  0.00           O  
ATOM   3529  CB  LEU A 229      78.250 -31.383  60.389  1.00  0.00           C  
ATOM   3530  CG  LEU A 229      78.868 -31.958  61.671  1.00  0.00           C  
ATOM   3531  CD1 LEU A 229      80.278 -31.411  61.846  1.00  0.00           C  
ATOM   3532  CD2 LEU A 229      77.991 -31.602  62.862  1.00  0.00           C  
ATOM   3533  H   LEU A 229      77.498 -30.522  58.098  1.00  0.00           H  
ATOM   3534  HA  LEU A 229      79.996 -31.261  59.069  1.00  0.00           H  
ATOM   3535 1HB  LEU A 229      78.199 -30.301  60.504  1.00  0.00           H  
ATOM   3536 2HB  LEU A 229      77.234 -31.767  60.309  1.00  0.00           H  
ATOM   3537  HG  LEU A 229      78.939 -33.043  61.583  1.00  0.00           H  
ATOM   3538 1HD1 LEU A 229      80.716 -31.821  62.755  1.00  0.00           H  
ATOM   3539 2HD1 LEU A 229      80.889 -31.699  60.989  1.00  0.00           H  
ATOM   3540 3HD1 LEU A 229      80.240 -30.326  61.917  1.00  0.00           H  
ATOM   3541 1HD2 LEU A 229      78.429 -32.011  63.772  1.00  0.00           H  
ATOM   3542 2HD2 LEU A 229      77.920 -30.517  62.949  1.00  0.00           H  
ATOM   3543 3HD2 LEU A 229      76.995 -32.020  62.717  1.00  0.00           H  
ATOM   3544  N   PHE A 230      78.215 -33.970  58.689  1.00  0.00           N  
ATOM   3545  CA  PHE A 230      78.310 -35.426  58.670  1.00  0.00           C  
ATOM   3546  C   PHE A 230      78.956 -35.887  57.368  1.00  0.00           C  
ATOM   3547  O   PHE A 230      79.749 -36.831  57.362  1.00  0.00           O  
ATOM   3548  CB  PHE A 230      76.927 -36.063  58.822  1.00  0.00           C  
ATOM   3549  CG  PHE A 230      76.340 -35.917  60.197  1.00  0.00           C  
ATOM   3550  CD1 PHE A 230      76.994 -36.437  61.305  1.00  0.00           C  
ATOM   3551  CD2 PHE A 230      75.134 -35.260  60.388  1.00  0.00           C  
ATOM   3552  CE1 PHE A 230      76.456 -36.303  62.571  1.00  0.00           C  
ATOM   3553  CE2 PHE A 230      74.594 -35.124  61.651  1.00  0.00           C  
ATOM   3554  CZ  PHE A 230      75.256 -35.648  62.744  1.00  0.00           C  
ATOM   3555  H   PHE A 230      77.338 -33.531  58.449  1.00  0.00           H  
ATOM   3556  HA  PHE A 230      78.955 -35.741  59.491  1.00  0.00           H  
ATOM   3557 1HB  PHE A 230      76.238 -35.611  58.109  1.00  0.00           H  
ATOM   3558 2HB  PHE A 230      76.988 -37.124  58.589  1.00  0.00           H  
ATOM   3559  HD1 PHE A 230      77.944 -36.955  61.167  1.00  0.00           H  
ATOM   3560  HD2 PHE A 230      74.611 -34.848  59.524  1.00  0.00           H  
ATOM   3561  HE1 PHE A 230      76.980 -36.717  63.431  1.00  0.00           H  
ATOM   3562  HE2 PHE A 230      73.644 -34.606  61.786  1.00  0.00           H  
ATOM   3563  HZ  PHE A 230      74.830 -35.543  63.741  1.00  0.00           H  
ATOM   3564  N   LEU A 231      78.607 -35.206  56.276  1.00  0.00           N  
ATOM   3565  CA  LEU A 231      79.206 -35.429  54.960  1.00  0.00           C  
ATOM   3566  C   LEU A 231      78.708 -34.360  53.987  1.00  0.00           C  
ATOM   3567  O   LEU A 231      77.497 -34.233  53.780  1.00  0.00           O  
ATOM   3568  CB  LEU A 231      78.878 -36.830  54.430  1.00  0.00           C  
ATOM   3569  CG  LEU A 231      79.546 -37.259  53.118  1.00  0.00           C  
ATOM   3570  CD1 LEU A 231      81.054 -37.433  53.287  1.00  0.00           C  
ATOM   3571  CD2 LEU A 231      78.910 -38.530  52.579  1.00  0.00           C  
ATOM   3572  H   LEU A 231      77.891 -34.501  56.377  1.00  0.00           H  
ATOM   3573  HA  LEU A 231      80.289 -35.344  55.055  1.00  0.00           H  
ATOM   3574 1HB  LEU A 231      79.162 -37.562  55.184  1.00  0.00           H  
ATOM   3575 2HB  LEU A 231      77.801 -36.899  54.276  1.00  0.00           H  
ATOM   3576  HG  LEU A 231      79.431 -36.468  52.377  1.00  0.00           H  
ATOM   3577 1HD1 LEU A 231      81.495 -37.737  52.336  1.00  0.00           H  
ATOM   3578 2HD1 LEU A 231      81.497 -36.489  53.604  1.00  0.00           H  
ATOM   3579 3HD1 LEU A 231      81.252 -38.197  54.038  1.00  0.00           H  
ATOM   3580 1HD2 LEU A 231      79.401 -38.814  51.648  1.00  0.00           H  
ATOM   3581 2HD2 LEU A 231      79.026 -39.332  53.307  1.00  0.00           H  
ATOM   3582 3HD2 LEU A 231      77.850 -38.356  52.392  1.00  0.00           H  
ATOM   3583  N   PRO A 232      79.633 -33.579  53.395  1.00  0.00           N  
ATOM   3584  CA  PRO A 232      79.279 -32.563  52.395  1.00  0.00           C  
ATOM   3585  C   PRO A 232      78.384 -33.093  51.269  1.00  0.00           C  
ATOM   3586  O   PRO A 232      78.637 -34.174  50.731  1.00  0.00           O  
ATOM   3587  CB  PRO A 232      80.649 -32.139  51.858  1.00  0.00           C  
ATOM   3588  CG  PRO A 232      81.573 -32.343  53.009  1.00  0.00           C  
ATOM   3589  CD  PRO A 232      81.091 -33.615  53.655  1.00  0.00           C  
ATOM   3590  HA  PRO A 232      78.774 -31.723  52.896  1.00  0.00           H  
ATOM   3591 1HB  PRO A 232      80.916 -32.749  50.982  1.00  0.00           H  
ATOM   3592 2HB  PRO A 232      80.613 -31.092  51.520  1.00  0.00           H  
ATOM   3593 1HG  PRO A 232      82.612 -32.415  52.654  1.00  0.00           H  
ATOM   3594 2HG  PRO A 232      81.529 -31.480  53.690  1.00  0.00           H  
ATOM   3595 1HD  PRO A 232      81.568 -34.478  53.168  1.00  0.00           H  
ATOM   3596 2HD  PRO A 232      81.326 -33.595  54.728  1.00  0.00           H  
ATOM   3597  N   VAL A 233      77.356 -32.316  50.928  1.00  0.00           N  
ATOM   3598  CA  VAL A 233      76.378 -32.660  49.886  1.00  0.00           C  
ATOM   3599  C   VAL A 233      77.005 -33.128  48.564  1.00  0.00           C  
ATOM   3600  O   VAL A 233      76.473 -34.032  47.911  1.00  0.00           O  
ATOM   3601  CB  VAL A 233      75.391 -31.485  49.627  1.00  0.00           C  
ATOM   3602  CG1 VAL A 233      74.533 -31.739  48.386  1.00  0.00           C  
ATOM   3603  CG2 VAL A 233      74.503 -31.260  50.843  1.00  0.00           C  
ATOM   3604  H   VAL A 233      77.258 -31.442  51.425  1.00  0.00           H  
ATOM   3605  HA  VAL A 233      75.802 -33.523  50.223  1.00  0.00           H  
ATOM   3606  HB  VAL A 233      75.963 -30.580  49.427  1.00  0.00           H  
ATOM   3607 1HG1 VAL A 233      73.855 -30.898  48.233  1.00  0.00           H  
ATOM   3608 2HG1 VAL A 233      75.178 -31.847  47.515  1.00  0.00           H  
ATOM   3609 3HG1 VAL A 233      73.954 -32.653  48.525  1.00  0.00           H  
ATOM   3610 1HG2 VAL A 233      73.820 -30.435  50.646  1.00  0.00           H  
ATOM   3611 2HG2 VAL A 233      73.931 -32.165  51.048  1.00  0.00           H  
ATOM   3612 3HG2 VAL A 233      75.123 -31.019  51.707  1.00  0.00           H  
ATOM   3613  N   ASP A 234      78.125 -32.517  48.181  1.00  0.00           N  
ATOM   3614  CA  ASP A 234      78.864 -32.939  46.984  1.00  0.00           C  
ATOM   3615  C   ASP A 234      79.317 -34.401  47.022  1.00  0.00           C  
ATOM   3616  O   ASP A 234      79.265 -35.095  46.004  1.00  0.00           O  
ATOM   3617  CB  ASP A 234      80.089 -32.042  46.787  1.00  0.00           C  
ATOM   3618  CG  ASP A 234      79.726 -30.637  46.326  1.00  0.00           C  
ATOM   3619  OD1 ASP A 234      78.616 -30.444  45.890  1.00  0.00           O  
ATOM   3620  OD2 ASP A 234      80.563 -29.770  46.414  1.00  0.00           O  
ATOM   3621  H   ASP A 234      78.474 -31.743  48.729  1.00  0.00           H  
ATOM   3622  HA  ASP A 234      78.186 -32.915  46.132  1.00  0.00           H  
ATOM   3623 1HB  ASP A 234      80.642 -31.971  47.724  1.00  0.00           H  
ATOM   3624 2HB  ASP A 234      80.753 -32.491  46.048  1.00  0.00           H  
ATOM   3625  N   LYS A 235      79.748 -34.864  48.193  1.00  0.00           N  
ATOM   3626  CA  LYS A 235      80.180 -36.251  48.366  1.00  0.00           C  
ATOM   3627  C   LYS A 235      78.971 -37.182  48.437  1.00  0.00           C  
ATOM   3628  O   LYS A 235      79.038 -38.333  48.001  1.00  0.00           O  
ATOM   3629  CB  LYS A 235      81.037 -36.396  49.625  1.00  0.00           C  
ATOM   3630  CG  LYS A 235      82.412 -35.748  49.529  1.00  0.00           C  
ATOM   3631  CD  LYS A 235      83.229 -35.996  50.788  1.00  0.00           C  
ATOM   3632  CE  LYS A 235      84.629 -35.414  50.665  1.00  0.00           C  
ATOM   3633  NZ  LYS A 235      85.455 -35.690  51.872  1.00  0.00           N  
ATOM   3634  H   LYS A 235      79.777 -34.237  48.984  1.00  0.00           H  
ATOM   3635  HA  LYS A 235      80.787 -36.534  47.505  1.00  0.00           H  
ATOM   3636 1HB  LYS A 235      80.515 -35.951  50.474  1.00  0.00           H  
ATOM   3637 2HB  LYS A 235      81.180 -37.454  49.847  1.00  0.00           H  
ATOM   3638 1HG  LYS A 235      82.948 -36.157  48.672  1.00  0.00           H  
ATOM   3639 2HG  LYS A 235      82.298 -34.674  49.386  1.00  0.00           H  
ATOM   3640 1HD  LYS A 235      82.727 -35.539  51.643  1.00  0.00           H  
ATOM   3641 2HD  LYS A 235      83.305 -37.069  50.967  1.00  0.00           H  
ATOM   3642 1HE  LYS A 235      85.124 -35.841  49.794  1.00  0.00           H  
ATOM   3643 2HE  LYS A 235      84.563 -34.335  50.526  1.00  0.00           H  
ATOM   3644 1HZ  LYS A 235      86.374 -35.289  51.749  1.00  0.00           H  
ATOM   3645 2HZ  LYS A 235      85.014 -35.283  52.684  1.00  0.00           H  
ATOM   3646 3HZ  LYS A 235      85.539 -36.689  52.000  1.00  0.00           H  
ATOM   3647  N   ARG A 236      77.869 -36.669  48.984  1.00  0.00           N  
ATOM   3648  CA  ARG A 236      76.597 -37.395  49.033  1.00  0.00           C  
ATOM   3649  C   ARG A 236      76.032 -37.594  47.632  1.00  0.00           C  
ATOM   3650  O   ARG A 236      75.473 -38.649  47.327  1.00  0.00           O  
ATOM   3651  CB  ARG A 236      75.575 -36.639  49.886  1.00  0.00           C  
ATOM   3652  CG  ARG A 236      75.896 -36.583  51.364  1.00  0.00           C  
ATOM   3653  CD  ARG A 236      74.841 -35.793  52.117  1.00  0.00           C  
ATOM   3654  NE  ARG A 236      75.215 -35.596  53.516  1.00  0.00           N  
ATOM   3655  CZ  ARG A 236      74.968 -36.466  54.492  1.00  0.00           C  
ATOM   3656  NH1 ARG A 236      75.353 -36.191  55.730  1.00  0.00           N  
ATOM   3657  NH2 ARG A 236      74.339 -37.607  54.240  1.00  0.00           N  
ATOM   3658  H   ARG A 236      77.922 -35.742  49.380  1.00  0.00           H  
ATOM   3659  HA  ARG A 236      76.773 -38.371  49.487  1.00  0.00           H  
ATOM   3660 1HB  ARG A 236      75.490 -35.615  49.527  1.00  0.00           H  
ATOM   3661 2HB  ARG A 236      74.597 -37.107  49.779  1.00  0.00           H  
ATOM   3662 1HG  ARG A 236      75.931 -37.595  51.769  1.00  0.00           H  
ATOM   3663 2HG  ARG A 236      76.864 -36.101  51.510  1.00  0.00           H  
ATOM   3664 1HD  ARG A 236      74.719 -34.816  51.653  1.00  0.00           H  
ATOM   3665 2HD  ARG A 236      73.894 -36.332  52.087  1.00  0.00           H  
ATOM   3666  HE  ARG A 236      75.695 -34.740  53.759  1.00  0.00           H  
ATOM   3667 1HH1 ARG A 236      75.832 -35.324  55.928  1.00  0.00           H  
ATOM   3668 2HH1 ARG A 236      75.169 -36.847  56.474  1.00  0.00           H  
ATOM   3669 1HH2 ARG A 236      74.041 -37.823  53.297  1.00  0.00           H  
ATOM   3670 2HH2 ARG A 236      74.156 -38.260  54.988  1.00  0.00           H  
ATOM   3671  N   ASN A 237      76.186 -36.572  46.790  1.00  0.00           N  
ATOM   3672  CA  ASN A 237      75.789 -36.641  45.387  1.00  0.00           C  
ATOM   3673  C   ASN A 237      76.560 -37.698  44.601  1.00  0.00           C  
ATOM   3674  O   ASN A 237      75.963 -38.459  43.839  1.00  0.00           O  
ATOM   3675  CB  ASN A 237      75.951 -35.281  44.733  1.00  0.00           C  
ATOM   3676  CG  ASN A 237      74.827 -34.341  45.069  1.00  0.00           C  
ATOM   3677  OD1 ASN A 237      73.759 -34.767  45.524  1.00  0.00           O  
ATOM   3678  ND2 ASN A 237      75.046 -33.069  44.855  1.00  0.00           N  
ATOM   3679  H   ASN A 237      76.594 -35.719  47.144  1.00  0.00           H  
ATOM   3680  HA  ASN A 237      74.743 -36.946  45.338  1.00  0.00           H  
ATOM   3681 1HB  ASN A 237      76.892 -34.833  45.053  1.00  0.00           H  
ATOM   3682 2HB  ASN A 237      75.996 -35.401  43.650  1.00  0.00           H  
ATOM   3683 1HD2 ASN A 237      74.334 -32.397  45.061  1.00  0.00           H  
ATOM   3684 2HD2 ASN A 237      75.925 -32.768  44.487  1.00  0.00           H  
ATOM   3685  N   GLU A 238      77.878 -37.748  44.797  1.00  0.00           N  
ATOM   3686  CA  GLU A 238      78.701 -38.767  44.146  1.00  0.00           C  
ATOM   3687  C   GLU A 238      78.426 -40.178  44.674  1.00  0.00           C  
ATOM   3688  O   GLU A 238      78.376 -41.135  43.897  1.00  0.00           O  
ATOM   3689  CB  GLU A 238      80.183 -38.433  44.328  1.00  0.00           C  
ATOM   3690  CG  GLU A 238      80.651 -37.207  43.556  1.00  0.00           C  
ATOM   3691  CD  GLU A 238      82.097 -36.878  43.802  1.00  0.00           C  
ATOM   3692  OE1 GLU A 238      82.819 -37.744  44.236  1.00  0.00           O  
ATOM   3693  OE2 GLU A 238      82.481 -35.759  43.555  1.00  0.00           O  
ATOM   3694  H   GLU A 238      78.319 -37.073  45.405  1.00  0.00           H  
ATOM   3695  HA  GLU A 238      78.419 -38.820  43.094  1.00  0.00           H  
ATOM   3696 1HB  GLU A 238      80.391 -38.263  45.384  1.00  0.00           H  
ATOM   3697 2HB  GLU A 238      80.789 -39.281  44.007  1.00  0.00           H  
ATOM   3698 1HG  GLU A 238      80.507 -37.384  42.491  1.00  0.00           H  
ATOM   3699 2HG  GLU A 238      80.036 -36.355  43.842  1.00  0.00           H  
ATOM   3700  N   THR A 239      78.237 -40.302  45.988  1.00  0.00           N  
ATOM   3701  CA  THR A 239      77.919 -41.593  46.597  1.00  0.00           C  
ATOM   3702  C   THR A 239      76.627 -42.155  46.003  1.00  0.00           C  
ATOM   3703  O   THR A 239      76.601 -43.296  45.537  1.00  0.00           O  
ATOM   3704  CB  THR A 239      77.784 -41.473  48.126  1.00  0.00           C  
ATOM   3705  OG1 THR A 239      79.035 -41.059  48.688  1.00  0.00           O  
ATOM   3706  CG2 THR A 239      77.378 -42.808  48.732  1.00  0.00           C  
ATOM   3707  H   THR A 239      78.316 -39.486  46.579  1.00  0.00           H  
ATOM   3708  HA  THR A 239      78.716 -42.296  46.355  1.00  0.00           H  
ATOM   3709  HB  THR A 239      77.027 -40.726  48.367  1.00  0.00           H  
ATOM   3710  HG1 THR A 239      79.679 -40.943  47.985  1.00  0.00           H  
ATOM   3711 1HG2 THR A 239      77.286 -42.704  49.813  1.00  0.00           H  
ATOM   3712 2HG2 THR A 239      76.420 -43.121  48.315  1.00  0.00           H  
ATOM   3713 3HG2 THR A 239      78.135 -43.557  48.502  1.00  0.00           H  
ATOM   3714  N   THR A 240      75.567 -41.346  46.007  1.00  0.00           N  
ATOM   3715  CA  THR A 240      74.271 -41.768  45.469  1.00  0.00           C  
ATOM   3716  C   THR A 240      74.376 -42.129  43.987  1.00  0.00           C  
ATOM   3717  O   THR A 240      73.845 -43.155  43.560  1.00  0.00           O  
ATOM   3718  CB  THR A 240      73.208 -40.670  45.658  1.00  0.00           C  
ATOM   3719  OG1 THR A 240      73.049 -40.391  47.056  1.00  0.00           O  
ATOM   3720  CG2 THR A 240      71.874 -41.114  45.079  1.00  0.00           C  
ATOM   3721  H   THR A 240      75.661 -40.417  46.391  1.00  0.00           H  
ATOM   3722  HA  THR A 240      73.951 -42.663  46.001  1.00  0.00           H  
ATOM   3723  HB  THR A 240      73.532 -39.759  45.155  1.00  0.00           H  
ATOM   3724  HG1 THR A 240      73.649 -40.944  47.562  1.00  0.00           H  
ATOM   3725 1HG2 THR A 240      71.135 -40.325  45.222  1.00  0.00           H  
ATOM   3726 2HG2 THR A 240      71.988 -41.316  44.014  1.00  0.00           H  
ATOM   3727 3HG2 THR A 240      71.540 -42.019  45.585  1.00  0.00           H  
ATOM   3728  N   LEU A 241      75.065 -41.285  43.218  1.00  0.00           N  
ATOM   3729  CA  LEU A 241      75.236 -41.509  41.783  1.00  0.00           C  
ATOM   3730  C   LEU A 241      75.914 -42.840  41.488  1.00  0.00           C  
ATOM   3731  O   LEU A 241      75.448 -43.592  40.628  1.00  0.00           O  
ATOM   3732  CB  LEU A 241      76.059 -40.370  41.168  1.00  0.00           C  
ATOM   3733  CG  LEU A 241      76.309 -40.471  39.657  1.00  0.00           C  
ATOM   3734  CD1 LEU A 241      74.978 -40.440  38.919  1.00  0.00           C  
ATOM   3735  CD2 LEU A 241      77.207 -39.326  39.214  1.00  0.00           C  
ATOM   3736  H   LEU A 241      75.480 -40.467  43.641  1.00  0.00           H  
ATOM   3737  HA  LEU A 241      74.250 -41.571  41.323  1.00  0.00           H  
ATOM   3738 1HB  LEU A 241      75.545 -39.429  41.356  1.00  0.00           H  
ATOM   3739 2HB  LEU A 241      77.029 -40.336  41.663  1.00  0.00           H  
ATOM   3740  HG  LEU A 241      76.794 -41.421  39.431  1.00  0.00           H  
ATOM   3741 1HD1 LEU A 241      75.155 -40.512  37.846  1.00  0.00           H  
ATOM   3742 2HD1 LEU A 241      74.363 -41.281  39.241  1.00  0.00           H  
ATOM   3743 3HD1 LEU A 241      74.461 -39.507  39.139  1.00  0.00           H  
ATOM   3744 1HD2 LEU A 241      77.385 -39.398  38.140  1.00  0.00           H  
ATOM   3745 2HD2 LEU A 241      76.722 -38.375  39.438  1.00  0.00           H  
ATOM   3746 3HD2 LEU A 241      78.157 -39.382  39.744  1.00  0.00           H  
ATOM   3747  N   ARG A 242      77.002 -43.135  42.198  1.00  0.00           N  
ATOM   3748  CA  ARG A 242      77.720 -44.388  41.978  1.00  0.00           C  
ATOM   3749  C   ARG A 242      76.836 -45.589  42.299  1.00  0.00           C  
ATOM   3750  O   ARG A 242      76.826 -46.572  41.554  1.00  0.00           O  
ATOM   3751  CB  ARG A 242      78.977 -44.444  42.833  1.00  0.00           C  
ATOM   3752  CG  ARG A 242      79.726 -45.766  42.784  1.00  0.00           C  
ATOM   3753  CD  ARG A 242      80.297 -46.024  41.437  1.00  0.00           C  
ATOM   3754  NE  ARG A 242      80.998 -47.296  41.380  1.00  0.00           N  
ATOM   3755  CZ  ARG A 242      82.301 -47.466  41.678  1.00  0.00           C  
ATOM   3756  NH1 ARG A 242      83.029 -46.437  42.051  1.00  0.00           N  
ATOM   3757  NH2 ARG A 242      82.847 -48.666  41.595  1.00  0.00           N  
ATOM   3758  H   ARG A 242      77.340 -42.493  42.900  1.00  0.00           H  
ATOM   3759  HA  ARG A 242      77.963 -44.464  40.917  1.00  0.00           H  
ATOM   3760 1HB  ARG A 242      79.667 -43.662  42.517  1.00  0.00           H  
ATOM   3761 2HB  ARG A 242      78.718 -44.250  43.874  1.00  0.00           H  
ATOM   3762 1HG  ARG A 242      80.544 -45.748  43.505  1.00  0.00           H  
ATOM   3763 2HG  ARG A 242      79.044 -46.580  43.029  1.00  0.00           H  
ATOM   3764 1HD  ARG A 242      79.494 -46.044  40.700  1.00  0.00           H  
ATOM   3765 2HD  ARG A 242      81.002 -45.234  41.183  1.00  0.00           H  
ATOM   3766  HE  ARG A 242      80.471 -48.112  41.096  1.00  0.00           H  
ATOM   3767 1HH1 ARG A 242      82.611 -45.519  42.115  1.00  0.00           H  
ATOM   3768 2HH1 ARG A 242      84.005 -46.564  42.275  1.00  0.00           H  
ATOM   3769 1HH2 ARG A 242      82.288 -49.458  41.308  1.00  0.00           H  
ATOM   3770 2HH2 ARG A 242      83.823 -48.793  41.818  1.00  0.00           H  
ATOM   3771  N   LEU A 243      76.091 -45.495  43.398  1.00  0.00           N  
ATOM   3772  CA  LEU A 243      75.180 -46.557  43.816  1.00  0.00           C  
ATOM   3773  C   LEU A 243      74.067 -46.804  42.796  1.00  0.00           C  
ATOM   3774  O   LEU A 243      73.677 -47.951  42.570  1.00  0.00           O  
ATOM   3775  CB  LEU A 243      74.560 -46.206  45.175  1.00  0.00           C  
ATOM   3776  CG  LEU A 243      75.521 -46.231  46.370  1.00  0.00           C  
ATOM   3777  CD1 LEU A 243      74.834 -45.626  47.587  1.00  0.00           C  
ATOM   3778  CD2 LEU A 243      75.954 -47.664  46.643  1.00  0.00           C  
ATOM   3779  H   LEU A 243      76.161 -44.658  43.958  1.00  0.00           H  
ATOM   3780  HA  LEU A 243      75.739 -47.491  43.872  1.00  0.00           H  
ATOM   3781 1HB  LEU A 243      74.134 -45.206  45.114  1.00  0.00           H  
ATOM   3782 2HB  LEU A 243      73.755 -46.911  45.382  1.00  0.00           H  
ATOM   3783  HG  LEU A 243      76.398 -45.624  46.146  1.00  0.00           H  
ATOM   3784 1HD1 LEU A 243      75.517 -45.644  48.437  1.00  0.00           H  
ATOM   3785 2HD1 LEU A 243      74.553 -44.595  47.370  1.00  0.00           H  
ATOM   3786 3HD1 LEU A 243      73.943 -46.204  47.826  1.00  0.00           H  
ATOM   3787 1HD2 LEU A 243      76.638 -47.682  47.493  1.00  0.00           H  
ATOM   3788 2HD2 LEU A 243      75.078 -48.272  46.870  1.00  0.00           H  
ATOM   3789 3HD2 LEU A 243      76.458 -48.066  45.764  1.00  0.00           H  
ATOM   3790  N   ILE A 244      73.569 -45.729  42.180  1.00  0.00           N  
ATOM   3791  CA  ILE A 244      72.607 -45.833  41.074  1.00  0.00           C  
ATOM   3792  C   ILE A 244      73.231 -46.535  39.860  1.00  0.00           C  
ATOM   3793  O   ILE A 244      72.624 -47.440  39.280  1.00  0.00           O  
ATOM   3794  CB  ILE A 244      72.020 -44.444  40.673  1.00  0.00           C  
ATOM   3795  CG1 ILE A 244      71.122 -43.899  41.789  1.00  0.00           C  
ATOM   3796  CG2 ILE A 244      71.224 -44.535  39.365  1.00  0.00           C  
ATOM   3797  CD1 ILE A 244      70.721 -42.438  41.625  1.00  0.00           C  
ATOM   3798  H   ILE A 244      73.866 -44.816  42.489  1.00  0.00           H  
ATOM   3799  HA  ILE A 244      71.779 -46.465  41.393  1.00  0.00           H  
ATOM   3800  HB  ILE A 244      72.833 -43.732  40.535  1.00  0.00           H  
ATOM   3801 1HG1 ILE A 244      70.210 -44.492  41.844  1.00  0.00           H  
ATOM   3802 2HG1 ILE A 244      71.633 -43.997  42.748  1.00  0.00           H  
ATOM   3803 1HG2 ILE A 244      70.826 -43.552  39.112  1.00  0.00           H  
ATOM   3804 2HG2 ILE A 244      71.877 -44.879  38.564  1.00  0.00           H  
ATOM   3805 3HG2 ILE A 244      70.399 -45.238  39.490  1.00  0.00           H  
ATOM   3806 1HD1 ILE A 244      70.087 -42.137  42.460  1.00  0.00           H  
ATOM   3807 2HD1 ILE A 244      71.616 -41.815  41.606  1.00  0.00           H  
ATOM   3808 3HD1 ILE A 244      70.173 -42.314  40.691  1.00  0.00           H  
ATOM   3809  N   LYS A 245      74.443 -46.115  39.496  1.00  0.00           N  
ATOM   3810  CA  LYS A 245      75.189 -46.708  38.381  1.00  0.00           C  
ATOM   3811  C   LYS A 245      75.470 -48.195  38.588  1.00  0.00           C  
ATOM   3812  O   LYS A 245      75.537 -48.957  37.622  1.00  0.00           O  
ATOM   3813  CB  LYS A 245      76.506 -45.959  38.170  1.00  0.00           C  
ATOM   3814  CG  LYS A 245      76.352 -44.579  37.545  1.00  0.00           C  
ATOM   3815  CD  LYS A 245      77.702 -43.903  37.358  1.00  0.00           C  
ATOM   3816  CE  LYS A 245      77.552 -42.538  36.702  1.00  0.00           C  
ATOM   3817  NZ  LYS A 245      78.862 -41.848  36.549  1.00  0.00           N  
ATOM   3818  H   LYS A 245      74.858 -45.355  40.016  1.00  0.00           H  
ATOM   3819  HA  LYS A 245      74.580 -46.634  37.479  1.00  0.00           H  
ATOM   3820 1HB  LYS A 245      77.013 -45.838  39.128  1.00  0.00           H  
ATOM   3821 2HB  LYS A 245      77.160 -46.547  37.525  1.00  0.00           H  
ATOM   3822 1HG  LYS A 245      75.863 -44.671  36.574  1.00  0.00           H  
ATOM   3823 2HG  LYS A 245      75.729 -43.957  38.187  1.00  0.00           H  
ATOM   3824 1HD  LYS A 245      78.185 -43.780  38.328  1.00  0.00           H  
ATOM   3825 2HD  LYS A 245      78.338 -44.529  36.732  1.00  0.00           H  
ATOM   3826 1HE  LYS A 245      77.100 -42.655  35.719  1.00  0.00           H  
ATOM   3827 2HE  LYS A 245      76.896 -41.914  37.308  1.00  0.00           H  
ATOM   3828 1HZ  LYS A 245      78.720 -40.949  36.112  1.00  0.00           H  
ATOM   3829 2HZ  LYS A 245      79.283 -41.717  37.458  1.00  0.00           H  
ATOM   3830 3HZ  LYS A 245      79.473 -42.409  35.973  1.00  0.00           H  
ATOM   3831  N   ASP A 246      75.627 -48.602  39.845  1.00  0.00           N  
ATOM   3832  CA  ASP A 246      75.892 -50.002  40.174  1.00  0.00           C  
ATOM   3833  C   ASP A 246      74.599 -50.800  40.396  1.00  0.00           C  
ATOM   3834  O   ASP A 246      74.640 -51.974  40.778  1.00  0.00           O  
ATOM   3835  CB  ASP A 246      76.772 -50.091  41.423  1.00  0.00           C  
ATOM   3836  CG  ASP A 246      78.193 -49.601  41.183  1.00  0.00           C  
ATOM   3837  OD1 ASP A 246      78.630 -49.632  40.057  1.00  0.00           O  
ATOM   3838  OD2 ASP A 246      78.830 -49.200  42.129  1.00  0.00           O  
ATOM   3839  H   ASP A 246      75.561 -47.926  40.592  1.00  0.00           H  
ATOM   3840  HA  ASP A 246      76.371 -50.474  39.316  1.00  0.00           H  
ATOM   3841 1HB  ASP A 246      76.329 -49.499  42.223  1.00  0.00           H  
ATOM   3842 2HB  ASP A 246      76.814 -51.126  41.765  1.00  0.00           H  
ATOM   3843  N   GLY A 247      73.457 -50.153  40.156  1.00  0.00           N  
ATOM   3844  CA  GLY A 247      72.147 -50.806  40.204  1.00  0.00           C  
ATOM   3845  C   GLY A 247      71.550 -51.031  41.582  1.00  0.00           C  
ATOM   3846  O   GLY A 247      70.907 -52.058  41.823  1.00  0.00           O  
ATOM   3847  H   GLY A 247      73.509 -49.169  39.932  1.00  0.00           H  
ATOM   3848 1HA  GLY A 247      71.426 -50.216  39.639  1.00  0.00           H  
ATOM   3849 2HA  GLY A 247      72.210 -51.782  39.725  1.00  0.00           H  
ATOM   3850  N   TYR A 248      71.746 -50.070  42.480  1.00  0.00           N  
ATOM   3851  CA  TYR A 248      71.183 -50.144  43.828  1.00  0.00           C  
ATOM   3852  C   TYR A 248      70.008 -49.185  44.059  1.00  0.00           C  
ATOM   3853  O   TYR A 248      69.593 -48.967  45.200  1.00  0.00           O  
ATOM   3854  CB  TYR A 248      72.279 -49.928  44.876  1.00  0.00           C  
ATOM   3855  CG  TYR A 248      73.206 -51.113  45.021  1.00  0.00           C  
ATOM   3856  CD1 TYR A 248      74.412 -51.171  44.324  1.00  0.00           C  
ATOM   3857  CD2 TYR A 248      72.873 -52.185  45.849  1.00  0.00           C  
ATOM   3858  CE1 TYR A 248      75.264 -52.265  44.450  1.00  0.00           C  
ATOM   3859  CE2 TYR A 248      73.717 -53.281  45.985  1.00  0.00           C  
ATOM   3860  CZ  TYR A 248      74.908 -53.314  45.283  1.00  0.00           C  
ATOM   3861  OH  TYR A 248      75.747 -54.400  45.417  1.00  0.00           O  
ATOM   3862  H   TYR A 248      72.301 -49.265  42.222  1.00  0.00           H  
ATOM   3863  HA  TYR A 248      70.753 -51.136  43.970  1.00  0.00           H  
ATOM   3864 1HB  TYR A 248      72.875 -49.055  44.606  1.00  0.00           H  
ATOM   3865 2HB  TYR A 248      71.822 -49.727  45.844  1.00  0.00           H  
ATOM   3866  HD1 TYR A 248      74.701 -50.352  43.666  1.00  0.00           H  
ATOM   3867  HD2 TYR A 248      71.935 -52.172  46.405  1.00  0.00           H  
ATOM   3868  HE1 TYR A 248      76.202 -52.292  43.896  1.00  0.00           H  
ATOM   3869  HE2 TYR A 248      73.438 -54.106  46.640  1.00  0.00           H  
ATOM   3870  HH  TYR A 248      75.351 -55.038  46.016  1.00  0.00           H  
ATOM   3871  N   SER A 249      69.461 -48.639  42.973  1.00  0.00           N  
ATOM   3872  CA  SER A 249      68.325 -47.715  43.048  1.00  0.00           C  
ATOM   3873  C   SER A 249      67.040 -48.337  43.609  1.00  0.00           C  
ATOM   3874  O   SER A 249      66.138 -47.612  44.038  1.00  0.00           O  
ATOM   3875  CB  SER A 249      68.044 -47.157  41.666  1.00  0.00           C  
ATOM   3876  OG  SER A 249      67.677 -48.177  40.778  1.00  0.00           O  
ATOM   3877  H   SER A 249      69.847 -48.872  42.069  1.00  0.00           H  
ATOM   3878  HA  SER A 249      68.566 -46.928  43.765  1.00  0.00           H  
ATOM   3879 1HB  SER A 249      67.244 -46.420  41.728  1.00  0.00           H  
ATOM   3880 2HB  SER A 249      68.931 -46.647  41.293  1.00  0.00           H  
ATOM   3881  HG  SER A 249      66.948 -48.642  41.196  1.00  0.00           H  
ATOM   3882  N   ASP A 250      66.959 -49.667  43.606  1.00  0.00           N  
ATOM   3883  CA  ASP A 250      65.815 -50.370  44.193  1.00  0.00           C  
ATOM   3884  C   ASP A 250      65.882 -50.385  45.727  1.00  0.00           C  
ATOM   3885  O   ASP A 250      64.901 -50.710  46.399  1.00  0.00           O  
ATOM   3886  CB  ASP A 250      65.747 -51.806  43.667  1.00  0.00           C  
ATOM   3887  CG  ASP A 250      65.379 -51.880  42.191  1.00  0.00           C  
ATOM   3888  OD1 ASP A 250      64.880 -50.908  41.674  1.00  0.00           O  
ATOM   3889  OD2 ASP A 250      65.601 -52.907  41.595  1.00  0.00           O  
ATOM   3890  H   ASP A 250      67.706 -50.204  43.188  1.00  0.00           H  
ATOM   3891  HA  ASP A 250      64.909 -49.811  43.960  1.00  0.00           H  
ATOM   3892 1HB  ASP A 250      66.713 -52.292  43.810  1.00  0.00           H  
ATOM   3893 2HB  ASP A 250      65.010 -52.369  44.239  1.00  0.00           H  
ATOM   3894  N   LYS A 251      67.049 -50.028  46.261  1.00  0.00           N  
ATOM   3895  CA  LYS A 251      67.276 -49.971  47.705  1.00  0.00           C  
ATOM   3896  C   LYS A 251      67.499 -48.544  48.215  1.00  0.00           C  
ATOM   3897  O   LYS A 251      67.390 -48.283  49.414  1.00  0.00           O  
ATOM   3898  CB  LYS A 251      68.472 -50.847  48.081  1.00  0.00           C  
ATOM   3899  CG  LYS A 251      68.346 -52.302  47.649  1.00  0.00           C  
ATOM   3900  CD  LYS A 251      67.153 -52.975  48.312  1.00  0.00           C  
ATOM   3901  CE  LYS A 251      67.050 -54.439  47.913  1.00  0.00           C  
ATOM   3902  NZ  LYS A 251      65.848 -55.092  48.498  1.00  0.00           N  
ATOM   3903  H   LYS A 251      67.803 -49.787  45.635  1.00  0.00           H  
ATOM   3904  HA  LYS A 251      66.382 -50.335  48.211  1.00  0.00           H  
ATOM   3905 1HB  LYS A 251      69.377 -50.441  47.629  1.00  0.00           H  
ATOM   3906 2HB  LYS A 251      68.610 -50.830  49.163  1.00  0.00           H  
ATOM   3907 1HG  LYS A 251      68.224 -52.351  46.566  1.00  0.00           H  
ATOM   3908 2HG  LYS A 251      69.253 -52.842  47.920  1.00  0.00           H  
ATOM   3909 1HD  LYS A 251      67.255 -52.908  49.397  1.00  0.00           H  
ATOM   3910 2HD  LYS A 251      66.237 -52.462  48.019  1.00  0.00           H  
ATOM   3911 1HE  LYS A 251      66.999 -54.517  46.828  1.00  0.00           H  
ATOM   3912 2HE  LYS A 251      67.938 -54.972  48.252  1.00  0.00           H  
ATOM   3913 1HZ  LYS A 251      65.816 -56.060  48.211  1.00  0.00           H  
ATOM   3914 2HZ  LYS A 251      65.894 -55.042  49.507  1.00  0.00           H  
ATOM   3915 3HZ  LYS A 251      65.016 -54.618  48.176  1.00  0.00           H  
ATOM   3916  N   ILE A 252      67.801 -47.625  47.302  1.00  0.00           N  
ATOM   3917  CA  ILE A 252      67.973 -46.215  47.645  1.00  0.00           C  
ATOM   3918  C   ILE A 252      66.643 -45.532  47.965  1.00  0.00           C  
ATOM   3919  O   ILE A 252      65.699 -45.574  47.169  1.00  0.00           O  
ATOM   3920  CB  ILE A 252      68.668 -45.459  46.498  1.00  0.00           C  
ATOM   3921  CG1 ILE A 252      70.110 -45.945  46.337  1.00  0.00           C  
ATOM   3922  CG2 ILE A 252      68.633 -43.960  46.751  1.00  0.00           C  
ATOM   3923  CD1 ILE A 252      70.789 -45.439  45.084  1.00  0.00           C  
ATOM   3924  H   ILE A 252      67.915 -47.915  46.341  1.00  0.00           H  
ATOM   3925  HA  ILE A 252      68.565 -46.151  48.556  1.00  0.00           H  
ATOM   3926  HB  ILE A 252      68.157 -45.672  45.559  1.00  0.00           H  
ATOM   3927 1HG1 ILE A 252      70.700 -45.628  47.196  1.00  0.00           H  
ATOM   3928 2HG1 ILE A 252      70.128 -47.035  46.315  1.00  0.00           H  
ATOM   3929 1HG2 ILE A 252      69.129 -43.441  45.931  1.00  0.00           H  
ATOM   3930 2HG2 ILE A 252      67.599 -43.626  46.817  1.00  0.00           H  
ATOM   3931 3HG2 ILE A 252      69.147 -43.735  47.684  1.00  0.00           H  
ATOM   3932 1HD1 ILE A 252      71.807 -45.825  45.039  1.00  0.00           H  
ATOM   3933 2HD1 ILE A 252      70.234 -45.776  44.208  1.00  0.00           H  
ATOM   3934 3HD1 ILE A 252      70.816 -44.349  45.099  1.00  0.00           H  
ATOM   3935  N   MET A 253      66.576 -44.924  49.147  1.00  0.00           N  
ATOM   3936  CA  MET A 253      65.542 -43.945  49.472  1.00  0.00           C  
ATOM   3937  C   MET A 253      66.201 -42.684  50.025  1.00  0.00           C  
ATOM   3938  O   MET A 253      67.093 -42.765  50.875  1.00  0.00           O  
ATOM   3939  CB  MET A 253      64.524 -44.511  50.470  1.00  0.00           C  
ATOM   3940  CG  MET A 253      63.642 -45.623  49.906  1.00  0.00           C  
ATOM   3941  SD  MET A 253      62.111 -45.901  50.820  1.00  0.00           S  
ATOM   3942  CE  MET A 253      62.693 -46.719  52.295  1.00  0.00           C  
ATOM   3943  H   MET A 253      67.272 -45.154  49.842  1.00  0.00           H  
ATOM   3944  HA  MET A 253      65.011 -43.686  48.556  1.00  0.00           H  
ATOM   3945 1HB  MET A 253      65.047 -44.907  51.338  1.00  0.00           H  
ATOM   3946 2HB  MET A 253      63.870 -43.711  50.818  1.00  0.00           H  
ATOM   3947 1HG  MET A 253      63.373 -45.385  48.878  1.00  0.00           H  
ATOM   3948 2HG  MET A 253      64.197 -46.561  49.905  1.00  0.00           H  
ATOM   3949 1HE  MET A 253      61.847 -46.945  52.944  1.00  0.00           H  
ATOM   3950 2HE  MET A 253      63.199 -47.646  52.021  1.00  0.00           H  
ATOM   3951 3HE  MET A 253      63.390 -46.068  52.822  1.00  0.00           H  
ATOM   3952  N   ILE A 254      65.777 -41.523  49.528  1.00  0.00           N  
ATOM   3953  CA  ILE A 254      66.468 -40.269  49.843  1.00  0.00           C  
ATOM   3954  C   ILE A 254      65.577 -39.287  50.606  1.00  0.00           C  
ATOM   3955  O   ILE A 254      64.388 -39.145  50.307  1.00  0.00           O  
ATOM   3956  CB  ILE A 254      66.979 -39.593  48.558  1.00  0.00           C  
ATOM   3957  CG1 ILE A 254      68.030 -40.472  47.874  1.00  0.00           C  
ATOM   3958  CG2 ILE A 254      67.550 -38.220  48.870  1.00  0.00           C  
ATOM   3959  CD1 ILE A 254      68.407 -40.006  46.486  1.00  0.00           C  
ATOM   3960  H   ILE A 254      64.969 -41.500  48.923  1.00  0.00           H  
ATOM   3961  HA  ILE A 254      67.271 -40.485  50.547  1.00  0.00           H  
ATOM   3962  HB  ILE A 254      66.155 -39.484  47.853  1.00  0.00           H  
ATOM   3963 1HG1 ILE A 254      68.933 -40.498  48.483  1.00  0.00           H  
ATOM   3964 2HG1 ILE A 254      67.658 -41.494  47.801  1.00  0.00           H  
ATOM   3965 1HG2 ILE A 254      67.907 -37.757  47.949  1.00  0.00           H  
ATOM   3966 2HG2 ILE A 254      66.775 -37.595  49.312  1.00  0.00           H  
ATOM   3967 3HG2 ILE A 254      68.379 -38.320  49.571  1.00  0.00           H  
ATOM   3968 1HD1 ILE A 254      69.156 -40.679  46.068  1.00  0.00           H  
ATOM   3969 2HD1 ILE A 254      67.521 -40.007  45.850  1.00  0.00           H  
ATOM   3970 3HD1 ILE A 254      68.815 -38.998  46.540  1.00  0.00           H  
ATOM   3971  N   SER A 255      66.166 -38.626  51.601  1.00  0.00           N  
ATOM   3972  CA  SER A 255      65.463 -37.649  52.432  1.00  0.00           C  
ATOM   3973  C   SER A 255      66.466 -36.635  52.992  1.00  0.00           C  
ATOM   3974  O   SER A 255      67.653 -36.689  52.659  1.00  0.00           O  
ATOM   3975  CB  SER A 255      64.729 -38.343  53.563  1.00  0.00           C  
ATOM   3976  OG  SER A 255      63.716 -37.525  54.080  1.00  0.00           O  
ATOM   3977  H   SER A 255      67.142 -38.814  51.781  1.00  0.00           H  
ATOM   3978  HA  SER A 255      64.750 -37.112  51.806  1.00  0.00           H  
ATOM   3979 1HB  SER A 255      64.298 -39.275  53.199  1.00  0.00           H  
ATOM   3980 2HB  SER A 255      65.435 -38.596  54.353  1.00  0.00           H  
ATOM   3981  HG  SER A 255      63.699 -36.742  53.526  1.00  0.00           H  
ATOM   3982  N   HIS A 256      65.992 -35.718  53.830  1.00  0.00           N  
ATOM   3983  CA  HIS A 256      66.845 -34.659  54.377  1.00  0.00           C  
ATOM   3984  C   HIS A 256      67.153 -34.826  55.856  1.00  0.00           C  
ATOM   3985  O   HIS A 256      68.141 -34.275  56.345  1.00  0.00           O  
ATOM   3986  CB  HIS A 256      66.193 -33.290  54.158  1.00  0.00           C  
ATOM   3987  CG  HIS A 256      65.871 -33.000  52.725  1.00  0.00           C  
ATOM   3988  ND1 HIS A 256      64.686 -33.386  52.135  1.00  0.00           N  
ATOM   3989  CD2 HIS A 256      66.580 -32.362  51.763  1.00  0.00           C  
ATOM   3990  CE1 HIS A 256      64.679 -32.997  50.872  1.00  0.00           C  
ATOM   3991  NE2 HIS A 256      65.816 -32.375  50.622  1.00  0.00           N  
ATOM   3992  H   HIS A 256      65.018 -35.751  54.098  1.00  0.00           H  
ATOM   3993  HA  HIS A 256      67.806 -34.665  53.862  1.00  0.00           H  
ATOM   3994 1HB  HIS A 256      65.269 -33.230  54.734  1.00  0.00           H  
ATOM   3995 2HB  HIS A 256      66.858 -32.508  54.523  1.00  0.00           H  
ATOM   3996  HD1 HIS A 256      63.909 -33.816  52.596  1.00  0.00           H  
ATOM   3997  HD2 HIS A 256      67.562 -31.890  51.757  1.00  0.00           H  
ATOM   3998  HE1 HIS A 256      63.823 -33.208  50.231  1.00  0.00           H  
ATOM   3999  N   ASP A 257      66.302 -35.575  56.561  1.00  0.00           N  
ATOM   4000  CA  ASP A 257      66.342 -35.652  58.026  1.00  0.00           C  
ATOM   4001  C   ASP A 257      66.159 -34.245  58.612  1.00  0.00           C  
ATOM   4002  O   ASP A 257      66.684 -33.929  59.680  1.00  0.00           O  
ATOM   4003  CB  ASP A 257      67.662 -36.259  58.509  1.00  0.00           C  
ATOM   4004  CG  ASP A 257      67.691 -36.493  60.013  1.00  0.00           C  
ATOM   4005  OD1 ASP A 257      66.669 -36.340  60.638  1.00  0.00           O  
ATOM   4006  OD2 ASP A 257      68.735 -36.823  60.522  1.00  0.00           O  
ATOM   4007  H   ASP A 257      65.606 -36.108  56.059  1.00  0.00           H  
ATOM   4008  HA  ASP A 257      65.511 -36.270  58.363  1.00  0.00           H  
ATOM   4009 1HB  ASP A 257      67.831 -37.210  58.004  1.00  0.00           H  
ATOM   4010 2HB  ASP A 257      68.486 -35.596  58.243  1.00  0.00           H  
ATOM   4011  N   TYR A 258      65.404 -33.411  57.900  1.00  0.00           N  
ATOM   4012  CA  TYR A 258      65.285 -32.002  58.252  1.00  0.00           C  
ATOM   4013  C   TYR A 258      64.379 -31.767  59.452  1.00  0.00           C  
ATOM   4014  O   TYR A 258      63.294 -32.341  59.550  1.00  0.00           O  
ATOM   4015  CB  TYR A 258      64.774 -31.204  57.051  1.00  0.00           C  
ATOM   4016  CG  TYR A 258      64.612 -29.725  57.324  1.00  0.00           C  
ATOM   4017  CD1 TYR A 258      65.733 -28.918  57.457  1.00  0.00           C  
ATOM   4018  CD2 TYR A 258      63.344 -29.176  57.443  1.00  0.00           C  
ATOM   4019  CE1 TYR A 258      65.585 -27.567  57.707  1.00  0.00           C  
ATOM   4020  CE2 TYR A 258      63.197 -27.825  57.693  1.00  0.00           C  
ATOM   4021  CZ  TYR A 258      64.311 -27.022  57.825  1.00  0.00           C  
ATOM   4022  OH  TYR A 258      64.165 -25.677  58.074  1.00  0.00           O  
ATOM   4023  H   TYR A 258      64.901 -33.761  57.097  1.00  0.00           H  
ATOM   4024  HA  TYR A 258      66.264 -31.640  58.567  1.00  0.00           H  
ATOM   4025 1HB  TYR A 258      65.465 -31.322  56.214  1.00  0.00           H  
ATOM   4026 2HB  TYR A 258      63.808 -31.599  56.736  1.00  0.00           H  
ATOM   4027  HD1 TYR A 258      66.730 -29.349  57.364  1.00  0.00           H  
ATOM   4028  HD2 TYR A 258      62.464 -29.810  57.339  1.00  0.00           H  
ATOM   4029  HE1 TYR A 258      66.465 -26.933  57.812  1.00  0.00           H  
ATOM   4030  HE2 TYR A 258      62.200 -27.394  57.787  1.00  0.00           H  
ATOM   4031  HH  TYR A 258      63.230 -25.463  58.126  1.00  0.00           H  
ATOM   4032  N   CYS A 259      64.850 -30.921  60.362  1.00  0.00           N  
ATOM   4033  CA  CYS A 259      64.072 -30.514  61.518  1.00  0.00           C  
ATOM   4034  C   CYS A 259      63.671 -29.059  61.345  1.00  0.00           C  
ATOM   4035  O   CYS A 259      64.529 -28.169  61.309  1.00  0.00           O  
ATOM   4036  CB  CYS A 259      64.869 -30.685  62.811  1.00  0.00           C  
ATOM   4037  SG  CYS A 259      65.299 -32.400  63.193  1.00  0.00           S  
ATOM   4038  H   CYS A 259      65.782 -30.550  60.240  1.00  0.00           H  
ATOM   4039  HA  CYS A 259      63.190 -31.150  61.583  1.00  0.00           H  
ATOM   4040 1HB  CYS A 259      65.794 -30.112  62.748  1.00  0.00           H  
ATOM   4041 2HB  CYS A 259      64.295 -30.288  63.648  1.00  0.00           H  
ATOM   4042  HG  CYS A 259      65.858 -32.144  64.371  1.00  0.00           H  
ATOM   4043  N   CYS A 260      62.367 -28.823  61.227  1.00  0.00           N  
ATOM   4044  CA  CYS A 260      61.836 -27.472  61.048  1.00  0.00           C  
ATOM   4045  C   CYS A 260      62.109 -26.634  62.295  1.00  0.00           C  
ATOM   4046  O   CYS A 260      62.236 -25.411  62.221  1.00  0.00           O  
ATOM   4047  CB  CYS A 260      60.332 -27.508  60.774  1.00  0.00           C  
ATOM   4048  SG  CYS A 260      59.888 -28.249  59.186  1.00  0.00           S  
ATOM   4049  H   CYS A 260      61.726 -29.604  61.262  1.00  0.00           H  
ATOM   4050  HA  CYS A 260      62.350 -27.006  60.206  1.00  0.00           H  
ATOM   4051 1HB  CYS A 260      59.832 -28.072  61.562  1.00  0.00           H  
ATOM   4052 2HB  CYS A 260      59.934 -26.493  60.796  1.00  0.00           H  
ATOM   4053  HG  CYS A 260      58.931 -29.038  59.664  1.00  0.00           H  
ATOM   4054  N   THR A 261      62.198 -27.313  63.437  1.00  0.00           N  
ATOM   4055  CA  THR A 261      62.663 -26.716  64.681  1.00  0.00           C  
ATOM   4056  C   THR A 261      63.306 -27.803  65.546  1.00  0.00           C  
ATOM   4057  O   THR A 261      62.697 -28.845  65.798  1.00  0.00           O  
ATOM   4058  CB  THR A 261      61.514 -26.034  65.446  1.00  0.00           C  
ATOM   4059  OG1 THR A 261      60.958 -24.984  64.643  1.00  0.00           O  
ATOM   4060  CG2 THR A 261      62.019 -25.451  66.757  1.00  0.00           C  
ATOM   4061  H   THR A 261      61.929 -28.286  63.428  1.00  0.00           H  
ATOM   4062  HA  THR A 261      63.411 -25.959  64.443  1.00  0.00           H  
ATOM   4063  HB  THR A 261      60.733 -26.764  65.657  1.00  0.00           H  
ATOM   4064  HG1 THR A 261      61.453 -24.913  63.823  1.00  0.00           H  
ATOM   4065 1HG2 THR A 261      61.193 -24.973  67.285  1.00  0.00           H  
ATOM   4066 2HG2 THR A 261      62.431 -26.248  67.375  1.00  0.00           H  
ATOM   4067 3HG2 THR A 261      62.793 -24.713  66.553  1.00  0.00           H  
ATOM   4068  N   ILE A 262      64.542 -27.564  65.977  1.00  0.00           N  
ATOM   4069  CA  ILE A 262      65.262 -28.548  66.790  1.00  0.00           C  
ATOM   4070  C   ILE A 262      65.785 -27.963  68.105  1.00  0.00           C  
ATOM   4071  O   ILE A 262      66.362 -26.874  68.146  1.00  0.00           O  
ATOM   4072  CB  ILE A 262      66.442 -29.140  65.998  1.00  0.00           C  
ATOM   4073  CG1 ILE A 262      67.181 -30.182  66.840  1.00  0.00           C  
ATOM   4074  CG2 ILE A 262      67.392 -28.038  65.555  1.00  0.00           C  
ATOM   4075  CD1 ILE A 262      68.142 -31.039  66.047  1.00  0.00           C  
ATOM   4076  H   ILE A 262      64.996 -26.693  65.742  1.00  0.00           H  
ATOM   4077  HA  ILE A 262      64.545 -29.275  67.167  1.00  0.00           H  
ATOM   4078  HB  ILE A 262      66.065 -29.658  65.116  1.00  0.00           H  
ATOM   4079 1HG1 ILE A 262      67.742 -29.681  67.629  1.00  0.00           H  
ATOM   4080 2HG1 ILE A 262      66.458 -30.840  67.323  1.00  0.00           H  
ATOM   4081 1HG2 ILE A 262      68.220 -28.474  64.997  1.00  0.00           H  
ATOM   4082 2HG2 ILE A 262      66.858 -27.332  64.920  1.00  0.00           H  
ATOM   4083 3HG2 ILE A 262      67.779 -27.517  66.431  1.00  0.00           H  
ATOM   4084 1HD1 ILE A 262      68.627 -31.753  66.713  1.00  0.00           H  
ATOM   4085 2HD1 ILE A 262      67.594 -31.578  65.273  1.00  0.00           H  
ATOM   4086 3HD1 ILE A 262      68.897 -30.405  65.584  1.00  0.00           H  
ATOM   4087  N   ASP A 263      65.563 -28.732  69.166  1.00  0.00           N  
ATOM   4088  CA  ASP A 263      65.846 -28.364  70.547  1.00  0.00           C  
ATOM   4089  C   ASP A 263      67.313 -28.499  70.951  1.00  0.00           C  
ATOM   4090  O   ASP A 263      67.789 -27.770  71.823  1.00  0.00           O  
ATOM   4091  CB  ASP A 263      64.991 -29.217  71.489  1.00  0.00           C  
ATOM   4092  CG  ASP A 263      65.045 -28.740  72.934  1.00  0.00           C  
ATOM   4093  OD1 ASP A 263      65.582 -27.684  73.170  1.00  0.00           O  
ATOM   4094  OD2 ASP A 263      64.549 -29.435  73.786  1.00  0.00           O  
ATOM   4095  H   ASP A 263      65.165 -29.639  68.970  1.00  0.00           H  
ATOM   4096  HA  ASP A 263      65.563 -27.321  70.692  1.00  0.00           H  
ATOM   4097 1HB  ASP A 263      63.954 -29.199  71.154  1.00  0.00           H  
ATOM   4098 2HB  ASP A 263      65.331 -30.253  71.451  1.00  0.00           H  
ATOM   4099  N   TRP A 264      68.015 -29.434  70.315  1.00  0.00           N  
ATOM   4100  CA  TRP A 264      69.404 -29.745  70.654  1.00  0.00           C  
ATOM   4101  C   TRP A 264      70.318 -28.523  70.636  1.00  0.00           C  
ATOM   4102  O   TRP A 264      70.331 -27.762  69.667  1.00  0.00           O  
ATOM   4103  CB  TRP A 264      69.953 -30.793  69.685  1.00  0.00           C  
ATOM   4104  CG  TRP A 264      69.243 -32.111  69.763  1.00  0.00           C  
ATOM   4105  CD1 TRP A 264      68.246 -32.449  70.628  1.00  0.00           C  
ATOM   4106  CD2 TRP A 264      69.473 -33.280  68.939  1.00  0.00           C  
ATOM   4107  NE1 TRP A 264      67.842 -33.742  70.402  1.00  0.00           N  
ATOM   4108  CE2 TRP A 264      68.581 -34.265  69.371  1.00  0.00           C  
ATOM   4109  CE3 TRP A 264      70.350 -33.564  67.886  1.00  0.00           C  
ATOM   4110  CZ2 TRP A 264      68.538 -35.522  68.789  1.00  0.00           C  
ATOM   4111  CZ3 TRP A 264      70.306 -34.824  67.301  1.00  0.00           C  
ATOM   4112  CH2 TRP A 264      69.423 -35.777  67.741  1.00  0.00           C  
ATOM   4113  H   TRP A 264      67.565 -29.945  69.568  1.00  0.00           H  
ATOM   4114  HA  TRP A 264      69.435 -30.110  71.682  1.00  0.00           H  
ATOM   4115 1HB  TRP A 264      69.873 -30.421  68.663  1.00  0.00           H  
ATOM   4116 2HB  TRP A 264      71.010 -30.961  69.890  1.00  0.00           H  
ATOM   4117  HD1 TRP A 264      67.830 -31.790  71.388  1.00  0.00           H  
ATOM   4118  HE1 TRP A 264      67.119 -34.230  70.912  1.00  0.00           H  
ATOM   4119  HE3 TRP A 264      71.052 -32.810  67.530  1.00  0.00           H  
ATOM   4120  HZ2 TRP A 264      67.843 -36.292  69.125  1.00  0.00           H  
ATOM   4121  HZ3 TRP A 264      70.993 -35.037  66.482  1.00  0.00           H  
ATOM   4122  HH2 TRP A 264      69.414 -36.755  67.259  1.00  0.00           H  
ATOM   4123  N   GLY A 265      71.078 -28.349  71.715  1.00  0.00           N  
ATOM   4124  CA  GLY A 265      71.980 -27.209  71.871  1.00  0.00           C  
ATOM   4125  C   GLY A 265      73.150 -27.260  70.903  1.00  0.00           C  
ATOM   4126  O   GLY A 265      73.809 -26.247  70.653  1.00  0.00           O  
ATOM   4127  H   GLY A 265      71.022 -29.036  72.453  1.00  0.00           H  
ATOM   4128 1HA  GLY A 265      71.427 -26.282  71.712  1.00  0.00           H  
ATOM   4129 2HA  GLY A 265      72.363 -27.184  72.890  1.00  0.00           H  
ATOM   4130  N   THR A 266      73.394 -28.447  70.356  1.00  0.00           N  
ATOM   4131  CA  THR A 266      74.447 -28.664  69.370  1.00  0.00           C  
ATOM   4132  C   THR A 266      73.938 -28.465  67.935  1.00  0.00           C  
ATOM   4133  O   THR A 266      74.690 -28.643  66.973  1.00  0.00           O  
ATOM   4134  CB  THR A 266      75.047 -30.075  69.515  1.00  0.00           C  
ATOM   4135  OG1 THR A 266      74.029 -31.056  69.280  1.00  0.00           O  
ATOM   4136  CG2 THR A 266      75.622 -30.269  70.910  1.00  0.00           C  
ATOM   4137  H   THR A 266      72.821 -29.227  70.643  1.00  0.00           H  
ATOM   4138  HA  THR A 266      75.222 -27.911  69.519  1.00  0.00           H  
ATOM   4139  HB  THR A 266      75.839 -30.210  68.779  1.00  0.00           H  
ATOM   4140  HG1 THR A 266      73.200 -30.615  69.080  1.00  0.00           H  
ATOM   4141 1HG2 THR A 266      76.042 -31.272  70.993  1.00  0.00           H  
ATOM   4142 2HG2 THR A 266      76.404 -29.532  71.087  1.00  0.00           H  
ATOM   4143 3HG2 THR A 266      74.832 -30.144  71.649  1.00  0.00           H  
ATOM   4144  N   ALA A 267      72.668 -28.079  67.803  1.00  0.00           N  
ATOM   4145  CA  ALA A 267      72.055 -27.849  66.496  1.00  0.00           C  
ATOM   4146  C   ALA A 267      71.102 -26.646  66.437  1.00  0.00           C  
ATOM   4147  O   ALA A 267      70.092 -26.688  65.729  1.00  0.00           O  
ATOM   4148  CB  ALA A 267      71.343 -29.122  66.024  1.00  0.00           C  
ATOM   4149  H   ALA A 267      72.114 -27.943  68.636  1.00  0.00           H  
ATOM   4150  HA  ALA A 267      72.848 -27.600  65.789  1.00  0.00           H  
ATOM   4151 1HB  ALA A 267      70.889 -28.944  65.050  1.00  0.00           H  
ATOM   4152 2HB  ALA A 267      72.065 -29.934  65.946  1.00  0.00           H  
ATOM   4153 3HB  ALA A 267      70.569 -29.391  66.741  1.00  0.00           H  
ATOM   4154  N   LYS A 268      71.422 -25.576  67.166  1.00  0.00           N  
ATOM   4155  CA  LYS A 268      70.582 -24.371  67.151  1.00  0.00           C  
ATOM   4156  C   LYS A 268      70.735 -23.554  65.860  1.00  0.00           C  
ATOM   4157  O   LYS A 268      71.742 -23.694  65.160  1.00  0.00           O  
ATOM   4158  CB  LYS A 268      70.907 -23.491  68.360  1.00  0.00           C  
ATOM   4159  CG  LYS A 268      70.461 -24.070  69.696  1.00  0.00           C  
ATOM   4160  CD  LYS A 268      70.660 -23.069  70.825  1.00  0.00           C  
ATOM   4161  CE  LYS A 268      70.235 -23.653  72.164  1.00  0.00           C  
ATOM   4162  NZ  LYS A 268      68.783 -23.978  72.194  1.00  0.00           N  
ATOM   4163  H   LYS A 268      72.254 -25.589  67.739  1.00  0.00           H  
ATOM   4164  HA  LYS A 268      69.536 -24.679  67.111  1.00  0.00           H  
ATOM   4165 1HB  LYS A 268      71.983 -23.324  68.409  1.00  0.00           H  
ATOM   4166 2HB  LYS A 268      70.429 -22.519  68.240  1.00  0.00           H  
ATOM   4167 1HG  LYS A 268      69.406 -24.340  69.643  1.00  0.00           H  
ATOM   4168 2HG  LYS A 268      71.037 -24.969  69.913  1.00  0.00           H  
ATOM   4169 1HD  LYS A 268      71.712 -22.785  70.879  1.00  0.00           H  
ATOM   4170 2HD  LYS A 268      70.070 -22.175  70.626  1.00  0.00           H  
ATOM   4171 1HE  LYS A 268      70.802 -24.561  72.361  1.00  0.00           H  
ATOM   4172 2HE  LYS A 268      70.450 -22.937  72.958  1.00  0.00           H  
ATOM   4173 1HZ  LYS A 268      68.542 -24.362  73.097  1.00  0.00           H  
ATOM   4174 2HZ  LYS A 268      68.246 -23.138  72.031  1.00  0.00           H  
ATOM   4175 3HZ  LYS A 268      68.574 -24.656  71.475  1.00  0.00           H  
ATOM   4176  N   PRO A 269      69.726 -22.715  65.537  1.00  0.00           N  
ATOM   4177  CA  PRO A 269      69.681 -21.903  64.310  1.00  0.00           C  
ATOM   4178  C   PRO A 269      70.931 -21.069  64.017  1.00  0.00           C  
ATOM   4179  O   PRO A 269      71.314 -20.936  62.855  1.00  0.00           O  
ATOM   4180  CB  PRO A 269      68.482 -20.984  64.548  1.00  0.00           C  
ATOM   4181  CG  PRO A 269      67.566 -21.791  65.385  1.00  0.00           C  
ATOM   4182  CD  PRO A 269      68.454 -22.563  66.321  1.00  0.00           C  
ATOM   4183  HA  PRO A 269      69.508 -22.561  63.447  1.00  0.00           H  
ATOM   4184 1HB  PRO A 269      68.809 -20.057  65.042  1.00  0.00           H  
ATOM   4185 2HB  PRO A 269      68.035 -20.692  63.585  1.00  0.00           H  
ATOM   4186 1HG  PRO A 269      66.867 -21.135  65.923  1.00  0.00           H  
ATOM   4187 2HG  PRO A 269      66.957 -22.453  64.752  1.00  0.00           H  
ATOM   4188 1HD  PRO A 269      68.620 -21.976  67.238  1.00  0.00           H  
ATOM   4189 2HD  PRO A 269      67.984 -23.529  66.559  1.00  0.00           H  
ATOM   4190  N   GLU A 270      71.552 -20.514  65.054  1.00  0.00           N  
ATOM   4191  CA  GLU A 270      72.783 -19.735  64.884  1.00  0.00           C  
ATOM   4192  C   GLU A 270      74.006 -20.570  64.469  1.00  0.00           C  
ATOM   4193  O   GLU A 270      75.050 -20.011  64.125  1.00  0.00           O  
ATOM   4194  CB  GLU A 270      73.097 -18.989  66.183  1.00  0.00           C  
ATOM   4195  CG  GLU A 270      73.390 -19.895  67.371  1.00  0.00           C  
ATOM   4196  CD  GLU A 270      72.154 -20.273  68.137  1.00  0.00           C  
ATOM   4197  OE1 GLU A 270      71.085 -20.189  67.582  1.00  0.00           O  
ATOM   4198  OE2 GLU A 270      72.279 -20.645  69.280  1.00  0.00           O  
ATOM   4199  H   GLU A 270      71.170 -20.632  65.981  1.00  0.00           H  
ATOM   4200  HA  GLU A 270      72.660 -19.078  64.022  1.00  0.00           H  
ATOM   4201 1HB  GLU A 270      73.964 -18.345  66.032  1.00  0.00           H  
ATOM   4202 2HB  GLU A 270      72.256 -18.350  66.448  1.00  0.00           H  
ATOM   4203 1HG  GLU A 270      73.874 -20.804  67.013  1.00  0.00           H  
ATOM   4204 2HG  GLU A 270      74.085 -19.386  68.039  1.00  0.00           H  
ATOM   4205  N   TYR A 271      73.868 -21.897  64.489  1.00  0.00           N  
ATOM   4206  CA  TYR A 271      74.945 -22.799  64.063  1.00  0.00           C  
ATOM   4207  C   TYR A 271      74.671 -23.432  62.695  1.00  0.00           C  
ATOM   4208  O   TYR A 271      75.404 -24.328  62.265  1.00  0.00           O  
ATOM   4209  CB  TYR A 271      75.161 -23.893  65.111  1.00  0.00           C  
ATOM   4210  CG  TYR A 271      75.499 -23.363  66.487  1.00  0.00           C  
ATOM   4211  CD1 TYR A 271      74.651 -23.617  67.555  1.00  0.00           C  
ATOM   4212  CD2 TYR A 271      76.656 -22.623  66.680  1.00  0.00           C  
ATOM   4213  CE1 TYR A 271      74.959 -23.133  68.812  1.00  0.00           C  
ATOM   4214  CE2 TYR A 271      76.964 -22.139  67.936  1.00  0.00           C  
ATOM   4215  CZ  TYR A 271      76.121 -22.392  68.999  1.00  0.00           C  
ATOM   4216  OH  TYR A 271      76.428 -21.909  70.251  1.00  0.00           O  
ATOM   4217  H   TYR A 271      72.993 -22.290  64.807  1.00  0.00           H  
ATOM   4218  HA  TYR A 271      75.864 -22.221  63.971  1.00  0.00           H  
ATOM   4219 1HB  TYR A 271      74.260 -24.502  65.192  1.00  0.00           H  
ATOM   4220 2HB  TYR A 271      75.971 -24.549  64.791  1.00  0.00           H  
ATOM   4221  HD1 TYR A 271      73.742 -24.199  67.403  1.00  0.00           H  
ATOM   4222  HD2 TYR A 271      77.321 -22.423  65.840  1.00  0.00           H  
ATOM   4223  HE1 TYR A 271      74.294 -23.332  69.651  1.00  0.00           H  
ATOM   4224  HE2 TYR A 271      77.873 -21.556  68.088  1.00  0.00           H  
ATOM   4225  HH  TYR A 271      77.255 -21.423  70.211  1.00  0.00           H  
ATOM   4226  N   LYS A 272      73.622 -22.964  62.019  1.00  0.00           N  
ATOM   4227  CA  LYS A 272      73.271 -23.443  60.679  1.00  0.00           C  
ATOM   4228  C   LYS A 272      74.368 -23.212  59.623  1.00  0.00           C  
ATOM   4229  O   LYS A 272      74.725 -24.152  58.911  1.00  0.00           O  
ATOM   4230  CB  LYS A 272      71.972 -22.777  60.221  1.00  0.00           C  
ATOM   4231  CG  LYS A 272      71.565 -23.109  58.792  1.00  0.00           C  
ATOM   4232  CD  LYS A 272      70.253 -22.434  58.421  1.00  0.00           C  
ATOM   4233  CE  LYS A 272      69.937 -22.611  56.943  1.00  0.00           C  
ATOM   4234  NZ  LYS A 272      69.713 -24.039  56.588  1.00  0.00           N  
ATOM   4235  H   LYS A 272      73.051 -22.252  62.453  1.00  0.00           H  
ATOM   4236  HA  LYS A 272      73.211 -24.531  60.704  1.00  0.00           H  
ATOM   4237 1HB  LYS A 272      71.157 -23.078  60.880  1.00  0.00           H  
ATOM   4238 2HB  LYS A 272      72.072 -21.694  60.298  1.00  0.00           H  
ATOM   4239 1HG  LYS A 272      72.343 -22.775  58.105  1.00  0.00           H  
ATOM   4240 2HG  LYS A 272      71.451 -24.187  58.688  1.00  0.00           H  
ATOM   4241 1HD  LYS A 272      69.442 -22.865  59.011  1.00  0.00           H  
ATOM   4242 2HD  LYS A 272      70.315 -21.369  58.644  1.00  0.00           H  
ATOM   4243 1HE  LYS A 272      69.043 -22.042  56.692  1.00  0.00           H  
ATOM   4244 2HE  LYS A 272      70.765 -22.227  56.346  1.00  0.00           H  
ATOM   4245 1HZ  LYS A 272      69.508 -24.113  55.602  1.00  0.00           H  
ATOM   4246 2HZ  LYS A 272      70.544 -24.573  56.800  1.00  0.00           H  
ATOM   4247 3HZ  LYS A 272      68.936 -24.401  57.122  1.00  0.00           H  
ATOM   4248  N   PRO A 273      74.910 -21.975  59.514  1.00  0.00           N  
ATOM   4249  CA  PRO A 273      75.998 -21.785  58.544  1.00  0.00           C  
ATOM   4250  C   PRO A 273      77.272 -22.509  58.992  1.00  0.00           C  
ATOM   4251  O   PRO A 273      77.507 -22.648  60.196  1.00  0.00           O  
ATOM   4252  CB  PRO A 273      76.188 -20.265  58.531  1.00  0.00           C  
ATOM   4253  CG  PRO A 273      74.942 -19.735  59.155  1.00  0.00           C  
ATOM   4254  CD  PRO A 273      74.589 -20.752  60.208  1.00  0.00           C  
ATOM   4255  HA  PRO A 273      75.663 -22.129  57.555  1.00  0.00           H  
ATOM   4256 1HB  PRO A 273      77.095 -19.994  59.092  1.00  0.00           H  
ATOM   4257 2HB  PRO A 273      76.332 -19.913  57.499  1.00  0.00           H  
ATOM   4258 1HG  PRO A 273      75.124 -18.735  59.576  1.00  0.00           H  
ATOM   4259 2HG  PRO A 273      74.155 -19.622  58.395  1.00  0.00           H  
ATOM   4260 1HD  PRO A 273      75.216 -20.592  61.097  1.00  0.00           H  
ATOM   4261 2HD  PRO A 273      73.523 -20.662  60.462  1.00  0.00           H  
ATOM   4262  N   LYS A 274      78.070 -22.964  58.025  1.00  0.00           N  
ATOM   4263  CA  LYS A 274      79.293 -23.757  58.263  1.00  0.00           C  
ATOM   4264  C   LYS A 274      79.001 -25.256  58.445  1.00  0.00           C  
ATOM   4265  O   LYS A 274      79.695 -26.096  57.865  1.00  0.00           O  
ATOM   4266  CB  LYS A 274      80.036 -23.225  59.489  1.00  0.00           C  
ATOM   4267  CG  LYS A 274      80.406 -21.750  59.409  1.00  0.00           C  
ATOM   4268  CD  LYS A 274      81.385 -21.486  58.275  1.00  0.00           C  
ATOM   4269  CE  LYS A 274      81.812 -20.026  58.239  1.00  0.00           C  
ATOM   4270  NZ  LYS A 274      82.735 -19.744  57.106  1.00  0.00           N  
ATOM   4271  H   LYS A 274      77.805 -22.742  57.076  1.00  0.00           H  
ATOM   4272  HA  LYS A 274      79.907 -23.725  57.363  1.00  0.00           H  
ATOM   4273 1HB  LYS A 274      79.421 -23.367  60.378  1.00  0.00           H  
ATOM   4274 2HB  LYS A 274      80.955 -23.793  59.633  1.00  0.00           H  
ATOM   4275 1HG  LYS A 274      79.505 -21.157  59.246  1.00  0.00           H  
ATOM   4276 2HG  LYS A 274      80.860 -21.437  60.349  1.00  0.00           H  
ATOM   4277 1HD  LYS A 274      82.269 -22.112  58.404  1.00  0.00           H  
ATOM   4278 2HD  LYS A 274      80.917 -21.741  57.324  1.00  0.00           H  
ATOM   4279 1HE  LYS A 274      80.932 -19.392  58.142  1.00  0.00           H  
ATOM   4280 2HE  LYS A 274      82.315 -19.771  59.172  1.00  0.00           H  
ATOM   4281 1HZ  LYS A 274      82.994 -18.768  57.118  1.00  0.00           H  
ATOM   4282 2HZ  LYS A 274      83.564 -20.314  57.197  1.00  0.00           H  
ATOM   4283 3HZ  LYS A 274      82.273 -19.958  56.234  1.00  0.00           H  
ATOM   4284  N   LEU A 275      77.982 -25.581  59.237  1.00  0.00           N  
ATOM   4285  CA  LEU A 275      77.656 -26.978  59.537  1.00  0.00           C  
ATOM   4286  C   LEU A 275      76.598 -27.552  58.595  1.00  0.00           C  
ATOM   4287  O   LEU A 275      76.649 -28.736  58.248  1.00  0.00           O  
ATOM   4288  CB  LEU A 275      77.165 -27.098  60.985  1.00  0.00           C  
ATOM   4289  CG  LEU A 275      78.177 -26.701  62.066  1.00  0.00           C  
ATOM   4290  CD1 LEU A 275      77.525 -26.808  63.438  1.00  0.00           C  
ATOM   4291  CD2 LEU A 275      79.401 -27.599  61.971  1.00  0.00           C  
ATOM   4292  H   LEU A 275      77.419 -24.846  59.641  1.00  0.00           H  
ATOM   4293  HA  LEU A 275      78.547 -27.584  59.372  1.00  0.00           H  
ATOM   4294 1HB  LEU A 275      76.285 -26.468  61.107  1.00  0.00           H  
ATOM   4295 2HB  LEU A 275      76.873 -28.132  61.168  1.00  0.00           H  
ATOM   4296  HG  LEU A 275      78.477 -25.663  61.920  1.00  0.00           H  
ATOM   4297 1HD1 LEU A 275      78.245 -26.526  64.206  1.00  0.00           H  
ATOM   4298 2HD1 LEU A 275      76.664 -26.141  63.485  1.00  0.00           H  
ATOM   4299 3HD1 LEU A 275      77.199 -27.834  63.606  1.00  0.00           H  
ATOM   4300 1HD2 LEU A 275      80.122 -27.316  62.739  1.00  0.00           H  
ATOM   4301 2HD2 LEU A 275      79.103 -28.638  62.118  1.00  0.00           H  
ATOM   4302 3HD2 LEU A 275      79.858 -27.489  60.987  1.00  0.00           H  
ATOM   4303  N   ALA A 276      75.648 -26.712  58.185  1.00  0.00           N  
ATOM   4304  CA  ALA A 276      74.544 -27.125  57.314  1.00  0.00           C  
ATOM   4305  C   ALA A 276      73.892 -25.917  56.624  1.00  0.00           C  
ATOM   4306  O   ALA A 276      72.705 -25.656  56.828  1.00  0.00           O  
ATOM   4307  CB  ALA A 276      73.510 -27.913  58.118  1.00  0.00           C  
ATOM   4308  H   ALA A 276      75.700 -25.752  58.493  1.00  0.00           H  
ATOM   4309  HA  ALA A 276      74.951 -27.765  56.532  1.00  0.00           H  
ATOM   4310 1HB  ALA A 276      72.693 -28.215  57.462  1.00  0.00           H  
ATOM   4311 2HB  ALA A 276      73.980 -28.799  58.544  1.00  0.00           H  
ATOM   4312 3HB  ALA A 276      73.119 -27.287  58.919  1.00  0.00           H  
ATOM   4313  N   PRO A 277      74.666 -25.184  55.793  1.00  0.00           N  
ATOM   4314  CA  PRO A 277      74.163 -23.957  55.159  1.00  0.00           C  
ATOM   4315  C   PRO A 277      72.846 -24.097  54.386  1.00  0.00           C  
ATOM   4316  O   PRO A 277      71.954 -23.264  54.558  1.00  0.00           O  
ATOM   4317  CB  PRO A 277      75.312 -23.600  54.211  1.00  0.00           C  
ATOM   4318  CG  PRO A 277      76.532 -24.093  54.913  1.00  0.00           C  
ATOM   4319  CD  PRO A 277      76.102 -25.392  55.542  1.00  0.00           C  
ATOM   4320  HA  PRO A 277      74.010 -23.188  55.929  1.00  0.00           H  
ATOM   4321 1HB  PRO A 277      75.158 -24.082  53.234  1.00  0.00           H  
ATOM   4322 2HB  PRO A 277      75.331 -22.515  54.034  1.00  0.00           H  
ATOM   4323 1HG  PRO A 277      77.356 -24.222  54.197  1.00  0.00           H  
ATOM   4324 2HG  PRO A 277      76.868 -23.354  55.655  1.00  0.00           H  
ATOM   4325 1HD  PRO A 277      76.269 -26.216  54.833  1.00  0.00           H  
ATOM   4326 2HD  PRO A 277      76.671 -25.556  56.470  1.00  0.00           H  
ATOM   4327  N   ARG A 278      72.724 -25.128  53.552  1.00  0.00           N  
ATOM   4328  CA  ARG A 278      71.587 -25.242  52.625  1.00  0.00           C  
ATOM   4329  C   ARG A 278      70.584 -26.324  53.042  1.00  0.00           C  
ATOM   4330  O   ARG A 278      69.779 -26.793  52.232  1.00  0.00           O  
ATOM   4331  CB  ARG A 278      72.084 -25.547  51.220  1.00  0.00           C  
ATOM   4332  CG  ARG A 278      72.963 -24.470  50.604  1.00  0.00           C  
ATOM   4333  CD  ARG A 278      73.242 -24.741  49.171  1.00  0.00           C  
ATOM   4334  NE  ARG A 278      74.134 -25.876  48.997  1.00  0.00           N  
ATOM   4335  CZ  ARG A 278      73.974 -26.841  48.071  1.00  0.00           C  
ATOM   4336  NH1 ARG A 278      72.953 -26.795  47.243  1.00  0.00           N  
ATOM   4337  NH2 ARG A 278      74.842 -27.834  47.994  1.00  0.00           N  
ATOM   4338  H   ARG A 278      73.431 -25.850  53.555  1.00  0.00           H  
ATOM   4339  HA  ARG A 278      71.022 -24.309  52.656  1.00  0.00           H  
ATOM   4340 1HB  ARG A 278      72.657 -26.473  51.230  1.00  0.00           H  
ATOM   4341 2HB  ARG A 278      71.232 -25.696  50.557  1.00  0.00           H  
ATOM   4342 1HG  ARG A 278      72.461 -23.504  50.679  1.00  0.00           H  
ATOM   4343 2HG  ARG A 278      73.913 -24.427  51.136  1.00  0.00           H  
ATOM   4344 1HD  ARG A 278      72.308 -24.960  48.653  1.00  0.00           H  
ATOM   4345 2HD  ARG A 278      73.710 -23.867  48.719  1.00  0.00           H  
ATOM   4346  HE  ARG A 278      74.931 -25.946  49.616  1.00  0.00           H  
ATOM   4347 1HH1 ARG A 278      72.289 -26.035  47.302  1.00  0.00           H  
ATOM   4348 2HH1 ARG A 278      72.833 -27.518  46.549  1.00  0.00           H  
ATOM   4349 1HH2 ARG A 278      75.627 -27.870  48.630  1.00  0.00           H  
ATOM   4350 2HH2 ARG A 278      74.722 -28.557  47.300  1.00  0.00           H  
ATOM   4351  N   TRP A 279      70.629 -26.689  54.319  1.00  0.00           N  
ATOM   4352  CA  TRP A 279      69.778 -27.725  54.889  1.00  0.00           C  
ATOM   4353  C   TRP A 279      68.313 -27.288  54.921  1.00  0.00           C  
ATOM   4354  O   TRP A 279      67.962 -26.298  55.564  1.00  0.00           O  
ATOM   4355  CB  TRP A 279      70.285 -28.057  56.297  1.00  0.00           C  
ATOM   4356  CG  TRP A 279      69.656 -29.242  56.987  1.00  0.00           C  
ATOM   4357  CD1 TRP A 279      69.306 -30.442  56.427  1.00  0.00           C  
ATOM   4358  CD2 TRP A 279      69.363 -29.356  58.387  1.00  0.00           C  
ATOM   4359  NE1 TRP A 279      68.787 -31.280  57.387  1.00  0.00           N  
ATOM   4360  CE2 TRP A 279      68.812 -30.638  58.599  1.00  0.00           C  
ATOM   4361  CE3 TRP A 279      69.497 -28.489  59.481  1.00  0.00           C  
ATOM   4362  CZ2 TRP A 279      68.401 -31.079  59.862  1.00  0.00           C  
ATOM   4363  CZ3 TRP A 279      69.085 -28.927  60.737  1.00  0.00           C  
ATOM   4364  CH2 TRP A 279      68.543 -30.210  60.914  1.00  0.00           C  
ATOM   4365  H   TRP A 279      71.295 -26.216  54.915  1.00  0.00           H  
ATOM   4366  HA  TRP A 279      69.844 -28.613  54.260  1.00  0.00           H  
ATOM   4367 1HB  TRP A 279      71.357 -28.251  56.261  1.00  0.00           H  
ATOM   4368 2HB  TRP A 279      70.129 -27.199  56.952  1.00  0.00           H  
ATOM   4369  HD1 TRP A 279      69.422 -30.695  55.375  1.00  0.00           H  
ATOM   4370  HE1 TRP A 279      68.443 -32.215  57.228  1.00  0.00           H  
ATOM   4371  HE3 TRP A 279      69.919 -27.492  59.351  1.00  0.00           H  
ATOM   4372  HZ2 TRP A 279      67.984 -32.073  60.020  1.00  0.00           H  
ATOM   4373  HZ3 TRP A 279      69.194 -28.247  61.582  1.00  0.00           H  
ATOM   4374  HH2 TRP A 279      68.227 -30.520  61.911  1.00  0.00           H  
ATOM   4375  N   SER A 280      67.471 -28.024  54.197  1.00  0.00           N  
ATOM   4376  CA  SER A 280      66.038 -27.738  54.110  1.00  0.00           C  
ATOM   4377  C   SER A 280      65.280 -29.033  53.814  1.00  0.00           C  
ATOM   4378  O   SER A 280      65.884 -30.103  53.744  1.00  0.00           O  
ATOM   4379  CB  SER A 280      65.762 -26.709  53.031  1.00  0.00           C  
ATOM   4380  OG  SER A 280      65.901 -27.270  51.755  1.00  0.00           O  
ATOM   4381  H   SER A 280      67.847 -28.811  53.688  1.00  0.00           H  
ATOM   4382  HA  SER A 280      65.703 -27.354  55.075  1.00  0.00           H  
ATOM   4383 1HB  SER A 280      64.753 -26.317  53.151  1.00  0.00           H  
ATOM   4384 2HB  SER A 280      66.452 -25.873  53.141  1.00  0.00           H  
ATOM   4385  HG  SER A 280      66.163 -28.183  51.894  1.00  0.00           H  
ATOM   4386  N   ILE A 281      63.966 -28.933  53.638  1.00  0.00           N  
ATOM   4387  CA  ILE A 281      63.150 -30.084  53.254  1.00  0.00           C  
ATOM   4388  C   ILE A 281      62.958 -30.182  51.729  1.00  0.00           C  
ATOM   4389  O   ILE A 281      62.179 -31.008  51.244  1.00  0.00           O  
ATOM   4390  CB  ILE A 281      61.773 -30.018  53.940  1.00  0.00           C  
ATOM   4391  CG1 ILE A 281      61.352 -31.408  54.426  1.00  0.00           C  
ATOM   4392  CG2 ILE A 281      60.733 -29.445  52.990  1.00  0.00           C  
ATOM   4393  CD1 ILE A 281      60.166 -31.393  55.363  1.00  0.00           C  
ATOM   4394  H   ILE A 281      63.520 -28.037  53.772  1.00  0.00           H  
ATOM   4395  HA  ILE A 281      63.684 -30.993  53.532  1.00  0.00           H  
ATOM   4396  HB  ILE A 281      61.836 -29.382  54.822  1.00  0.00           H  
ATOM   4397 1HG1 ILE A 281      61.102 -32.032  53.569  1.00  0.00           H  
ATOM   4398 2HG1 ILE A 281      62.187 -31.881  54.942  1.00  0.00           H  
ATOM   4399 1HG2 ILE A 281      59.765 -29.406  53.491  1.00  0.00           H  
ATOM   4400 2HG2 ILE A 281      61.027 -28.440  52.692  1.00  0.00           H  
ATOM   4401 3HG2 ILE A 281      60.659 -30.079  52.106  1.00  0.00           H  
ATOM   4402 1HD1 ILE A 281      59.928 -32.414  55.665  1.00  0.00           H  
ATOM   4403 2HD1 ILE A 281      60.408 -30.801  56.247  1.00  0.00           H  
ATOM   4404 3HD1 ILE A 281      59.307 -30.955  54.857  1.00  0.00           H  
ATOM   4405  N   THR A 282      63.675 -29.344  50.981  1.00  0.00           N  
ATOM   4406  CA  THR A 282      63.509 -29.257  49.525  1.00  0.00           C  
ATOM   4407  C   THR A 282      64.838 -29.302  48.764  1.00  0.00           C  
ATOM   4408  O   THR A 282      64.858 -29.204  47.534  1.00  0.00           O  
ATOM   4409  CB  THR A 282      62.752 -27.971  49.143  1.00  0.00           C  
ATOM   4410  OG1 THR A 282      63.456 -26.831  49.651  1.00  0.00           O  
ATOM   4411  CG2 THR A 282      61.344 -27.991  49.716  1.00  0.00           C  
ATOM   4412  H   THR A 282      64.354 -28.749  51.435  1.00  0.00           H  
ATOM   4413  HA  THR A 282      62.925 -30.115  49.192  1.00  0.00           H  
ATOM   4414  HB  THR A 282      62.695 -27.892  48.057  1.00  0.00           H  
ATOM   4415  HG1 THR A 282      64.231 -27.124  50.136  1.00  0.00           H  
ATOM   4416 1HG2 THR A 282      60.824 -27.075  49.436  1.00  0.00           H  
ATOM   4417 2HG2 THR A 282      60.802 -28.851  49.323  1.00  0.00           H  
ATOM   4418 3HG2 THR A 282      61.395 -28.060  50.802  1.00  0.00           H  
ATOM   4419  N   LEU A 283      65.940 -29.456  49.497  1.00  0.00           N  
ATOM   4420  CA  LEU A 283      67.288 -29.366  48.929  1.00  0.00           C  
ATOM   4421  C   LEU A 283      67.515 -30.289  47.724  1.00  0.00           C  
ATOM   4422  O   LEU A 283      68.173 -29.898  46.757  1.00  0.00           O  
ATOM   4423  CB  LEU A 283      68.322 -29.693  50.014  1.00  0.00           C  
ATOM   4424  CG  LEU A 283      69.791 -29.588  49.586  1.00  0.00           C  
ATOM   4425  CD1 LEU A 283      70.080 -28.173  49.105  1.00  0.00           C  
ATOM   4426  CD2 LEU A 283      70.689 -29.961  50.757  1.00  0.00           C  
ATOM   4427  H   LEU A 283      65.832 -29.643  50.483  1.00  0.00           H  
ATOM   4428  HA  LEU A 283      67.426 -28.365  48.525  1.00  0.00           H  
ATOM   4429 1HB  LEU A 283      68.172 -29.014  50.852  1.00  0.00           H  
ATOM   4430 2HB  LEU A 283      68.150 -30.711  50.363  1.00  0.00           H  
ATOM   4431  HG  LEU A 283      69.977 -30.268  48.755  1.00  0.00           H  
ATOM   4432 1HD1 LEU A 283      71.125 -28.098  48.800  1.00  0.00           H  
ATOM   4433 2HD1 LEU A 283      69.439 -27.939  48.255  1.00  0.00           H  
ATOM   4434 3HD1 LEU A 283      69.887 -27.467  49.912  1.00  0.00           H  
ATOM   4435 1HD2 LEU A 283      71.733 -29.888  50.453  1.00  0.00           H  
ATOM   4436 2HD2 LEU A 283      70.504 -29.281  51.589  1.00  0.00           H  
ATOM   4437 3HD2 LEU A 283      70.473 -30.983  51.069  1.00  0.00           H  
ATOM   4438  N   ILE A 284      66.958 -31.498  47.778  1.00  0.00           N  
ATOM   4439  CA  ILE A 284      67.081 -32.457  46.671  1.00  0.00           C  
ATOM   4440  C   ILE A 284      66.463 -31.950  45.362  1.00  0.00           C  
ATOM   4441  O   ILE A 284      66.831 -32.416  44.282  1.00  0.00           O  
ATOM   4442  CB  ILE A 284      66.425 -33.798  47.048  1.00  0.00           C  
ATOM   4443  CG1 ILE A 284      64.934 -33.600  47.335  1.00  0.00           C  
ATOM   4444  CG2 ILE A 284      67.125 -34.413  48.250  1.00  0.00           C  
ATOM   4445  CD1 ILE A 284      64.170 -34.893  47.514  1.00  0.00           C  
ATOM   4446  H   ILE A 284      66.439 -31.762  48.604  1.00  0.00           H  
ATOM   4447  HA  ILE A 284      68.136 -32.560  46.420  1.00  0.00           H  
ATOM   4448  HB  ILE A 284      66.495 -34.486  46.207  1.00  0.00           H  
ATOM   4449 1HG1 ILE A 284      64.814 -33.005  48.240  1.00  0.00           H  
ATOM   4450 2HG1 ILE A 284      64.476 -33.045  46.516  1.00  0.00           H  
ATOM   4451 1HG2 ILE A 284      66.648 -35.360  48.503  1.00  0.00           H  
ATOM   4452 2HG2 ILE A 284      68.173 -34.588  48.010  1.00  0.00           H  
ATOM   4453 3HG2 ILE A 284      67.055 -33.733  49.099  1.00  0.00           H  
ATOM   4454 1HD1 ILE A 284      63.121 -34.671  47.713  1.00  0.00           H  
ATOM   4455 2HD1 ILE A 284      64.248 -35.490  46.604  1.00  0.00           H  
ATOM   4456 3HD1 ILE A 284      64.588 -35.450  48.351  1.00  0.00           H  
ATOM   4457  N   PHE A 285      65.536 -31.001  45.464  1.00  0.00           N  
ATOM   4458  CA  PHE A 285      64.909 -30.399  44.290  1.00  0.00           C  
ATOM   4459  C   PHE A 285      65.758 -29.278  43.706  1.00  0.00           C  
ATOM   4460  O   PHE A 285      65.681 -28.989  42.511  1.00  0.00           O  
ATOM   4461  CB  PHE A 285      63.525 -29.854  44.647  1.00  0.00           C  
ATOM   4462  CG  PHE A 285      62.541 -30.917  45.047  1.00  0.00           C  
ATOM   4463  CD1 PHE A 285      62.008 -31.779  44.100  1.00  0.00           C  
ATOM   4464  CD2 PHE A 285      62.144 -31.054  46.367  1.00  0.00           C  
ATOM   4465  CE1 PHE A 285      61.102 -32.757  44.467  1.00  0.00           C  
ATOM   4466  CE2 PHE A 285      61.240 -32.031  46.737  1.00  0.00           C  
ATOM   4467  CZ  PHE A 285      60.718 -32.882  45.785  1.00  0.00           C  
ATOM   4468  H   PHE A 285      65.259 -30.689  46.385  1.00  0.00           H  
ATOM   4469  HA  PHE A 285      64.803 -31.166  43.523  1.00  0.00           H  
ATOM   4470 1HB  PHE A 285      63.613 -29.146  45.470  1.00  0.00           H  
ATOM   4471 2HB  PHE A 285      63.115 -29.315  43.793  1.00  0.00           H  
ATOM   4472  HD1 PHE A 285      62.312 -31.680  43.058  1.00  0.00           H  
ATOM   4473  HD2 PHE A 285      62.557 -30.380  47.120  1.00  0.00           H  
ATOM   4474  HE1 PHE A 285      60.691 -33.429  43.714  1.00  0.00           H  
ATOM   4475  HE2 PHE A 285      60.938 -32.129  47.781  1.00  0.00           H  
ATOM   4476  HZ  PHE A 285      60.004 -33.652  46.074  1.00  0.00           H  
ATOM   4477  N   GLU A 286      66.563 -28.655  44.564  1.00  0.00           N  
ATOM   4478  CA  GLU A 286      67.486 -27.597  44.162  1.00  0.00           C  
ATOM   4479  C   GLU A 286      68.826 -28.157  43.702  1.00  0.00           C  
ATOM   4480  O   GLU A 286      69.529 -27.527  42.910  1.00  0.00           O  
ATOM   4481  CB  GLU A 286      67.707 -26.619  45.318  1.00  0.00           C  
ATOM   4482  CG  GLU A 286      66.453 -25.882  45.766  1.00  0.00           C  
ATOM   4483  CD  GLU A 286      66.734 -24.816  46.788  1.00  0.00           C  
ATOM   4484  OE1 GLU A 286      67.685 -24.957  47.519  1.00  0.00           O  
ATOM   4485  OE2 GLU A 286      65.998 -23.859  46.838  1.00  0.00           O  
ATOM   4486  H   GLU A 286      66.525 -28.934  45.533  1.00  0.00           H  
ATOM   4487  HA  GLU A 286      67.040 -27.045  43.333  1.00  0.00           H  
ATOM   4488 1HB  GLU A 286      68.103 -27.158  46.179  1.00  0.00           H  
ATOM   4489 2HB  GLU A 286      68.448 -25.874  45.029  1.00  0.00           H  
ATOM   4490 1HG  GLU A 286      65.985 -25.420  44.896  1.00  0.00           H  
ATOM   4491 2HG  GLU A 286      65.750 -26.601  46.183  1.00  0.00           H  
ATOM   4492  N   ASP A 287      69.174 -29.341  44.201  1.00  0.00           N  
ATOM   4493  CA  ASP A 287      70.506 -29.896  44.000  1.00  0.00           C  
ATOM   4494  C   ASP A 287      70.492 -31.349  43.527  1.00  0.00           C  
ATOM   4495  O   ASP A 287      70.718 -31.620  42.347  1.00  0.00           O  
ATOM   4496  CB  ASP A 287      71.311 -29.795  45.298  1.00  0.00           C  
ATOM   4497  CG  ASP A 287      72.770 -30.195  45.123  1.00  0.00           C  
ATOM   4498  OD1 ASP A 287      73.025 -31.150  44.427  1.00  0.00           O  
ATOM   4499  OD2 ASP A 287      73.616 -29.542  45.686  1.00  0.00           O  
ATOM   4500  H   ASP A 287      68.496 -29.869  44.733  1.00  0.00           H  
ATOM   4501  HA  ASP A 287      71.001 -29.331  43.208  1.00  0.00           H  
ATOM   4502 1HB  ASP A 287      71.272 -28.772  45.672  1.00  0.00           H  
ATOM   4503 2HB  ASP A 287      70.862 -30.438  46.056  1.00  0.00           H  
ATOM   4504  N   THR A 288      70.226 -32.267  44.456  1.00  0.00           N  
ATOM   4505  CA  THR A 288      70.426 -33.704  44.246  1.00  0.00           C  
ATOM   4506  C   THR A 288      69.807 -34.240  42.956  1.00  0.00           C  
ATOM   4507  O   THR A 288      70.492 -34.888  42.161  1.00  0.00           O  
ATOM   4508  CB  THR A 288      69.861 -34.501  45.436  1.00  0.00           C  
ATOM   4509  OG1 THR A 288      70.525 -34.100  46.642  1.00  0.00           O  
ATOM   4510  CG2 THR A 288      70.065 -35.994  45.223  1.00  0.00           C  
ATOM   4511  H   THR A 288      69.869 -31.944  45.343  1.00  0.00           H  
ATOM   4512  HA  THR A 288      71.495 -33.893  44.143  1.00  0.00           H  
ATOM   4513  HB  THR A 288      68.796 -34.297  45.539  1.00  0.00           H  
ATOM   4514  HG1 THR A 288      71.191 -33.439  46.435  1.00  0.00           H  
ATOM   4515 1HG2 THR A 288      69.659 -36.541  46.074  1.00  0.00           H  
ATOM   4516 2HG2 THR A 288      69.551 -36.304  44.313  1.00  0.00           H  
ATOM   4517 3HG2 THR A 288      71.129 -36.206  45.129  1.00  0.00           H  
ATOM   4518  N   ILE A 289      68.518 -33.976  42.758  1.00  0.00           N  
ATOM   4519  CA  ILE A 289      67.788 -34.494  41.596  1.00  0.00           C  
ATOM   4520  C   ILE A 289      68.274 -33.915  40.254  1.00  0.00           C  
ATOM   4521  O   ILE A 289      68.641 -34.685  39.360  1.00  0.00           O  
ATOM   4522  CB  ILE A 289      66.239 -34.378  41.770  1.00  0.00           C  
ATOM   4523  CG1 ILE A 289      65.767 -35.304  42.898  1.00  0.00           C  
ATOM   4524  CG2 ILE A 289      65.509 -34.691  40.461  1.00  0.00           C  
ATOM   4525  CD1 ILE A 289      64.333 -35.068  43.364  1.00  0.00           C  
ATOM   4526  H   ILE A 289      68.030 -33.400  43.429  1.00  0.00           H  
ATOM   4527  HA  ILE A 289      68.031 -35.550  41.478  1.00  0.00           H  
ATOM   4528  HB  ILE A 289      65.983 -33.363  42.078  1.00  0.00           H  
ATOM   4529 1HG1 ILE A 289      65.841 -36.341  42.574  1.00  0.00           H  
ATOM   4530 2HG1 ILE A 289      66.418 -35.185  43.765  1.00  0.00           H  
ATOM   4531 1HG2 ILE A 289      64.434 -34.602  40.613  1.00  0.00           H  
ATOM   4532 2HG2 ILE A 289      65.826 -33.988  39.692  1.00  0.00           H  
ATOM   4533 3HG2 ILE A 289      65.749 -35.706  40.145  1.00  0.00           H  
ATOM   4534 1HD1 ILE A 289      64.090 -35.768  44.163  1.00  0.00           H  
ATOM   4535 2HD1 ILE A 289      64.235 -34.047  43.734  1.00  0.00           H  
ATOM   4536 3HD1 ILE A 289      63.650 -35.219  42.529  1.00  0.00           H  
ATOM   4537  N   PRO A 290      68.287 -32.569  40.107  1.00  0.00           N  
ATOM   4538  CA  PRO A 290      68.860 -32.011  38.881  1.00  0.00           C  
ATOM   4539  C   PRO A 290      70.268 -32.542  38.596  1.00  0.00           C  
ATOM   4540  O   PRO A 290      70.592 -32.806  37.438  1.00  0.00           O  
ATOM   4541  CB  PRO A 290      68.904 -30.505  39.165  1.00  0.00           C  
ATOM   4542  CG  PRO A 290      67.799 -30.276  40.115  1.00  0.00           C  
ATOM   4543  CD  PRO A 290      67.802 -31.476  41.013  1.00  0.00           C  
ATOM   4544  HA  PRO A 290      68.191 -32.230  38.036  1.00  0.00           H  
ATOM   4545 1HB  PRO A 290      69.884 -30.228  39.580  1.00  0.00           H  
ATOM   4546 2HB  PRO A 290      68.781 -29.941  38.229  1.00  0.00           H  
ATOM   4547 1HG  PRO A 290      67.964 -29.340  40.669  1.00  0.00           H  
ATOM   4548 2HG  PRO A 290      66.849 -30.163  39.573  1.00  0.00           H  
ATOM   4549 1HD  PRO A 290      68.493 -31.306  41.853  1.00  0.00           H  
ATOM   4550 2HD  PRO A 290      66.781 -31.661  41.381  1.00  0.00           H  
ATOM   4551  N   PHE A 291      71.076 -32.710  39.645  1.00  0.00           N  
ATOM   4552  CA  PHE A 291      72.418 -33.288  39.525  1.00  0.00           C  
ATOM   4553  C   PHE A 291      72.407 -34.675  38.886  1.00  0.00           C  
ATOM   4554  O   PHE A 291      73.119 -34.915  37.909  1.00  0.00           O  
ATOM   4555  CB  PHE A 291      73.079 -33.373  40.902  1.00  0.00           C  
ATOM   4556  CG  PHE A 291      74.370 -34.141  40.909  1.00  0.00           C  
ATOM   4557  CD1 PHE A 291      75.575 -33.501  40.658  1.00  0.00           C  
ATOM   4558  CD2 PHE A 291      74.382 -35.503  41.164  1.00  0.00           C  
ATOM   4559  CE1 PHE A 291      76.763 -34.206  40.664  1.00  0.00           C  
ATOM   4560  CE2 PHE A 291      75.569 -36.211  41.171  1.00  0.00           C  
ATOM   4561  CZ  PHE A 291      76.761 -35.561  40.921  1.00  0.00           C  
ATOM   4562  H   PHE A 291      70.741 -32.427  40.555  1.00  0.00           H  
ATOM   4563  HA  PHE A 291      73.007 -32.656  38.858  1.00  0.00           H  
ATOM   4564 1HB  PHE A 291      73.279 -32.368  41.272  1.00  0.00           H  
ATOM   4565 2HB  PHE A 291      72.396 -33.850  41.604  1.00  0.00           H  
ATOM   4566  HD1 PHE A 291      75.577 -32.430  40.456  1.00  0.00           H  
ATOM   4567  HD2 PHE A 291      73.441 -36.017  41.362  1.00  0.00           H  
ATOM   4568  HE1 PHE A 291      77.703 -33.691  40.465  1.00  0.00           H  
ATOM   4569  HE2 PHE A 291      75.565 -37.282  41.374  1.00  0.00           H  
ATOM   4570  HZ  PHE A 291      77.697 -36.118  40.924  1.00  0.00           H  
ATOM   4571  N   LEU A 292      71.601 -35.577  39.446  1.00  0.00           N  
ATOM   4572  CA  LEU A 292      71.523 -36.959  38.965  1.00  0.00           C  
ATOM   4573  C   LEU A 292      71.051 -37.037  37.514  1.00  0.00           C  
ATOM   4574  O   LEU A 292      71.585 -37.820  36.726  1.00  0.00           O  
ATOM   4575  CB  LEU A 292      70.574 -37.771  39.856  1.00  0.00           C  
ATOM   4576  CG  LEU A 292      71.073 -38.047  41.281  1.00  0.00           C  
ATOM   4577  CD1 LEU A 292      69.961 -38.701  42.090  1.00  0.00           C  
ATOM   4578  CD2 LEU A 292      72.304 -38.939  41.223  1.00  0.00           C  
ATOM   4579  H   LEU A 292      71.028 -35.294  40.227  1.00  0.00           H  
ATOM   4580  HA  LEU A 292      72.525 -37.387  38.977  1.00  0.00           H  
ATOM   4581 1HB  LEU A 292      69.628 -37.235  39.934  1.00  0.00           H  
ATOM   4582 2HB  LEU A 292      70.385 -38.732  39.379  1.00  0.00           H  
ATOM   4583  HG  LEU A 292      71.328 -37.105  41.766  1.00  0.00           H  
ATOM   4584 1HD1 LEU A 292      70.314 -38.898  43.102  1.00  0.00           H  
ATOM   4585 2HD1 LEU A 292      69.099 -38.034  42.131  1.00  0.00           H  
ATOM   4586 3HD1 LEU A 292      69.671 -39.640  41.618  1.00  0.00           H  
ATOM   4587 1HD2 LEU A 292      72.658 -39.135  42.236  1.00  0.00           H  
ATOM   4588 2HD2 LEU A 292      72.048 -39.882  40.739  1.00  0.00           H  
ATOM   4589 3HD2 LEU A 292      73.088 -38.440  40.654  1.00  0.00           H  
ATOM   4590  N   LYS A 293      70.059 -36.214  37.168  1.00  0.00           N  
ATOM   4591  CA  LYS A 293      69.532 -36.139  35.801  1.00  0.00           C  
ATOM   4592  C   LYS A 293      70.573 -35.666  34.784  1.00  0.00           C  
ATOM   4593  O   LYS A 293      70.645 -36.196  33.673  1.00  0.00           O  
ATOM   4594  CB  LYS A 293      68.315 -35.213  35.759  1.00  0.00           C  
ATOM   4595  CG  LYS A 293      67.057 -35.799  36.386  1.00  0.00           C  
ATOM   4596  CD  LYS A 293      65.898 -34.815  36.321  1.00  0.00           C  
ATOM   4597  CE  LYS A 293      64.641 -35.398  36.950  1.00  0.00           C  
ATOM   4598  NZ  LYS A 293      63.509 -34.433  36.927  1.00  0.00           N  
ATOM   4599  H   LYS A 293      69.661 -35.622  37.882  1.00  0.00           H  
ATOM   4600  HA  LYS A 293      69.252 -37.143  35.482  1.00  0.00           H  
ATOM   4601 1HB  LYS A 293      68.547 -34.284  36.280  1.00  0.00           H  
ATOM   4602 2HB  LYS A 293      68.087 -34.960  34.724  1.00  0.00           H  
ATOM   4603 1HG  LYS A 293      66.778 -36.711  35.857  1.00  0.00           H  
ATOM   4604 2HG  LYS A 293      67.252 -36.050  37.428  1.00  0.00           H  
ATOM   4605 1HD  LYS A 293      66.168 -33.900  36.850  1.00  0.00           H  
ATOM   4606 2HD  LYS A 293      65.690 -34.566  35.281  1.00  0.00           H  
ATOM   4607 1HE  LYS A 293      64.347 -36.297  36.410  1.00  0.00           H  
ATOM   4608 2HE  LYS A 293      64.846 -35.674  37.984  1.00  0.00           H  
ATOM   4609 1HZ  LYS A 293      62.696 -34.856  37.353  1.00  0.00           H  
ATOM   4610 2HZ  LYS A 293      63.764 -33.602  37.443  1.00  0.00           H  
ATOM   4611 3HZ  LYS A 293      63.297 -34.184  35.972  1.00  0.00           H  
ATOM   4612  N   ARG A 294      71.384 -34.682  35.173  1.00  0.00           N  
ATOM   4613  CA  ARG A 294      72.493 -34.219  34.336  1.00  0.00           C  
ATOM   4614  C   ARG A 294      73.602 -35.262  34.171  1.00  0.00           C  
ATOM   4615  O   ARG A 294      74.361 -35.226  33.200  1.00  0.00           O  
ATOM   4616  CB  ARG A 294      73.094 -32.950  34.924  1.00  0.00           C  
ATOM   4617  CG  ARG A 294      72.210 -31.717  34.821  1.00  0.00           C  
ATOM   4618  CD  ARG A 294      72.812 -30.550  35.515  1.00  0.00           C  
ATOM   4619  NE  ARG A 294      71.971 -29.368  35.419  1.00  0.00           N  
ATOM   4620  CZ  ARG A 294      72.200 -28.211  36.069  1.00  0.00           C  
ATOM   4621  NH1 ARG A 294      73.247 -28.096  36.857  1.00  0.00           N  
ATOM   4622  NH2 ARG A 294      71.375 -27.191  35.916  1.00  0.00           N  
ATOM   4623  H   ARG A 294      71.228 -34.244  36.070  1.00  0.00           H  
ATOM   4624  HA  ARG A 294      72.122 -34.070  33.321  1.00  0.00           H  
ATOM   4625 1HB  ARG A 294      73.317 -33.108  35.978  1.00  0.00           H  
ATOM   4626 2HB  ARG A 294      74.034 -32.725  34.421  1.00  0.00           H  
ATOM   4627 1HG  ARG A 294      72.069 -31.456  33.772  1.00  0.00           H  
ATOM   4628 2HG  ARG A 294      71.241 -31.924  35.275  1.00  0.00           H  
ATOM   4629 1HD  ARG A 294      72.950 -30.786  36.570  1.00  0.00           H  
ATOM   4630 2HD  ARG A 294      73.778 -30.319  35.066  1.00  0.00           H  
ATOM   4631  HE  ARG A 294      71.156 -29.418  34.822  1.00  0.00           H  
ATOM   4632 1HH1 ARG A 294      73.879 -28.876  36.974  1.00  0.00           H  
ATOM   4633 2HH1 ARG A 294      73.419 -27.229  37.344  1.00  0.00           H  
ATOM   4634 1HH2 ARG A 294      70.570 -27.280  35.310  1.00  0.00           H  
ATOM   4635 2HH2 ARG A 294      71.547 -26.325  36.403  1.00  0.00           H  
ATOM   4636  N   ASN A 295      73.684 -36.186  35.126  1.00  0.00           N  
ATOM   4637  CA  ASN A 295      74.676 -37.262  35.089  1.00  0.00           C  
ATOM   4638  C   ASN A 295      74.110 -38.563  34.525  1.00  0.00           C  
ATOM   4639  O   ASN A 295      74.689 -39.636  34.702  1.00  0.00           O  
ATOM   4640  CB  ASN A 295      75.248 -37.497  36.475  1.00  0.00           C  
ATOM   4641  CG  ASN A 295      76.215 -36.423  36.891  1.00  0.00           C  
ATOM   4642  OD1 ASN A 295      77.405 -36.482  36.562  1.00  0.00           O  
ATOM   4643  ND2 ASN A 295      75.727 -35.443  37.607  1.00  0.00           N  
ATOM   4644  H   ASN A 295      73.038 -36.140  35.900  1.00  0.00           H  
ATOM   4645  HA  ASN A 295      75.468 -36.977  34.394  1.00  0.00           H  
ATOM   4646 1HB  ASN A 295      74.435 -37.539  37.202  1.00  0.00           H  
ATOM   4647 2HB  ASN A 295      75.759 -38.459  36.500  1.00  0.00           H  
ATOM   4648 1HD2 ASN A 295      76.324 -34.700  37.912  1.00  0.00           H  
ATOM   4649 2HD2 ASN A 295      74.757 -35.436  37.850  1.00  0.00           H  
ATOM   4650  N   GLY A 296      72.971 -38.452  33.847  1.00  0.00           N  
ATOM   4651  CA  GLY A 296      72.410 -39.559  33.081  1.00  0.00           C  
ATOM   4652  C   GLY A 296      71.421 -40.445  33.815  1.00  0.00           C  
ATOM   4653  O   GLY A 296      71.114 -41.546  33.351  1.00  0.00           O  
ATOM   4654  H   GLY A 296      72.481 -37.570  33.866  1.00  0.00           H  
ATOM   4655 1HA  GLY A 296      71.899 -39.170  32.199  1.00  0.00           H  
ATOM   4656 2HA  GLY A 296      73.215 -40.202  32.727  1.00  0.00           H  
ATOM   4657  N   VAL A 297      70.932 -39.981  34.963  1.00  0.00           N  
ATOM   4658  CA  VAL A 297      69.921 -40.732  35.711  1.00  0.00           C  
ATOM   4659  C   VAL A 297      68.527 -40.235  35.325  1.00  0.00           C  
ATOM   4660  O   VAL A 297      68.180 -39.071  35.556  1.00  0.00           O  
ATOM   4661  CB  VAL A 297      70.130 -40.570  37.229  1.00  0.00           C  
ATOM   4662  CG1 VAL A 297      69.055 -41.321  37.998  1.00  0.00           C  
ATOM   4663  CG2 VAL A 297      71.516 -41.066  37.616  1.00  0.00           C  
ATOM   4664  H   VAL A 297      71.258 -39.097  35.330  1.00  0.00           H  
ATOM   4665  HA  VAL A 297      69.941 -41.769  35.375  1.00  0.00           H  
ATOM   4666  HB  VAL A 297      70.035 -39.516  37.489  1.00  0.00           H  
ATOM   4667 1HG1 VAL A 297      69.217 -41.196  39.069  1.00  0.00           H  
ATOM   4668 2HG1 VAL A 297      68.075 -40.926  37.733  1.00  0.00           H  
ATOM   4669 3HG1 VAL A 297      69.099 -42.380  37.747  1.00  0.00           H  
ATOM   4670 1HG2 VAL A 297      71.658 -40.947  38.690  1.00  0.00           H  
ATOM   4671 2HG2 VAL A 297      71.614 -42.118  37.350  1.00  0.00           H  
ATOM   4672 3HG2 VAL A 297      72.271 -40.486  37.085  1.00  0.00           H  
ATOM   4673  N   ASN A 298      67.755 -41.122  34.706  1.00  0.00           N  
ATOM   4674  CA  ASN A 298      66.423 -40.791  34.217  1.00  0.00           C  
ATOM   4675  C   ASN A 298      65.417 -40.691  35.353  1.00  0.00           C  
ATOM   4676  O   ASN A 298      65.732 -41.002  36.506  1.00  0.00           O  
ATOM   4677  CB  ASN A 298      65.965 -41.811  33.191  1.00  0.00           C  
ATOM   4678  CG  ASN A 298      65.771 -43.179  33.783  1.00  0.00           C  
ATOM   4679  OD1 ASN A 298      65.533 -43.320  34.989  1.00  0.00           O  
ATOM   4680  ND2 ASN A 298      65.868 -44.192  32.959  1.00  0.00           N  
ATOM   4681  H   ASN A 298      68.110 -42.058  34.573  1.00  0.00           H  
ATOM   4682  HA  ASN A 298      66.462 -39.808  33.744  1.00  0.00           H  
ATOM   4683 1HB  ASN A 298      65.024 -41.484  32.747  1.00  0.00           H  
ATOM   4684 2HB  ASN A 298      66.701 -41.876  32.389  1.00  0.00           H  
ATOM   4685 1HD2 ASN A 298      65.748 -45.125  33.298  1.00  0.00           H  
ATOM   4686 2HD2 ASN A 298      66.061 -44.032  31.992  1.00  0.00           H  
ATOM   4687  N   GLU A 299      64.195 -40.282  35.011  1.00  0.00           N  
ATOM   4688  CA  GLU A 299      63.183 -40.064  36.051  1.00  0.00           C  
ATOM   4689  C   GLU A 299      62.464 -41.347  36.441  1.00  0.00           C  
ATOM   4690  O   GLU A 299      61.701 -41.377  37.406  1.00  0.00           O  
ATOM   4691  CB  GLU A 299      62.157 -39.030  35.582  1.00  0.00           C  
ATOM   4692  CG  GLU A 299      61.230 -39.520  34.479  1.00  0.00           C  
ATOM   4693  CD  GLU A 299      61.837 -39.402  33.109  1.00  0.00           C  
ATOM   4694  OE1 GLU A 299      63.035 -39.282  33.019  1.00  0.00           O  
ATOM   4695  OE2 GLU A 299      61.102 -39.433  32.150  1.00  0.00           O  
ATOM   4696  H   GLU A 299      63.952 -40.117  34.045  1.00  0.00           H  
ATOM   4697  HA  GLU A 299      63.691 -39.792  36.977  1.00  0.00           H  
ATOM   4698 1HB  GLU A 299      61.539 -38.721  36.425  1.00  0.00           H  
ATOM   4699 2HB  GLU A 299      62.675 -38.144  35.214  1.00  0.00           H  
ATOM   4700 1HG  GLU A 299      60.981 -40.565  34.665  1.00  0.00           H  
ATOM   4701 2HG  GLU A 299      60.306 -38.944  34.512  1.00  0.00           H  
ATOM   4702  N   GLU A 300      62.745 -42.426  35.716  1.00  0.00           N  
ATOM   4703  CA  GLU A 300      62.255 -43.745  36.093  1.00  0.00           C  
ATOM   4704  C   GLU A 300      62.969 -44.166  37.376  1.00  0.00           C  
ATOM   4705  O   GLU A 300      62.356 -44.731  38.284  1.00  0.00           O  
ATOM   4706  CB  GLU A 300      62.498 -44.765  34.979  1.00  0.00           C  
ATOM   4707  CG  GLU A 300      61.712 -44.501  33.702  1.00  0.00           C  
ATOM   4708  CD  GLU A 300      62.050 -45.463  32.598  1.00  0.00           C  
ATOM   4709  OE1 GLU A 300      62.640 -46.478  32.879  1.00  0.00           O  
ATOM   4710  OE2 GLU A 300      61.716 -45.183  31.470  1.00  0.00           O  
ATOM   4711  H   GLU A 300      63.311 -42.331  34.885  1.00  0.00           H  
ATOM   4712  HA  GLU A 300      61.179 -43.679  36.265  1.00  0.00           H  
ATOM   4713 1HB  GLU A 300      63.557 -44.779  34.722  1.00  0.00           H  
ATOM   4714 2HB  GLU A 300      62.234 -45.762  35.334  1.00  0.00           H  
ATOM   4715 1HG  GLU A 300      60.647 -44.576  33.921  1.00  0.00           H  
ATOM   4716 2HG  GLU A 300      61.915 -43.485  33.367  1.00  0.00           H  
ATOM   4717  N   VAL A 301      64.267 -43.872  37.440  1.00  0.00           N  
ATOM   4718  CA  VAL A 301      65.071 -44.089  38.644  1.00  0.00           C  
ATOM   4719  C   VAL A 301      64.645 -43.149  39.775  1.00  0.00           C  
ATOM   4720  O   VAL A 301      64.503 -43.587  40.919  1.00  0.00           O  
ATOM   4721  CB  VAL A 301      66.596 -43.964  38.352  1.00  0.00           C  
ATOM   4722  CG1 VAL A 301      67.415 -43.988  39.639  1.00  0.00           C  
ATOM   4723  CG2 VAL A 301      67.053 -45.077  37.420  1.00  0.00           C  
ATOM   4724  H   VAL A 301      64.708 -43.483  36.618  1.00  0.00           H  
ATOM   4725  HA  VAL A 301      64.881 -45.098  39.010  1.00  0.00           H  
ATOM   4726  HB  VAL A 301      66.788 -42.999  37.881  1.00  0.00           H  
ATOM   4727 1HG1 VAL A 301      68.475 -43.897  39.397  1.00  0.00           H  
ATOM   4728 2HG1 VAL A 301      67.117 -43.154  40.275  1.00  0.00           H  
ATOM   4729 3HG1 VAL A 301      67.243 -44.926  40.163  1.00  0.00           H  
ATOM   4730 1HG2 VAL A 301      68.120 -44.974  37.225  1.00  0.00           H  
ATOM   4731 2HG2 VAL A 301      66.859 -46.044  37.885  1.00  0.00           H  
ATOM   4732 3HG2 VAL A 301      66.505 -45.011  36.479  1.00  0.00           H  
ATOM   4733  N   ILE A 302      64.428 -41.873  39.463  1.00  0.00           N  
ATOM   4734  CA  ILE A 302      63.933 -40.938  40.480  1.00  0.00           C  
ATOM   4735  C   ILE A 302      62.580 -41.388  41.051  1.00  0.00           C  
ATOM   4736  O   ILE A 302      62.369 -41.340  42.263  1.00  0.00           O  
ATOM   4737  CB  ILE A 302      63.798 -39.519  39.898  1.00  0.00           C  
ATOM   4738  CG1 ILE A 302      65.171 -38.976  39.491  1.00  0.00           C  
ATOM   4739  CG2 ILE A 302      63.133 -38.593  40.903  1.00  0.00           C  
ATOM   4740  CD1 ILE A 302      66.145 -38.855  40.640  1.00  0.00           C  
ATOM   4741  H   ILE A 302      64.601 -41.536  38.527  1.00  0.00           H  
ATOM   4742  HA  ILE A 302      64.583 -41.002  41.353  1.00  0.00           H  
ATOM   4743  HB  ILE A 302      63.193 -39.554  38.993  1.00  0.00           H  
ATOM   4744 1HG1 ILE A 302      65.611 -39.629  38.738  1.00  0.00           H  
ATOM   4745 2HG1 ILE A 302      65.053 -37.991  39.039  1.00  0.00           H  
ATOM   4746 1HG2 ILE A 302      63.046 -37.594  40.476  1.00  0.00           H  
ATOM   4747 2HG2 ILE A 302      62.141 -38.972  41.146  1.00  0.00           H  
ATOM   4748 3HG2 ILE A 302      63.735 -38.547  41.811  1.00  0.00           H  
ATOM   4749 1HD1 ILE A 302      67.093 -38.462  40.273  1.00  0.00           H  
ATOM   4750 2HD1 ILE A 302      65.739 -38.176  41.392  1.00  0.00           H  
ATOM   4751 3HD1 ILE A 302      66.306 -39.835  41.086  1.00  0.00           H  
ATOM   4752  N   ALA A 303      61.677 -41.834  40.178  1.00  0.00           N  
ATOM   4753  CA  ALA A 303      60.385 -42.373  40.601  1.00  0.00           C  
ATOM   4754  C   ALA A 303      60.575 -43.632  41.446  1.00  0.00           C  
ATOM   4755  O   ALA A 303      59.866 -43.835  42.430  1.00  0.00           O  
ATOM   4756  CB  ALA A 303      59.499 -42.662  39.397  1.00  0.00           C  
ATOM   4757  H   ALA A 303      61.895 -41.797  39.192  1.00  0.00           H  
ATOM   4758  HA  ALA A 303      59.894 -41.625  41.225  1.00  0.00           H  
ATOM   4759 1HB  ALA A 303      58.544 -43.062  39.736  1.00  0.00           H  
ATOM   4760 2HB  ALA A 303      59.330 -41.741  38.840  1.00  0.00           H  
ATOM   4761 3HB  ALA A 303      59.989 -43.390  38.753  1.00  0.00           H  
ATOM   4762  N   THR A 304      61.531 -44.472  41.052  1.00  0.00           N  
ATOM   4763  CA  THR A 304      61.842 -45.688  41.803  1.00  0.00           C  
ATOM   4764  C   THR A 304      62.189 -45.321  43.246  1.00  0.00           C  
ATOM   4765  O   THR A 304      61.632 -45.888  44.184  1.00  0.00           O  
ATOM   4766  CB  THR A 304      63.005 -46.468  41.162  1.00  0.00           C  
ATOM   4767  OG1 THR A 304      62.630 -46.892  39.844  1.00  0.00           O  
ATOM   4768  CG2 THR A 304      63.356 -47.687  42.001  1.00  0.00           C  
ATOM   4769  H   THR A 304      62.055 -44.262  40.215  1.00  0.00           H  
ATOM   4770  HA  THR A 304      60.964 -46.334  41.795  1.00  0.00           H  
ATOM   4771  HB  THR A 304      63.879 -45.821  41.086  1.00  0.00           H  
ATOM   4772  HG1 THR A 304      61.745 -46.575  39.647  1.00  0.00           H  
ATOM   4773 1HG2 THR A 304      64.180 -48.225  41.533  1.00  0.00           H  
ATOM   4774 2HG2 THR A 304      63.653 -47.367  43.000  1.00  0.00           H  
ATOM   4775 3HG2 THR A 304      62.489 -48.342  42.072  1.00  0.00           H  
ATOM   4776  N   ILE A 305      63.096 -44.357  43.399  1.00  0.00           N  
ATOM   4777  CA  ILE A 305      63.600 -43.905  44.700  1.00  0.00           C  
ATOM   4778  C   ILE A 305      62.516 -43.263  45.576  1.00  0.00           C  
ATOM   4779  O   ILE A 305      62.390 -43.594  46.761  1.00  0.00           O  
ATOM   4780  CB  ILE A 305      64.751 -42.901  44.508  1.00  0.00           C  
ATOM   4781  CG1 ILE A 305      65.975 -43.599  43.909  1.00  0.00           C  
ATOM   4782  CG2 ILE A 305      65.106 -42.239  45.830  1.00  0.00           C  
ATOM   4783  CD1 ILE A 305      67.047 -42.648  43.429  1.00  0.00           C  
ATOM   4784  H   ILE A 305      63.447 -43.922  42.558  1.00  0.00           H  
ATOM   4785  HA  ILE A 305      63.938 -44.776  45.261  1.00  0.00           H  
ATOM   4786  HB  ILE A 305      64.448 -42.132  43.797  1.00  0.00           H  
ATOM   4787 1HG1 ILE A 305      66.415 -44.262  44.653  1.00  0.00           H  
ATOM   4788 2HG1 ILE A 305      65.665 -44.216  43.066  1.00  0.00           H  
ATOM   4789 1HG2 ILE A 305      65.921 -41.532  45.677  1.00  0.00           H  
ATOM   4790 2HG2 ILE A 305      64.236 -41.709  46.217  1.00  0.00           H  
ATOM   4791 3HG2 ILE A 305      65.415 -43.000  46.547  1.00  0.00           H  
ATOM   4792 1HD1 ILE A 305      67.881 -43.217  43.018  1.00  0.00           H  
ATOM   4793 2HD1 ILE A 305      66.636 -41.997  42.656  1.00  0.00           H  
ATOM   4794 3HD1 ILE A 305      67.397 -42.043  44.264  1.00  0.00           H  
ATOM   4795  N   PHE A 306      61.725 -42.370  44.988  1.00  0.00           N  
ATOM   4796  CA  PHE A 306      60.790 -41.547  45.755  1.00  0.00           C  
ATOM   4797  C   PHE A 306      59.337 -42.025  45.758  1.00  0.00           C  
ATOM   4798  O   PHE A 306      58.549 -41.599  46.606  1.00  0.00           O  
ATOM   4799  CB  PHE A 306      60.868 -40.091  45.294  1.00  0.00           C  
ATOM   4800  CG  PHE A 306      62.199 -39.445  45.557  1.00  0.00           C  
ATOM   4801  CD1 PHE A 306      63.097 -39.220  44.516  1.00  0.00           C  
ATOM   4802  CD2 PHE A 306      62.557 -39.061  46.845  1.00  0.00           C  
ATOM   4803  CE1 PHE A 306      64.328 -38.627  44.751  1.00  0.00           C  
ATOM   4804  CE2 PHE A 306      63.787 -38.462  47.088  1.00  0.00           C  
ATOM   4805  CZ  PHE A 306      64.671 -38.244  46.037  1.00  0.00           C  
ATOM   4806  H   PHE A 306      61.770 -42.257  43.985  1.00  0.00           H  
ATOM   4807  HA  PHE A 306      61.068 -41.600  46.809  1.00  0.00           H  
ATOM   4808 1HB  PHE A 306      60.668 -40.037  44.225  1.00  0.00           H  
ATOM   4809 2HB  PHE A 306      60.101 -39.508  45.801  1.00  0.00           H  
ATOM   4810  HD1 PHE A 306      62.823 -39.517  43.504  1.00  0.00           H  
ATOM   4811  HD2 PHE A 306      61.863 -39.233  47.669  1.00  0.00           H  
ATOM   4812  HE1 PHE A 306      65.020 -38.465  43.925  1.00  0.00           H  
ATOM   4813  HE2 PHE A 306      64.061 -38.164  48.099  1.00  0.00           H  
ATOM   4814  HZ  PHE A 306      65.634 -37.773  46.229  1.00  0.00           H  
ATOM   4815  N   LYS A 307      58.982 -42.899  44.822  1.00  0.00           N  
ATOM   4816  CA  LYS A 307      57.603 -43.380  44.715  1.00  0.00           C  
ATOM   4817  C   LYS A 307      57.487 -44.890  44.922  1.00  0.00           C  
ATOM   4818  O   LYS A 307      56.738 -45.341  45.790  1.00  0.00           O  
ATOM   4819  CB  LYS A 307      57.017 -42.998  43.355  1.00  0.00           C  
ATOM   4820  CG  LYS A 307      56.851 -41.500  43.139  1.00  0.00           C  
ATOM   4821  CD  LYS A 307      56.251 -41.202  41.774  1.00  0.00           C  
ATOM   4822  CE  LYS A 307      56.071 -39.705  41.562  1.00  0.00           C  
ATOM   4823  NZ  LYS A 307      55.499 -39.397  40.223  1.00  0.00           N  
ATOM   4824  H   LYS A 307      59.674 -43.241  44.170  1.00  0.00           H  
ATOM   4825  HA  LYS A 307      57.018 -42.935  45.522  1.00  0.00           H  
ATOM   4826 1HB  LYS A 307      57.660 -43.383  42.563  1.00  0.00           H  
ATOM   4827 2HB  LYS A 307      56.039 -43.464  43.237  1.00  0.00           H  
ATOM   4828 1HG  LYS A 307      56.199 -41.091  43.912  1.00  0.00           H  
ATOM   4829 2HG  LYS A 307      57.822 -41.012  43.214  1.00  0.00           H  
ATOM   4830 1HD  LYS A 307      56.905 -41.596  40.994  1.00  0.00           H  
ATOM   4831 2HD  LYS A 307      55.279 -41.691  41.689  1.00  0.00           H  
ATOM   4832 1HE  LYS A 307      55.407 -39.308  42.327  1.00  0.00           H  
ATOM   4833 2HE  LYS A 307      57.036 -39.208  41.654  1.00  0.00           H  
ATOM   4834 1HZ  LYS A 307      55.397 -38.398  40.123  1.00  0.00           H  
ATOM   4835 2HZ  LYS A 307      56.119 -39.747  39.504  1.00  0.00           H  
ATOM   4836 3HZ  LYS A 307      54.596 -39.840  40.133  1.00  0.00           H  
ATOM   4837  N   GLU A 308      58.232 -45.662  44.135  1.00  0.00           N  
ATOM   4838  CA  GLU A 308      58.088 -47.121  44.124  1.00  0.00           C  
ATOM   4839  C   GLU A 308      58.674 -47.815  45.354  1.00  0.00           C  
ATOM   4840  O   GLU A 308      58.066 -48.747  45.884  1.00  0.00           O  
ATOM   4841  CB  GLU A 308      58.746 -47.693  42.866  1.00  0.00           C  
ATOM   4842  CG  GLU A 308      58.347 -49.126  42.544  1.00  0.00           C  
ATOM   4843  CD  GLU A 308      56.917 -49.249  42.098  1.00  0.00           C  
ATOM   4844  OE1 GLU A 308      56.359 -48.265  41.675  1.00  0.00           O  
ATOM   4845  OE2 GLU A 308      56.380 -50.329  42.181  1.00  0.00           O  
ATOM   4846  H   GLU A 308      58.916 -45.231  43.528  1.00  0.00           H  
ATOM   4847  HA  GLU A 308      57.026 -47.363  44.179  1.00  0.00           H  
ATOM   4848 1HB  GLU A 308      58.488 -47.073  42.007  1.00  0.00           H  
ATOM   4849 2HB  GLU A 308      59.830 -47.664  42.977  1.00  0.00           H  
ATOM   4850 1HG  GLU A 308      58.996 -49.504  41.754  1.00  0.00           H  
ATOM   4851 2HG  GLU A 308      58.501 -49.742  43.429  1.00  0.00           H  
ATOM   4852  N   ASN A 309      59.845 -47.365  45.802  1.00  0.00           N  
ATOM   4853  CA  ASN A 309      60.497 -47.954  46.975  1.00  0.00           C  
ATOM   4854  C   ASN A 309      59.747 -47.731  48.299  1.00  0.00           C  
ATOM   4855  O   ASN A 309      59.536 -48.693  49.043  1.00  0.00           O  
ATOM   4856  CB  ASN A 309      61.914 -47.422  47.089  1.00  0.00           C  
ATOM   4857  CG  ASN A 309      62.838 -48.016  46.062  1.00  0.00           C  
ATOM   4858  OD1 ASN A 309      62.499 -49.004  45.401  1.00  0.00           O  
ATOM   4859  ND2 ASN A 309      64.000 -47.432  45.915  1.00  0.00           N  
ATOM   4860  H   ASN A 309      60.295 -46.600  45.321  1.00  0.00           H  
ATOM   4861  HA  ASN A 309      60.456 -49.041  46.886  1.00  0.00           H  
ATOM   4862 1HB  ASN A 309      61.906 -46.338  46.970  1.00  0.00           H  
ATOM   4863 2HB  ASN A 309      62.306 -47.640  48.082  1.00  0.00           H  
ATOM   4864 1HD2 ASN A 309      64.655 -47.784  45.246  1.00  0.00           H  
ATOM   4865 2HD2 ASN A 309      64.232 -46.634  46.470  1.00  0.00           H  
ATOM   4866  N   PRO A 310      59.351 -46.473  48.601  1.00  0.00           N  
ATOM   4867  CA  PRO A 310      58.492 -46.245  49.768  1.00  0.00           C  
ATOM   4868  C   PRO A 310      57.221 -47.103  49.757  1.00  0.00           C  
ATOM   4869  O   PRO A 310      56.831 -47.634  50.798  1.00  0.00           O  
ATOM   4870  CB  PRO A 310      58.127 -44.760  49.650  1.00  0.00           C  
ATOM   4871  CG  PRO A 310      59.242 -44.165  48.888  1.00  0.00           C  
ATOM   4872  CD  PRO A 310      59.616 -45.197  47.871  1.00  0.00           C  
ATOM   4873  HA  PRO A 310      59.069 -46.435  50.685  1.00  0.00           H  
ATOM   4874 1HB  PRO A 310      57.158 -44.651  49.139  1.00  0.00           H  
ATOM   4875 2HB  PRO A 310      58.013 -44.320  50.651  1.00  0.00           H  
ATOM   4876 1HG  PRO A 310      58.925 -43.218  48.427  1.00  0.00           H  
ATOM   4877 2HG  PRO A 310      60.077 -43.924  49.566  1.00  0.00           H  
ATOM   4878 1HD  PRO A 310      58.974 -45.087  46.985  1.00  0.00           H  
ATOM   4879 2HD  PRO A 310      60.676 -45.078  47.600  1.00  0.00           H  
ATOM   4880  N   LYS A 311      56.596 -47.237  48.587  1.00  0.00           N  
ATOM   4881  CA  LYS A 311      55.434 -48.109  48.412  1.00  0.00           C  
ATOM   4882  C   LYS A 311      55.728 -49.557  48.820  1.00  0.00           C  
ATOM   4883  O   LYS A 311      54.961 -50.156  49.575  1.00  0.00           O  
ATOM   4884  CB  LYS A 311      54.956 -48.064  46.960  1.00  0.00           C  
ATOM   4885  CG  LYS A 311      53.738 -48.932  46.671  1.00  0.00           C  
ATOM   4886  CD  LYS A 311      53.331 -48.844  45.208  1.00  0.00           C  
ATOM   4887  CE  LYS A 311      54.297 -49.609  44.316  1.00  0.00           C  
ATOM   4888  NZ  LYS A 311      53.818 -49.680  42.909  1.00  0.00           N  
ATOM   4889  H   LYS A 311      56.942 -46.713  47.796  1.00  0.00           H  
ATOM   4890  HA  LYS A 311      54.639 -47.764  49.073  1.00  0.00           H  
ATOM   4891 1HB  LYS A 311      54.706 -47.037  46.691  1.00  0.00           H  
ATOM   4892 2HB  LYS A 311      55.762 -48.388  46.301  1.00  0.00           H  
ATOM   4893 1HG  LYS A 311      53.966 -49.971  46.914  1.00  0.00           H  
ATOM   4894 2HG  LYS A 311      52.904 -48.607  47.292  1.00  0.00           H  
ATOM   4895 1HD  LYS A 311      52.329 -49.257  45.084  1.00  0.00           H  
ATOM   4896 2HD  LYS A 311      53.315 -47.799  44.897  1.00  0.00           H  
ATOM   4897 1HE  LYS A 311      55.270 -49.121  44.332  1.00  0.00           H  
ATOM   4898 2HE  LYS A 311      54.418 -50.623  44.697  1.00  0.00           H  
ATOM   4899 1HZ  LYS A 311      54.485 -50.195  42.351  1.00  0.00           H  
ATOM   4900 2HZ  LYS A 311      52.923 -50.149  42.881  1.00  0.00           H  
ATOM   4901 3HZ  LYS A 311      53.721 -48.746  42.538  1.00  0.00           H  
ATOM   4902  N   LYS A 312      56.839 -50.105  48.322  1.00  0.00           N  
ATOM   4903  CA  LYS A 312      57.273 -51.464  48.670  1.00  0.00           C  
ATOM   4904  C   LYS A 312      57.628 -51.572  50.149  1.00  0.00           C  
ATOM   4905  O   LYS A 312      57.350 -52.585  50.791  1.00  0.00           O  
ATOM   4906  CB  LYS A 312      58.470 -51.882  47.815  1.00  0.00           C  
ATOM   4907  CG  LYS A 312      58.139 -52.134  46.350  1.00  0.00           C  
ATOM   4908  CD  LYS A 312      59.326 -52.731  45.609  1.00  0.00           C  
ATOM   4909  CE  LYS A 312      60.446 -51.714  45.444  1.00  0.00           C  
ATOM   4910  NZ  LYS A 312      61.557 -52.241  44.607  1.00  0.00           N  
ATOM   4911  H   LYS A 312      57.398 -49.559  47.683  1.00  0.00           H  
ATOM   4912  HA  LYS A 312      56.451 -52.152  48.466  1.00  0.00           H  
ATOM   4913 1HB  LYS A 312      59.235 -51.107  47.856  1.00  0.00           H  
ATOM   4914 2HB  LYS A 312      58.906 -52.795  48.221  1.00  0.00           H  
ATOM   4915 1HG  LYS A 312      57.295 -52.821  46.280  1.00  0.00           H  
ATOM   4916 2HG  LYS A 312      57.860 -51.195  45.873  1.00  0.00           H  
ATOM   4917 1HD  LYS A 312      59.706 -53.591  46.164  1.00  0.00           H  
ATOM   4918 2HD  LYS A 312      59.008 -53.070  44.623  1.00  0.00           H  
ATOM   4919 1HE  LYS A 312      60.051 -50.812  44.978  1.00  0.00           H  
ATOM   4920 2HE  LYS A 312      60.841 -51.446  46.424  1.00  0.00           H  
ATOM   4921 1HZ  LYS A 312      62.278 -51.538  44.523  1.00  0.00           H  
ATOM   4922 2HZ  LYS A 312      61.944 -53.068  45.041  1.00  0.00           H  
ATOM   4923 3HZ  LYS A 312      61.207 -52.475  43.690  1.00  0.00           H  
ATOM   4924  N   PHE A 313      58.248 -50.518  50.674  1.00  0.00           N  
ATOM   4925  CA  PHE A 313      58.665 -50.445  52.071  1.00  0.00           C  
ATOM   4926  C   PHE A 313      57.484 -50.636  53.021  1.00  0.00           C  
ATOM   4927  O   PHE A 313      57.581 -51.377  54.000  1.00  0.00           O  
ATOM   4928  CB  PHE A 313      59.339 -49.101  52.354  1.00  0.00           C  
ATOM   4929  CG  PHE A 313      60.018 -49.034  53.692  1.00  0.00           C  
ATOM   4930  CD1 PHE A 313      60.888 -50.037  54.096  1.00  0.00           C  
ATOM   4931  CD2 PHE A 313      59.789 -47.969  54.550  1.00  0.00           C  
ATOM   4932  CE1 PHE A 313      61.513 -49.976  55.327  1.00  0.00           C  
ATOM   4933  CE2 PHE A 313      60.414 -47.905  55.781  1.00  0.00           C  
ATOM   4934  CZ  PHE A 313      61.276 -48.910  56.169  1.00  0.00           C  
ATOM   4935  H   PHE A 313      58.433 -49.736  50.063  1.00  0.00           H  
ATOM   4936  HA  PHE A 313      59.380 -51.247  52.262  1.00  0.00           H  
ATOM   4937 1HB  PHE A 313      60.083 -48.899  51.585  1.00  0.00           H  
ATOM   4938 2HB  PHE A 313      58.597 -48.305  52.309  1.00  0.00           H
[truncated: 40,112 more chars]
