# Supplementary material for: Highly active enzymes by automated combinatorial backbone assembly and sequence design
Source: Nat Commun. 2018 Jul 17;9:2780. doi: 10.1038/s41467-018-05205-5 (PMC6050298; doi:10.1038/s41467-018-05205-5)
Supplement: Supplementary file 23 — Supplementary Data 19 [file 41467_2018_5205_MOESM23_ESM.gz › 4qsfA_ppk.pdb]

ATOM      1  N   MET A   1      50.436 -57.260  48.718  1.00  0.00           N  
ATOM      2  CA  MET A   1      49.308 -56.787  47.875  1.00  0.00           C  
ATOM      3  C   MET A   1      48.522 -55.735  48.625  1.00  0.00           C  
ATOM      4  O   MET A   1      48.566 -55.676  49.859  1.00  0.00           O  
ATOM      5  CB  MET A   1      48.395 -57.943  47.473  1.00  0.00           C  
ATOM      6  CG  MET A   1      49.085 -59.044  46.680  1.00  0.00           C  
ATOM      7  SD  MET A   1      49.743 -58.459  45.106  1.00  0.00           S  
ATOM      8  CE  MET A   1      48.231 -58.170  44.193  1.00  0.00           C  
ATOM      9 1H   MET A   1      50.955 -57.956  48.221  1.00  0.00           H  
ATOM     10 2H   MET A   1      51.035 -56.490  48.936  1.00  0.00           H  
ATOM     11 3H   MET A   1      50.078 -57.653  49.565  1.00  0.00           H  
ATOM     12  HA  MET A   1      49.717 -56.344  46.967  1.00  0.00           H  
ATOM     13 1HB  MET A   1      47.965 -58.395  48.366  1.00  0.00           H  
ATOM     14 2HB  MET A   1      47.570 -57.563  46.869  1.00  0.00           H  
ATOM     15 1HG  MET A   1      49.906 -59.455  47.266  1.00  0.00           H  
ATOM     16 2HG  MET A   1      48.376 -59.847  46.479  1.00  0.00           H  
ATOM     17 1HE  MET A   1      48.473 -57.803  43.195  1.00  0.00           H  
ATOM     18 2HE  MET A   1      47.670 -59.102  44.112  1.00  0.00           H  
ATOM     19 3HE  MET A   1      47.627 -57.427  44.715  1.00  0.00           H  
ATOM     20  N   LYS A   2      47.834 -54.890  47.856  1.00  0.00           N  
ATOM     21  CA  LYS A   2      47.027 -53.838  48.414  1.00  0.00           C  
ATOM     22  C   LYS A   2      47.816 -52.917  49.366  1.00  0.00           C  
ATOM     23  O   LYS A   2      47.348 -52.576  50.467  1.00  0.00           O  
ATOM     24  CB  LYS A   2      45.827 -54.447  49.141  1.00  0.00           C  
ATOM     25  CG  LYS A   2      44.908 -55.276  48.253  1.00  0.00           C  
ATOM     26  CD  LYS A   2      43.713 -55.802  49.034  1.00  0.00           C  
ATOM     27  CE  LYS A   2      42.813 -56.661  48.157  1.00  0.00           C  
ATOM     28  NZ  LYS A   2      41.656 -57.209  48.916  1.00  0.00           N  
ATOM     29  H   LYS A   2      47.883 -54.994  46.852  1.00  0.00           H  
ATOM     30  HA  LYS A   2      46.700 -53.185  47.603  1.00  0.00           H  
ATOM     31 1HB  LYS A   2      46.179 -55.089  49.949  1.00  0.00           H  
ATOM     32 2HB  LYS A   2      45.231 -53.653  49.590  1.00  0.00           H  
ATOM     33 1HG  LYS A   2      44.550 -54.662  47.426  1.00  0.00           H  
ATOM     34 2HG  LYS A   2      45.463 -56.119  47.842  1.00  0.00           H  
ATOM     35 1HD  LYS A   2      44.062 -56.399  49.877  1.00  0.00           H  
ATOM     36 2HD  LYS A   2      43.133 -54.964  49.420  1.00  0.00           H  
ATOM     37 1HE  LYS A   2      42.438 -56.066  47.326  1.00  0.00           H  
ATOM     38 2HE  LYS A   2      43.389 -57.492  47.749  1.00  0.00           H  
ATOM     39 1HZ  LYS A   2      41.086 -57.772  48.301  1.00  0.00           H  
ATOM     40 2HZ  LYS A   2      41.992 -57.780  49.679  1.00  0.00           H  
ATOM     41 3HZ  LYS A   2      41.103 -56.448  49.283  1.00  0.00           H  
ATOM     42  N   GLY A   3      48.978 -52.485  48.905  1.00  0.00           N  
ATOM     43  CA  GLY A   3      49.839 -51.644  49.739  1.00  0.00           C  
ATOM     44  C   GLY A   3      49.208 -50.311  50.060  1.00  0.00           C  
ATOM     45  O   GLY A   3      48.523 -49.694  49.220  1.00  0.00           O  
ATOM     46  H   GLY A   3      49.283 -52.731  47.974  1.00  0.00           H  
ATOM     47 1HA  GLY A   3      50.064 -52.165  50.670  1.00  0.00           H  
ATOM     48 2HA  GLY A   3      50.786 -51.475  49.228  1.00  0.00           H  
ATOM     49  N   TYR A   4      49.477 -49.832  51.269  1.00  0.00           N  
ATOM     50  CA  TYR A   4      48.971 -48.553  51.761  1.00  0.00           C  
ATOM     51  C   TYR A   4      49.778 -48.123  52.969  1.00  0.00           C  
ATOM     52  O   TYR A   4      50.516 -48.958  53.558  1.00  0.00           O  
ATOM     53  CB  TYR A   4      47.484 -48.646  52.112  1.00  0.00           C  
ATOM     54  CG  TYR A   4      47.194 -49.526  53.308  1.00  0.00           C  
ATOM     55  CD1 TYR A   4      47.311 -49.013  54.591  1.00  0.00           C  
ATOM     56  CD2 TYR A   4      46.810 -50.846  53.120  1.00  0.00           C  
ATOM     57  CE1 TYR A   4      47.045 -49.817  55.683  1.00  0.00           C  
ATOM     58  CE2 TYR A   4      46.545 -51.649  54.212  1.00  0.00           C  
ATOM     59  CZ  TYR A   4      46.661 -51.139  55.489  1.00  0.00           C  
ATOM     60  OH  TYR A   4      46.397 -51.940  56.576  1.00  0.00           O  
ATOM     61  H   TYR A   4      50.065 -50.392  51.870  1.00  0.00           H  
ATOM     62  HA  TYR A   4      49.042 -47.820  50.956  1.00  0.00           H  
ATOM     63 1HB  TYR A   4      47.097 -47.648  52.322  1.00  0.00           H  
ATOM     64 2HB  TYR A   4      46.933 -49.039  51.259  1.00  0.00           H  
ATOM     65  HD1 TYR A   4      47.612 -47.976  54.738  1.00  0.00           H  
ATOM     66  HD2 TYR A   4      46.719 -51.249  52.112  1.00  0.00           H  
ATOM     67  HE1 TYR A   4      47.137 -49.414  56.691  1.00  0.00           H  
ATOM     68  HE2 TYR A   4      46.244 -52.687  54.065  1.00  0.00           H  
ATOM     69  HH  TYR A   4      46.192 -52.829  56.276  1.00  0.00           H  
ATOM     70  N   ILE A   5      49.624 -46.851  53.321  1.00  0.00           N  
ATOM     71  CA  ILE A   5      50.248 -46.245  54.533  1.00  0.00           C  
ATOM     72  C   ILE A   5      49.125 -45.780  55.484  1.00  0.00           C  
ATOM     73  O   ILE A   5      48.049 -45.387  55.019  1.00  0.00           O  
ATOM     74  CB  ILE A   5      51.138 -45.000  54.208  1.00  0.00           C  
ATOM     75  CG1 ILE A   5      50.376 -43.894  53.461  1.00  0.00           C  
ATOM     76  CG2 ILE A   5      52.382 -45.364  53.422  1.00  0.00           C  
ATOM     77  CD1 ILE A   5      51.165 -42.623  53.296  1.00  0.00           C  
ATOM     78  H   ILE A   5      49.050 -46.275  52.722  1.00  0.00           H  
ATOM     79  HA  ILE A   5      50.889 -46.990  55.001  1.00  0.00           H  
ATOM     80  HB  ILE A   5      51.456 -44.527  55.137  1.00  0.00           H  
ATOM     81 1HG1 ILE A   5      50.092 -44.253  52.472  1.00  0.00           H  
ATOM     82 2HG1 ILE A   5      49.457 -43.659  53.998  1.00  0.00           H  
ATOM     83 1HG2 ILE A   5      52.962 -44.463  53.223  1.00  0.00           H  
ATOM     84 2HG2 ILE A   5      52.984 -46.064  53.999  1.00  0.00           H  
ATOM     85 3HG2 ILE A   5      52.093 -45.825  52.477  1.00  0.00           H  
ATOM     86 1HD1 ILE A   5      50.564 -41.888  52.760  1.00  0.00           H  
ATOM     87 2HD1 ILE A   5      51.430 -42.229  54.278  1.00  0.00           H  
ATOM     88 3HD1 ILE A   5      52.073 -42.829  52.730  1.00  0.00           H  
ATOM     89  N   GLN A   6      49.380 -45.763  56.790  1.00  0.00           N  
ATOM     90  CA  GLN A   6      48.386 -45.345  57.733  1.00  0.00           C  
ATOM     91  C   GLN A   6      48.766 -43.943  58.188  1.00  0.00           C  
ATOM     92  O   GLN A   6      49.752 -43.760  58.918  1.00  0.00           O  
ATOM     93  CB  GLN A   6      48.299 -46.312  58.917  1.00  0.00           C  
ATOM     94  CG  GLN A   6      47.319 -45.887  59.997  1.00  0.00           C  
ATOM     95  CD  GLN A   6      45.881 -45.910  59.514  1.00  0.00           C  
ATOM     96  OE1 GLN A   6      45.391 -46.933  59.028  1.00  0.00           O  
ATOM     97  NE2 GLN A   6      45.195 -44.780  59.646  1.00  0.00           N  
ATOM     98  H   GLN A   6      50.288 -46.050  57.128  1.00  0.00           H  
ATOM     99  HA  GLN A   6      47.411 -45.386  57.248  1.00  0.00           H  
ATOM    100 1HB  GLN A   6      48.001 -47.298  58.560  1.00  0.00           H  
ATOM    101 2HB  GLN A   6      49.282 -46.414  59.376  1.00  0.00           H  
ATOM    102 1HG  GLN A   6      47.407 -46.570  60.842  1.00  0.00           H  
ATOM    103 2HG  GLN A   6      47.558 -44.871  60.311  1.00  0.00           H  
ATOM    104 1HE2 GLN A   6      44.242 -44.735  59.345  1.00  0.00           H  
ATOM    105 2HE2 GLN A   6      45.632 -43.974  60.046  1.00  0.00           H  
ATOM    106  N   THR A   7      48.051 -42.937  57.682  1.00  0.00           N  
ATOM    107  CA  THR A   7      48.287 -41.556  58.015  1.00  0.00           C  
ATOM    108  C   THR A   7      47.468 -41.211  59.260  1.00  0.00           C  
ATOM    109  O   THR A   7      46.617 -41.991  59.708  1.00  0.00           O  
ATOM    110  CB  THR A   7      47.920 -40.622  56.848  1.00  0.00           C  
ATOM    111  OG1 THR A   7      46.495 -40.559  56.712  1.00  0.00           O  
ATOM    112  CG2 THR A   7      48.528 -41.128  55.548  1.00  0.00           C  
ATOM    113  H   THR A   7      47.312 -43.167  57.034  1.00  0.00           H  
ATOM    114  HA  THR A   7      49.351 -41.426  58.218  1.00  0.00           H  
ATOM    115  HB  THR A   7      48.296 -39.619  57.052  1.00  0.00           H  
ATOM    116  HG1 THR A   7      46.194 -41.288  56.164  1.00  0.00           H  
ATOM    117 1HG2 THR A   7      48.258 -40.455  54.734  1.00  0.00           H  
ATOM    118 2HG2 THR A   7      49.613 -41.166  55.644  1.00  0.00           H  
ATOM    119 3HG2 THR A   7      48.148 -42.126  55.334  1.00  0.00           H  
ATOM    120  N   VAL A   8      47.706 -40.002  59.744  1.00  0.00           N  
ATOM    121  CA  VAL A   8      46.927 -39.443  60.848  1.00  0.00           C  
ATOM    122  C   VAL A   8      45.479 -39.122  60.451  1.00  0.00           C  
ATOM    123  O   VAL A   8      44.677 -38.753  61.318  1.00  0.00           O  
ATOM    124  CB  VAL A   8      47.604 -38.160  61.364  1.00  0.00           C  
ATOM    125  CG1 VAL A   8      49.007 -38.464  61.869  1.00  0.00           C  
ATOM    126  CG2 VAL A   8      47.642 -37.114  60.260  1.00  0.00           C  
ATOM    127  H   VAL A   8      48.448 -39.451  59.337  1.00  0.00           H  
ATOM    128  HA  VAL A   8      46.827 -40.206  61.621  1.00  0.00           H  
ATOM    129  HB  VAL A   8      47.034 -37.775  62.211  1.00  0.00           H  
ATOM    130 1HG1 VAL A   8      49.470 -37.545  62.230  1.00  0.00           H  
ATOM    131 2HG1 VAL A   8      48.952 -39.187  62.682  1.00  0.00           H  
ATOM    132 3HG1 VAL A   8      49.604 -38.875  61.056  1.00  0.00           H  
ATOM    133 1HG2 VAL A   8      48.121 -36.209  60.633  1.00  0.00           H  
ATOM    134 2HG2 VAL A   8      48.206 -37.501  59.412  1.00  0.00           H  
ATOM    135 3HG2 VAL A   8      46.625 -36.882  59.944  1.00  0.00           H  
ATOM    136  N   THR A   9      45.166 -39.234  59.163  1.00  0.00           N  
ATOM    137  CA  THR A   9      43.782 -39.031  58.688  1.00  0.00           C  
ATOM    138  C   THR A   9      43.142 -40.281  58.068  1.00  0.00           C  
ATOM    139  O   THR A   9      42.024 -40.206  57.524  1.00  0.00           O  
ATOM    140  CB  THR A   9      43.730 -37.886  57.659  1.00  0.00           C  
ATOM    141  OG1 THR A   9      44.601 -38.188  56.561  1.00  0.00           O  
ATOM    142  CG2 THR A   9      44.161 -36.575  58.298  1.00  0.00           C  
ATOM    143  H   THR A   9      45.887 -39.463  58.494  1.00  0.00           H  
ATOM    144  HA  THR A   9      43.154 -38.788  59.546  1.00  0.00           H  
ATOM    145  HB  THR A   9      42.713 -37.783  57.281  1.00  0.00           H  
ATOM    146  HG1 THR A   9      45.162 -38.932  56.793  1.00  0.00           H  
ATOM    147 1HG2 THR A   9      44.118 -35.778  57.557  1.00  0.00           H  
ATOM    148 2HG2 THR A   9      43.494 -36.337  59.127  1.00  0.00           H  
ATOM    149 3HG2 THR A   9      45.181 -36.670  58.670  1.00  0.00           H  
ATOM    150  N   GLY A  10      43.830 -41.422  58.120  1.00  0.00           N  
ATOM    151  CA  GLY A  10      43.371 -42.660  57.535  1.00  0.00           C  
ATOM    152  C   GLY A  10      44.366 -43.287  56.571  1.00  0.00           C  
ATOM    153  O   GLY A  10      45.440 -42.707  56.306  1.00  0.00           O  
ATOM    154  H   GLY A  10      44.720 -41.403  58.597  1.00  0.00           H  
ATOM    155 1HA  GLY A  10      43.158 -43.380  58.327  1.00  0.00           H  
ATOM    156 2HA  GLY A  10      42.437 -42.486  57.001  1.00  0.00           H  
ATOM    157  N   PRO A  11      44.009 -44.457  56.004  1.00  0.00           N  
ATOM    158  CA  PRO A  11      44.889 -45.140  55.048  1.00  0.00           C  
ATOM    159  C   PRO A  11      44.949 -44.505  53.678  1.00  0.00           C  
ATOM    160  O   PRO A  11      43.942 -43.965  53.208  1.00  0.00           O  
ATOM    161  CB  PRO A  11      44.288 -46.517  54.925  1.00  0.00           C  
ATOM    162  CG  PRO A  11      42.833 -46.299  55.216  1.00  0.00           C  
ATOM    163  CD  PRO A  11      42.813 -45.262  56.294  1.00  0.00           C  
ATOM    164  HA  PRO A  11      45.905 -45.197  55.467  1.00  0.00           H  
ATOM    165 1HB  PRO A  11      44.469 -46.918  53.918  1.00  0.00           H  
ATOM    166 2HB  PRO A  11      44.771 -47.203  55.637  1.00  0.00           H  
ATOM    167 1HG  PRO A  11      42.308 -45.971  54.307  1.00  0.00           H  
ATOM    168 2HG  PRO A  11      42.363 -47.242  55.531  1.00  0.00           H  
ATOM    169 1HD  PRO A  11      41.894 -44.663  56.211  1.00  0.00           H  
ATOM    170 2HD  PRO A  11      42.869 -45.752  57.277  1.00  0.00           H  
ATOM    171  N   VAL A  12      46.127 -44.534  53.066  1.00  0.00           N  
ATOM    172  CA  VAL A  12      46.356 -43.979  51.726  1.00  0.00           C  
ATOM    173  C   VAL A  12      47.020 -45.048  50.874  1.00  0.00           C  
ATOM    174  O   VAL A  12      48.003 -45.667  51.270  1.00  0.00           O  
ATOM    175  CB  VAL A  12      47.251 -42.727  51.785  1.00  0.00           C  
ATOM    176  CG1 VAL A  12      47.537 -42.210  50.383  1.00  0.00           C  
ATOM    177  CG2 VAL A  12      46.582 -41.653  52.630  1.00  0.00           C  
ATOM    178  H   VAL A  12      46.896 -44.963  53.559  1.00  0.00           H  
ATOM    179  HA  VAL A  12      45.390 -43.739  51.281  1.00  0.00           H  
ATOM    180  HB  VAL A  12      48.209 -42.996  52.231  1.00  0.00           H  
ATOM    181 1HG1 VAL A  12      48.171 -41.325  50.444  1.00  0.00           H  
ATOM    182 2HG1 VAL A  12      48.048 -42.983  49.809  1.00  0.00           H  
ATOM    183 3HG1 VAL A  12      46.600 -41.951  49.892  1.00  0.00           H  
ATOM    184 1HG2 VAL A  12      47.220 -40.770  52.668  1.00  0.00           H  
ATOM    185 2HG2 VAL A  12      45.622 -41.388  52.187  1.00  0.00           H  
ATOM    186 3HG2 VAL A  12      46.424 -42.030  53.640  1.00  0.00           H  
ATOM    187  N   LYS A  13      46.482 -45.280  49.684  1.00  0.00           N  
ATOM    188  CA  LYS A  13      47.024 -46.322  48.832  1.00  0.00           C  
ATOM    189  C   LYS A  13      48.434 -46.001  48.387  1.00  0.00           C  
ATOM    190  O   LYS A  13      48.753 -44.879  48.064  1.00  0.00           O  
ATOM    191  CB  LYS A  13      46.127 -46.534  47.611  1.00  0.00           C  
ATOM    192  CG  LYS A  13      46.559 -47.679  46.704  1.00  0.00           C  
ATOM    193  CD  LYS A  13      45.575 -47.880  45.562  1.00  0.00           C  
ATOM    194  CE  LYS A  13      46.010 -49.018  44.650  1.00  0.00           C  
ATOM    195  NZ  LYS A  13      45.043 -49.243  43.542  1.00  0.00           N  
ATOM    196  H   LYS A  13      45.694 -44.739  49.358  1.00  0.00           H  
ATOM    197  HA  LYS A  13      47.035 -47.257  49.393  1.00  0.00           H  
ATOM    198 1HB  LYS A  13      45.107 -46.734  47.939  1.00  0.00           H  
ATOM    199 2HB  LYS A  13      46.106 -45.623  47.013  1.00  0.00           H  
ATOM    200 1HG  LYS A  13      47.545 -47.463  46.290  1.00  0.00           H  
ATOM    201 2HG  LYS A  13      46.623 -48.598  47.285  1.00  0.00           H  
ATOM    202 1HD  LYS A  13      44.588 -48.108  45.968  1.00  0.00           H  
ATOM    203 2HD  LYS A  13      45.505 -46.964  44.976  1.00  0.00           H  
ATOM    204 1HE  LYS A  13      46.985 -48.789  44.224  1.00  0.00           H  
ATOM    205 2HE  LYS A  13      46.098 -49.936  45.230  1.00  0.00           H  
ATOM    206 1HZ  LYS A  13      45.366 -50.004  42.961  1.00  0.00           H  
ATOM    207 2HZ  LYS A  13      44.137 -49.475  43.926  1.00  0.00           H  
ATOM    208 3HZ  LYS A  13      44.967 -48.404  42.984  1.00  0.00           H  
ATOM    209  N   LYS A  14      49.294 -47.021  48.357  1.00  0.00           N  
ATOM    210  CA  LYS A  14      50.678 -46.871  47.911  1.00  0.00           C  
ATOM    211  C   LYS A  14      50.793 -46.031  46.637  1.00  0.00           C  
ATOM    212  O   LYS A  14      51.567 -45.110  46.558  1.00  0.00           O  
ATOM    213  CB  LYS A  14      51.309 -48.246  47.683  1.00  0.00           C  
ATOM    214  CG  LYS A  14      52.778 -48.206  47.283  1.00  0.00           C  
ATOM    215  CD  LYS A  14      53.423 -49.578  47.413  1.00  0.00           C  
ATOM    216  CE  LYS A  14      53.087 -50.464  46.222  1.00  0.00           C  
ATOM    217  NZ  LYS A  14      53.850 -50.075  45.005  1.00  0.00           N  
ATOM    218  H   LYS A  14      48.969 -47.929  48.657  1.00  0.00           H  
ATOM    219  HA  LYS A  14      51.231 -46.321  48.673  1.00  0.00           H  
ATOM    220 1HB  LYS A  14      51.226 -48.840  48.594  1.00  0.00           H  
ATOM    221 2HB  LYS A  14      50.763 -48.772  46.900  1.00  0.00           H  
ATOM    222 1HG  LYS A  14      52.864 -47.869  46.249  1.00  0.00           H  
ATOM    223 2HG  LYS A  14      53.310 -47.502  47.921  1.00  0.00           H  
ATOM    224 1HD  LYS A  14      54.507 -49.465  47.477  1.00  0.00           H  
ATOM    225 2HD  LYS A  14      53.071 -50.061  48.324  1.00  0.00           H  
ATOM    226 1HE  LYS A  14      53.316 -51.500  46.464  1.00  0.00           H  
ATOM    227 2HE  LYS A  14      52.021 -50.392  46.005  1.00  0.00           H  
ATOM    228 1HZ  LYS A  14      53.598 -50.685  44.240  1.00  0.00           H  
ATOM    229 2HZ  LYS A  14      53.630 -49.119  44.760  1.00  0.00           H  
ATOM    230 3HZ  LYS A  14      54.840 -50.156  45.188  1.00  0.00           H  
ATOM    231  N   ALA A  15      49.983 -46.354  45.634  1.00  0.00           N  
ATOM    232  CA  ALA A  15      50.014 -45.622  44.357  1.00  0.00           C  
ATOM    233  C   ALA A  15      49.669 -44.149  44.442  1.00  0.00           C  
ATOM    234  O   ALA A  15      50.057 -43.375  43.543  1.00  0.00           O  
ATOM    235  CB  ALA A  15      49.058 -46.293  43.373  1.00  0.00           C  
ATOM    236  H   ALA A  15      49.332 -47.117  45.748  1.00  0.00           H  
ATOM    237  HA  ALA A  15      51.031 -45.667  43.966  1.00  0.00           H  
ATOM    238 1HB  ALA A  15      49.076 -45.756  42.425  1.00  0.00           H  
ATOM    239 2HB  ALA A  15      49.368 -47.325  43.212  1.00  0.00           H  
ATOM    240 3HB  ALA A  15      48.048 -46.277  43.780  1.00  0.00           H  
ATOM    241  N   ASP A  16      48.969 -43.753  45.518  1.00  0.00           N  
ATOM    242  CA  ASP A  16      48.522 -42.377  45.754  1.00  0.00           C  
ATOM    243  C   ASP A  16      49.479 -41.586  46.670  1.00  0.00           C  
ATOM    244  O   ASP A  16      49.202 -40.441  47.059  1.00  0.00           O  
ATOM    245  CB  ASP A  16      47.119 -42.383  46.365  1.00  0.00           C  
ATOM    246  CG  ASP A  16      46.057 -42.908  45.408  1.00  0.00           C  
ATOM    247  OD1 ASP A  16      46.210 -42.724  44.224  1.00  0.00           O  
ATOM    248  OD2 ASP A  16      45.104 -43.488  45.870  1.00  0.00           O  
ATOM    249  H   ASP A  16      48.745 -44.467  46.197  1.00  0.00           H  
ATOM    250  HA  ASP A  16      48.493 -41.854  44.798  1.00  0.00           H  
ATOM    251 1HB  ASP A  16      47.116 -43.002  47.263  1.00  0.00           H  
ATOM    252 2HB  ASP A  16      46.848 -41.370  46.665  1.00  0.00           H  
ATOM    253  N   MET A  17      50.611 -42.193  47.048  1.00  0.00           N  
ATOM    254  CA  MET A  17      51.583 -41.511  47.902  1.00  0.00           C  
ATOM    255  C   MET A  17      52.293 -40.296  47.306  1.00  0.00           C  
ATOM    256  O   MET A  17      52.372 -39.217  47.956  1.00  0.00           O  
ATOM    257  CB  MET A  17      52.590 -42.555  48.462  1.00  0.00           C  
ATOM    258  CG  MET A  17      51.955 -43.458  49.467  1.00  0.00           C  
ATOM    259  SD  MET A  17      53.119 -44.725  50.058  1.00  0.00           S  
ATOM    260  CE  MET A  17      54.330 -43.719  50.873  1.00  0.00           C  
ATOM    261  H   MET A  17      50.802 -43.136  46.742  1.00  0.00           H  
ATOM    262  HA  MET A  17      51.049 -41.046  48.731  1.00  0.00           H  
ATOM    263 1HB  MET A  17      52.987 -43.153  47.643  1.00  0.00           H  
ATOM    264 2HB  MET A  17      53.431 -42.037  48.927  1.00  0.00           H  
ATOM    265 1HG  MET A  17      51.608 -42.871  50.316  1.00  0.00           H  
ATOM    266 2HG  MET A  17      51.093 -43.951  49.018  1.00  0.00           H  
ATOM    267 1HE  MET A  17      55.111 -44.355  51.289  1.00  0.00           H  
ATOM    268 2HE  MET A  17      54.769 -43.024  50.156  1.00  0.00           H  
ATOM    269 3HE  MET A  17      53.854 -43.157  51.678  1.00  0.00           H  
ATOM    270  N   GLY A  18      52.707 -40.416  46.034  1.00  0.00           N  
ATOM    271  CA  GLY A  18      53.465 -39.371  45.361  1.00  0.00           C  
ATOM    272  C   GLY A  18      54.817 -39.049  45.949  1.00  0.00           C  
ATOM    273  O   GLY A  18      55.442 -39.918  46.561  1.00  0.00           O  
ATOM    274  H   GLY A  18      52.481 -41.262  45.531  1.00  0.00           H  
ATOM    275 1HA  GLY A  18      53.626 -39.652  44.320  1.00  0.00           H  
ATOM    276 2HA  GLY A  18      52.888 -38.447  45.358  1.00  0.00           H  
ATOM    277  N   LEU A  19      55.260 -37.813  45.758  1.00  0.00           N  
ATOM    278  CA  LEU A  19      56.525 -37.326  46.246  1.00  0.00           C  
ATOM    279  C   LEU A  19      56.477 -37.445  47.787  1.00  0.00           C  
ATOM    280  O   LEU A  19      55.613 -36.860  48.435  1.00  0.00           O  
ATOM    281  CB  LEU A  19      56.763 -35.876  45.805  1.00  0.00           C  
ATOM    282  CG  LEU A  19      58.131 -35.285  46.171  1.00  0.00           C  
ATOM    283  CD1 LEU A  19      59.226 -36.038  45.427  1.00  0.00           C  
ATOM    284  CD2 LEU A  19      58.153 -33.804  45.825  1.00  0.00           C  
ATOM    285  H   LEU A  19      54.661 -37.190  45.236  1.00  0.00           H  
ATOM    286  HA  LEU A  19      57.320 -37.932  45.812  1.00  0.00           H  
ATOM    287 1HB  LEU A  19      56.658 -35.821  44.722  1.00  0.00           H  
ATOM    288 2HB  LEU A  19      55.998 -35.245  46.256  1.00  0.00           H  
ATOM    289  HG  LEU A  19      58.307 -35.411  47.240  1.00  0.00           H  
ATOM    290 1HD1 LEU A  19      60.197 -35.618  45.687  1.00  0.00           H  
ATOM    291 2HD1 LEU A  19      59.199 -37.090  45.708  1.00  0.00           H  
ATOM    292 3HD1 LEU A  19      59.066 -35.944  44.353  1.00  0.00           H  
ATOM    293 1HD2 LEU A  19      59.125 -33.384  46.086  1.00  0.00           H  
ATOM    294 2HD2 LEU A  19      57.978 -33.677  44.756  1.00  0.00           H  
ATOM    295 3HD2 LEU A  19      57.372 -33.288  46.384  1.00  0.00           H  
ATOM    296  N   THR A  20      57.357 -38.282  48.319  1.00  0.00           N  
ATOM    297  CA  THR A  20      57.311 -38.714  49.737  1.00  0.00           C  
ATOM    298  C   THR A  20      58.667 -38.415  50.430  1.00  0.00           C  
ATOM    299  O   THR A  20      59.737 -38.732  49.893  1.00  0.00           O  
ATOM    300  CB  THR A  20      56.979 -40.213  49.857  1.00  0.00           C  
ATOM    301  OG1 THR A  20      55.703 -40.472  49.259  1.00  0.00           O  
ATOM    302  CG2 THR A  20      56.946 -40.637  51.318  1.00  0.00           C  
ATOM    303  H   THR A  20      58.089 -38.637  47.720  1.00  0.00           H  
ATOM    304  HA  THR A  20      56.477 -38.210  50.225  1.00  0.00           H  
ATOM    305  HB  THR A  20      57.736 -40.796  49.333  1.00  0.00           H  
ATOM    306  HG1 THR A  20      55.736 -40.250  48.325  1.00  0.00           H  
ATOM    307 1HG2 THR A  20      56.711 -41.699  51.383  1.00  0.00           H  
ATOM    308 2HG2 THR A  20      57.919 -40.452  51.773  1.00  0.00           H  
ATOM    309 3HG2 THR A  20      56.184 -40.064  51.845  1.00  0.00           H  
ATOM    310  N   LEU A  21      58.620 -37.830  51.623  1.00  0.00           N  
ATOM    311  CA  LEU A  21      59.783 -37.688  52.488  1.00  0.00           C  
ATOM    312  C   LEU A  21      59.593 -38.663  53.657  1.00  0.00           C  
ATOM    313  O   LEU A  21      58.727 -38.434  54.500  1.00  0.00           O  
ATOM    314  CB  LEU A  21      59.900 -36.282  53.060  1.00  0.00           C  
ATOM    315  CG  LEU A  21      60.118 -35.207  51.994  1.00  0.00           C  
ATOM    316  CD1 LEU A  21      60.123 -33.827  52.652  1.00  0.00           C  
ATOM    317  CD2 LEU A  21      61.450 -35.495  51.309  1.00  0.00           C  
ATOM    318  H   LEU A  21      57.729 -37.469  51.934  1.00  0.00           H  
ATOM    319  HA  LEU A  21      60.678 -37.886  51.899  1.00  0.00           H  
ATOM    320 1HB  LEU A  21      58.989 -36.053  53.610  1.00  0.00           H  
ATOM    321 2HB  LEU A  21      60.736 -36.259  53.759  1.00  0.00           H  
ATOM    322  HG  LEU A  21      59.304 -35.243  51.269  1.00  0.00           H  
ATOM    323 1HD1 LEU A  21      60.277 -33.061  51.891  1.00  0.00           H  
ATOM    324 2HD1 LEU A  21      59.167 -33.656  53.147  1.00  0.00           H  
ATOM    325 3HD1 LEU A  21      60.927 -33.776  53.385  1.00  0.00           H  
ATOM    326 1HD2 LEU A  21      61.634 -34.745  50.540  1.00  0.00           H  
ATOM    327 2HD2 LEU A  21      62.252 -35.464  52.047  1.00  0.00           H  
ATOM    328 3HD2 LEU A  21      61.417 -36.484  50.851  1.00  0.00           H  
ATOM    329  N   PRO A  22      60.354 -39.758  53.676  1.00  0.00           N  
ATOM    330  CA  PRO A  22      60.152 -40.804  54.662  1.00  0.00           C  
ATOM    331  C   PRO A  22      60.721 -40.577  56.059  1.00  0.00           C  
ATOM    332  O   PRO A  22      60.368 -41.351  56.968  1.00  0.00           O  
ATOM    333  CB  PRO A  22      60.878 -41.988  54.029  1.00  0.00           C  
ATOM    334  CG  PRO A  22      61.953 -41.359  53.242  1.00  0.00           C  
ATOM    335  CD  PRO A  22      61.350 -40.117  52.668  1.00  0.00           C  
ATOM    336  HA  PRO A  22      59.075 -41.002  54.765  1.00  0.00           H  
ATOM    337 1HB  PRO A  22      61.254 -42.661  54.813  1.00  0.00           H  
ATOM    338 2HB  PRO A  22      60.178 -42.571  53.413  1.00  0.00           H  
ATOM    339 1HG  PRO A  22      62.817 -41.141  53.887  1.00  0.00           H  
ATOM    340 2HG  PRO A  22      62.305 -42.049  52.461  1.00  0.00           H  
ATOM    341 1HD  PRO A  22      62.126 -39.345  52.565  1.00  0.00           H  
ATOM    342 2HD  PRO A  22      60.898 -40.346  51.691  1.00  0.00           H  
ATOM    343  N   HIS A  23      61.576 -39.564  56.243  1.00  0.00           N  
ATOM    344  CA  HIS A  23      62.205 -39.344  57.560  1.00  0.00           C  
ATOM    345  C   HIS A  23      62.353 -37.885  57.846  1.00  0.00           C  
ATOM    346  O   HIS A  23      63.330 -37.279  57.445  1.00  0.00           O  
ATOM    347  CB  HIS A  23      63.554 -40.045  57.690  1.00  0.00           C  
ATOM    348  CG  HIS A  23      64.119 -40.021  59.076  1.00  0.00           C  
ATOM    349  ND1 HIS A  23      64.196 -41.156  59.840  1.00  0.00           N  
ATOM    350  CD2 HIS A  23      64.589 -39.016  59.851  1.00  0.00           C  
ATOM    351  CE1 HIS A  23      64.711 -40.862  61.029  1.00  0.00           C  
ATOM    352  NE2 HIS A  23      64.994 -39.578  61.049  1.00  0.00           N  
ATOM    353  H   HIS A  23      61.799 -38.939  55.481  1.00  0.00           H  
ATOM    354  HA  HIS A  23      61.560 -39.745  58.342  1.00  0.00           H  
ATOM    355 1HB  HIS A  23      63.455 -41.086  57.382  1.00  0.00           H  
ATOM    356 2HB  HIS A  23      64.275 -39.573  57.022  1.00  0.00           H  
ATOM    357  HD2 HIS A  23      64.686 -37.969  59.562  1.00  0.00           H  
ATOM    358  HE1 HIS A  23      64.870 -41.566  61.847  1.00  0.00           H  
ATOM    359  HE2 HIS A  23      65.433 -39.081  61.810  1.00  0.00           H  
ATOM    360  N   GLU A  24      61.372 -37.344  58.577  1.00  0.00           N  
ATOM    361  CA  GLU A  24      61.363 -35.939  58.959  1.00  0.00           C  
ATOM    362  C   GLU A  24      60.808 -35.810  60.356  1.00  0.00           C  
ATOM    363  O   GLU A  24      60.356 -36.795  60.927  1.00  0.00           O  
ATOM    364  CB  GLU A  24      60.462 -35.121  58.039  1.00  0.00           C  
ATOM    365  CG  GLU A  24      60.833 -35.216  56.565  1.00  0.00           C  
ATOM    366  CD  GLU A  24      62.220 -34.721  56.258  1.00  0.00           C  
ATOM    367  OE1 GLU A  24      62.800 -33.934  57.037  1.00  0.00           O  
ATOM    368  OE2 GLU A  24      62.700 -35.101  55.139  1.00  0.00           O  
ATOM    369  H   GLU A  24      60.610 -37.939  58.872  1.00  0.00           H  
ATOM    370  HA  GLU A  24      62.379 -35.551  58.876  1.00  0.00           H  
ATOM    371 1HB  GLU A  24      59.430 -35.454  58.150  1.00  0.00           H  
ATOM    372 2HB  GLU A  24      60.500 -34.071  58.330  1.00  0.00           H  
ATOM    373 1HG  GLU A  24      60.760 -36.256  56.249  1.00  0.00           H  
ATOM    374 2HG  GLU A  24      60.116 -34.637  55.983  1.00  0.00           H  
ATOM    375  N   HIS A  25      60.993 -34.641  60.987  1.00  0.00           N  
ATOM    376  CA  HIS A  25      60.298 -34.354  62.241  1.00  0.00           C  
ATOM    377  C   HIS A  25      59.522 -33.068  62.073  1.00  0.00           C  
ATOM    378  O   HIS A  25      60.101 -32.065  61.779  1.00  0.00           O  
ATOM    379  CB  HIS A  25      61.265 -34.215  63.399  1.00  0.00           C  
ATOM    380  CG  HIS A  25      62.063 -35.443  63.612  1.00  0.00           C  
ATOM    381  ND1 HIS A  25      61.591 -36.522  64.325  1.00  0.00           N  
ATOM    382  CD2 HIS A  25      63.228 -35.839  63.041  1.00  0.00           C  
ATOM    383  CE1 HIS A  25      62.469 -37.509  64.255  1.00  0.00           C  
ATOM    384  NE2 HIS A  25      63.472 -37.111  63.481  1.00  0.00           N  
ATOM    385  H   HIS A  25      61.616 -33.947  60.599  1.00  0.00           H  
ATOM    386  HA  HIS A  25      59.619 -35.173  62.477  1.00  0.00           H  
ATOM    387 1HB  HIS A  25      61.941 -33.380  63.210  1.00  0.00           H  
ATOM    388 2HB  HIS A  25      60.711 -33.989  64.310  1.00  0.00           H  
ATOM    389  HD2 HIS A  25      63.871 -35.245  62.391  1.00  0.00           H  
ATOM    390  HE1 HIS A  25      62.381 -38.477  64.747  1.00  0.00           H  
ATOM    391  HE2 HIS A  25      64.291 -37.656  63.248  1.00  0.00           H  
ATOM    392  N   LEU A  26      58.200 -33.151  62.205  1.00  0.00           N  
ATOM    393  CA  LEU A  26      57.343 -31.977  62.068  1.00  0.00           C  
ATOM    394  C   LEU A  26      57.200 -31.345  63.444  1.00  0.00           C  
ATOM    395  O   LEU A  26      57.359 -30.138  63.568  1.00  0.00           O  
ATOM    396  CB  LEU A  26      55.967 -32.356  61.505  1.00  0.00           C  
ATOM    397  CG  LEU A  26      55.872 -32.432  59.976  1.00  0.00           C  
ATOM    398  CD1 LEU A  26      56.822 -33.505  59.461  1.00  0.00           C  
ATOM    399  CD2 LEU A  26      54.437 -32.732  59.570  1.00  0.00           C  
ATOM    400  H   LEU A  26      57.779 -34.047  62.404  1.00  0.00           H  
ATOM    401  HA  LEU A  26      57.811 -31.286  61.368  1.00  0.00           H  
ATOM    402 1HB  LEU A  26      55.685 -33.329  61.903  1.00  0.00           H  
ATOM    403 2HB  LEU A  26      55.238 -31.621  61.846  1.00  0.00           H  
ATOM    404  HG  LEU A  26      56.180 -31.479  59.544  1.00  0.00           H  
ATOM    405 1HD1 LEU A  26      56.755 -33.559  58.374  1.00  0.00           H  
ATOM    406 2HD1 LEU A  26      57.844 -33.255  59.748  1.00  0.00           H  
ATOM    407 3HD1 LEU A  26      56.549 -34.468  59.889  1.00  0.00           H  
ATOM    408 1HD2 LEU A  26      54.369 -32.786  58.483  1.00  0.00           H  
ATOM    409 2HD2 LEU A  26      54.129 -33.685  60.000  1.00  0.00           H  
ATOM    410 3HD2 LEU A  26      53.783 -31.941  59.936  1.00  0.00           H  
ATOM    411  N   PHE A  27      56.957 -32.174  64.463  1.00  0.00           N  
ATOM    412  CA  PHE A  27      56.814 -31.715  65.857  1.00  0.00           C  
ATOM    413  C   PHE A  27      57.645 -32.580  66.763  1.00  0.00           C  
ATOM    414  O   PHE A  27      57.710 -33.804  66.618  1.00  0.00           O  
ATOM    415  CB  PHE A  27      55.348 -31.710  66.296  1.00  0.00           C  
ATOM    416  CG  PHE A  27      54.497 -30.820  65.447  1.00  0.00           C  
ATOM    417  CD1 PHE A  27      54.446 -29.472  65.689  1.00  0.00           C  
ATOM    418  CD2 PHE A  27      53.807 -31.336  64.361  1.00  0.00           C  
ATOM    419  CE1 PHE A  27      53.721 -28.627  64.848  1.00  0.00           C  
ATOM    420  CE2 PHE A  27      53.080 -30.514  63.526  1.00  0.00           C  
ATOM    421  CZ  PHE A  27      53.038 -29.148  63.770  1.00  0.00           C  
ATOM    422  H   PHE A  27      56.869 -33.159  64.257  1.00  0.00           H  
ATOM    423  HA  PHE A  27      57.193 -30.694  65.927  1.00  0.00           H  
ATOM    424 1HB  PHE A  27      54.952 -32.723  66.250  1.00  0.00           H  
ATOM    425 2HB  PHE A  27      55.280 -31.379  67.331  1.00  0.00           H  
ATOM    426  HD1 PHE A  27      54.981 -29.065  66.548  1.00  0.00           H  
ATOM    427  HD2 PHE A  27      53.842 -32.410  64.173  1.00  0.00           H  
ATOM    428  HE1 PHE A  27      53.695 -27.555  65.044  1.00  0.00           H  
ATOM    429  HE2 PHE A  27      52.539 -30.932  62.677  1.00  0.00           H  
ATOM    430  HZ  PHE A  27      52.468 -28.490  63.115  1.00  0.00           H  
ATOM    431  N   ASN A  28      58.365 -31.924  67.652  1.00  0.00           N  
ATOM    432  CA  ASN A  28      59.202 -32.614  68.602  1.00  0.00           C  
ATOM    433  C   ASN A  28      59.440 -31.665  69.761  1.00  0.00           C  
ATOM    434  O   ASN A  28      58.904 -30.575  69.760  1.00  0.00           O  
ATOM    435  CB  ASN A  28      60.505 -33.070  67.972  1.00  0.00           C  
ATOM    436  CG  ASN A  28      61.315 -31.926  67.427  1.00  0.00           C  
ATOM    437  OD1 ASN A  28      61.073 -30.761  67.765  1.00  0.00           O  
ATOM    438  ND2 ASN A  28      62.271 -32.234  66.589  1.00  0.00           N  
ATOM    439  H   ASN A  28      58.329 -30.915  67.668  1.00  0.00           H  
ATOM    440  HA  ASN A  28      58.668 -33.496  68.958  1.00  0.00           H  
ATOM    441 1HB  ASN A  28      61.102 -33.601  68.714  1.00  0.00           H  
ATOM    442 2HB  ASN A  28      60.293 -33.768  67.162  1.00  0.00           H  
ATOM    443 1HD2 ASN A  28      62.842 -31.514  66.194  1.00  0.00           H  
ATOM    444 2HD2 ASN A  28      62.431 -33.190  66.343  1.00  0.00           H  
ATOM    445  N   ASP A  29      60.172 -32.124  70.767  1.00  0.00           N  
ATOM    446  CA  ASP A  29      60.514 -31.320  71.914  1.00  0.00           C  
ATOM    447  C   ASP A  29      61.754 -31.935  72.522  1.00  0.00           C  
ATOM    448  O   ASP A  29      61.695 -33.000  73.105  1.00  0.00           O  
ATOM    449  CB  ASP A  29      59.373 -31.272  72.932  1.00  0.00           C  
ATOM    450  CG  ASP A  29      59.679 -30.374  74.123  1.00  0.00           C  
ATOM    451  OD1 ASP A  29      60.823 -30.033  74.307  1.00  0.00           O  
ATOM    452  OD2 ASP A  29      58.765 -30.037  74.838  1.00  0.00           O  
ATOM    453  H   ASP A  29      60.500 -33.078  70.720  1.00  0.00           H  
ATOM    454  HA  ASP A  29      60.723 -30.305  71.574  1.00  0.00           H  
ATOM    455 1HB  ASP A  29      58.466 -30.910  72.446  1.00  0.00           H  
ATOM    456 2HB  ASP A  29      59.169 -32.279  73.298  1.00  0.00           H  
ATOM    457  N   LEU A  30      62.884 -31.258  72.324  1.00  0.00           N  
ATOM    458  CA  LEU A  30      64.177 -31.681  72.804  1.00  0.00           C  
ATOM    459  C   LEU A  30      64.690 -30.688  73.841  1.00  0.00           C  
ATOM    460  O   LEU A  30      65.901 -30.569  74.081  1.00  0.00           O  
ATOM    461  CB  LEU A  30      65.166 -31.759  71.626  1.00  0.00           C  
ATOM    462  CG  LEU A  30      64.736 -32.760  70.559  1.00  0.00           C  
ATOM    463  CD1 LEU A  30      65.731 -32.649  69.389  1.00  0.00           C  
ATOM    464  CD2 LEU A  30      64.697 -34.182  71.087  1.00  0.00           C  
ATOM    465  H   LEU A  30      62.811 -30.396  71.802  1.00  0.00           H  
ATOM    466  HA  LEU A  30      64.074 -32.670  73.248  1.00  0.00           H  
ATOM    467 1HB  LEU A  30      65.251 -30.771  71.177  1.00  0.00           H  
ATOM    468 2HB  LEU A  30      66.144 -32.045  72.013  1.00  0.00           H  
ATOM    469  HG  LEU A  30      63.737 -32.505  70.203  1.00  0.00           H  
ATOM    470 1HD1 LEU A  30      65.452 -33.353  68.605  1.00  0.00           H  
ATOM    471 2HD1 LEU A  30      65.711 -31.635  68.988  1.00  0.00           H  
ATOM    472 3HD1 LEU A  30      66.736 -32.880  69.742  1.00  0.00           H  
ATOM    473 1HD2 LEU A  30      64.384 -34.858  70.290  1.00  0.00           H  
ATOM    474 2HD2 LEU A  30      65.689 -34.468  71.436  1.00  0.00           H  
ATOM    475 3HD2 LEU A  30      63.989 -34.244  71.914  1.00  0.00           H  
ATOM    476  N   SER A  31      63.760 -29.984  74.473  1.00  0.00           N  
ATOM    477  CA  SER A  31      64.095 -28.965  75.480  1.00  0.00           C  
ATOM    478  C   SER A  31      64.691 -29.485  76.749  1.00  0.00           C  
ATOM    479  O   SER A  31      65.280 -28.709  77.504  1.00  0.00           O  
ATOM    480  CB  SER A  31      62.851 -28.172  75.833  1.00  0.00           C  
ATOM    481  OG  SER A  31      61.925 -28.971  76.517  1.00  0.00           O  
ATOM    482  H   SER A  31      62.789 -30.157  74.252  1.00  0.00           H  
ATOM    483  HA  SER A  31      64.814 -28.270  75.043  1.00  0.00           H  
ATOM    484 1HB  SER A  31      63.127 -27.319  76.453  1.00  0.00           H  
ATOM    485 2HB  SER A  31      62.398 -27.782  74.923  1.00  0.00           H  
ATOM    486  HG  SER A  31      61.389 -29.392  75.840  1.00  0.00           H  
ATOM    487  N   GLY A  32      64.530 -30.778  77.003  1.00  0.00           N  
ATOM    488  CA  GLY A  32      65.127 -31.431  78.165  1.00  0.00           C  
ATOM    489  C   GLY A  32      66.588 -31.809  78.008  1.00  0.00           C  
ATOM    490  O   GLY A  32      67.213 -32.257  78.972  1.00  0.00           O  
ATOM    491  H   GLY A  32      63.972 -31.326  76.364  1.00  0.00           H  
ATOM    492 1HA  GLY A  32      65.046 -30.775  79.032  1.00  0.00           H  
ATOM    493 2HA  GLY A  32      64.573 -32.340  78.397  1.00  0.00           H  
ATOM    494  N   VAL A  33      67.132 -31.650  76.797  1.00  0.00           N  
ATOM    495  CA  VAL A  33      68.533 -31.985  76.534  1.00  0.00           C  
ATOM    496  C   VAL A  33      69.283 -30.843  75.868  1.00  0.00           C  
ATOM    497  O   VAL A  33      70.066 -31.069  74.948  1.00  0.00           O  
ATOM    498  CB  VAL A  33      68.621 -33.232  75.634  1.00  0.00           C  
ATOM    499  CG1 VAL A  33      68.105 -34.459  76.373  1.00  0.00           C  
ATOM    500  CG2 VAL A  33      67.833 -33.003  74.353  1.00  0.00           C  
ATOM    501  H   VAL A  33      66.562 -31.291  76.044  1.00  0.00           H  
ATOM    502  HA  VAL A  33      69.023 -32.196  77.485  1.00  0.00           H  
ATOM    503  HB  VAL A  33      69.667 -33.420  75.391  1.00  0.00           H  
ATOM    504 1HG1 VAL A  33      68.175 -35.331  75.722  1.00  0.00           H  
ATOM    505 2HG1 VAL A  33      68.706 -34.624  77.267  1.00  0.00           H  
ATOM    506 3HG1 VAL A  33      67.065 -34.301  76.657  1.00  0.00           H  
ATOM    507 1HG2 VAL A  33      67.901 -33.889  73.722  1.00  0.00           H  
ATOM    508 2HG2 VAL A  33      66.789 -32.810  74.598  1.00  0.00           H  
ATOM    509 3HG2 VAL A  33      68.246 -32.146  73.821  1.00  0.00           H  
ATOM    510  N   VAL A  34      69.051 -29.617  76.328  1.00  0.00           N  
ATOM    511  CA  VAL A  34      69.759 -28.469  75.784  1.00  0.00           C  
ATOM    512  C   VAL A  34      71.171 -28.587  76.373  1.00  0.00           C  
ATOM    513  O   VAL A  34      71.350 -28.743  77.585  1.00  0.00           O  
ATOM    514  CB  VAL A  34      69.096 -27.137  76.185  1.00  0.00           C  
ATOM    515  CG1 VAL A  34      69.919 -25.960  75.683  1.00  0.00           C  
ATOM    516  CG2 VAL A  34      67.679 -27.079  75.634  1.00  0.00           C  
ATOM    517  H   VAL A  34      68.376 -29.475  77.064  1.00  0.00           H  
ATOM    518  HA  VAL A  34      69.792 -28.564  74.698  1.00  0.00           H  
ATOM    519  HB  VAL A  34      69.067 -27.069  77.272  1.00  0.00           H  
ATOM    520 1HG1 VAL A  34      69.436 -25.027  75.975  1.00  0.00           H  
ATOM    521 2HG1 VAL A  34      70.917 -26.003  76.117  1.00  0.00           H  
ATOM    522 3HG1 VAL A  34      69.993 -26.005  74.596  1.00  0.00           H  
ATOM    523 1HG2 VAL A  34      67.216 -26.135  75.922  1.00  0.00           H  
ATOM    524 2HG2 VAL A  34      67.708 -27.153  74.547  1.00  0.00           H  
ATOM    525 3HG2 VAL A  34      67.097 -27.907  76.039  1.00  0.00           H  
ATOM    526  N   ASP A  35      72.165 -28.618  75.494  1.00  0.00           N  
ATOM    527  CA  ASP A  35      73.547 -28.802  75.917  1.00  0.00           C  
ATOM    528  C   ASP A  35      74.140 -27.488  76.400  1.00  0.00           C  
ATOM    529  O   ASP A  35      73.618 -26.416  76.108  1.00  0.00           O  
ATOM    530  CB  ASP A  35      74.393 -29.362  74.771  1.00  0.00           C  
ATOM    531  CG  ASP A  35      74.080 -30.821  74.462  1.00  0.00           C  
ATOM    532  OD1 ASP A  35      73.490 -31.470  75.292  1.00  0.00           O  
ATOM    533  OD2 ASP A  35      74.435 -31.271  73.399  1.00  0.00           O  
ATOM    534  H   ASP A  35      71.961 -28.512  74.511  1.00  0.00           H  
ATOM    535  HA  ASP A  35      73.565 -29.516  76.741  1.00  0.00           H  
ATOM    536 1HB  ASP A  35      74.224 -28.771  73.871  1.00  0.00           H  
ATOM    537 2HB  ASP A  35      75.450 -29.278  75.024  1.00  0.00           H  
ATOM    538  N   GLU A  36      75.237 -27.562  77.158  1.00  0.00           N  
ATOM    539  CA  GLU A  36      75.920 -26.362  77.622  1.00  0.00           C  
ATOM    540  C   GLU A  36      76.748 -25.778  76.469  1.00  0.00           C  
ATOM    541  O   GLU A  36      77.127 -26.496  75.559  1.00  0.00           O  
ATOM    542  CB  GLU A  36      76.815 -26.674  78.823  1.00  0.00           C  
ATOM    543  CG  GLU A  36      76.062 -27.108  80.072  1.00  0.00           C  
ATOM    544  CD  GLU A  36      76.971 -27.381  81.238  1.00  0.00           C  
ATOM    545  OE1 GLU A  36      78.165 -27.342  81.058  1.00  0.00           O  
ATOM    546  OE2 GLU A  36      76.471 -27.629  82.310  1.00  0.00           O  
ATOM    547  H   GLU A  36      75.604 -28.467  77.417  1.00  0.00           H  
ATOM    548  HA  GLU A  36      75.168 -25.632  77.926  1.00  0.00           H  
ATOM    549 1HB  GLU A  36      77.512 -27.470  78.559  1.00  0.00           H  
ATOM    550 2HB  GLU A  36      77.405 -25.793  79.076  1.00  0.00           H  
ATOM    551 1HG  GLU A  36      75.359 -26.323  80.351  1.00  0.00           H  
ATOM    552 2HG  GLU A  36      75.490 -28.006  79.845  1.00  0.00           H  
ATOM    553  N   PRO A  37      77.009 -24.478  76.503  1.00  0.00           N  
ATOM    554  CA  PRO A  37      77.811 -23.925  75.409  1.00  0.00           C  
ATOM    555  C   PRO A  37      79.147 -24.683  75.215  1.00  0.00           C  
ATOM    556  O   PRO A  37      79.926 -24.818  76.148  1.00  0.00           O  
ATOM    557  CB  PRO A  37      78.043 -22.481  75.866  1.00  0.00           C  
ATOM    558  CG  PRO A  37      76.854 -22.169  76.709  1.00  0.00           C  
ATOM    559  CD  PRO A  37      76.585 -23.444  77.463  1.00  0.00           C  
ATOM    560  HA  PRO A  37      77.244 -24.002  74.469  1.00  0.00           H  
ATOM    561 1HB  PRO A  37      78.990 -22.410  76.421  1.00  0.00           H  
ATOM    562 2HB  PRO A  37      78.132 -21.820  74.992  1.00  0.00           H  
ATOM    563 1HG  PRO A  37      77.073 -21.322  77.375  1.00  0.00           H  
ATOM    564 2HG  PRO A  37      76.008 -21.865  76.075  1.00  0.00           H  
ATOM    565 1HD  PRO A  37      77.191 -23.464  78.380  1.00  0.00           H  
ATOM    566 2HD  PRO A  37      75.514 -23.509  77.704  1.00  0.00           H  
ATOM    567  N   PHE A  38      79.376 -25.178  73.996  1.00  0.00           N  
ATOM    568  CA  PHE A  38      80.597 -25.906  73.648  1.00  0.00           C  
ATOM    569  C   PHE A  38      81.763 -24.979  73.319  1.00  0.00           C  
ATOM    570  O   PHE A  38      82.899 -25.261  73.684  1.00  0.00           O  
ATOM    571  CB  PHE A  38      80.337 -26.830  72.456  1.00  0.00           C  
ATOM    572  CG  PHE A  38      79.616 -28.097  72.818  1.00  0.00           C  
ATOM    573  CD1 PHE A  38      78.237 -28.186  72.696  1.00  0.00           C  
ATOM    574  CD2 PHE A  38      80.314 -29.202  73.281  1.00  0.00           C  
ATOM    575  CE1 PHE A  38      77.572 -29.351  73.029  1.00  0.00           C  
ATOM    576  CE2 PHE A  38      79.653 -30.368  73.613  1.00  0.00           C  
ATOM    577  CZ  PHE A  38      78.280 -30.442  73.487  1.00  0.00           C  
ATOM    578  H   PHE A  38      78.668 -25.039  73.289  1.00  0.00           H  
ATOM    579  HA  PHE A  38      80.898 -26.509  74.506  1.00  0.00           H  
ATOM    580 1HB  PHE A  38      79.744 -26.302  71.710  1.00  0.00           H  
ATOM    581 2HB  PHE A  38      81.284 -27.098  71.991  1.00  0.00           H  
ATOM    582  HD1 PHE A  38      77.678 -27.324  72.333  1.00  0.00           H  
ATOM    583  HD2 PHE A  38      81.398 -29.143  73.381  1.00  0.00           H  
ATOM    584  HE1 PHE A  38      76.489 -29.408  72.929  1.00  0.00           H  
ATOM    585  HE2 PHE A  38      80.213 -31.229  73.975  1.00  0.00           H  
ATOM    586  HZ  PHE A  38      77.757 -31.361  73.750  1.00  0.00           H  
ATOM    587  N   TYR A  39      81.478 -23.880  72.631  1.00  0.00           N  
ATOM    588  CA  TYR A  39      82.523 -22.962  72.193  1.00  0.00           C  
ATOM    589  C   TYR A  39      82.369 -21.639  72.906  1.00  0.00           C  
ATOM    590  O   TYR A  39      81.314 -21.336  73.448  1.00  0.00           O  
ATOM    591  CB  TYR A  39      82.415 -22.703  70.687  1.00  0.00           C  
ATOM    592  CG  TYR A  39      82.521 -23.888  69.776  1.00  0.00           C  
ATOM    593  CD1 TYR A  39      83.728 -24.263  69.210  1.00  0.00           C  
ATOM    594  CD2 TYR A  39      81.382 -24.591  69.403  1.00  0.00           C  
ATOM    595  CE1 TYR A  39      83.796 -25.336  68.334  1.00  0.00           C  
ATOM    596  CE2 TYR A  39      81.438 -25.656  68.558  1.00  0.00           C  
ATOM    597  CZ  TYR A  39      82.651 -26.023  68.002  1.00  0.00           C  
ATOM    598  OH  TYR A  39      82.660 -27.093  67.173  1.00  0.00           O  
ATOM    599  H   TYR A  39      80.516 -23.674  72.404  1.00  0.00           H  
ATOM    600  HA  TYR A  39      83.492 -23.418  72.399  1.00  0.00           H  
ATOM    601 1HB  TYR A  39      81.456 -22.232  70.467  1.00  0.00           H  
ATOM    602 2HB  TYR A  39      83.198 -22.010  70.380  1.00  0.00           H  
ATOM    603  HD1 TYR A  39      84.638 -23.712  69.452  1.00  0.00           H  
ATOM    604  HD2 TYR A  39      80.407 -24.293  69.789  1.00  0.00           H  
ATOM    605  HE1 TYR A  39      84.751 -25.622  67.895  1.00  0.00           H  
ATOM    606  HE2 TYR A  39      80.532 -26.213  68.322  1.00  0.00           H  
ATOM    607  HH  TYR A  39      81.760 -27.400  67.039  1.00  0.00           H  
ATOM    608  N   GLU A  40      83.407 -20.811  72.837  1.00  0.00           N  
ATOM    609  CA  GLU A  40      83.345 -19.487  73.440  1.00  0.00           C  
ATOM    610  C   GLU A  40      82.229 -18.655  72.818  1.00  0.00           C  
ATOM    611  O   GLU A  40      81.582 -17.862  73.499  1.00  0.00           O  
ATOM    612  CB  GLU A  40      84.686 -18.766  73.281  1.00  0.00           C  
ATOM    613  CG  GLU A  40      85.818 -19.352  74.112  1.00  0.00           C  
ATOM    614  CD  GLU A  40      87.133 -18.662  73.879  1.00  0.00           C  
ATOM    615  OE1 GLU A  40      87.208 -17.856  72.983  1.00  0.00           O  
ATOM    616  OE2 GLU A  40      88.063 -18.941  74.598  1.00  0.00           O  
ATOM    617  H   GLU A  40      84.252 -21.096  72.363  1.00  0.00           H  
ATOM    618  HA  GLU A  40      83.112 -19.600  74.499  1.00  0.00           H  
ATOM    619 1HB  GLU A  40      84.991 -18.792  72.234  1.00  0.00           H  
ATOM    620 2HB  GLU A  40      84.571 -17.719  73.562  1.00  0.00           H  
ATOM    621 1HG  GLU A  40      85.559 -19.269  75.168  1.00  0.00           H  
ATOM    622 2HG  GLU A  40      85.920 -20.409  73.873  1.00  0.00           H  
ATOM    623  N   PHE A  41      81.996 -18.831  71.521  1.00  0.00           N  
ATOM    624  CA  PHE A  41      80.941 -18.072  70.836  1.00  0.00           C  
ATOM    625  C   PHE A  41      79.536 -18.670  71.001  1.00  0.00           C  
ATOM    626  O   PHE A  41      78.566 -18.110  70.518  1.00  0.00           O  
ATOM    627  CB  PHE A  41      81.256 -17.951  69.336  1.00  0.00           C  
ATOM    628  CG  PHE A  41      81.282 -19.267  68.605  1.00  0.00           C  
ATOM    629  CD1 PHE A  41      80.097 -19.904  68.212  1.00  0.00           C  
ATOM    630  CD2 PHE A  41      82.493 -19.870  68.261  1.00  0.00           C  
ATOM    631  CE1 PHE A  41      80.146 -21.100  67.526  1.00  0.00           C  
ATOM    632  CE2 PHE A  41      82.523 -21.071  67.562  1.00  0.00           C  
ATOM    633  CZ  PHE A  41      81.345 -21.688  67.195  1.00  0.00           C  
ATOM    634  H   PHE A  41      82.548 -19.492  70.993  1.00  0.00           H  
ATOM    635  HA  PHE A  41      80.899 -17.070  71.267  1.00  0.00           H  
ATOM    636 1HB  PHE A  41      80.513 -17.314  68.858  1.00  0.00           H  
ATOM    637 2HB  PHE A  41      82.227 -17.474  69.206  1.00  0.00           H  
ATOM    638  HD1 PHE A  41      79.139 -19.443  68.454  1.00  0.00           H  
ATOM    639  HD2 PHE A  41      83.425 -19.384  68.551  1.00  0.00           H  
ATOM    640  HE1 PHE A  41      79.223 -21.599  67.234  1.00  0.00           H  
ATOM    641  HE2 PHE A  41      83.479 -21.526  67.304  1.00  0.00           H  
ATOM    642  HZ  PHE A  41      81.358 -22.632  66.651  1.00  0.00           H  
ATOM    643  N   SER A  42      79.459 -19.816  71.665  1.00  0.00           N  
ATOM    644  CA  SER A  42      78.174 -20.523  71.879  1.00  0.00           C  
ATOM    645  C   SER A  42      77.297 -19.816  72.912  1.00  0.00           C  
ATOM    646  O   SER A  42      76.076 -19.909  72.852  1.00  0.00           O  
ATOM    647  CB  SER A  42      78.430 -21.949  72.328  1.00  0.00           C  
ATOM    648  OG  SER A  42      79.057 -22.689  71.317  1.00  0.00           O  
ATOM    649  H   SER A  42      80.309 -20.217  72.035  1.00  0.00           H  
ATOM    650  HA  SER A  42      77.647 -20.580  70.926  1.00  0.00           H  
ATOM    651 1HB  SER A  42      79.056 -21.943  73.220  1.00  0.00           H  
ATOM    652 2HB  SER A  42      77.485 -22.420  72.595  1.00  0.00           H  
ATOM    653  HG  SER A  42      78.637 -23.553  71.323  1.00  0.00           H  
ATOM    654  N   HIS A  43      77.924 -19.108  73.857  1.00  0.00           N  
ATOM    655  CA  HIS A  43      77.180 -18.490  74.975  1.00  0.00           C  
ATOM    656  C   HIS A  43      76.109 -17.492  74.506  1.00  0.00           C  
ATOM    657  O   HIS A  43      75.010 -17.449  75.076  1.00  0.00           O  
ATOM    658  CB  HIS A  43      78.147 -17.777  75.926  1.00  0.00           C  
ATOM    659  CG  HIS A  43      79.099 -18.701  76.620  1.00  0.00           C  
ATOM    660  ND1 HIS A  43      80.286 -19.112  76.049  1.00  0.00           N  
ATOM    661  CD2 HIS A  43      79.040 -19.294  77.835  1.00  0.00           C  
ATOM    662  CE1 HIS A  43      80.916 -19.919  76.886  1.00  0.00           C  
ATOM    663  NE2 HIS A  43      80.181 -20.045  77.976  1.00  0.00           N  
ATOM    664  H   HIS A  43      78.926 -18.992  73.808  1.00  0.00           H  
ATOM    665  HA  HIS A  43      76.636 -19.260  75.520  1.00  0.00           H  
ATOM    666 1HB  HIS A  43      78.730 -17.042  75.369  1.00  0.00           H  
ATOM    667 2HB  HIS A  43      77.580 -17.238  76.685  1.00  0.00           H  
ATOM    668  HD1 HIS A  43      80.665 -18.794  75.180  1.00  0.00           H  
ATOM    669  HD2 HIS A  43      78.301 -19.269  78.636  1.00  0.00           H  
ATOM    670  HE1 HIS A  43      81.879 -20.352  76.619  1.00  0.00           H  
ATOM    671  N   VAL A  44      76.405 -16.729  73.455  1.00  0.00           N  
ATOM    672  CA  VAL A  44      75.471 -15.705  72.989  1.00  0.00           C  
ATOM    673  C   VAL A  44      74.306 -16.321  72.206  1.00  0.00           C  
ATOM    674  O   VAL A  44      73.357 -15.618  71.840  1.00  0.00           O  
ATOM    675  CB  VAL A  44      76.203 -14.685  72.096  1.00  0.00           C  
ATOM    676  CG1 VAL A  44      77.331 -14.017  72.866  1.00  0.00           C  
ATOM    677  CG2 VAL A  44      76.735 -15.377  70.850  1.00  0.00           C  
ATOM    678  H   VAL A  44      77.283 -16.852  72.970  1.00  0.00           H  
ATOM    679  HA  VAL A  44      75.027 -15.218  73.859  1.00  0.00           H  
ATOM    680  HB  VAL A  44      75.503 -13.901  71.806  1.00  0.00           H  
ATOM    681 1HG1 VAL A  44      77.838 -13.299  72.220  1.00  0.00           H  
ATOM    682 2HG1 VAL A  44      76.923 -13.498  73.733  1.00  0.00           H  
ATOM    683 3HG1 VAL A  44      78.044 -14.772  73.196  1.00  0.00           H  
ATOM    684 1HG2 VAL A  44      77.251 -14.650  70.223  1.00  0.00           H  
ATOM    685 2HG2 VAL A  44      77.431 -16.164  71.140  1.00  0.00           H  
ATOM    686 3HG2 VAL A  44      75.906 -15.812  70.293  1.00  0.00           H  
ATOM    687  N   LEU A  45      74.374 -17.629  71.942  1.00  0.00           N  
ATOM    688  CA  LEU A  45      73.321 -18.282  71.156  1.00  0.00           C  
ATOM    689  C   LEU A  45      72.209 -18.859  72.021  1.00  0.00           C  
ATOM    690  O   LEU A  45      71.116 -19.142  71.527  1.00  0.00           O  
ATOM    691  CB  LEU A  45      73.909 -19.417  70.297  1.00  0.00           C  
ATOM    692  CG  LEU A  45      75.006 -19.093  69.270  1.00  0.00           C  
ATOM    693  CD1 LEU A  45      75.554 -20.353  68.643  1.00  0.00           C  
ATOM    694  CD2 LEU A  45      74.492 -18.136  68.189  1.00  0.00           C  
ATOM    695  H   LEU A  45      75.150 -18.180  72.280  1.00  0.00           H  
ATOM    696  HA  LEU A  45      72.874 -17.542  70.494  1.00  0.00           H  
ATOM    697 1HB  LEU A  45      74.336 -20.168  70.958  1.00  0.00           H  
ATOM    698 2HB  LEU A  45      73.100 -19.878  69.730  1.00  0.00           H  
ATOM    699  HG  LEU A  45      75.850 -18.624  69.775  1.00  0.00           H  
ATOM    700 1HD1 LEU A  45      76.329 -20.093  67.921  1.00  0.00           H  
ATOM    701 2HD1 LEU A  45      75.981 -20.989  69.418  1.00  0.00           H  
ATOM    702 3HD1 LEU A  45      74.751 -20.887  68.136  1.00  0.00           H  
ATOM    703 1HD2 LEU A  45      75.292 -17.926  67.479  1.00  0.00           H  
ATOM    704 2HD2 LEU A  45      73.653 -18.596  67.666  1.00  0.00           H  
ATOM    705 3HD2 LEU A  45      74.165 -17.206  68.653  1.00  0.00           H  
ATOM    706  N   VAL A  46      72.491 -19.014  73.310  1.00  0.00           N  
ATOM    707  CA  VAL A  46      71.663 -19.803  74.202  1.00  0.00           C  
ATOM    708  C   VAL A  46      70.239 -19.259  74.304  1.00  0.00           C  
ATOM    709  O   VAL A  46      69.269 -20.032  74.222  1.00  0.00           O  
ATOM    710  CB  VAL A  46      72.296 -19.839  75.605  1.00  0.00           C  
ATOM    711  CG1 VAL A  46      71.346 -20.488  76.601  1.00  0.00           C  
ATOM    712  CG2 VAL A  46      73.620 -20.586  75.557  1.00  0.00           C  
ATOM    713  H   VAL A  46      73.316 -18.562  73.677  1.00  0.00           H  
ATOM    714  HA  VAL A  46      71.581 -20.812  73.795  1.00  0.00           H  
ATOM    715  HB  VAL A  46      72.466 -18.817  75.943  1.00  0.00           H  
ATOM    716 1HG1 VAL A  46      71.809 -20.505  77.588  1.00  0.00           H  
ATOM    717 2HG1 VAL A  46      70.419 -19.917  76.646  1.00  0.00           H  
ATOM    718 3HG1 VAL A  46      71.130 -21.509  76.285  1.00  0.00           H  
ATOM    719 1HG2 VAL A  46      74.062 -20.607  76.553  1.00  0.00           H  
ATOM    720 2HG2 VAL A  46      73.450 -21.607  75.213  1.00  0.00           H  
ATOM    721 3HG2 VAL A  46      74.298 -20.080  74.870  1.00  0.00           H  
ATOM    722  N   ASP A  47      70.128 -17.939  74.468  1.00  0.00           N  
ATOM    723  CA  ASP A  47      68.850 -17.282  74.703  1.00  0.00           C  
ATOM    724  C   ASP A  47      68.352 -16.511  73.505  1.00  0.00           C  
ATOM    725  O   ASP A  47      67.556 -15.572  73.647  1.00  0.00           O  
ATOM    726  CB  ASP A  47      68.958 -16.331  75.898  1.00  0.00           C  
ATOM    727  CG  ASP A  47      69.940 -15.191  75.662  1.00  0.00           C  
ATOM    728  OD1 ASP A  47      70.538 -15.156  74.613  1.00  0.00           O  
ATOM    729  OD2 ASP A  47      70.082 -14.367  76.533  1.00  0.00           O  
ATOM    730  H   ASP A  47      70.969 -17.381  74.427  1.00  0.00           H  
ATOM    731  HA  ASP A  47      68.105 -18.045  74.927  1.00  0.00           H  
ATOM    732 1HB  ASP A  47      67.978 -15.908  76.116  1.00  0.00           H  
ATOM    733 2HB  ASP A  47      69.277 -16.889  76.780  1.00  0.00           H  
ATOM    734  N   LYS A  48      68.787 -16.890  72.303  1.00  0.00           N  
ATOM    735  CA  LYS A  48      68.364 -16.178  71.142  1.00  0.00           C  
ATOM    736  C   LYS A  48      67.345 -16.994  70.373  1.00  0.00           C  
ATOM    737  O   LYS A  48      67.417 -18.214  70.377  1.00  0.00           O  
ATOM    738  CB  LYS A  48      69.564 -15.837  70.257  1.00  0.00           C  
ATOM    739  CG  LYS A  48      70.634 -14.999  70.945  1.00  0.00           C  
ATOM    740  CD  LYS A  48      70.077 -13.661  71.406  1.00  0.00           C  
ATOM    741  CE  LYS A  48      71.176 -12.763  71.956  1.00  0.00           C  
ATOM    742  NZ  LYS A  48      71.963 -13.438  73.025  1.00  0.00           N  
ATOM    743  H   LYS A  48      69.414 -17.675  72.198  1.00  0.00           H  
ATOM    744  HA  LYS A  48      67.882 -15.253  71.460  1.00  0.00           H  
ATOM    745 1HB  LYS A  48      70.032 -16.757  69.908  1.00  0.00           H  
ATOM    746 2HB  LYS A  48      69.224 -15.289  69.378  1.00  0.00           H  
ATOM    747 1HG  LYS A  48      71.020 -15.540  71.809  1.00  0.00           H  
ATOM    748 2HG  LYS A  48      71.457 -14.822  70.253  1.00  0.00           H  
ATOM    749 1HD  LYS A  48      69.595 -13.158  70.567  1.00  0.00           H  
ATOM    750 2HD  LYS A  48      69.332 -13.826  72.184  1.00  0.00           H  
ATOM    751 1HE  LYS A  48      71.850 -12.478  71.150  1.00  0.00           H  
ATOM    752 2HE  LYS A  48      70.733 -11.856  72.367  1.00  0.00           H  
ATOM    753 1HZ  LYS A  48      72.679 -12.810  73.363  1.00  0.00           H  
ATOM    754 2HZ  LYS A  48      71.349 -13.690  73.787  1.00  0.00           H  
ATOM    755 3HZ  LYS A  48      72.394 -14.270  72.650  1.00  0.00           H  
ATOM    756  N   LYS A  49      66.399 -16.306  69.757  1.00  0.00           N  
ATOM    757  CA  LYS A  49      65.424 -16.957  68.889  1.00  0.00           C  
ATOM    758  C   LYS A  49      66.123 -17.382  67.604  1.00  0.00           C  
ATOM    759  O   LYS A  49      66.938 -16.651  67.045  1.00  0.00           O  
ATOM    760  CB  LYS A  49      64.247 -16.029  68.584  1.00  0.00           C  
ATOM    761  CG  LYS A  49      63.148 -16.663  67.741  1.00  0.00           C  
ATOM    762  CD  LYS A  49      61.979 -15.709  67.550  1.00  0.00           C  
ATOM    763  CE  LYS A  49      60.887 -16.335  66.695  1.00  0.00           C  
ATOM    764  NZ  LYS A  49      59.736 -15.413  66.498  1.00  0.00           N  
ATOM    765  H   LYS A  49      66.349 -15.306  69.889  1.00  0.00           H  
ATOM    766  HA  LYS A  49      65.032 -17.834  69.406  1.00  0.00           H  
ATOM    767 1HB  LYS A  49      63.798 -15.691  69.519  1.00  0.00           H  
ATOM    768 2HB  LYS A  49      64.607 -15.146  68.056  1.00  0.00           H  
ATOM    769 1HG  LYS A  49      63.549 -16.933  66.764  1.00  0.00           H  
ATOM    770 2HG  LYS A  49      62.791 -17.568  68.231  1.00  0.00           H  
ATOM    771 1HD  LYS A  49      61.561 -15.445  68.522  1.00  0.00           H  
ATOM    772 2HD  LYS A  49      62.328 -14.798  67.065  1.00  0.00           H  
ATOM    773 1HE  LYS A  49      61.295 -16.600  65.720  1.00  0.00           H  
ATOM    774 2HE  LYS A  49      60.528 -17.246  67.173  1.00  0.00           H  
ATOM    775 1HZ  LYS A  49      59.035 -15.864  65.928  1.00  0.00           H  
ATOM    776 2HZ  LYS A  49      59.337 -15.175  67.396  1.00  0.00           H  
ATOM    777 3HZ  LYS A  49      60.052 -14.572  66.038  1.00  0.00           H  
ATOM    778  N   VAL A  50      65.801 -18.576  67.128  1.00  0.00           N  
ATOM    779  CA  VAL A  50      66.473 -19.062  65.925  1.00  0.00           C  
ATOM    780  C   VAL A  50      66.126 -18.193  64.721  1.00  0.00           C  
ATOM    781  O   VAL A  50      64.956 -17.899  64.465  1.00  0.00           O  
ATOM    782  CB  VAL A  50      66.161 -20.549  65.661  1.00  0.00           C  
ATOM    783  CG1 VAL A  50      66.758 -20.978  64.319  1.00  0.00           C  
ATOM    784  CG2 VAL A  50      66.674 -21.395  66.791  1.00  0.00           C  
ATOM    785  H   VAL A  50      65.105 -19.159  67.572  1.00  0.00           H  
ATOM    786  HA  VAL A  50      67.550 -18.962  66.066  1.00  0.00           H  
ATOM    787  HB  VAL A  50      65.081 -20.675  65.577  1.00  0.00           H  
ATOM    788 1HG1 VAL A  50      66.533 -22.029  64.140  1.00  0.00           H  
ATOM    789 2HG1 VAL A  50      66.328 -20.374  63.521  1.00  0.00           H  
ATOM    790 3HG1 VAL A  50      67.838 -20.837  64.341  1.00  0.00           H  
ATOM    791 1HG2 VAL A  50      66.447 -22.442  66.594  1.00  0.00           H  
ATOM    792 2HG2 VAL A  50      67.753 -21.268  66.880  1.00  0.00           H  
ATOM    793 3HG2 VAL A  50      66.195 -21.089  67.722  1.00  0.00           H  
ATOM    794  N   SER A  51      67.163 -17.735  64.017  1.00  0.00           N  
ATOM    795  CA  SER A  51      66.987 -16.942  62.808  1.00  0.00           C  
ATOM    796  C   SER A  51      68.231 -17.048  61.941  1.00  0.00           C  
ATOM    797  O   SER A  51      69.246 -17.578  62.383  1.00  0.00           O  
ATOM    798  CB  SER A  51      66.715 -15.492  63.155  1.00  0.00           C  
ATOM    799  OG  SER A  51      67.846 -14.890  63.722  1.00  0.00           O  
ATOM    800  H   SER A  51      68.098 -17.946  64.335  1.00  0.00           H  
ATOM    801  HA  SER A  51      66.096 -17.296  62.288  1.00  0.00           H  
ATOM    802 1HB  SER A  51      66.424 -14.950  62.256  1.00  0.00           H  
ATOM    803 2HB  SER A  51      65.881 -15.436  63.854  1.00  0.00           H  
ATOM    804  HG  SER A  51      67.707 -14.907  64.672  1.00  0.00           H  
ATOM    805  N   ALA A  52      68.102 -16.563  60.723  1.00  0.00           N  
ATOM    806  CA  ALA A  52      69.185 -16.589  59.710  1.00  0.00           C  
ATOM    807  C   ALA A  52      70.425 -15.885  60.247  1.00  0.00           C  
ATOM    808  O   ALA A  52      71.558 -16.304  59.948  1.00  0.00           O  
ATOM    809  CB  ALA A  52      68.749 -15.960  58.413  1.00  0.00           C  
ATOM    810  H   ALA A  52      67.211 -16.154  60.480  1.00  0.00           H  
ATOM    811  HA  ALA A  52      69.442 -17.630  59.516  1.00  0.00           H  
ATOM    812 1HB  ALA A  52      69.569 -15.998  57.696  1.00  0.00           H  
ATOM    813 2HB  ALA A  52      67.893 -16.505  58.014  1.00  0.00           H  
ATOM    814 3HB  ALA A  52      68.468 -14.923  58.588  1.00  0.00           H  
ATOM    815  N   ASP A  53      70.212 -14.852  61.072  1.00  0.00           N  
ATOM    816  CA  ASP A  53      71.305 -14.041  61.642  1.00  0.00           C  
ATOM    817  C   ASP A  53      72.249 -14.751  62.601  1.00  0.00           C  
ATOM    818  O   ASP A  53      73.340 -14.230  62.900  1.00  0.00           O  
ATOM    819  CB  ASP A  53      70.711 -12.832  62.371  1.00  0.00           C  
ATOM    820  CG  ASP A  53      70.130 -11.795  61.420  1.00  0.00           C  
ATOM    821  OD1 ASP A  53      70.427 -11.856  60.250  1.00  0.00           O  
ATOM    822  OD2 ASP A  53      69.394 -10.950  61.872  1.00  0.00           O  
ATOM    823  H   ASP A  53      69.257 -14.626  61.308  1.00  0.00           H  
ATOM    824  HA  ASP A  53      71.942 -13.696  60.828  1.00  0.00           H  
ATOM    825 1HB  ASP A  53      69.924 -13.166  63.047  1.00  0.00           H  
ATOM    826 2HB  ASP A  53      71.483 -12.357  62.976  1.00  0.00           H  
ATOM    827  N   ILE A  54      71.855 -15.917  63.100  1.00  0.00           N  
ATOM    828  CA  ILE A  54      72.671 -16.683  64.001  1.00  0.00           C  
ATOM    829  C   ILE A  54      73.074 -18.035  63.416  1.00  0.00           C  
ATOM    830  O   ILE A  54      73.581 -18.877  64.148  1.00  0.00           O  
ATOM    831  CB  ILE A  54      72.090 -16.829  65.447  1.00  0.00           C  
ATOM    832  CG1 ILE A  54      70.729 -17.516  65.513  1.00  0.00           C  
ATOM    833  CG2 ILE A  54      72.019 -15.450  66.096  1.00  0.00           C  
ATOM    834  CD1 ILE A  54      70.278 -17.886  66.905  1.00  0.00           C  
ATOM    835  H   ILE A  54      70.948 -16.273  62.834  1.00  0.00           H  
ATOM    836  HA  ILE A  54      73.635 -16.185  64.102  1.00  0.00           H  
ATOM    837  HB  ILE A  54      72.737 -17.479  66.036  1.00  0.00           H  
ATOM    838 1HG1 ILE A  54      69.971 -16.864  65.079  1.00  0.00           H  
ATOM    839 2HG1 ILE A  54      70.753 -18.429  64.918  1.00  0.00           H  
ATOM    840 1HG2 ILE A  54      71.615 -15.543  67.104  1.00  0.00           H  
ATOM    841 2HG2 ILE A  54      73.019 -15.020  66.145  1.00  0.00           H  
ATOM    842 3HG2 ILE A  54      71.374 -14.802  65.504  1.00  0.00           H  
ATOM    843 1HD1 ILE A  54      69.303 -18.370  66.855  1.00  0.00           H  
ATOM    844 2HD1 ILE A  54      71.000 -18.571  67.351  1.00  0.00           H  
ATOM    845 3HD1 ILE A  54      70.206 -16.987  67.515  1.00  0.00           H  
ATOM    846  N   GLN A  55      72.852 -18.247  62.117  1.00  0.00           N  
ATOM    847  CA  GLN A  55      73.290 -19.534  61.486  1.00  0.00           C  
ATOM    848  C   GLN A  55      74.810 -19.701  61.600  1.00  0.00           C  
ATOM    849  O   GLN A  55      75.314 -20.843  61.669  1.00  0.00           O  
ATOM    850  CB  GLN A  55      72.884 -19.617  60.025  1.00  0.00           C  
ATOM    851  CG  GLN A  55      71.407 -19.787  59.790  1.00  0.00           C  
ATOM    852  CD  GLN A  55      70.909 -21.178  60.145  1.00  0.00           C  
ATOM    853  OE1 GLN A  55      71.680 -22.004  60.626  1.00  0.00           O  
ATOM    854  NE2 GLN A  55      69.640 -21.415  59.957  1.00  0.00           N  
ATOM    855  H   GLN A  55      72.391 -17.552  61.547  1.00  0.00           H  
ATOM    856  HA  GLN A  55      72.812 -20.359  62.014  1.00  0.00           H  
ATOM    857 1HB  GLN A  55      73.199 -18.711  59.507  1.00  0.00           H  
ATOM    858 2HB  GLN A  55      73.393 -20.457  59.552  1.00  0.00           H  
ATOM    859 1HG  GLN A  55      70.867 -19.067  60.404  1.00  0.00           H  
ATOM    860 2HG  GLN A  55      71.195 -19.612  58.735  1.00  0.00           H  
ATOM    861 1HE2 GLN A  55      69.261 -22.315  60.175  1.00  0.00           H  
ATOM    862 2HE2 GLN A  55      69.045 -20.697  59.595  1.00  0.00           H  
ATOM    863  N   TRP A  56      75.531 -18.572  61.624  1.00  0.00           N  
ATOM    864  CA  TRP A  56      77.009 -18.578  61.735  1.00  0.00           C  
ATOM    865  C   TRP A  56      77.471 -19.413  62.886  1.00  0.00           C  
ATOM    866  O   TRP A  56      78.522 -20.026  62.830  1.00  0.00           O  
ATOM    867  CB  TRP A  56      77.655 -17.162  61.827  1.00  0.00           C  
ATOM    868  CG  TRP A  56      77.295 -16.367  63.033  1.00  0.00           C  
ATOM    869  CD1 TRP A  56      76.286 -15.454  63.122  1.00  0.00           C  
ATOM    870  CD2 TRP A  56      77.907 -16.417  64.337  1.00  0.00           C  
ATOM    871  NE1 TRP A  56      76.225 -14.939  64.397  1.00  0.00           N  
ATOM    872  CE2 TRP A  56      77.207 -15.502  65.163  1.00  0.00           C  
ATOM    873  CE3 TRP A  56      78.987 -17.126  64.885  1.00  0.00           C  
ATOM    874  CZ2 TRP A  56      77.536 -15.291  66.501  1.00  0.00           C  
ATOM    875  CZ3 TRP A  56      79.321 -16.909  66.210  1.00  0.00           C  
ATOM    876  CH2 TRP A  56      78.587 -16.009  67.013  1.00  0.00           C  
ATOM    877  H   TRP A  56      75.045 -17.689  61.564  1.00  0.00           H  
ATOM    878  HA  TRP A  56      77.421 -19.052  60.845  1.00  0.00           H  
ATOM    879 1HB  TRP A  56      78.741 -17.256  61.815  1.00  0.00           H  
ATOM    880 2HB  TRP A  56      77.367 -16.574  60.956  1.00  0.00           H  
ATOM    881  HD1 TRP A  56      75.626 -15.174  62.303  1.00  0.00           H  
ATOM    882  HE1 TRP A  56      75.562 -14.251  64.723  1.00  0.00           H  
ATOM    883  HE3 TRP A  56      79.549 -17.835  64.279  1.00  0.00           H  
ATOM    884  HZ2 TRP A  56      76.988 -14.588  67.129  1.00  0.00           H  
ATOM    885  HZ3 TRP A  56      80.172 -17.455  66.620  1.00  0.00           H  
ATOM    886  HH2 TRP A  56      78.862 -15.882  68.061  1.00  0.00           H  
ATOM    887  N   GLY A  57      76.644 -19.467  63.934  1.00  0.00           N  
ATOM    888  CA  GLY A  57      76.957 -20.197  65.132  1.00  0.00           C  
ATOM    889  C   GLY A  57      76.236 -21.515  65.316  1.00  0.00           C  
ATOM    890  O   GLY A  57      76.788 -22.462  65.883  1.00  0.00           O  
ATOM    891  H   GLY A  57      75.765 -18.973  63.875  1.00  0.00           H  
ATOM    892 1HA  GLY A  57      78.026 -20.410  65.160  1.00  0.00           H  
ATOM    893 2HA  GLY A  57      76.729 -19.583  66.002  1.00  0.00           H  
ATOM    894  N   LEU A  58      74.977 -21.560  64.895  1.00  0.00           N  
ATOM    895  CA  LEU A  58      74.154 -22.743  65.042  1.00  0.00           C  
ATOM    896  C   LEU A  58      74.653 -23.914  64.192  1.00  0.00           C  
ATOM    897  O   LEU A  58      74.413 -25.063  64.514  1.00  0.00           O  
ATOM    898  CB  LEU A  58      72.705 -22.413  64.663  1.00  0.00           C  
ATOM    899  CG  LEU A  58      71.966 -21.467  65.619  1.00  0.00           C  
ATOM    900  CD1 LEU A  58      70.578 -21.170  65.069  1.00  0.00           C  
ATOM    901  CD2 LEU A  58      71.883 -22.103  66.999  1.00  0.00           C  
ATOM    902  H   LEU A  58      74.584 -20.738  64.458  1.00  0.00           H  
ATOM    903  HA  LEU A  58      74.204 -23.073  66.079  1.00  0.00           H  
ATOM    904 1HB  LEU A  58      72.700 -21.955  63.675  1.00  0.00           H  
ATOM    905 2HB  LEU A  58      72.138 -23.342  64.612  1.00  0.00           H  
ATOM    906  HG  LEU A  58      72.507 -20.523  65.687  1.00  0.00           H  
ATOM    907 1HD1 LEU A  58      70.053 -20.498  65.748  1.00  0.00           H  
ATOM    908 2HD1 LEU A  58      70.668 -20.698  64.090  1.00  0.00           H  
ATOM    909 3HD1 LEU A  58      70.018 -22.099  64.974  1.00  0.00           H  
ATOM    910 1HD2 LEU A  58      71.359 -21.431  67.679  1.00  0.00           H  
ATOM    911 2HD2 LEU A  58      71.341 -23.047  66.932  1.00  0.00           H  
ATOM    912 3HD2 LEU A  58      72.889 -22.288  67.375  1.00  0.00           H  
ATOM    913  N   LYS A  59      75.354 -23.611  63.111  1.00  0.00           N  
ATOM    914  CA  LYS A  59      75.976 -24.659  62.297  1.00  0.00           C  
ATOM    915  C   LYS A  59      77.137 -25.348  62.998  1.00  0.00           C  
ATOM    916  O   LYS A  59      77.608 -26.393  62.534  1.00  0.00           O  
ATOM    917  CB  LYS A  59      76.456 -24.076  60.968  1.00  0.00           C  
ATOM    918  CG  LYS A  59      75.337 -23.677  60.015  1.00  0.00           C  
ATOM    919  CD  LYS A  59      75.892 -23.102  58.720  1.00  0.00           C  
ATOM    920  CE  LYS A  59      74.776 -22.738  57.752  1.00  0.00           C  
ATOM    921  NZ  LYS A  59      75.304 -22.162  56.485  1.00  0.00           N  
ATOM    922  H   LYS A  59      75.467 -22.645  62.839  1.00  0.00           H  
ATOM    923  HA  LYS A  59      75.237 -25.440  62.117  1.00  0.00           H  
ATOM    924 1HB  LYS A  59      77.065 -23.191  61.157  1.00  0.00           H  
ATOM    925 2HB  LYS A  59      77.086 -24.804  60.457  1.00  0.00           H  
ATOM    926 1HG  LYS A  59      74.728 -24.551  59.783  1.00  0.00           H  
ATOM    927 2HG  LYS A  59      74.703 -22.930  60.491  1.00  0.00           H  
ATOM    928 1HD  LYS A  59      76.477 -22.208  58.940  1.00  0.00           H  
ATOM    929 2HD  LYS A  59      76.545 -23.836  58.247  1.00  0.00           H  
ATOM    930 1HE  LYS A  59      74.194 -23.628  57.517  1.00  0.00           H  
ATOM    931 2HE  LYS A  59      74.113 -22.010  58.218  1.00  0.00           H  
ATOM    932 1HZ  LYS A  59      74.534 -21.934  55.872  1.00  0.00           H  
ATOM    933 2HZ  LYS A  59      75.830 -21.324  56.690  1.00  0.00           H  
ATOM    934 3HZ  LYS A  59      75.905 -22.836  56.033  1.00  0.00           H  
ATOM    935  N   TYR A  60      77.616 -24.790  64.114  1.00  0.00           N  
ATOM    936  CA  TYR A  60      78.711 -25.420  64.892  1.00  0.00           C  
ATOM    937  C   TYR A  60      78.294 -25.868  66.279  1.00  0.00           C  
ATOM    938  O   TYR A  60      78.804 -26.849  66.783  1.00  0.00           O  
ATOM    939  CB  TYR A  60      79.897 -24.459  65.012  1.00  0.00           C  
ATOM    940  CG  TYR A  60      80.473 -24.032  63.680  1.00  0.00           C  
ATOM    941  CD1 TYR A  60      80.223 -22.758  63.193  1.00  0.00           C  
ATOM    942  CD2 TYR A  60      81.252 -24.914  62.946  1.00  0.00           C  
ATOM    943  CE1 TYR A  60      80.749 -22.367  61.977  1.00  0.00           C  
ATOM    944  CE2 TYR A  60      81.778 -24.524  61.730  1.00  0.00           C  
ATOM    945  CZ  TYR A  60      81.529 -23.256  61.245  1.00  0.00           C  
ATOM    946  OH  TYR A  60      82.053 -22.867  60.034  1.00  0.00           O  
ATOM    947  H   TYR A  60      77.222 -23.917  64.436  1.00  0.00           H  
ATOM    948  HA  TYR A  60      78.956 -26.377  64.432  1.00  0.00           H  
ATOM    949 1HB  TYR A  60      79.587 -23.564  65.552  1.00  0.00           H  
ATOM    950 2HB  TYR A  60      80.691 -24.932  65.590  1.00  0.00           H  
ATOM    951  HD1 TYR A  60      79.611 -22.064  63.770  1.00  0.00           H  
ATOM    952  HD2 TYR A  60      81.447 -25.916  63.328  1.00  0.00           H  
ATOM    953  HE1 TYR A  60      80.552 -21.366  61.594  1.00  0.00           H  
ATOM    954  HE2 TYR A  60      82.389 -25.218  61.152  1.00  0.00           H  
ATOM    955  HH  TYR A  60      81.789 -21.963  59.848  1.00  0.00           H  
ATOM    956  N   ASP A  61      77.303 -25.206  66.862  1.00  0.00           N  
ATOM    957  CA  ASP A  61      76.774 -25.644  68.157  1.00  0.00           C  
ATOM    958  C   ASP A  61      75.274 -25.525  68.151  1.00  0.00           C  
ATOM    959  O   ASP A  61      74.732 -24.514  68.606  1.00  0.00           O  
ATOM    960  CB  ASP A  61      77.355 -24.817  69.306  1.00  0.00           C  
ATOM    961  CG  ASP A  61      76.954 -25.344  70.677  1.00  0.00           C  
ATOM    962  OD1 ASP A  61      76.066 -26.161  70.742  1.00  0.00           O  
ATOM    963  OD2 ASP A  61      77.540 -24.925  71.647  1.00  0.00           O  
ATOM    964  H   ASP A  61      76.904 -24.391  66.417  1.00  0.00           H  
ATOM    965  HA  ASP A  61      77.048 -26.689  68.307  1.00  0.00           H  
ATOM    966 1HB  ASP A  61      78.443 -24.812  69.238  1.00  0.00           H  
ATOM    967 2HB  ASP A  61      77.017 -23.783  69.218  1.00  0.00           H  
ATOM    968  N   PRO A  62      74.589 -26.554  67.609  1.00  0.00           N  
ATOM    969  CA  PRO A  62      73.142 -26.495  67.427  1.00  0.00           C  
ATOM    970  C   PRO A  62      72.339 -26.704  68.706  1.00  0.00           C  
ATOM    971  O   PRO A  62      71.184 -26.313  68.767  1.00  0.00           O  
ATOM    972  CB  PRO A  62      72.866 -27.626  66.415  1.00  0.00           C  
ATOM    973  CG  PRO A  62      73.946 -28.618  66.669  1.00  0.00           C  
ATOM    974  CD  PRO A  62      75.149 -27.781  66.960  1.00  0.00           C  
ATOM    975  HA  PRO A  62      72.871 -25.516  67.004  1.00  0.00           H  
ATOM    976 1HB  PRO A  62      71.860 -28.040  66.578  1.00  0.00           H  
ATOM    977 2HB  PRO A  62      72.886 -27.227  65.390  1.00  0.00           H  
ATOM    978 1HG  PRO A  62      73.671 -29.273  67.509  1.00  0.00           H  
ATOM    979 2HG  PRO A  62      74.081 -29.267  65.791  1.00  0.00           H  
ATOM    980 1HD  PRO A  62      75.816 -28.323  67.646  1.00  0.00           H  
ATOM    981 2HD  PRO A  62      75.668 -27.546  66.019  1.00  0.00           H  
ATOM    982  N   TYR A  63      72.962 -27.283  69.720  1.00  0.00           N  
ATOM    983  CA  TYR A  63      72.211 -27.793  70.878  1.00  0.00           C  
ATOM    984  C   TYR A  63      72.326 -26.904  72.123  1.00  0.00           C  
ATOM    985  O   TYR A  63      71.674 -27.168  73.118  1.00  0.00           O  
ATOM    986  CB  TYR A  63      72.662 -29.196  71.228  1.00  0.00           C  
ATOM    987  CG  TYR A  63      72.447 -30.277  70.169  1.00  0.00           C  
ATOM    988  CD1 TYR A  63      71.393 -30.235  69.254  1.00  0.00           C  
ATOM    989  CD2 TYR A  63      73.288 -31.401  70.136  1.00  0.00           C  
ATOM    990  CE1 TYR A  63      71.177 -31.252  68.351  1.00  0.00           C  
ATOM    991  CE2 TYR A  63      73.082 -32.422  69.215  1.00  0.00           C  
ATOM    992  CZ  TYR A  63      72.041 -32.344  68.321  1.00  0.00           C  
ATOM    993  OH  TYR A  63      71.837 -33.358  67.401  1.00  0.00           O  
ATOM    994  H   TYR A  63      73.967 -27.378  69.705  1.00  0.00           H  
ATOM    995  HA  TYR A  63      71.152 -27.823  70.618  1.00  0.00           H  
ATOM    996 1HB  TYR A  63      73.730 -29.190  71.452  1.00  0.00           H  
ATOM    997 2HB  TYR A  63      72.142 -29.533  72.124  1.00  0.00           H  
ATOM    998  HD1 TYR A  63      70.715 -29.381  69.241  1.00  0.00           H  
ATOM    999  HD2 TYR A  63      74.116 -31.483  70.839  1.00  0.00           H  
ATOM   1000  HE1 TYR A  63      70.346 -31.190  67.649  1.00  0.00           H  
ATOM   1001  HE2 TYR A  63      73.747 -33.286  69.203  1.00  0.00           H  
ATOM   1002  HH  TYR A  63      72.520 -34.024  67.505  1.00  0.00           H  
ATOM   1003  N   CYS A  64      73.105 -25.845  72.038  1.00  0.00           N  
ATOM   1004  CA  CYS A  64      73.192 -24.854  73.117  1.00  0.00           C  
ATOM   1005  C   CYS A  64      72.078 -23.812  73.054  1.00  0.00           C  
ATOM   1006  O   CYS A  64      71.759 -23.180  74.054  1.00  0.00           O  
ATOM   1007  CB  CYS A  64      74.541 -24.136  73.069  1.00  0.00           C  
ATOM   1008  SG  CYS A  64      74.722 -22.997  71.676  1.00  0.00           S  
ATOM   1009  H   CYS A  64      73.657 -25.713  71.203  1.00  0.00           H  
ATOM   1010  HA  CYS A  64      73.082 -25.371  74.071  1.00  0.00           H  
ATOM   1011 1HB  CYS A  64      74.684 -23.568  73.989  1.00  0.00           H  
ATOM   1012 2HB  CYS A  64      75.343 -24.871  73.010  1.00  0.00           H  
ATOM   1013  HG  CYS A  64      74.485 -21.889  72.370  1.00  0.00           H  
ATOM   1014  N   CYS A  65      71.494 -23.616  71.883  1.00  0.00           N  
ATOM   1015  CA  CYS A  65      70.387 -22.686  71.728  1.00  0.00           C  
ATOM   1016  C   CYS A  65      69.071 -23.325  72.232  1.00  0.00           C  
ATOM   1017  O   CYS A  65      68.619 -24.326  71.683  1.00  0.00           O  
ATOM   1018  CB  CYS A  65      70.237 -22.274  70.263  1.00  0.00           C  
ATOM   1019  SG  CYS A  65      68.863 -21.141  69.951  1.00  0.00           S  
ATOM   1020  H   CYS A  65      71.825 -24.126  71.076  1.00  0.00           H  
ATOM   1021  HA  CYS A  65      70.598 -21.795  72.320  1.00  0.00           H  
ATOM   1022 1HB  CYS A  65      71.155 -21.793  69.925  1.00  0.00           H  
ATOM   1023 2HB  CYS A  65      70.088 -23.162  69.649  1.00  0.00           H  
ATOM   1024  HG  CYS A  65      69.020 -20.424  71.059  1.00  0.00           H  
ATOM   1025  N   CYS A  66      68.410 -22.725  73.232  1.00  0.00           N  
ATOM   1026  CA  CYS A  66      67.173 -23.300  73.743  1.00  0.00           C  
ATOM   1027  C   CYS A  66      66.028 -23.321  72.726  1.00  0.00           C  
ATOM   1028  O   CYS A  66      65.338 -24.337  72.589  1.00  0.00           O  
ATOM   1029  CB  CYS A  66      66.718 -22.522  74.978  1.00  0.00           C  
ATOM   1030  SG  CYS A  66      67.781 -22.745  76.425  1.00  0.00           S  
ATOM   1031  H   CYS A  66      68.761 -21.871  73.641  1.00  0.00           H  
ATOM   1032  HA  CYS A  66      67.362 -24.336  74.022  1.00  0.00           H  
ATOM   1033 1HB  CYS A  66      66.683 -21.457  74.746  1.00  0.00           H  
ATOM   1034 2HB  CYS A  66      65.709 -22.830  75.251  1.00  0.00           H  
ATOM   1035  HG  CYS A  66      68.876 -22.232  75.872  1.00  0.00           H  
ATOM   1036  N   ASP A  67      65.785 -22.210  72.070  1.00  0.00           N  
ATOM   1037  CA  ASP A  67      64.673 -22.100  71.123  1.00  0.00           C  
ATOM   1038  C   ASP A  67      64.764 -23.160  70.037  1.00  0.00           C  
ATOM   1039  O   ASP A  67      63.760 -23.692  69.613  1.00  0.00           O  
ATOM   1040  CB  ASP A  67      64.649 -20.761  70.435  1.00  0.00           C  
ATOM   1041  CG  ASP A  67      63.486 -20.599  69.521  1.00  0.00           C  
ATOM   1042  OD1 ASP A  67      62.326 -20.908  69.921  1.00  0.00           O  
ATOM   1043  OD2 ASP A  67      63.702 -20.127  68.416  1.00  0.00           O  
ATOM   1044  H   ASP A  67      66.381 -21.409  72.223  1.00  0.00           H  
ATOM   1045  HA  ASP A  67      63.738 -22.212  71.673  1.00  0.00           H  
ATOM   1046 1HB  ASP A  67      64.617 -19.969  71.182  1.00  0.00           H  
ATOM   1047 2HB  ASP A  67      65.565 -20.632  69.858  1.00  0.00           H  
ATOM   1048  N   ASN A  68      65.989 -23.454  69.616  1.00  0.00           N  
ATOM   1049  CA  ASN A  68      66.261 -24.397  68.504  1.00  0.00           C  
ATOM   1050  C   ASN A  68      65.836 -25.802  68.832  1.00  0.00           C  
ATOM   1051  O   ASN A  68      65.566 -26.613  67.936  1.00  0.00           O  
ATOM   1052  CB  ASN A  68      67.764 -24.386  68.223  1.00  0.00           C  
ATOM   1053  CG  ASN A  68      68.117 -24.911  66.841  1.00  0.00           C  
ATOM   1054  OD1 ASN A  68      67.372 -24.757  65.871  1.00  0.00           O  
ATOM   1055  ND2 ASN A  68      69.284 -25.513  66.754  1.00  0.00           N  
ATOM   1056  H   ASN A  68      66.765 -23.008  70.083  1.00  0.00           H  
ATOM   1057  HA  ASN A  68      65.719 -24.056  67.621  1.00  0.00           H  
ATOM   1058 1HB  ASN A  68      68.143 -23.368  68.315  1.00  0.00           H  
ATOM   1059 2HB  ASN A  68      68.277 -24.995  68.967  1.00  0.00           H  
ATOM   1060 1HD2 ASN A  68      69.590 -25.886  65.878  1.00  0.00           H  
ATOM   1061 2HD2 ASN A  68      69.865 -25.596  67.563  1.00  0.00           H  
ATOM   1062  N   MET A  69      65.799 -26.091  70.138  1.00  0.00           N  
ATOM   1063  CA  MET A  69      65.524 -27.375  70.717  1.00  0.00           C  
ATOM   1064  C   MET A  69      64.082 -27.480  71.273  1.00  0.00           C  
ATOM   1065  O   MET A  69      63.675 -28.525  71.771  1.00  0.00           O  
ATOM   1066  CB  MET A  69      66.483 -27.585  71.897  1.00  0.00           C  
ATOM   1067  CG  MET A  69      67.969 -27.523  71.580  1.00  0.00           C  
ATOM   1068  SD  MET A  69      68.400 -28.891  70.487  1.00  0.00           S  
ATOM   1069  CE  MET A  69      68.431 -30.241  71.640  1.00  0.00           C  
ATOM   1070  H   MET A  69      65.988 -25.308  70.746  1.00  0.00           H  
ATOM   1071  HA  MET A  69      65.699 -28.140  69.960  1.00  0.00           H  
ATOM   1072 1HB  MET A  69      66.292 -26.830  72.659  1.00  0.00           H  
ATOM   1073 2HB  MET A  69      66.297 -28.560  72.349  1.00  0.00           H  
ATOM   1074 1HG  MET A  69      68.200 -26.571  71.102  1.00  0.00           H  
ATOM   1075 2HG  MET A  69      68.541 -27.587  72.505  1.00  0.00           H  
ATOM   1076 1HE  MET A  69      68.684 -31.163  71.115  1.00  0.00           H  
ATOM   1077 2HE  MET A  69      69.178 -30.045  72.410  1.00  0.00           H  
ATOM   1078 3HE  MET A  69      67.450 -30.346  72.105  1.00  0.00           H  
ATOM   1079  N   ASP A  70      63.347 -26.387  71.182  1.00  0.00           N  
ATOM   1080  CA  ASP A  70      61.976 -26.310  71.756  1.00  0.00           C  
ATOM   1081  C   ASP A  70      60.896 -26.801  70.799  1.00  0.00           C  
ATOM   1082  O   ASP A  70      61.152 -27.228  69.662  1.00  0.00           O  
ATOM   1083  CB  ASP A  70      61.651 -24.872  72.169  1.00  0.00           C  
ATOM   1084  CG  ASP A  70      62.404 -24.429  73.416  1.00  0.00           C  
ATOM   1085  OD1 ASP A  70      62.855 -25.279  74.147  1.00  0.00           O  
ATOM   1086  OD2 ASP A  70      62.521 -23.245  73.626  1.00  0.00           O  
ATOM   1087  H   ASP A  70      63.728 -25.580  70.707  1.00  0.00           H  
ATOM   1088  HA  ASP A  70      61.933 -26.953  72.635  1.00  0.00           H  
ATOM   1089 1HB  ASP A  70      61.899 -24.194  71.353  1.00  0.00           H  
ATOM   1090 2HB  ASP A  70      60.581 -24.781  72.357  1.00  0.00           H  
ATOM   1091  N   LYS A  71      59.650 -26.768  71.248  1.00  0.00           N  
ATOM   1092  CA  LYS A  71      58.582 -27.179  70.359  1.00  0.00           C  
ATOM   1093  C   LYS A  71      58.466 -26.318  69.107  1.00  0.00           C  
ATOM   1094  O   LYS A  71      58.874 -25.129  69.046  1.00  0.00           O  
ATOM   1095  CB  LYS A  71      57.252 -27.169  71.115  1.00  0.00           C  
ATOM   1096  CG  LYS A  71      57.141 -28.225  72.207  1.00  0.00           C  
ATOM   1097  CD  LYS A  71      55.779 -28.181  72.882  1.00  0.00           C  
ATOM   1098  CE  LYS A  71      55.671 -29.227  73.982  1.00  0.00           C  
ATOM   1099  NZ  LYS A  71      54.342 -29.196  74.651  1.00  0.00           N  
ATOM   1100  H   LYS A  71      59.423 -26.467  72.185  1.00  0.00           H  
ATOM   1101  HA  LYS A  71      58.837 -28.151  69.937  1.00  0.00           H  
ATOM   1102 1HB  LYS A  71      57.102 -26.193  71.577  1.00  0.00           H  
ATOM   1103 2HB  LYS A  71      56.433 -27.328  70.412  1.00  0.00           H  
ATOM   1104 1HG  LYS A  71      57.291 -29.214  71.774  1.00  0.00           H  
ATOM   1105 2HG  LYS A  71      57.914 -28.055  72.956  1.00  0.00           H  
ATOM   1106 1HD  LYS A  71      55.618 -27.192  73.315  1.00  0.00           H  
ATOM   1107 2HD  LYS A  71      55.000 -28.365  72.142  1.00  0.00           H  
ATOM   1108 1HE  LYS A  71      55.828 -30.218  73.558  1.00  0.00           H  
ATOM   1109 2HE  LYS A  71      56.444 -29.049  74.730  1.00  0.00           H  
ATOM   1110 1HZ  LYS A  71      54.311 -29.903  75.372  1.00  0.00           H  
ATOM   1111 2HZ  LYS A  71      54.193 -28.286  75.064  1.00  0.00           H  
ATOM   1112 3HZ  LYS A  71      53.618 -29.379  73.971  1.00  0.00           H  
ATOM   1113  N   LYS A  72      57.945 -26.948  68.054  1.00  0.00           N  
ATOM   1114  CA  LYS A  72      57.865 -26.343  66.761  1.00  0.00           C  
ATOM   1115  C   LYS A  72      56.453 -25.784  66.519  1.00  0.00           C  
ATOM   1116  O   LYS A  72      55.495 -26.526  66.565  1.00  0.00           O  
ATOM   1117  CB  LYS A  72      58.212 -27.386  65.697  1.00  0.00           C  
ATOM   1118  CG  LYS A  72      59.564 -28.062  65.944  1.00  0.00           C  
ATOM   1119  CD  LYS A  72      60.719 -27.052  66.031  1.00  0.00           C  
ATOM   1120  CE  LYS A  72      62.101 -27.690  66.194  1.00  0.00           C  
ATOM   1121  NZ  LYS A  72      62.350 -28.443  67.450  1.00  0.00           N  
ATOM   1122  H   LYS A  72      57.597 -27.887  68.181  1.00  0.00           H  
ATOM   1123  HA  LYS A  72      58.586 -25.527  66.715  1.00  0.00           H  
ATOM   1124 1HB  LYS A  72      57.437 -28.153  65.672  1.00  0.00           H  
ATOM   1125 2HB  LYS A  72      58.234 -26.911  64.716  1.00  0.00           H  
ATOM   1126 1HG  LYS A  72      59.525 -28.622  66.879  1.00  0.00           H  
ATOM   1127 2HG  LYS A  72      59.776 -28.758  65.133  1.00  0.00           H  
ATOM   1128 1HD  LYS A  72      60.742 -26.446  65.125  1.00  0.00           H  
ATOM   1129 2HD  LYS A  72      60.561 -26.392  66.885  1.00  0.00           H  
ATOM   1130 1HE  LYS A  72      62.276 -28.392  65.380  1.00  0.00           H  
ATOM   1131 2HE  LYS A  72      62.867 -26.916  66.148  1.00  0.00           H  
ATOM   1132 1HZ  LYS A  72      63.289 -28.814  67.441  1.00  0.00           H  
ATOM   1133 2HZ  LYS A  72      62.240 -27.824  68.241  1.00  0.00           H  
ATOM   1134 3HZ  LYS A  72      61.689 -29.203  67.523  1.00  0.00           H  
ATOM   1135  N   PRO A  73      56.335 -24.456  66.327  1.00  0.00           N  
ATOM   1136  CA  PRO A  73      54.997 -23.894  66.127  1.00  0.00           C  
ATOM   1137  C   PRO A  73      54.315 -24.505  64.928  1.00  0.00           C  
ATOM   1138  O   PRO A  73      54.933 -24.741  63.906  1.00  0.00           O  
ATOM   1139  CB  PRO A  73      55.272 -22.403  65.912  1.00  0.00           C  
ATOM   1140  CG  PRO A  73      56.575 -22.168  66.596  1.00  0.00           C  
ATOM   1141  CD  PRO A  73      57.370 -23.418  66.326  1.00  0.00           C  
ATOM   1142  HA  PRO A  73      54.394 -24.065  67.031  1.00  0.00           H  
ATOM   1143 1HB  PRO A  73      55.309 -22.178  64.836  1.00  0.00           H  
ATOM   1144 2HB  PRO A  73      54.453 -21.804  66.337  1.00  0.00           H  
ATOM   1145 1HG  PRO A  73      57.058 -21.265  66.196  1.00  0.00           H  
ATOM   1146 2HG  PRO A  73      56.414 -21.993  67.670  1.00  0.00           H  
ATOM   1147 1HD  PRO A  73      57.869 -23.332  65.350  1.00  0.00           H  
ATOM   1148 2HD  PRO A  73      58.108 -23.564  67.129  1.00  0.00           H  
ATOM   1149  N   ILE A  74      53.013 -24.778  65.039  1.00  0.00           N  
ATOM   1150  CA  ILE A  74      52.297 -25.325  63.918  1.00  0.00           C  
ATOM   1151  C   ILE A  74      52.250 -24.411  62.697  1.00  0.00           C  
ATOM   1152  O   ILE A  74      52.108 -24.887  61.559  1.00  0.00           O  
ATOM   1153  CB  ILE A  74      50.859 -25.675  64.341  1.00  0.00           C  
ATOM   1154  CG1 ILE A  74      50.196 -26.569  63.291  1.00  0.00           C  
ATOM   1155  CG2 ILE A  74      50.046 -24.408  64.557  1.00  0.00           C  
ATOM   1156  CD1 ILE A  74      48.916 -27.221  63.764  1.00  0.00           C  
ATOM   1157  H   ILE A  74      52.517 -24.605  65.902  1.00  0.00           H  
ATOM   1158  HA  ILE A  74      52.862 -26.171  63.527  1.00  0.00           H  
ATOM   1159  HB  ILE A  74      50.882 -26.244  65.270  1.00  0.00           H  
ATOM   1160 1HG1 ILE A  74      49.970 -25.981  62.402  1.00  0.00           H  
ATOM   1161 2HG1 ILE A  74      50.888 -27.357  62.993  1.00  0.00           H  
ATOM   1162 1HG2 ILE A  74      49.032 -24.673  64.856  1.00  0.00           H  
ATOM   1163 2HG2 ILE A  74      50.508 -23.808  65.339  1.00  0.00           H  
ATOM   1164 3HG2 ILE A  74      50.013 -23.834  63.631  1.00  0.00           H  
ATOM   1165 1HD1 ILE A  74      48.506 -27.839  62.965  1.00  0.00           H  
ATOM   1166 2HD1 ILE A  74      49.126 -27.844  64.634  1.00  0.00           H  
ATOM   1167 3HD1 ILE A  74      48.194 -26.451  64.034  1.00  0.00           H  
ATOM   1168  N   GLU A  75      52.328 -23.089  62.906  1.00  0.00           N  
ATOM   1169  CA  GLU A  75      52.305 -22.085  61.825  1.00  0.00           C  
ATOM   1170  C   GLU A  75      53.585 -22.171  60.997  1.00  0.00           C  
ATOM   1171  O   GLU A  75      53.585 -22.046  59.767  1.00  0.00           O  
ATOM   1172  CB  GLU A  75      52.148 -20.673  62.395  1.00  0.00           C  
ATOM   1173  CG  GLU A  75      50.786 -20.394  63.016  1.00  0.00           C  
ATOM   1174  CD  GLU A  75      50.693 -19.024  63.629  1.00  0.00           C  
ATOM   1175  OE1 GLU A  75      51.702 -18.369  63.730  1.00  0.00           O  
ATOM   1176  OE2 GLU A  75      49.610 -18.633  63.997  1.00  0.00           O  
ATOM   1177  H   GLU A  75      52.407 -22.779  63.864  1.00  0.00           H  
ATOM   1178  HA  GLU A  75      51.419 -22.256  61.213  1.00  0.00           H  
ATOM   1179 1HB  GLU A  75      52.905 -20.503  63.160  1.00  0.00           H  
ATOM   1180 2HB  GLU A  75      52.311 -19.941  61.604  1.00  0.00           H  
ATOM   1181 1HG  GLU A  75      50.021 -20.487  62.246  1.00  0.00           H  
ATOM   1182 2HG  GLU A  75      50.587 -21.143  63.780  1.00  0.00           H  
ATOM   1183  N   ASP A  76      54.686 -22.331  61.712  1.00  0.00           N  
ATOM   1184  CA  ASP A  76      56.003 -22.432  61.062  1.00  0.00           C  
ATOM   1185  C   ASP A  76      56.153 -23.757  60.306  1.00  0.00           C  
ATOM   1186  O   ASP A  76      56.670 -23.777  59.170  1.00  0.00           O  
ATOM   1187  CB  ASP A  76      57.123 -22.301  62.096  1.00  0.00           C  
ATOM   1188  CG  ASP A  76      57.282 -20.880  62.621  1.00  0.00           C  
ATOM   1189  OD1 ASP A  76      56.781 -19.977  61.994  1.00  0.00           O  
ATOM   1190  OD2 ASP A  76      57.902 -20.713  63.644  1.00  0.00           O  
ATOM   1191  H   ASP A  76      54.629 -22.386  62.719  1.00  0.00           H  
ATOM   1192  HA  ASP A  76      56.092 -21.624  60.335  1.00  0.00           H  
ATOM   1193 1HB  ASP A  76      56.921 -22.964  62.938  1.00  0.00           H  
ATOM   1194 2HB  ASP A  76      58.068 -22.616  61.651  1.00  0.00           H  
ATOM   1195  N   VAL A  77      55.647 -24.830  60.906  1.00  0.00           N  
ATOM   1196  CA  VAL A  77      55.633 -26.165  60.253  1.00  0.00           C  
ATOM   1197  C   VAL A  77      54.783 -26.160  58.986  1.00  0.00           C  
ATOM   1198  O   VAL A  77      55.230 -26.640  57.953  1.00  0.00           O  
ATOM   1199  CB  VAL A  77      55.252 -27.271  61.248  1.00  0.00           C  
ATOM   1200  CG1 VAL A  77      55.029 -28.628  60.563  1.00  0.00           C  
ATOM   1201  CG2 VAL A  77      56.320 -27.353  62.342  1.00  0.00           C  
ATOM   1202  H   VAL A  77      55.260 -24.731  61.833  1.00  0.00           H  
ATOM   1203  HA  VAL A  77      56.634 -26.376  59.876  1.00  0.00           H  
ATOM   1204  HB  VAL A  77      54.285 -27.032  61.690  1.00  0.00           H  
ATOM   1205 1HG1 VAL A  77      54.762 -29.374  61.311  1.00  0.00           H  
ATOM   1206 2HG1 VAL A  77      54.222 -28.539  59.835  1.00  0.00           H  
ATOM   1207 3HG1 VAL A  77      55.944 -28.934  60.056  1.00  0.00           H  
ATOM   1208 1HG2 VAL A  77      56.055 -28.137  63.051  1.00  0.00           H  
ATOM   1209 2HG2 VAL A  77      57.286 -27.583  61.892  1.00  0.00           H  
ATOM   1210 3HG2 VAL A  77      56.381 -26.398  62.864  1.00  0.00           H  
ATOM   1211  N   ILE A  78      53.569 -25.600  59.043  1.00  0.00           N  
ATOM   1212  CA  ILE A  78      52.753 -25.511  57.832  1.00  0.00           C  
ATOM   1213  C   ILE A  78      53.425 -24.643  56.759  1.00  0.00           C  
ATOM   1214  O   ILE A  78      53.421 -25.006  55.598  1.00  0.00           O  
ATOM   1215  CB  ILE A  78      51.361 -24.939  58.155  1.00  0.00           C  
ATOM   1216  CG1 ILE A  78      50.550 -25.943  58.980  1.00  0.00           C  
ATOM   1217  CG2 ILE A  78      50.623 -24.579  56.875  1.00  0.00           C  
ATOM   1218  CD1 ILE A  78      49.288 -25.364  59.577  1.00  0.00           C  
ATOM   1219  H   ILE A  78      53.203 -25.235  59.910  1.00  0.00           H  
ATOM   1220  HA  ILE A  78      52.675 -26.505  57.394  1.00  0.00           H  
ATOM   1221  HB  ILE A  78      51.468 -24.044  58.766  1.00  0.00           H  
ATOM   1222 1HG1 ILE A  78      50.274 -26.790  58.352  1.00  0.00           H  
ATOM   1223 2HG1 ILE A  78      51.166 -26.327  59.793  1.00  0.00           H  
ATOM   1224 1HG2 ILE A  78      49.641 -24.177  57.122  1.00  0.00           H  
ATOM   1225 2HG2 ILE A  78      51.193 -23.830  56.326  1.00  0.00           H  
ATOM   1226 3HG2 ILE A  78      50.506 -25.470  56.259  1.00  0.00           H  
ATOM   1227 1HD1 ILE A  78      48.768 -26.135  60.147  1.00  0.00           H  
ATOM   1228 2HD1 ILE A  78      49.545 -24.536  60.238  1.00  0.00           H  
ATOM   1229 3HD1 ILE A  78      48.639 -25.005  58.779  1.00  0.00           H  
ATOM   1230  N   PHE A  79      54.039 -23.518  57.155  1.00  0.00           N  
ATOM   1231  CA  PHE A  79      54.747 -22.658  56.190  1.00  0.00           C  
ATOM   1232  C   PHE A  79      55.800 -23.447  55.374  1.00  0.00           C  
ATOM   1233  O   PHE A  79      55.838 -23.397  54.137  1.00  0.00           O  
ATOM   1234  CB  PHE A  79      55.428 -21.498  56.919  1.00  0.00           C  
ATOM   1235  CG  PHE A  79      56.214 -20.592  56.015  1.00  0.00           C  
ATOM   1236  CD1 PHE A  79      55.615 -19.493  55.419  1.00  0.00           C  
ATOM   1237  CD2 PHE A  79      57.555 -20.837  55.758  1.00  0.00           C  
ATOM   1238  CE1 PHE A  79      56.337 -18.659  54.587  1.00  0.00           C  
ATOM   1239  CE2 PHE A  79      58.280 -20.005  54.928  1.00  0.00           C  
ATOM   1240  CZ  PHE A  79      57.670 -18.914  54.342  1.00  0.00           C  
ATOM   1241  H   PHE A  79      54.019 -23.251  58.129  1.00  0.00           H  
ATOM   1242  HA  PHE A  79      54.020 -22.266  55.477  1.00  0.00           H  
ATOM   1243 1HB  PHE A  79      54.676 -20.899  57.430  1.00  0.00           H  
ATOM   1244 2HB  PHE A  79      56.103 -21.892  57.677  1.00  0.00           H  
ATOM   1245  HD1 PHE A  79      54.561 -19.290  55.614  1.00  0.00           H  
ATOM   1246  HD2 PHE A  79      58.037 -21.699  56.222  1.00  0.00           H  
ATOM   1247  HE1 PHE A  79      55.853 -17.799  54.125  1.00  0.00           H  
ATOM   1248  HE2 PHE A  79      59.333 -20.208  54.736  1.00  0.00           H  
ATOM   1249  HZ  PHE A  79      58.240 -18.258  53.686  1.00  0.00           H  
ATOM   1250  N   GLU A  80      56.634 -24.176  56.095  1.00  0.00           N  
ATOM   1251  CA  GLU A  80      57.674 -25.003  55.483  1.00  0.00           C  
ATOM   1252  C   GLU A  80      57.115 -26.127  54.643  1.00  0.00           C  
ATOM   1253  O   GLU A  80      57.670 -26.467  53.574  1.00  0.00           O  
ATOM   1254  CB  GLU A  80      58.545 -25.538  56.590  1.00  0.00           C  
ATOM   1255  CG  GLU A  80      59.353 -24.462  57.306  1.00  0.00           C  
ATOM   1256  CD  GLU A  80      60.454 -23.914  56.460  1.00  0.00           C  
ATOM   1257  OE1 GLU A  80      61.200 -24.750  55.873  1.00  0.00           O  
ATOM   1258  OE2 GLU A  80      60.555 -22.661  56.371  1.00  0.00           O  
ATOM   1259  H   GLU A  80      56.547 -24.160  57.101  1.00  0.00           H  
ATOM   1260  HA  GLU A  80      58.265 -24.376  54.814  1.00  0.00           H  
ATOM   1261 1HB  GLU A  80      57.925 -26.047  57.328  1.00  0.00           H  
ATOM   1262 2HB  GLU A  80      59.240 -26.273  56.183  1.00  0.00           H  
ATOM   1263 1HG  GLU A  80      58.685 -23.649  57.589  1.00  0.00           H  
ATOM   1264 2HG  GLU A  80      59.773 -24.885  58.218  1.00  0.00           H  
ATOM   1265  N   LEU A  81      56.011 -26.707  55.091  1.00  0.00           N  
ATOM   1266  CA  LEU A  81      55.309 -27.755  54.338  1.00  0.00           C  
ATOM   1267  C   LEU A  81      54.645 -27.200  53.093  1.00  0.00           C  
ATOM   1268  O   LEU A  81      54.543 -27.886  52.091  1.00  0.00           O  
ATOM   1269  CB  LEU A  81      54.264 -28.461  55.199  1.00  0.00           C  
ATOM   1270  CG  LEU A  81      54.787 -29.364  56.305  1.00  0.00           C  
ATOM   1271  CD1 LEU A  81      53.656 -29.821  57.183  1.00  0.00           C  
ATOM   1272  CD2 LEU A  81      55.482 -30.586  55.695  1.00  0.00           C  
ATOM   1273  H   LEU A  81      55.644 -26.412  55.984  1.00  0.00           H  
ATOM   1274  HA  LEU A  81      56.038 -28.497  54.015  1.00  0.00           H  
ATOM   1275 1HB  LEU A  81      53.635 -27.707  55.669  1.00  0.00           H  
ATOM   1276 2HB  LEU A  81      53.637 -29.074  54.551  1.00  0.00           H  
ATOM   1277  HG  LEU A  81      55.501 -28.813  56.917  1.00  0.00           H  
ATOM   1278 1HD1 LEU A  81      54.044 -30.466  57.971  1.00  0.00           H  
ATOM   1279 2HD1 LEU A  81      53.170 -28.954  57.632  1.00  0.00           H  
ATOM   1280 3HD1 LEU A  81      52.932 -30.374  56.586  1.00  0.00           H  
ATOM   1281 1HD2 LEU A  81      55.856 -31.229  56.493  1.00  0.00           H  
ATOM   1282 2HD2 LEU A  81      54.771 -31.143  55.084  1.00  0.00           H  
ATOM   1283 3HD2 LEU A  81      56.316 -30.259  55.074  1.00  0.00           H  
ATOM   1284  N   ASN A  82      54.226 -25.934  53.126  1.00  0.00           N  
ATOM   1285  CA  ASN A  82      53.673 -25.326  51.920  1.00  0.00           C  
ATOM   1286  C   ASN A  82      54.690 -25.308  50.803  1.00  0.00           C  
ATOM   1287  O   ASN A  82      54.336 -25.605  49.669  1.00  0.00           O  
ATOM   1288  CB  ASN A  82      53.100 -23.919  52.196  1.00  0.00           C  
ATOM   1289  CG  ASN A  82      51.780 -23.957  52.965  1.00  0.00           C  
ATOM   1290  OD1 ASN A  82      51.079 -24.972  52.993  1.00  0.00           O  
ATOM   1291  ND2 ASN A  82      51.435 -22.838  53.597  1.00  0.00           N  
ATOM   1292  H   ASN A  82      54.284 -25.384  53.972  1.00  0.00           H  
ATOM   1293  HA  ASN A  82      52.859 -25.955  51.557  1.00  0.00           H  
ATOM   1294 1HB  ASN A  82      53.823 -23.338  52.770  1.00  0.00           H  
ATOM   1295 2HB  ASN A  82      52.939 -23.400  51.251  1.00  0.00           H  
ATOM   1296 1HD2 ASN A  82      50.582 -22.800  54.118  1.00  0.00           H  
ATOM   1297 2HD2 ASN A  82      52.029 -22.035  53.551  1.00  0.00           H  
ATOM   1298  N   ASN A  83      55.960 -25.022  51.117  1.00  0.00           N  
ATOM   1299  CA  ASN A  83      57.062 -25.092  50.132  1.00  0.00           C  
ATOM   1300  C   ASN A  83      57.304 -26.466  49.520  1.00  0.00           C  
ATOM   1301  O   ASN A  83      57.629 -26.587  48.344  1.00  0.00           O  
ATOM   1302  CB  ASN A  83      58.348 -24.594  50.766  1.00  0.00           C  
ATOM   1303  CG  ASN A  83      58.358 -23.103  50.959  1.00  0.00           C  
ATOM   1304  OD1 ASN A  83      57.643 -22.370  50.266  1.00  0.00           O  
ATOM   1305  ND2 ASN A  83      59.155 -22.640  51.888  1.00  0.00           N  
ATOM   1306  H   ASN A  83      56.166 -24.748  52.067  1.00  0.00           H  
ATOM   1307  HA  ASN A  83      56.822 -24.431  49.297  1.00  0.00           H  
ATOM   1308 1HB  ASN A  83      58.486 -25.076  51.735  1.00  0.00           H  
ATOM   1309 2HB  ASN A  83      59.194 -24.874  50.138  1.00  0.00           H  
ATOM   1310 1HD2 ASN A  83      59.203 -21.656  52.060  1.00  0.00           H  
ATOM   1311 2HD2 ASN A  83      59.716 -23.270  52.424  1.00  0.00           H  
ATOM   1312  N   PHE A  84      57.193 -27.497  50.345  1.00  0.00           N  
ATOM   1313  CA  PHE A  84      57.216 -28.862  49.883  1.00  0.00           C  
ATOM   1314  C   PHE A  84      56.029 -29.123  48.934  1.00  0.00           C  
ATOM   1315  O   PHE A  84      56.199 -29.621  47.796  1.00  0.00           O  
ATOM   1316  CB  PHE A  84      57.166 -29.757  51.162  1.00  0.00           C  
ATOM   1317  CG  PHE A  84      56.999 -31.225  50.926  1.00  0.00           C  
ATOM   1318  CD1 PHE A  84      57.926 -31.956  50.203  1.00  0.00           C  
ATOM   1319  CD2 PHE A  84      55.949 -31.910  51.555  1.00  0.00           C  
ATOM   1320  CE1 PHE A  84      57.791 -33.326  50.053  1.00  0.00           C  
ATOM   1321  CE2 PHE A  84      55.809 -33.277  51.422  1.00  0.00           C  
ATOM   1322  CZ  PHE A  84      56.727 -33.987  50.652  1.00  0.00           C  
ATOM   1323  H   PHE A  84      57.088 -27.314  51.333  1.00  0.00           H  
ATOM   1324  HA  PHE A  84      58.144 -29.026  49.334  1.00  0.00           H  
ATOM   1325 1HB  PHE A  84      58.086 -29.627  51.732  1.00  0.00           H  
ATOM   1326 2HB  PHE A  84      56.340 -29.439  51.797  1.00  0.00           H  
ATOM   1327  HD1 PHE A  84      58.773 -31.441  49.748  1.00  0.00           H  
ATOM   1328  HD2 PHE A  84      55.235 -31.345  52.156  1.00  0.00           H  
ATOM   1329  HE1 PHE A  84      58.521 -33.883  49.466  1.00  0.00           H  
ATOM   1330  HE2 PHE A  84      54.989 -33.801  51.913  1.00  0.00           H  
ATOM   1331  HZ  PHE A  84      56.608 -35.061  50.519  1.00  0.00           H  
ATOM   1332  N   LYS A  85      54.844 -28.741  49.392  1.00  0.00           N  
ATOM   1333  CA  LYS A  85      53.627 -28.944  48.618  1.00  0.00           C  
ATOM   1334  C   LYS A  85      53.737 -28.262  47.261  1.00  0.00           C  
ATOM   1335  O   LYS A  85      53.298 -28.827  46.267  1.00  0.00           O  
ATOM   1336  CB  LYS A  85      52.409 -28.418  49.378  1.00  0.00           C  
ATOM   1337  CG  LYS A  85      51.077 -28.668  48.683  1.00  0.00           C  
ATOM   1338  CD  LYS A  85      49.910 -28.194  49.537  1.00  0.00           C  
ATOM   1339  CE  LYS A  85      48.581 -28.408  48.828  1.00  0.00           C  
ATOM   1340  NZ  LYS A  85      47.431 -27.938  49.647  1.00  0.00           N  
ATOM   1341  H   LYS A  85      54.783 -28.299  50.298  1.00  0.00           H  
ATOM   1342  HA  LYS A  85      53.494 -30.014  48.455  1.00  0.00           H  
ATOM   1343 1HB  LYS A  85      52.365 -28.884  50.363  1.00  0.00           H  
ATOM   1344 2HB  LYS A  85      52.510 -27.343  49.529  1.00  0.00           H  
ATOM   1345 1HG  LYS A  85      51.058 -28.138  47.731  1.00  0.00           H  
ATOM   1346 2HG  LYS A  85      50.963 -29.734  48.488  1.00  0.00           H  
ATOM   1347 1HD  LYS A  85      49.902 -28.744  50.480  1.00  0.00           H  
ATOM   1348 2HD  LYS A  85      50.027 -27.133  49.757  1.00  0.00           H  
ATOM   1349 1HE  LYS A  85      48.583 -27.867  47.883  1.00  0.00           H  
ATOM   1350 2HE  LYS A  85      48.449 -29.468  48.615  1.00  0.00           H  
ATOM   1351 1HZ  LYS A  85      46.570 -28.097  49.143  1.00  0.00           H  
ATOM   1352 2HZ  LYS A  85      47.409 -28.446  50.520  1.00  0.00           H  
ATOM   1353 3HZ  LYS A  85      47.533 -26.951  49.836  1.00  0.00           H  
ATOM   1354  N   GLU A  86      54.367 -27.088  47.217  1.00  0.00           N  
ATOM   1355  CA  GLU A  86      54.502 -26.330  45.950  1.00  0.00           C  
ATOM   1356  C   GLU A  86      55.299 -27.113  44.902  1.00  0.00           C  
ATOM   1357  O   GLU A  86      55.086 -26.933  43.693  1.00  0.00           O  
ATOM   1358  CB  GLU A  86      55.178 -24.981  46.202  1.00  0.00           C  
ATOM   1359  CG  GLU A  86      54.292 -23.952  46.889  1.00  0.00           C  
ATOM   1360  CD  GLU A  86      53.132 -23.517  46.037  1.00  0.00           C  
ATOM   1361  OE1 GLU A  86      53.347 -23.200  44.891  1.00  0.00           O  
ATOM   1362  OE2 GLU A  86      52.030 -23.502  46.532  1.00  0.00           O  
ATOM   1363  H   GLU A  86      54.761 -26.705  48.064  1.00  0.00           H  
ATOM   1364  HA  GLU A  86      53.505 -26.157  45.543  1.00  0.00           H  
ATOM   1365 1HB  GLU A  86      56.063 -25.128  46.822  1.00  0.00           H  
ATOM   1366 2HB  GLU A  86      55.510 -24.557  45.254  1.00  0.00           H  
ATOM   1367 1HG  GLU A  86      53.907 -24.378  47.815  1.00  0.00           H  
ATOM   1368 2HG  GLU A  86      54.895 -23.082  47.145  1.00  0.00           H  
ATOM   1369  N   LEU A  87      56.186 -27.999  45.381  1.00  0.00           N  
ATOM   1370  CA  LEU A  87      57.030 -28.842  44.536  1.00  0.00           C  
ATOM   1371  C   LEU A  87      56.387 -30.181  44.208  1.00  0.00           C  
ATOM   1372  O   LEU A  87      57.039 -31.050  43.627  1.00  0.00           O  
ATOM   1373  CB  LEU A  87      58.379 -29.085  45.226  1.00  0.00           C  
ATOM   1374  CG  LEU A  87      59.239 -27.837  45.464  1.00  0.00           C  
ATOM   1375  CD1 LEU A  87      60.497 -28.225  46.228  1.00  0.00           C  
ATOM   1376  CD2 LEU A  87      59.585 -27.197  44.128  1.00  0.00           C  
ATOM   1377  H   LEU A  87      56.263 -28.076  46.385  1.00  0.00           H  
ATOM   1378  HA  LEU A  87      57.211 -28.320  43.598  1.00  0.00           H  
ATOM   1379 1HB  LEU A  87      58.195 -29.550  46.194  1.00  0.00           H  
ATOM   1380 2HB  LEU A  87      58.960 -29.777  44.618  1.00  0.00           H  
ATOM   1381  HG  LEU A  87      58.684 -27.124  46.075  1.00  0.00           H  
ATOM   1382 1HD1 LEU A  87      61.108 -27.338  46.397  1.00  0.00           H  
ATOM   1383 2HD1 LEU A  87      60.220 -28.662  47.187  1.00  0.00           H  
ATOM   1384 3HD1 LEU A  87      61.065 -28.951  45.648  1.00  0.00           H  
ATOM   1385 1HD2 LEU A  87      60.196 -26.309  44.297  1.00  0.00           H  
ATOM   1386 2HD2 LEU A  87      60.141 -27.909  43.517  1.00  0.00           H  
ATOM   1387 3HD2 LEU A  87      58.668 -26.913  43.612  1.00  0.00           H  
ATOM   1388  N   GLY A  88      55.119 -30.354  44.573  1.00  0.00           N  
ATOM   1389  CA  GLY A  88      54.413 -31.605  44.339  1.00  0.00           C  
ATOM   1390  C   GLY A  88      54.501 -32.579  45.519  1.00  0.00           C  
ATOM   1391  O   GLY A  88      54.157 -33.746  45.375  1.00  0.00           O  
ATOM   1392  H   GLY A  88      54.633 -29.592  45.025  1.00  0.00           H  
ATOM   1393 1HA  GLY A  88      53.361 -31.398  44.137  1.00  0.00           H  
ATOM   1394 2HA  GLY A  88      54.819 -32.093  43.454  1.00  0.00           H  
ATOM   1395  N   GLY A  89      54.907 -32.070  46.671  1.00  0.00           N  
ATOM   1396  CA  GLY A  89      55.010 -32.918  47.877  1.00  0.00           C  
ATOM   1397  C   GLY A  89      53.634 -33.366  48.325  1.00  0.00           C  
ATOM   1398  O   GLY A  89      52.777 -32.512  48.575  1.00  0.00           O  
ATOM   1399  H   GLY A  89      55.152 -31.092  46.735  1.00  0.00           H  
ATOM   1400 1HA  GLY A  89      55.635 -33.785  47.660  1.00  0.00           H  
ATOM   1401 2HA  GLY A  89      55.501 -32.360  48.673  1.00  0.00           H  
ATOM   1402  N   LYS A  90      53.410 -34.686  48.440  1.00  0.00           N  
ATOM   1403  CA  LYS A  90      52.122 -35.217  48.815  1.00  0.00           C  
ATOM   1404  C   LYS A  90      52.134 -36.015  50.135  1.00  0.00           C  
ATOM   1405  O   LYS A  90      51.081 -36.139  50.785  1.00  0.00           O  
ATOM   1406  CB  LYS A  90      51.591 -36.094  47.680  1.00  0.00           C  
ATOM   1407  CG  LYS A  90      51.241 -35.332  46.408  1.00  0.00           C  
ATOM   1408  CD  LYS A  90      50.657 -36.259  45.352  1.00  0.00           C  
ATOM   1409  CE  LYS A  90      50.283 -35.496  44.091  1.00  0.00           C  
ATOM   1410  NZ  LYS A  90      49.719 -36.392  43.045  1.00  0.00           N  
ATOM   1411  H   LYS A  90      54.171 -35.324  48.256  1.00  0.00           H  
ATOM   1412  HA  LYS A  90      51.437 -34.384  48.973  1.00  0.00           H  
ATOM   1413 1HB  LYS A  90      52.336 -36.848  47.424  1.00  0.00           H  
ATOM   1414 2HB  LYS A  90      50.695 -36.618  48.013  1.00  0.00           H  
ATOM   1415 1HG  LYS A  90      50.512 -34.554  46.639  1.00  0.00           H  
ATOM   1416 2HG  LYS A  90      52.137 -34.859  46.009  1.00  0.00           H  
ATOM   1417 1HD  LYS A  90      51.388 -37.028  45.098  1.00  0.00           H  
ATOM   1418 2HD  LYS A  90      49.766 -36.747  45.748  1.00  0.00           H  
ATOM   1419 1HE  LYS A  90      49.545 -34.732  44.333  1.00  0.00           H  
ATOM   1420 2HE  LYS A  90      51.167 -35.001  43.689  1.00  0.00           H  
ATOM   1421 1HZ  LYS A  90      49.484 -35.848  42.226  1.00  0.00           H  
ATOM   1422 2HZ  LYS A  90      50.402 -37.094  42.798  1.00  0.00           H  
ATOM   1423 3HZ  LYS A  90      48.887 -36.842  43.399  1.00  0.00           H  
ATOM   1424  N   THR A  91      53.280 -36.626  50.462  1.00  0.00           N  
ATOM   1425  CA  THR A  91      53.381 -37.453  51.676  1.00  0.00           C  
ATOM   1426  C   THR A  91      54.647 -37.117  52.463  1.00  0.00           C  
ATOM   1427  O   THR A  91      55.699 -36.904  51.883  1.00  0.00           O  
ATOM   1428  CB  THR A  91      53.371 -38.954  51.332  1.00  0.00           C  
ATOM   1429  OG1 THR A  91      52.167 -39.278  50.625  1.00  0.00           O  
ATOM   1430  CG2 THR A  91      53.451 -39.792  52.599  1.00  0.00           C  
ATOM   1431  H   THR A  91      54.091 -36.521  49.869  1.00  0.00           H  
ATOM   1432  HA  THR A  91      52.494 -37.281  52.286  1.00  0.00           H  
ATOM   1433  HB  THR A  91      54.224 -39.187  50.695  1.00  0.00           H  
ATOM   1434  HG1 THR A  91      52.319 -39.197  49.681  1.00  0.00           H  
ATOM   1435 1HG2 THR A  91      53.444 -40.850  52.337  1.00  0.00           H  
ATOM   1436 2HG2 THR A  91      54.372 -39.557  53.133  1.00  0.00           H  
ATOM   1437 3HG2 THR A  91      52.596 -39.570  53.236  1.00  0.00           H  
ATOM   1438  N   ILE A  92      54.524 -37.054  53.794  1.00  0.00           N  
ATOM   1439  CA  ILE A  92      55.662 -36.796  54.653  1.00  0.00           C  
ATOM   1440  C   ILE A  92      55.470 -37.598  55.946  1.00  0.00           C  
ATOM   1441  O   ILE A  92      54.367 -37.664  56.495  1.00  0.00           O  
ATOM   1442  CB  ILE A  92      55.807 -35.295  54.964  1.00  0.00           C  
ATOM   1443  CG1 ILE A  92      57.115 -35.029  55.716  1.00  0.00           C  
ATOM   1444  CG2 ILE A  92      54.616 -34.801  55.771  1.00  0.00           C  
ATOM   1445  CD1 ILE A  92      57.517 -33.572  55.744  1.00  0.00           C  
ATOM   1446  H   ILE A  92      53.614 -37.190  54.211  1.00  0.00           H  
ATOM   1447  HA  ILE A  92      56.559 -37.169  54.160  1.00  0.00           H  
ATOM   1448  HB  ILE A  92      55.860 -34.733  54.032  1.00  0.00           H  
ATOM   1449 1HG1 ILE A  92      57.021 -35.378  56.744  1.00  0.00           H  
ATOM   1450 2HG1 ILE A  92      57.922 -35.596  55.252  1.00  0.00           H  
ATOM   1451 1HG2 ILE A  92      54.735 -33.739  55.983  1.00  0.00           H  
ATOM   1452 2HG2 ILE A  92      53.701 -34.957  55.201  1.00  0.00           H  
ATOM   1453 3HG2 ILE A  92      54.558 -35.354  56.709  1.00  0.00           H  
ATOM   1454 1HD1 ILE A  92      58.453 -33.464  56.294  1.00  0.00           H  
ATOM   1455 2HD1 ILE A  92      57.652 -33.212  54.724  1.00  0.00           H  
ATOM   1456 3HD1 ILE A  92      56.739 -32.990  56.236  1.00  0.00           H  
ATOM   1457  N   VAL A  93      56.546 -38.243  56.385  1.00  0.00           N  
ATOM   1458  CA  VAL A  93      56.521 -39.125  57.534  1.00  0.00           C  
ATOM   1459  C   VAL A  93      57.313 -38.508  58.655  1.00  0.00           C  
ATOM   1460  O   VAL A  93      58.508 -38.301  58.541  1.00  0.00           O  
ATOM   1461  CB  VAL A  93      57.109 -40.504  57.182  1.00  0.00           C  
ATOM   1462  CG1 VAL A  93      57.058 -41.429  58.389  1.00  0.00           C  
ATOM   1463  CG2 VAL A  93      56.351 -41.106  56.009  1.00  0.00           C  
ATOM   1464  H   VAL A  93      57.415 -38.106  55.889  1.00  0.00           H  
ATOM   1465  HA  VAL A  93      55.485 -39.259  57.846  1.00  0.00           H  
ATOM   1466  HB  VAL A  93      58.159 -40.383  56.914  1.00  0.00           H  
ATOM   1467 1HG1 VAL A  93      57.478 -42.399  58.122  1.00  0.00           H  
ATOM   1468 2HG1 VAL A  93      57.637 -40.995  59.204  1.00  0.00           H  
ATOM   1469 3HG1 VAL A  93      56.023 -41.557  58.705  1.00  0.00           H  
ATOM   1470 1HG2 VAL A  93      56.773 -42.080  55.765  1.00  0.00           H  
ATOM   1471 2HG2 VAL A  93      55.300 -41.221  56.275  1.00  0.00           H  
ATOM   1472 3HG2 VAL A  93      56.436 -40.447  55.144  1.00  0.00           H  
ATOM   1473  N   ASP A  94      56.648 -38.285  59.781  1.00  0.00           N  
ATOM   1474  CA  ASP A  94      57.301 -37.779  60.995  1.00  0.00           C  
ATOM   1475  C   ASP A  94      57.785 -38.960  61.805  1.00  0.00           C  
ATOM   1476  O   ASP A  94      56.976 -39.745  62.271  1.00  0.00           O  
ATOM   1477  CB  ASP A  94      56.348 -36.923  61.833  1.00  0.00           C  
ATOM   1478  CG  ASP A  94      57.042 -36.234  63.001  1.00  0.00           C  
ATOM   1479  OD1 ASP A  94      58.012 -36.766  63.487  1.00  0.00           O  
ATOM   1480  OD2 ASP A  94      56.596 -35.184  63.395  1.00  0.00           O  
ATOM   1481  H   ASP A  94      55.655 -38.472  59.797  1.00  0.00           H  
ATOM   1482  HA  ASP A  94      58.117 -37.119  60.700  1.00  0.00           H  
ATOM   1483 1HB  ASP A  94      55.892 -36.161  61.200  1.00  0.00           H  
ATOM   1484 2HB  ASP A  94      55.545 -37.548  62.223  1.00  0.00           H  
ATOM   1485  N   ALA A  95      59.113 -39.079  61.948  1.00  0.00           N  
ATOM   1486  CA  ALA A  95      59.779 -40.229  62.551  1.00  0.00           C  
ATOM   1487  C   ALA A  95      59.790 -40.091  64.072  1.00  0.00           C  
ATOM   1488  O   ALA A  95      60.250 -40.991  64.775  1.00  0.00           O  
ATOM   1489  CB  ALA A  95      61.209 -40.325  62.016  1.00  0.00           C  
ATOM   1490  H   ALA A  95      59.671 -38.309  61.609  1.00  0.00           H  
ATOM   1491  HA  ALA A  95      59.227 -41.126  62.269  1.00  0.00           H  
ATOM   1492 1HB  ALA A  95      61.708 -41.184  62.465  1.00  0.00           H  
ATOM   1493 2HB  ALA A  95      61.186 -40.445  60.933  1.00  0.00           H  
ATOM   1494 3HB  ALA A  95      61.753 -39.417  62.268  1.00  0.00           H  
ATOM   1495  N   THR A  96      59.199 -39.013  64.566  1.00  0.00           N  
ATOM   1496  CA  THR A  96      59.019 -38.809  66.014  1.00  0.00           C  
ATOM   1497  C   THR A  96      58.061 -39.820  66.542  1.00  0.00           C  
ATOM   1498  O   THR A  96      56.829 -39.718  66.288  1.00  0.00           O  
ATOM   1499  CB  THR A  96      58.504 -37.396  66.345  1.00  0.00           C  
ATOM   1500  OG1 THR A  96      59.378 -36.419  65.765  1.00  0.00           O  
ATOM   1501  CG2 THR A  96      58.447 -37.189  67.851  1.00  0.00           C  
ATOM   1502  H   THR A  96      58.862 -38.309  63.924  1.00  0.00           H  
ATOM   1503  HA  THR A  96      59.985 -38.932  66.503  1.00  0.00           H  
ATOM   1504  HB  THR A  96      57.506 -37.265  65.928  1.00  0.00           H  
ATOM   1505  HG1 THR A  96      59.137 -36.280  64.846  1.00  0.00           H  
ATOM   1506 1HG2 THR A  96      58.081 -36.186  68.067  1.00  0.00           H  
ATOM   1507 2HG2 THR A  96      57.775 -37.924  68.294  1.00  0.00           H  
ATOM   1508 3HG2 THR A  96      59.444 -37.310  68.273  1.00  0.00           H  
ATOM   1509  N   GLY A  97      58.573 -40.820  67.277  1.00  0.00           N  
ATOM   1510  CA  GLY A  97      57.752 -41.919  67.697  1.00  0.00           C  
ATOM   1511  C   GLY A  97      57.626 -42.143  69.193  1.00  0.00           C  
ATOM   1512  O   GLY A  97      57.206 -43.217  69.617  1.00  0.00           O  
ATOM   1513  H   GLY A  97      59.547 -40.804  67.542  1.00  0.00           H  
ATOM   1514 1HA  GLY A  97      56.741 -41.787  67.312  1.00  0.00           H  
ATOM   1515 2HA  GLY A  97      58.139 -42.845  67.272  1.00  0.00           H  
ATOM   1516  N   SER A  98      58.032 -41.152  69.949  1.00  0.00           N  
ATOM   1517  CA  SER A  98      58.067 -41.261  71.379  1.00  0.00           C  
ATOM   1518  C   SER A  98      57.768 -39.939  72.066  1.00  0.00           C  
ATOM   1519  O   SER A  98      58.169 -38.866  71.635  1.00  0.00           O  
ATOM   1520  CB  SER A  98      59.427 -41.773  71.814  1.00  0.00           C  
ATOM   1521  OG  SER A  98      59.529 -41.802  73.211  1.00  0.00           O  
ATOM   1522  H   SER A  98      58.327 -40.289  69.514  1.00  0.00           H  
ATOM   1523  HA  SER A  98      57.337 -42.011  71.687  1.00  0.00           H  
ATOM   1524 1HB  SER A  98      59.584 -42.774  71.414  1.00  0.00           H  
ATOM   1525 2HB  SER A  98      60.205 -41.131  71.403  1.00  0.00           H  
ATOM   1526  HG  SER A  98      60.164 -42.493  73.416  1.00  0.00           H  
ATOM   1527  N   SER A  99      57.074 -40.059  73.199  1.00  0.00           N  
ATOM   1528  CA  SER A  99      56.826 -38.875  74.023  1.00  0.00           C  
ATOM   1529  C   SER A  99      58.140 -38.293  74.617  1.00  0.00           C  
ATOM   1530  O   SER A  99      58.193 -37.107  74.952  1.00  0.00           O  
ATOM   1531  CB  SER A  99      55.863 -39.228  75.140  1.00  0.00           C  
ATOM   1532  OG  SER A  99      56.437 -40.149  76.026  1.00  0.00           O  
ATOM   1533  H   SER A  99      56.714 -40.953  73.502  1.00  0.00           H  
ATOM   1534  HA  SER A  99      56.376 -38.105  73.395  1.00  0.00           H  
ATOM   1535 1HB  SER A  99      55.587 -38.323  75.681  1.00  0.00           H  
ATOM   1536 2HB  SER A  99      54.951 -39.646  74.716  1.00  0.00           H  
ATOM   1537  HG  SER A  99      55.913 -40.950  75.950  1.00  0.00           H  
ATOM   1538  N   SER A 100      59.189 -39.104  74.688  1.00  0.00           N  
ATOM   1539  CA  SER A 100      60.492 -38.635  75.182  1.00  0.00           C  
ATOM   1540  C   SER A 100      61.184 -37.632  74.312  1.00  0.00           C  
ATOM   1541  O   SER A 100      62.094 -36.900  74.780  1.00  0.00           O  
ATOM   1542  CB  SER A 100      61.420 -39.819  75.370  1.00  0.00           C  
ATOM   1543  OG  SER A 100      61.777 -40.378  74.136  1.00  0.00           O  
ATOM   1544  H   SER A 100      59.091 -40.066  74.395  1.00  0.00           H  
ATOM   1545  HA  SER A 100      60.330 -38.066  76.099  1.00  0.00           H  
ATOM   1546 1HB  SER A 100      62.316 -39.498  75.900  1.00  0.00           H  
ATOM   1547 2HB  SER A 100      60.929 -40.572  75.985  1.00  0.00           H  
ATOM   1548  HG  SER A 100      61.016 -40.886  73.845  1.00  0.00           H  
ATOM   1549  N   ILE A 101      60.751 -37.574  73.053  1.00  0.00           N  
ATOM   1550  CA  ILE A 101      61.240 -36.644  72.060  1.00  0.00           C  
ATOM   1551  C   ILE A 101      60.155 -35.676  71.555  1.00  0.00           C  
ATOM   1552  O   ILE A 101      60.318 -34.980  70.556  1.00  0.00           O  
ATOM   1553  CB  ILE A 101      62.008 -37.365  70.897  1.00  0.00           C  
ATOM   1554  CG1 ILE A 101      61.159 -38.414  70.202  1.00  0.00           C  
ATOM   1555  CG2 ILE A 101      63.289 -37.994  71.444  1.00  0.00           C  
ATOM   1556  CD1 ILE A 101      61.798 -38.944  68.918  1.00  0.00           C  
ATOM   1557  H   ILE A 101      60.032 -38.235  72.797  1.00  0.00           H  
ATOM   1558  HA  ILE A 101      61.935 -35.957  72.542  1.00  0.00           H  
ATOM   1559  HB  ILE A 101      62.261 -36.640  70.124  1.00  0.00           H  
ATOM   1560 1HG1 ILE A 101      60.988 -39.250  70.879  1.00  0.00           H  
ATOM   1561 2HG1 ILE A 101      60.185 -37.989  69.957  1.00  0.00           H  
ATOM   1562 1HG2 ILE A 101      63.822 -38.495  70.636  1.00  0.00           H  
ATOM   1563 2HG2 ILE A 101      63.923 -37.217  71.869  1.00  0.00           H  
ATOM   1564 3HG2 ILE A 101      63.036 -38.720  72.217  1.00  0.00           H  
ATOM   1565 1HD1 ILE A 101      61.144 -39.690  68.467  1.00  0.00           H  
ATOM   1566 2HD1 ILE A 101      61.947 -38.120  68.219  1.00  0.00           H  
ATOM   1567 3HD1 ILE A 101      62.759 -39.399  69.152  1.00  0.00           H  
ATOM   1568  N   GLY A 102      59.062 -35.564  72.325  1.00  0.00           N  
ATOM   1569  CA  GLY A 102      58.039 -34.593  72.054  1.00  0.00           C  
ATOM   1570  C   GLY A 102      57.072 -34.919  70.933  1.00  0.00           C  
ATOM   1571  O   GLY A 102      56.705 -34.049  70.184  1.00  0.00           O  
ATOM   1572  H   GLY A 102      58.957 -36.181  73.118  1.00  0.00           H  
ATOM   1573 1HA  GLY A 102      57.440 -34.435  72.951  1.00  0.00           H  
ATOM   1574 2HA  GLY A 102      58.501 -33.639  71.804  1.00  0.00           H  
ATOM   1575  N   ARG A 103      56.661 -36.171  70.812  1.00  0.00           N  
ATOM   1576  CA  ARG A 103      55.666 -36.532  69.786  1.00  0.00           C  
ATOM   1577  C   ARG A 103      54.357 -35.776  70.072  1.00  0.00           C  
ATOM   1578  O   ARG A 103      53.819 -35.921  71.184  1.00  0.00           O  
ATOM   1579  CB  ARG A 103      55.401 -38.016  69.830  1.00  0.00           C  
ATOM   1580  CG  ARG A 103      54.473 -38.545  68.747  1.00  0.00           C  
ATOM   1581  CD  ARG A 103      54.337 -40.047  68.750  1.00  0.00           C  
ATOM   1582  NE  ARG A 103      53.841 -40.565  70.025  1.00  0.00           N  
ATOM   1583  CZ  ARG A 103      53.717 -41.837  70.340  1.00  0.00           C  
ATOM   1584  NH1 ARG A 103      54.068 -42.778  69.481  1.00  0.00           N  
ATOM   1585  NH2 ARG A 103      53.228 -42.160  71.530  1.00  0.00           N  
ATOM   1586  H   ARG A 103      57.023 -36.891  71.421  1.00  0.00           H  
ATOM   1587  HA  ARG A 103      56.069 -36.273  68.806  1.00  0.00           H  
ATOM   1588 1HB  ARG A 103      56.343 -38.556  69.743  1.00  0.00           H  
ATOM   1589 2HB  ARG A 103      54.961 -38.279  70.792  1.00  0.00           H  
ATOM   1590 1HG  ARG A 103      53.475 -38.128  68.887  1.00  0.00           H  
ATOM   1591 2HG  ARG A 103      54.854 -38.255  67.767  1.00  0.00           H  
ATOM   1592 1HD  ARG A 103      53.638 -40.350  67.972  1.00  0.00           H  
ATOM   1593 2HD  ARG A 103      55.309 -40.500  68.561  1.00  0.00           H  
ATOM   1594  HE  ARG A 103      53.568 -39.895  70.731  1.00  0.00           H  
ATOM   1595 1HH1 ARG A 103      54.434 -42.523  68.575  1.00  0.00           H  
ATOM   1596 2HH1 ARG A 103      53.970 -43.752  69.730  1.00  0.00           H  
ATOM   1597 1HH2 ARG A 103      52.957 -41.434  72.179  1.00  0.00           H  
ATOM   1598 2HH2 ARG A 103      53.126 -43.130  71.787  1.00  0.00           H  
ATOM   1599  N   ASP A 104      53.839 -35.074  69.082  1.00  0.00           N  
ATOM   1600  CA  ASP A 104      52.529 -34.351  69.243  1.00  0.00           C  
ATOM   1601  C   ASP A 104      51.588 -34.794  68.147  1.00  0.00           C  
ATOM   1602  O   ASP A 104      51.569 -34.229  67.054  1.00  0.00           O  
ATOM   1603  CB  ASP A 104      52.758 -32.856  69.232  1.00  0.00           C  
ATOM   1604  CG  ASP A 104      51.469 -32.070  69.442  1.00  0.00           C  
ATOM   1605  OD1 ASP A 104      50.387 -32.618  69.151  1.00  0.00           O  
ATOM   1606  OD2 ASP A 104      51.595 -30.937  69.904  1.00  0.00           O  
ATOM   1607  H   ASP A 104      54.327 -35.018  68.200  1.00  0.00           H  
ATOM   1608  HA  ASP A 104      52.093 -34.634  70.201  1.00  0.00           H  
ATOM   1609 1HB  ASP A 104      53.465 -32.590  70.018  1.00  0.00           H  
ATOM   1610 2HB  ASP A 104      53.200 -32.562  68.280  1.00  0.00           H  
ATOM   1611  N   ILE A 105      50.822 -35.817  68.486  1.00  0.00           N  
ATOM   1612  CA  ILE A 105      49.936 -36.507  67.538  1.00  0.00           C  
ATOM   1613  C   ILE A 105      48.772 -35.588  67.140  1.00  0.00           C  
ATOM   1614  O   ILE A 105      48.287 -35.632  66.017  1.00  0.00           O  
ATOM   1615  CB  ILE A 105      49.480 -37.876  68.086  1.00  0.00           C  
ATOM   1616  CG1 ILE A 105      48.906 -38.763  66.994  1.00  0.00           C  
ATOM   1617  CG2 ILE A 105      48.478 -37.747  69.230  1.00  0.00           C  
ATOM   1618  CD1 ILE A 105      49.920 -39.150  65.887  1.00  0.00           C  
ATOM   1619  H   ILE A 105      50.855 -36.130  69.445  1.00  0.00           H  
ATOM   1620  HA  ILE A 105      50.485 -36.677  66.613  1.00  0.00           H  
ATOM   1621  HB  ILE A 105      50.344 -38.424  68.460  1.00  0.00           H  
ATOM   1622 1HG1 ILE A 105      48.524 -39.682  67.436  1.00  0.00           H  
ATOM   1623 2HG1 ILE A 105      48.066 -38.257  66.518  1.00  0.00           H  
ATOM   1624 1HG2 ILE A 105      48.192 -38.740  69.576  1.00  0.00           H  
ATOM   1625 2HG2 ILE A 105      48.932 -37.194  70.050  1.00  0.00           H  
ATOM   1626 3HG2 ILE A 105      47.593 -37.215  68.879  1.00  0.00           H  
ATOM   1627 1HD1 ILE A 105      49.428 -39.783  65.148  1.00  0.00           H  
ATOM   1628 2HD1 ILE A 105      50.291 -38.246  65.402  1.00  0.00           H  
ATOM   1629 3HD1 ILE A 105      50.753 -39.692  66.331  1.00  0.00           H  
ATOM   1630  N   ARG A 106      48.361 -34.699  68.051  1.00  0.00           N  
ATOM   1631  CA  ARG A 106      47.227 -33.822  67.714  1.00  0.00           C  
ATOM   1632  C   ARG A 106      47.587 -32.771  66.657  1.00  0.00           C  
ATOM   1633  O   ARG A 106      46.794 -32.527  65.752  1.00  0.00           O  
ATOM   1634  CB  ARG A 106      46.721 -33.113  68.962  1.00  0.00           C  
ATOM   1635  CG  ARG A 106      46.024 -34.013  69.970  1.00  0.00           C  
ATOM   1636  CD  ARG A 106      45.614 -33.262  71.185  1.00  0.00           C  
ATOM   1637  NE  ARG A 106      44.970 -34.124  72.163  1.00  0.00           N  
ATOM   1638  CZ  ARG A 106      44.597 -33.734  73.398  1.00  0.00           C  
ATOM   1639  NH1 ARG A 106      44.809 -32.497  73.788  1.00  0.00           N  
ATOM   1640  NH2 ARG A 106      44.017 -34.595  74.216  1.00  0.00           N  
ATOM   1641  H   ARG A 106      48.799 -34.611  68.957  1.00  0.00           H  
ATOM   1642  HA  ARG A 106      46.460 -34.421  67.223  1.00  0.00           H  
ATOM   1643 1HB  ARG A 106      47.555 -32.632  69.470  1.00  0.00           H  
ATOM   1644 2HB  ARG A 106      46.017 -32.331  68.676  1.00  0.00           H  
ATOM   1645 1HG  ARG A 106      45.132 -34.445  69.517  1.00  0.00           H  
ATOM   1646 2HG  ARG A 106      46.701 -34.812  70.274  1.00  0.00           H  
ATOM   1647 1HD  ARG A 106      46.492 -32.815  71.650  1.00  0.00           H  
ATOM   1648 2HD  ARG A 106      44.911 -32.477  70.907  1.00  0.00           H  
ATOM   1649  HE  ARG A 106      44.791 -35.083  71.899  1.00  0.00           H  
ATOM   1650 1HH1 ARG A 106      45.252 -31.838  73.163  1.00  0.00           H  
ATOM   1651 2HH1 ARG A 106      44.529 -32.204  74.713  1.00  0.00           H  
ATOM   1652 1HH2 ARG A 106      43.854 -35.546  73.915  1.00  0.00           H  
ATOM   1653 2HH2 ARG A 106      43.737 -34.303  75.140  1.00  0.00           H  
ATOM   1654  N   LYS A 107      48.792 -32.174  66.720  1.00  0.00           N  
ATOM   1655  CA  LYS A 107      49.235 -31.220  65.688  1.00  0.00           C  
ATOM   1656  C   LYS A 107      49.495 -31.878  64.335  1.00  0.00           C  
ATOM   1657  O   LYS A 107      49.286 -31.245  63.311  1.00  0.00           O  
ATOM   1658  CB  LYS A 107      50.457 -30.417  66.158  1.00  0.00           C  
ATOM   1659  CG  LYS A 107      50.099 -29.421  67.248  1.00  0.00           C  
ATOM   1660  CD  LYS A 107      51.253 -28.517  67.660  1.00  0.00           C  
ATOM   1661  CE  LYS A 107      50.827 -27.582  68.795  1.00  0.00           C  
ATOM   1662  NZ  LYS A 107      50.472 -28.309  70.050  1.00  0.00           N  
ATOM   1663  H   LYS A 107      49.408 -32.384  67.493  1.00  0.00           H  
ATOM   1664  HA  LYS A 107      48.422 -30.521  65.491  1.00  0.00           H  
ATOM   1665 1HB  LYS A 107      51.219 -31.100  66.534  1.00  0.00           H  
ATOM   1666 2HB  LYS A 107      50.888 -29.881  65.311  1.00  0.00           H  
ATOM   1667 1HG  LYS A 107      49.284 -28.782  66.904  1.00  0.00           H  
ATOM   1668 2HG  LYS A 107      49.766 -29.958  68.136  1.00  0.00           H  
ATOM   1669 1HD  LYS A 107      52.094 -29.128  67.991  1.00  0.00           H  
ATOM   1670 2HD  LYS A 107      51.573 -27.923  66.804  1.00  0.00           H  
ATOM   1671 1HE  LYS A 107      51.637 -26.889  69.020  1.00  0.00           H  
ATOM   1672 2HE  LYS A 107      49.959 -27.001  68.481  1.00  0.00           H  
ATOM   1673 1HZ  LYS A 107      50.200 -27.644  70.759  1.00  0.00           H  
ATOM   1674 2HZ  LYS A 107      49.705 -28.940  69.868  1.00  0.00           H  
ATOM   1675 3HZ  LYS A 107      51.272 -28.835  70.372  1.00  0.00           H  
ATOM   1676  N   LEU A 108      49.966 -33.130  64.347  1.00  0.00           N  
ATOM   1677  CA  LEU A 108      50.198 -33.850  63.091  1.00  0.00           C  
ATOM   1678  C   LEU A 108      48.877 -34.000  62.317  1.00  0.00           C  
ATOM   1679  O   LEU A 108      48.855 -33.831  61.085  1.00  0.00           O  
ATOM   1680  CB  LEU A 108      50.806 -35.230  63.369  1.00  0.00           C  
ATOM   1681  CG  LEU A 108      52.246 -35.229  63.900  1.00  0.00           C  
ATOM   1682  CD1 LEU A 108      52.638 -36.642  64.309  1.00  0.00           C  
ATOM   1683  CD2 LEU A 108      53.181 -34.690  62.828  1.00  0.00           C  
ATOM   1684  H   LEU A 108      50.166 -33.592  65.223  1.00  0.00           H  
ATOM   1685  HA  LEU A 108      50.870 -33.256  62.471  1.00  0.00           H  
ATOM   1686 1HB  LEU A 108      50.184 -35.742  64.101  1.00  0.00           H  
ATOM   1687 2HB  LEU A 108      50.794 -35.808  62.445  1.00  0.00           H  
ATOM   1688  HG  LEU A 108      52.306 -34.596  64.786  1.00  0.00           H  
ATOM   1689 1HD1 LEU A 108      53.661 -36.641  64.686  1.00  0.00           H  
ATOM   1690 2HD1 LEU A 108      51.965 -36.995  65.090  1.00  0.00           H  
ATOM   1691 3HD1 LEU A 108      52.571 -37.302  63.445  1.00  0.00           H  
ATOM   1692 1HD2 LEU A 108      54.204 -34.688  63.205  1.00  0.00           H  
ATOM   1693 2HD2 LEU A 108      53.122 -35.323  61.942  1.00  0.00           H  
ATOM   1694 3HD2 LEU A 108      52.889 -33.673  62.567  1.00  0.00           H  
ATOM   1695  N   LYS A 109      47.796 -34.323  63.022  1.00  0.00           N  
ATOM   1696  CA  LYS A 109      46.473 -34.427  62.401  1.00  0.00           C  
ATOM   1697  C   LYS A 109      45.999 -33.061  61.936  1.00  0.00           C  
ATOM   1698  O   LYS A 109      45.496 -32.925  60.820  1.00  0.00           O  
ATOM   1699  CB  LYS A 109      45.461 -35.033  63.374  1.00  0.00           C  
ATOM   1700  CG  LYS A 109      44.070 -35.238  62.788  1.00  0.00           C  
ATOM   1701  CD  LYS A 109      43.174 -36.009  63.746  1.00  0.00           C  
ATOM   1702  CE  LYS A 109      41.815 -36.294  63.126  1.00  0.00           C  
ATOM   1703  NZ  LYS A 109      40.973 -35.069  63.041  1.00  0.00           N  
ATOM   1704  H   LYS A 109      47.890 -34.501  64.011  1.00  0.00           H  
ATOM   1705  HA  LYS A 109      46.555 -35.058  61.516  1.00  0.00           H  
ATOM   1706 1HB  LYS A 109      45.823 -36.001  63.721  1.00  0.00           H  
ATOM   1707 2HB  LYS A 109      45.364 -34.388  64.248  1.00  0.00           H  
ATOM   1708 1HG  LYS A 109      43.616 -34.268  62.581  1.00  0.00           H  
ATOM   1709 2HG  LYS A 109      44.147 -35.790  61.852  1.00  0.00           H  
ATOM   1710 1HD  LYS A 109      43.651 -36.954  64.008  1.00  0.00           H  
ATOM   1711 2HD  LYS A 109      43.032 -35.428  64.658  1.00  0.00           H  
ATOM   1712 1HE  LYS A 109      41.950 -36.697  62.123  1.00  0.00           H  
ATOM   1713 2HE  LYS A 109      41.290 -37.038  63.725  1.00  0.00           H  
ATOM   1714 1HZ  LYS A 109      40.082 -35.301  62.625  1.00  0.00           H  
ATOM   1715 2HZ  LYS A 109      40.826 -34.697  63.968  1.00  0.00           H  
ATOM   1716 3HZ  LYS A 109      41.441 -34.378  62.471  1.00  0.00           H  
ATOM   1717  N   GLN A 110      46.166 -32.041  62.775  1.00  0.00           N  
ATOM   1718  CA  GLN A 110      45.772 -30.672  62.396  1.00  0.00           C  
ATOM   1719  C   GLN A 110      46.473 -30.190  61.133  1.00  0.00           C  
ATOM   1720  O   GLN A 110      45.866 -29.591  60.235  1.00  0.00           O  
ATOM   1721  CB  GLN A 110      46.062 -29.699  63.542  1.00  0.00           C  
ATOM   1722  CG  GLN A 110      45.153 -29.867  64.747  1.00  0.00           C  
ATOM   1723  CD  GLN A 110      45.572 -28.993  65.914  1.00  0.00           C  
ATOM   1724  OE1 GLN A 110      46.742 -28.621  66.041  1.00  0.00           O  
ATOM   1725  NE2 GLN A 110      44.617 -28.660  66.776  1.00  0.00           N  
ATOM   1726  H   GLN A 110      46.568 -32.202  63.687  1.00  0.00           H  
ATOM   1727  HA  GLN A 110      44.711 -30.675  62.145  1.00  0.00           H  
ATOM   1728 1HB  GLN A 110      47.091 -29.828  63.877  1.00  0.00           H  
ATOM   1729 2HB  GLN A 110      45.960 -28.675  63.184  1.00  0.00           H  
ATOM   1730 1HG  GLN A 110      44.136 -29.593  64.463  1.00  0.00           H  
ATOM   1731 2HG  GLN A 110      45.183 -30.907  65.070  1.00  0.00           H  
ATOM   1732 1HE2 GLN A 110      44.834 -28.085  67.566  1.00  0.00           H  
ATOM   1733 2HE2 GLN A 110      43.681 -28.983  66.635  1.00  0.00           H  
ATOM   1734  N   VAL A 111      47.769 -30.441  61.056  1.00  0.00           N  
ATOM   1735  CA  VAL A 111      48.514 -30.111  59.837  1.00  0.00           C  
ATOM   1736  C   VAL A 111      48.049 -30.880  58.611  1.00  0.00           C  
ATOM   1737  O   VAL A 111      47.890 -30.299  57.520  1.00  0.00           O  
ATOM   1738  CB  VAL A 111      50.014 -30.390  60.051  1.00  0.00           C  
ATOM   1739  CG1 VAL A 111      50.761 -30.328  58.727  1.00  0.00           C  
ATOM   1740  CG2 VAL A 111      50.590 -29.391  61.043  1.00  0.00           C  
ATOM   1741  H   VAL A 111      48.258 -30.862  61.833  1.00  0.00           H  
ATOM   1742  HA  VAL A 111      48.366 -29.053  59.616  1.00  0.00           H  
ATOM   1743  HB  VAL A 111      50.134 -31.401  60.441  1.00  0.00           H  
ATOM   1744 1HG1 VAL A 111      51.820 -30.528  58.897  1.00  0.00           H  
ATOM   1745 2HG1 VAL A 111      50.356 -31.076  58.045  1.00  0.00           H  
ATOM   1746 3HG1 VAL A 111      50.646 -29.336  58.290  1.00  0.00           H  
ATOM   1747 1HG2 VAL A 111      51.650 -29.595  61.190  1.00  0.00           H  
ATOM   1748 2HG2 VAL A 111      50.464 -28.380  60.656  1.00  0.00           H  
ATOM   1749 3HG2 VAL A 111      50.068 -29.482  61.996  1.00  0.00           H  
ATOM   1750  N   ALA A 112      47.802 -32.172  58.750  1.00  0.00           N  
ATOM   1751  CA  ALA A 112      47.321 -32.955  57.610  1.00  0.00           C  
ATOM   1752  C   ALA A 112      45.989 -32.388  57.078  1.00  0.00           C  
ATOM   1753  O   ALA A 112      45.760 -32.326  55.882  1.00  0.00           O  
ATOM   1754  CB  ALA A 112      47.131 -34.392  58.021  1.00  0.00           C  
ATOM   1755  H   ALA A 112      47.940 -32.632  59.639  1.00  0.00           H  
ATOM   1756  HA  ALA A 112      48.074 -32.905  56.823  1.00  0.00           H  
ATOM   1757 1HB  ALA A 112      46.774 -34.970  57.169  1.00  0.00           H  
ATOM   1758 2HB  ALA A 112      48.082 -34.801  58.364  1.00  0.00           H  
ATOM   1759 3HB  ALA A 112      46.402 -34.446  58.827  1.00  0.00           H  
ATOM   1760  N   GLU A 113      45.127 -31.980  57.993  1.00  0.00           N  
ATOM   1761  CA  GLU A 113      43.833 -31.373  57.611  1.00  0.00           C  
ATOM   1762  C   GLU A 113      44.004 -30.013  56.960  1.00  0.00           C  
ATOM   1763  O   GLU A 113      43.327 -29.688  55.983  1.00  0.00           O  
ATOM   1764  CB  GLU A 113      42.925 -31.233  58.835  1.00  0.00           C  
ATOM   1765  CG  GLU A 113      42.427 -32.554  59.404  1.00  0.00           C  
ATOM   1766  CD  GLU A 113      41.597 -32.381  60.645  1.00  0.00           C  
ATOM   1767  OE1 GLU A 113      41.480 -31.272  61.109  1.00  0.00           O  
ATOM   1768  OE2 GLU A 113      41.081 -33.359  61.132  1.00  0.00           O  
ATOM   1769  H   GLU A 113      45.353 -32.083  58.972  1.00  0.00           H  
ATOM   1770  HA  GLU A 113      43.335 -32.036  56.903  1.00  0.00           H  
ATOM   1771 1HB  GLU A 113      43.460 -30.709  59.627  1.00  0.00           H  
ATOM   1772 2HB  GLU A 113      42.054 -30.631  58.575  1.00  0.00           H  
ATOM   1773 1HG  GLU A 113      41.826 -33.059  58.647  1.00  0.00           H  
ATOM   1774 2HG  GLU A 113      43.284 -33.186  59.630  1.00  0.00           H  
ATOM   1775  N   LEU A 114      44.907 -29.218  57.504  1.00  0.00           N  
ATOM   1776  CA  LEU A 114      45.139 -27.876  56.992  1.00  0.00           C  
ATOM   1777  C   LEU A 114      45.914 -27.820  55.684  1.00  0.00           C  
ATOM   1778  O   LEU A 114      45.648 -26.936  54.891  1.00  0.00           O  
ATOM   1779  CB  LEU A 114      45.812 -26.986  58.033  1.00  0.00           C  
ATOM   1780  CG  LEU A 114      44.934 -26.668  59.243  1.00  0.00           C  
ATOM   1781  CD1 LEU A 114      45.736 -25.938  60.293  1.00  0.00           C  
ATOM   1782  CD2 LEU A 114      43.717 -25.834  58.858  1.00  0.00           C  
ATOM   1783  H   LEU A 114      45.450 -29.545  58.291  1.00  0.00           H  
ATOM   1784  HA  LEU A 114      44.177 -27.432  56.739  1.00  0.00           H  
ATOM   1785 1HB  LEU A 114      46.716 -27.483  58.382  1.00  0.00           H  
ATOM   1786 2HB  LEU A 114      46.098 -26.049  57.557  1.00  0.00           H  
ATOM   1787  HG  LEU A 114      44.584 -27.598  59.693  1.00  0.00           H  
ATOM   1788 1HD1 LEU A 114      45.099 -25.718  61.149  1.00  0.00           H  
ATOM   1789 2HD1 LEU A 114      46.570 -26.563  60.613  1.00  0.00           H  
ATOM   1790 3HD1 LEU A 114      46.118 -25.007  59.876  1.00  0.00           H  
ATOM   1791 1HD2 LEU A 114      43.119 -25.631  59.746  1.00  0.00           H  
ATOM   1792 2HD2 LEU A 114      44.045 -24.892  58.418  1.00  0.00           H  
ATOM   1793 3HD2 LEU A 114      43.115 -26.383  58.133  1.00  0.00           H  
ATOM   1794  N   THR A 115      46.847 -28.753  55.458  1.00  0.00           N  
ATOM   1795  CA  THR A 115      47.675 -28.764  54.265  1.00  0.00           C  
ATOM   1796  C   THR A 115      47.169 -29.731  53.212  1.00  0.00           C  
ATOM   1797  O   THR A 115      47.344 -29.475  52.010  1.00  0.00           O  
ATOM   1798  CB  THR A 115      49.133 -29.114  54.617  1.00  0.00           C  
ATOM   1799  OG1 THR A 115      49.189 -30.435  55.171  1.00  0.00           O  
ATOM   1800  CG2 THR A 115      49.691 -28.122  55.626  1.00  0.00           C  
ATOM   1801  H   THR A 115      46.974 -29.476  56.151  1.00  0.00           H  
ATOM   1802  HA  THR A 115      47.676 -27.762  53.835  1.00  0.00           H  
ATOM   1803  HB  THR A 115      49.742 -29.087  53.714  1.00  0.00           H  
ATOM   1804  HG1 THR A 115      48.838 -30.423  56.064  1.00  0.00           H  
ATOM   1805 1HG2 THR A 115      50.722 -28.385  55.863  1.00  0.00           H  
ATOM   1806 2HG2 THR A 115      49.660 -27.118  55.204  1.00  0.00           H  
ATOM   1807 3HG2 THR A 115      49.091 -28.151  56.535  1.00  0.00           H  
ATOM   1808  N   GLY A 116      46.575 -30.843  53.630  1.00  0.00           N  
ATOM   1809  CA  GLY A 116      46.168 -31.902  52.715  1.00  0.00           C  
ATOM   1810  C   GLY A 116      47.325 -32.836  52.400  1.00  0.00           C  
ATOM   1811  O   GLY A 116      47.261 -33.612  51.459  1.00  0.00           O  
ATOM   1812  H   GLY A 116      46.400 -30.953  54.619  1.00  0.00           H  
ATOM   1813 1HA  GLY A 116      45.350 -32.471  53.157  1.00  0.00           H  
ATOM   1814 2HA  GLY A 116      45.792 -31.462  51.793  1.00  0.00           H  
ATOM   1815  N   ILE A 117      48.404 -32.720  53.172  1.00  0.00           N  
ATOM   1816  CA  ILE A 117      49.600 -33.565  52.962  1.00  0.00           C  
ATOM   1817  C   ILE A 117      49.418 -34.816  53.811  1.00  0.00           C  
ATOM   1818  O   ILE A 117      48.910 -34.714  54.924  1.00  0.00           O  
ATOM   1819  CB  ILE A 117      50.902 -32.842  53.352  1.00  0.00           C  
ATOM   1820  CG1 ILE A 117      51.130 -31.627  52.448  1.00  0.00           C  
ATOM   1821  CG2 ILE A 117      52.084 -33.796  53.273  1.00  0.00           C  
ATOM   1822  CD1 ILE A 117      52.241 -30.716  52.918  1.00  0.00           C  
ATOM   1823  H   ILE A 117      48.406 -32.040  53.919  1.00  0.00           H  
ATOM   1824  HA  ILE A 117      49.667 -33.813  51.904  1.00  0.00           H  
ATOM   1825  HB  ILE A 117      50.819 -32.465  54.371  1.00  0.00           H  
ATOM   1826 1HG1 ILE A 117      51.367 -31.964  51.440  1.00  0.00           H  
ATOM   1827 2HG1 ILE A 117      50.212 -31.041  52.388  1.00  0.00           H  
ATOM   1828 1HG2 ILE A 117      52.996 -33.269  53.551  1.00  0.00           H  
ATOM   1829 2HG2 ILE A 117      51.924 -34.630  53.956  1.00  0.00           H  
ATOM   1830 3HG2 ILE A 117      52.179 -34.175  52.255  1.00  0.00           H  
ATOM   1831 1HD1 ILE A 117      52.341 -29.879  52.227  1.00  0.00           H  
ATOM   1832 2HD1 ILE A 117      52.006 -30.339  53.914  1.00  0.00           H  
ATOM   1833 3HD1 ILE A 117      53.177 -31.272  52.952  1.00  0.00           H  
ATOM   1834  N   ASN A 118      49.789 -35.990  53.273  1.00  0.00           N  
ATOM   1835  CA  ASN A 118      49.564 -37.277  53.952  1.00  0.00           C  
ATOM   1836  C   ASN A 118      50.628 -37.338  55.062  1.00  0.00           C  
ATOM   1837  O   ASN A 118      51.689 -37.871  54.829  1.00  0.00           O  
ATOM   1838  CB  ASN A 118      49.741 -38.465  53.006  1.00  0.00           C  
ATOM   1839  CG  ASN A 118      48.737 -38.480  51.857  1.00  0.00           C  
ATOM   1840  OD1 ASN A 118      47.526 -38.305  52.080  1.00  0.00           O  
ATOM   1841  ND2 ASN A 118      49.209 -38.750  50.662  1.00  0.00           N  
ATOM   1842  H   ASN A 118      50.238 -35.983  52.368  1.00  0.00           H  
ATOM   1843  HA  ASN A 118      48.539 -37.297  54.325  1.00  0.00           H  
ATOM   1844 1HB  ASN A 118      50.747 -38.447  52.585  1.00  0.00           H  
ATOM   1845 2HB  ASN A 118      49.637 -39.394  53.567  1.00  0.00           H  
ATOM   1846 1HD2 ASN A 118      48.593 -38.773  49.874  1.00  0.00           H  
ATOM   1847 2HD2 ASN A 118      50.184 -38.933  50.539  1.00  0.00           H  
ATOM   1848  N   VAL A 119      50.331 -36.757  56.238  1.00  0.00           N  
ATOM   1849  CA  VAL A 119      51.228 -36.779  57.376  1.00  0.00           C  
ATOM   1850  C   VAL A 119      51.102 -38.144  58.056  1.00  0.00           C  
ATOM   1851  O   VAL A 119      50.003 -38.580  58.410  1.00  0.00           O  
ATOM   1852  CB  VAL A 119      50.908 -35.675  58.399  1.00  0.00           C  
ATOM   1853  CG1 VAL A 119      51.797 -35.769  59.620  1.00  0.00           C  
ATOM   1854  CG2 VAL A 119      51.055 -34.291  57.766  1.00  0.00           C  
ATOM   1855  H   VAL A 119      49.441 -36.288  56.323  1.00  0.00           H  
ATOM   1856  HA  VAL A 119      52.245 -36.614  57.018  1.00  0.00           H  
ATOM   1857  HB  VAL A 119      49.882 -35.801  58.746  1.00  0.00           H  
ATOM   1858 1HG1 VAL A 119      51.540 -34.973  60.320  1.00  0.00           H  
ATOM   1859 2HG1 VAL A 119      51.651 -36.736  60.102  1.00  0.00           H  
ATOM   1860 3HG1 VAL A 119      52.839 -35.665  59.320  1.00  0.00           H  
ATOM   1861 1HG2 VAL A 119      50.824 -33.526  58.506  1.00  0.00           H  
ATOM   1862 2HG2 VAL A 119      52.079 -34.159  57.415  1.00  0.00           H  
ATOM   1863 3HG2 VAL A 119      50.369 -34.201  56.924  1.00  0.00           H  
ATOM   1864  N   VAL A 120      52.232 -38.833  58.198  1.00  0.00           N  
ATOM   1865  CA  VAL A 120      52.285 -40.147  58.776  1.00  0.00           C  
ATOM   1866  C   VAL A 120      52.955 -40.023  60.169  1.00  0.00           C  
ATOM   1867  O   VAL A 120      54.016 -39.363  60.311  1.00  0.00           O  
ATOM   1868  CB  VAL A 120      53.079 -41.106  57.869  1.00  0.00           C  
ATOM   1869  CG1 VAL A 120      53.167 -42.487  58.501  1.00  0.00           C  
ATOM   1870  CG2 VAL A 120      52.426 -41.181  56.497  1.00  0.00           C  
ATOM   1871  H   VAL A 120      53.087 -38.400  57.880  1.00  0.00           H  
ATOM   1872  HA  VAL A 120      51.266 -40.521  58.881  1.00  0.00           H  
ATOM   1873  HB  VAL A 120      54.099 -40.734  57.766  1.00  0.00           H  
ATOM   1874 1HG1 VAL A 120      53.732 -43.152  57.847  1.00  0.00           H  
ATOM   1875 2HG1 VAL A 120      53.670 -42.415  59.465  1.00  0.00           H  
ATOM   1876 3HG1 VAL A 120      52.163 -42.887  58.643  1.00  0.00           H  
ATOM   1877 1HG2 VAL A 120      52.993 -41.861  55.861  1.00  0.00           H  
ATOM   1878 2HG2 VAL A 120      51.404 -41.548  56.600  1.00  0.00           H  
ATOM   1879 3HG2 VAL A 120      52.412 -40.189  56.046  1.00  0.00           H  
ATOM   1880  N   ALA A 121      52.313 -40.636  61.163  1.00  0.00           N  
ATOM   1881  CA  ALA A 121      52.830 -40.700  62.550  1.00  0.00           C  
ATOM   1882  C   ALA A 121      53.656 -41.960  62.708  1.00  0.00           C  
ATOM   1883  O   ALA A 121      53.559 -42.917  61.935  1.00  0.00           O  
ATOM   1884  CB  ALA A 121      51.709 -40.681  63.544  1.00  0.00           C  
ATOM   1885  H   ALA A 121      51.430 -41.075  60.946  1.00  0.00           H  
ATOM   1886  HA  ALA A 121      53.458 -39.825  62.719  1.00  0.00           H  
ATOM   1887 1HB  ALA A 121      52.117 -40.729  64.554  1.00  0.00           H  
ATOM   1888 2HB  ALA A 121      51.136 -39.761  63.428  1.00  0.00           H  
ATOM   1889 3HB  ALA A 121      51.059 -41.538  63.375  1.00  0.00           H  
ATOM   1890  N   SER A 122      54.532 -41.945  63.700  1.00  0.00           N  
ATOM   1891  CA  SER A 122      55.395 -43.059  64.004  1.00  0.00           C  
ATOM   1892  C   SER A 122      55.246 -43.471  65.482  1.00  0.00           C  
ATOM   1893  O   SER A 122      54.792 -42.676  66.292  1.00  0.00           O  
ATOM   1894  CB  SER A 122      56.834 -42.694  63.696  1.00  0.00           C  
ATOM   1895  OG  SER A 122      56.994 -42.383  62.339  1.00  0.00           O  
ATOM   1896  H   SER A 122      54.592 -41.109  64.263  1.00  0.00           H  
ATOM   1897  HA  SER A 122      55.114 -43.898  63.366  1.00  0.00           H  
ATOM   1898 1HB  SER A 122      57.130 -41.840  64.305  1.00  0.00           H  
ATOM   1899 2HB  SER A 122      57.485 -43.526  63.961  1.00  0.00           H  
ATOM   1900  HG  SER A 122      57.015 -41.425  62.288  1.00  0.00           H  
ATOM   1901  N   SER A 123      55.665 -44.688  65.735  1.00  0.00           N  
ATOM   1902  CA  SER A 123      55.657 -45.341  67.048  1.00  0.00           C  
ATOM   1903  C   SER A 123      56.905 -46.133  67.227  1.00  0.00           C  
ATOM   1904  O   SER A 123      57.162 -47.092  66.480  1.00  0.00           O  
ATOM   1905  CB  SER A 123      54.453 -46.250  67.198  1.00  0.00           C  
ATOM   1906  OG  SER A 123      54.491 -46.936  68.419  1.00  0.00           O  
ATOM   1907  H   SER A 123      56.019 -45.194  64.936  1.00  0.00           H  
ATOM   1908  HA  SER A 123      55.597 -44.570  67.817  1.00  0.00           H  
ATOM   1909 1HB  SER A 123      53.540 -45.657  67.139  1.00  0.00           H  
ATOM   1910 2HB  SER A 123      54.432 -46.965  66.376  1.00  0.00           H  
ATOM   1911  HG  SER A 123      53.969 -46.414  69.033  1.00  0.00           H  
ATOM   1912  N   GLY A 124      57.647 -45.825  68.299  1.00  0.00           N  
ATOM   1913  CA  GLY A 124      58.829 -46.592  68.606  1.00  0.00           C  
ATOM   1914  C   GLY A 124      59.725 -45.894  69.578  1.00  0.00           C  
ATOM   1915  O   GLY A 124      59.811 -44.691  69.532  1.00  0.00           O  
ATOM   1916  H   GLY A 124      57.389 -45.056  68.901  1.00  0.00           H  
ATOM   1917 1HA  GLY A 124      58.539 -47.558  69.019  1.00  0.00           H  
ATOM   1918 2HA  GLY A 124      59.383 -46.789  67.689  1.00  0.00           H  
ATOM   1919  N   LEU A 125      60.411 -46.662  70.424  1.00  0.00           N  
ATOM   1920  CA  LEU A 125      61.260 -46.025  71.435  1.00  0.00           C  
ATOM   1921  C   LEU A 125      62.570 -45.570  70.839  1.00  0.00           C  
ATOM   1922  O   LEU A 125      63.098 -46.199  69.915  1.00  0.00           O  
ATOM   1923  CB  LEU A 125      61.456 -46.988  72.600  1.00  0.00           C  
ATOM   1924  CG  LEU A 125      60.146 -47.321  73.338  1.00  0.00           C  
ATOM   1925  CD1 LEU A 125      60.498 -48.343  74.394  1.00  0.00           C  
ATOM   1926  CD2 LEU A 125      59.491 -46.087  73.908  1.00  0.00           C  
ATOM   1927  H   LEU A 125      60.362 -47.670  70.388  1.00  0.00           H  
ATOM   1928  HA  LEU A 125      60.758 -45.126  71.791  1.00  0.00           H  
ATOM   1929 1HB  LEU A 125      61.893 -47.910  72.219  1.00  0.00           H  
ATOM   1930 2HB  LEU A 125      62.157 -46.542  73.306  1.00  0.00           H  
ATOM   1931  HG  LEU A 125      59.447 -47.789  72.644  1.00  0.00           H  
ATOM   1932 1HD1 LEU A 125      59.600 -48.616  74.949  1.00  0.00           H  
ATOM   1933 2HD1 LEU A 125      60.912 -49.232  73.918  1.00  0.00           H  
ATOM   1934 3HD1 LEU A 125      61.233 -47.921  75.078  1.00  0.00           H  
ATOM   1935 1HD2 LEU A 125      58.570 -46.367  74.419  1.00  0.00           H  
ATOM   1936 2HD2 LEU A 125      60.169 -45.610  74.616  1.00  0.00           H  
ATOM   1937 3HD2 LEU A 125      59.261 -45.391  73.101  1.00  0.00           H  
ATOM   1938  N   TYR A 126      63.107 -44.486  71.403  1.00  0.00           N  
ATOM   1939  CA  TYR A 126      64.330 -43.863  70.947  1.00  0.00           C  
ATOM   1940  C   TYR A 126      65.532 -44.371  71.796  1.00  0.00           C  
ATOM   1941  O   TYR A 126      65.508 -45.462  72.360  1.00  0.00           O  
ATOM   1942  CB  TYR A 126      64.146 -42.336  70.918  1.00  0.00           C  
ATOM   1943  CG  TYR A 126      65.113 -41.563  70.076  1.00  0.00           C  
ATOM   1944  CD1 TYR A 126      65.377 -41.930  68.764  1.00  0.00           C  
ATOM   1945  CD2 TYR A 126      65.768 -40.472  70.592  1.00  0.00           C  
ATOM   1946  CE1 TYR A 126      66.283 -41.212  67.984  1.00  0.00           C  
ATOM   1947  CE2 TYR A 126      66.647 -39.732  69.829  1.00  0.00           C  
ATOM   1948  CZ  TYR A 126      66.920 -40.107  68.545  1.00  0.00           C  
ATOM   1949  OH  TYR A 126      67.832 -39.329  67.880  1.00  0.00           O  
ATOM   1950  H   TYR A 126      62.618 -44.089  72.194  1.00  0.00           H  
ATOM   1951  HA  TYR A 126      64.543 -44.217  69.938  1.00  0.00           H  
ATOM   1952 1HB  TYR A 126      63.147 -42.097  70.549  1.00  0.00           H  
ATOM   1953 2HB  TYR A 126      64.224 -41.941  71.930  1.00  0.00           H  
ATOM   1954  HD1 TYR A 126      64.873 -42.792  68.327  1.00  0.00           H  
ATOM   1955  HD2 TYR A 126      65.599 -40.174  71.627  1.00  0.00           H  
ATOM   1956  HE1 TYR A 126      66.477 -41.515  66.956  1.00  0.00           H  
ATOM   1957  HE2 TYR A 126      67.124 -38.847  70.252  1.00  0.00           H  
ATOM   1958  HH  TYR A 126      68.135 -38.626  68.460  1.00  0.00           H  
ATOM   1959  N   ILE A 127      66.580 -43.547  71.878  1.00  0.00           N  
ATOM   1960  CA  ILE A 127      67.813 -43.989  72.550  1.00  0.00           C  
ATOM   1961  C   ILE A 127      67.670 -43.878  74.050  1.00  0.00           C  
ATOM   1962  O   ILE A 127      66.853 -43.092  74.546  1.00  0.00           O  
ATOM   1963  CB  ILE A 127      69.043 -43.211  72.046  1.00  0.00           C  
ATOM   1964  CG1 ILE A 127      68.975 -41.710  72.363  1.00  0.00           C  
ATOM   1965  CG2 ILE A 127      69.228 -43.402  70.541  1.00  0.00           C  
ATOM   1966  CD1 ILE A 127      70.248 -40.937  72.068  1.00  0.00           C  
ATOM   1967  H   ILE A 127      66.540 -42.618  71.484  1.00  0.00           H  
ATOM   1968  HA  ILE A 127      67.966 -45.045  72.330  1.00  0.00           H  
ATOM   1969  HB  ILE A 127      69.936 -43.571  72.557  1.00  0.00           H  
ATOM   1970 1HG1 ILE A 127      68.169 -41.254  71.789  1.00  0.00           H  
ATOM   1971 2HG1 ILE A 127      68.741 -41.572  73.419  1.00  0.00           H  
ATOM   1972 1HG2 ILE A 127      70.102 -42.843  70.208  1.00  0.00           H  
ATOM   1973 2HG2 ILE A 127      69.370 -44.460  70.323  1.00  0.00           H  
ATOM   1974 3HG2 ILE A 127      68.344 -43.039  70.017  1.00  0.00           H  
ATOM   1975 1HD1 ILE A 127      70.103 -39.887  72.324  1.00  0.00           H  
ATOM   1976 2HD1 ILE A 127      71.067 -41.345  72.661  1.00  0.00           H  
ATOM   1977 3HD1 ILE A 127      70.488 -41.021  71.009  1.00  0.00           H  
ATOM   1978  N   GLU A 128      68.500 -44.626  74.762  1.00  0.00           N  
ATOM   1979  CA  GLU A 128      68.415 -44.687  76.204  1.00  0.00           C  
ATOM   1980  C   GLU A 128      68.549 -43.301  76.813  1.00  0.00           C  
ATOM   1981  O   GLU A 128      67.899 -43.011  77.840  1.00  0.00           O  
ATOM   1982  CB  GLU A 128      69.454 -45.645  76.783  1.00  0.00           C  
ATOM   1983  CG  GLU A 128      69.251 -45.843  78.286  1.00  0.00           C  
ATOM   1984  CD  GLU A 128      70.089 -46.946  78.916  1.00  0.00           C  
ATOM   1985  OE1 GLU A 128      70.643 -47.812  78.224  1.00  0.00           O  
ATOM   1986  OE2 GLU A 128      70.142 -46.996  80.163  1.00  0.00           O  
ATOM   1987  H   GLU A 128      69.210 -45.165  74.288  1.00  0.00           H  
ATOM   1988  HA  GLU A 128      67.424 -45.054  76.477  1.00  0.00           H  
ATOM   1989 1HB  GLU A 128      69.384 -46.607  76.277  1.00  0.00           H  
ATOM   1990 2HB  GLU A 128      70.454 -45.250  76.601  1.00  0.00           H  
ATOM   1991 1HG  GLU A 128      69.492 -44.913  78.801  1.00  0.00           H  
ATOM   1992 2HG  GLU A 128      68.203 -46.070  78.474  1.00  0.00           H  
ATOM   1993  N   LYS A 129      69.344 -42.445  76.198  1.00  0.00           N  
ATOM   1994  CA  LYS A 129      69.524 -41.056  76.694  1.00  0.00           C  
ATOM   1995  C   LYS A 129      68.169 -40.411  76.980  1.00  0.00           C  
ATOM   1996  O   LYS A 129      68.020 -39.684  77.970  1.00  0.00           O  
ATOM   1997  CB  LYS A 129      70.302 -40.209  75.686  1.00  0.00           C  
ATOM   1998  CG  LYS A 129      70.534 -38.768  76.120  1.00  0.00           C  
ATOM   1999  CD  LYS A 129      71.366 -38.010  75.098  1.00  0.00           C  
ATOM   2000  CE  LYS A 129      71.568 -36.560  75.513  1.00  0.00           C  
ATOM   2001  NZ  LYS A 129      72.434 -35.822  74.554  1.00  0.00           N  
ATOM   2002  H   LYS A 129      69.843 -42.740  75.371  1.00  0.00           H  
ATOM   2003  HA  LYS A 129      70.118 -41.089  77.608  1.00  0.00           H  
ATOM   2004 1HB  LYS A 129      71.276 -40.665  75.503  1.00  0.00           H  
ATOM   2005 2HB  LYS A 129      69.767 -40.191  74.736  1.00  0.00           H  
ATOM   2006 1HG  LYS A 129      69.574 -38.265  76.240  1.00  0.00           H  
ATOM   2007 2HG  LYS A 129      71.052 -38.756  77.079  1.00  0.00           H  
ATOM   2008 1HD  LYS A 129      72.341 -38.489  74.994  1.00  0.00           H  
ATOM   2009 2HD  LYS A 129      70.865 -38.034  74.130  1.00  0.00           H  
ATOM   2010 1HE  LYS A 129      70.602 -36.060  75.570  1.00  0.00           H  
ATOM   2011 2HE  LYS A 129      72.029 -36.525  76.500  1.00  0.00           H  
ATOM   2012 1HZ  LYS A 129      72.543 -34.867  74.864  1.00  0.00           H  
ATOM   2013 2HZ  LYS A 129      73.340 -36.266  74.507  1.00  0.00           H  
ATOM   2014 3HZ  LYS A 129      72.007 -35.831  73.638  1.00  0.00           H  
ATOM   2015  N   PHE A 130      67.199 -40.662  76.104  1.00  0.00           N  
ATOM   2016  CA  PHE A 130      65.835 -40.085  76.208  1.00  0.00           C  
ATOM   2017  C   PHE A 130      64.833 -41.026  76.896  1.00  0.00           C  
ATOM   2018  O   PHE A 130      63.925 -40.572  77.600  1.00  0.00           O  
ATOM   2019  CB  PHE A 130      65.309 -39.729  74.816  1.00  0.00           C  
ATOM   2020  CG  PHE A 130      66.024 -38.573  74.176  1.00  0.00           C  
ATOM   2021  CD1 PHE A 130      67.188 -38.776  73.449  1.00  0.00           C  
ATOM   2022  CD2 PHE A 130      65.535 -37.281  74.299  1.00  0.00           C  
ATOM   2023  CE1 PHE A 130      67.847 -37.713  72.860  1.00  0.00           C  
ATOM   2024  CE2 PHE A 130      66.191 -36.218  73.710  1.00  0.00           C  
ATOM   2025  CZ  PHE A 130      67.349 -36.435  72.990  1.00  0.00           C  
ATOM   2026  H   PHE A 130      67.415 -41.279  75.334  1.00  0.00           H  
ATOM   2027  HA  PHE A 130      65.887 -39.183  76.818  1.00  0.00           H  
ATOM   2028 1HB  PHE A 130      65.403 -40.593  74.159  1.00  0.00           H  
ATOM   2029 2HB  PHE A 130      64.251 -39.480  74.880  1.00  0.00           H  
ATOM   2030  HD1 PHE A 130      67.582 -39.787  73.346  1.00  0.00           H  
ATOM   2031  HD2 PHE A 130      64.621 -37.110  74.868  1.00  0.00           H  
ATOM   2032  HE1 PHE A 130      68.761 -37.887  72.292  1.00  0.00           H  
ATOM   2033  HE2 PHE A 130      65.796 -35.208  73.813  1.00  0.00           H  
ATOM   2034  HZ  PHE A 130      67.868 -35.597  72.526  1.00  0.00           H  
ATOM   2035  N   GLU A 131      64.941 -42.326  76.684  1.00  0.00           N  
ATOM   2036  CA  GLU A 131      63.991 -43.292  77.202  1.00  0.00           C  
ATOM   2037  C   GLU A 131      64.213 -43.770  78.646  1.00  0.00           C  
ATOM   2038  O   GLU A 131      63.278 -44.085  79.356  1.00  0.00           O  
ATOM   2039  CB  GLU A 131      63.983 -44.510  76.275  1.00  0.00           C  
ATOM   2040  CG  GLU A 131      63.532 -44.213  74.852  1.00  0.00           C  
ATOM   2041  CD  GLU A 131      62.141 -43.646  74.786  1.00  0.00           C  
ATOM   2042  OE1 GLU A 131      61.525 -43.513  75.815  1.00  0.00           O  
ATOM   2043  OE2 GLU A 131      61.694 -43.347  73.703  1.00  0.00           O  
ATOM   2044  H   GLU A 131      65.725 -42.651  76.136  1.00  0.00           H  
ATOM   2045  HA  GLU A 131      63.010 -42.819  77.256  1.00  0.00           H  
ATOM   2046 1HB  GLU A 131      64.985 -44.936  76.226  1.00  0.00           H  
ATOM   2047 2HB  GLU A 131      63.322 -45.274  76.683  1.00  0.00           H  
ATOM   2048 1HG  GLU A 131      64.224 -43.501  74.403  1.00  0.00           H  
ATOM   2049 2HG  GLU A 131      63.572 -45.133  74.270  1.00  0.00           H  
ATOM   2050  N   GLY A 132      65.471 -43.955  79.026  1.00  0.00           N  
ATOM   2051  CA  GLY A 132      65.799 -44.418  80.344  1.00  0.00           C  
ATOM   2052  C   GLY A 132      65.237 -45.757  80.698  1.00  0.00           C  
ATOM   2053  O   GLY A 132      65.450 -46.765  79.990  1.00  0.00           O  
ATOM   2054  H   GLY A 132      66.216 -43.766  78.371  1.00  0.00           H  
ATOM   2055 1HA  GLY A 132      66.882 -44.472  80.452  1.00  0.00           H  
ATOM   2056 2HA  GLY A 132      65.439 -43.701  81.081  1.00  0.00           H  
ATOM   2057  N   LYS A 133      64.486 -45.783  81.805  1.00  0.00           N  
ATOM   2058  CA  LYS A 133      63.856 -46.971  82.312  1.00  0.00           C  
ATOM   2059  C   LYS A 133      62.818 -47.615  81.399  1.00  0.00           C  
ATOM   2060  O   LYS A 133      62.471 -48.772  81.572  1.00  0.00           O  
ATOM   2061  CB  LYS A 133      63.213 -46.649  83.661  1.00  0.00           C  
ATOM   2062  CG  LYS A 133      64.207 -46.380  84.783  1.00  0.00           C  
ATOM   2063  CD  LYS A 133      63.494 -46.057  86.088  1.00  0.00           C  
ATOM   2064  CE  LYS A 133      64.486 -45.791  87.211  1.00  0.00           C  
ATOM   2065  NZ  LYS A 133      63.802 -45.438  88.485  1.00  0.00           N  
ATOM   2066  H   LYS A 133      64.365 -44.912  82.302  1.00  0.00           H  
ATOM   2067  HA  LYS A 133      64.621 -47.737  82.448  1.00  0.00           H  
ATOM   2068 1HB  LYS A 133      62.576 -45.770  83.561  1.00  0.00           H  
ATOM   2069 2HB  LYS A 133      62.578 -47.480  83.969  1.00  0.00           H  
ATOM   2070 1HG  LYS A 133      64.836 -47.259  84.931  1.00  0.00           H  
ATOM   2071 2HG  LYS A 133      64.846 -45.540  84.510  1.00  0.00           H  
ATOM   2072 1HD  LYS A 133      62.867 -45.174  85.951  1.00  0.00           H  
ATOM   2073 2HD  LYS A 133      62.856 -46.894  86.371  1.00  0.00           H  
ATOM   2074 1HE  LYS A 133      65.096 -46.677  87.374  1.00  0.00           H  
ATOM   2075 2HE  LYS A 133      65.145 -44.970  86.928  1.00  0.00           H  
ATOM   2076 1HZ  LYS A 133      64.493 -45.269  89.202  1.00  0.00           H  
ATOM   2077 2HZ  LYS A 133      63.247 -44.604  88.350  1.00  0.00           H  
ATOM   2078 3HZ  LYS A 133      63.203 -46.199  88.768  1.00  0.00           H  
ATOM   2079  N   ARG A 134      62.316 -46.851  80.442  1.00  0.00           N  
ATOM   2080  CA  ARG A 134      61.335 -47.397  79.486  1.00  0.00           C  
ATOM   2081  C   ARG A 134      61.919 -48.574  78.704  1.00  0.00           C  
ATOM   2082  O   ARG A 134      61.195 -49.461  78.313  1.00  0.00           O  
ATOM   2083  CB  ARG A 134      60.881 -46.323  78.508  1.00  0.00           C  
ATOM   2084  CG  ARG A 134      59.962 -45.266  79.099  1.00  0.00           C  
ATOM   2085  CD  ARG A 134      59.663 -44.189  78.122  1.00  0.00           C  
ATOM   2086  NE  ARG A 134      58.625 -43.291  78.604  1.00  0.00           N  
ATOM   2087  CZ  ARG A 134      58.137 -42.245  77.911  1.00  0.00           C  
ATOM   2088  NH1 ARG A 134      58.600 -41.977  76.710  1.00  0.00           N  
ATOM   2089  NH2 ARG A 134      57.191 -41.487  78.439  1.00  0.00           N  
ATOM   2090  H   ARG A 134      62.601 -45.886  80.358  1.00  0.00           H  
ATOM   2091  HA  ARG A 134      60.482 -47.780  80.046  1.00  0.00           H  
ATOM   2092 1HB  ARG A 134      61.752 -45.811  78.100  1.00  0.00           H  
ATOM   2093 2HB  ARG A 134      60.355 -46.789  77.674  1.00  0.00           H  
ATOM   2094 1HG  ARG A 134      59.021 -45.729  79.398  1.00  0.00           H  
ATOM   2095 2HG  ARG A 134      60.438 -44.816  79.971  1.00  0.00           H  
ATOM   2096 1HD  ARG A 134      60.563 -43.602  77.940  1.00  0.00           H  
ATOM   2097 2HD  ARG A 134      59.323 -44.631  77.186  1.00  0.00           H  
ATOM   2098  HE  ARG A 134      58.244 -43.465  79.525  1.00  0.00           H  
ATOM   2099 1HH1 ARG A 134      59.323 -42.556  76.307  1.00  0.00           H  
ATOM   2100 2HH1 ARG A 134      58.234 -41.192  76.191  1.00  0.00           H  
ATOM   2101 1HH2 ARG A 134      56.835 -41.692  79.362  1.00  0.00           H  
ATOM   2102 2HH2 ARG A 134      56.825 -40.703  77.920  1.00  0.00           H  
ATOM   2103  N   LEU A 135      63.226 -48.574  78.492  1.00  0.00           N  
ATOM   2104  CA  LEU A 135      63.855 -49.655  77.699  1.00  0.00           C  
ATOM   2105  C   LEU A 135      64.052 -50.944  78.476  1.00  0.00           C  
ATOM   2106  O   LEU A 135      64.454 -51.982  77.878  1.00  0.00           O  
ATOM   2107  CB  LEU A 135      65.217 -49.191  77.167  1.00  0.00           C  
ATOM   2108  CG  LEU A 135      65.187 -47.971  76.237  1.00  0.00           C  
ATOM   2109  CD1 LEU A 135      66.610 -47.593  75.849  1.00  0.00           C  
ATOM   2110  CD2 LEU A 135      64.351 -48.291  75.007  1.00  0.00           C  
ATOM   2111  H   LEU A 135      63.807 -47.838  78.869  1.00  0.00           H  
ATOM   2112  HA  LEU A 135      63.208 -49.886  76.854  1.00  0.00           H  
ATOM   2113 1HB  LEU A 135      65.855 -48.945  78.015  1.00  0.00           H  
ATOM   2114 2HB  LEU A 135      65.676 -50.014  76.620  1.00  0.00           H  
ATOM   2115  HG  LEU A 135      64.748 -47.123  76.764  1.00  0.00           H  
ATOM   2116 1HD1 LEU A 135      66.589 -46.726  75.189  1.00  0.00           H  
ATOM   2117 2HD1 LEU A 135      67.180 -47.350  76.747  1.00  0.00           H  
ATOM   2118 3HD1 LEU A 135      67.081 -48.429  75.335  1.00  0.00           H  
ATOM   2119 1HD2 LEU A 135      64.330 -47.423  74.346  1.00  0.00           H  
ATOM   2120 2HD2 LEU A 135      64.790 -49.138  74.479  1.00  0.00           H  
ATOM   2121 3HD2 LEU A 135      63.335 -48.540  75.312  1.00  0.00           H  
ATOM   2122  N   ALA A 136      63.838 -50.887  79.788  1.00  0.00           N  
ATOM   2123  CA  ALA A 136      63.928 -52.054  80.656  1.00  0.00           C  
ATOM   2124  C   ALA A 136      62.589 -52.785  80.788  1.00  0.00           C  
ATOM   2125  O   ALA A 136      62.510 -53.796  81.493  1.00  0.00           O  
ATOM   2126  CB  ALA A 136      64.456 -51.648  82.029  1.00  0.00           C  
ATOM   2127  H   ALA A 136      63.603 -49.991  80.191  1.00  0.00           H  
ATOM   2128  HA  ALA A 136      64.623 -52.760  80.202  1.00  0.00           H  
ATOM   2129 1HB  ALA A 136      64.519 -52.528  82.669  1.00  0.00           H  
ATOM   2130 2HB  ALA A 136      65.446 -51.205  81.922  1.00  0.00           H  
ATOM   2131 3HB  ALA A 136      63.780 -50.921  82.478  1.00  0.00           H  
ATOM   2132  N   ASP A 137      61.534 -52.291  80.130  1.00  0.00           N  
ATOM   2133  CA  ASP A 137      60.245 -52.984  80.166  1.00  0.00           C  
ATOM   2134  C   ASP A 137      60.284 -54.319  79.416  1.00  0.00           C  
ATOM   2135  O   ASP A 137      61.215 -54.595  78.651  1.00  0.00           O  
ATOM   2136  CB  ASP A 137      59.150 -52.096  79.571  1.00  0.00           C  
ATOM   2137  CG  ASP A 137      58.795 -50.915  80.464  1.00  0.00           C  
ATOM   2138  OD1 ASP A 137      59.197 -50.914  81.603  1.00  0.00           O  
ATOM   2139  OD2 ASP A 137      58.124 -50.025  79.999  1.00  0.00           O  
ATOM   2140  H   ASP A 137      61.617 -51.434  79.601  1.00  0.00           H  
ATOM   2141  HA  ASP A 137      60.024 -53.248  81.201  1.00  0.00           H  
ATOM   2142 1HB  ASP A 137      59.477 -51.715  78.603  1.00  0.00           H  
ATOM   2143 2HB  ASP A 137      58.251 -52.689  79.403  1.00  0.00           H  
ATOM   2144  N   ASP A 138      59.297 -55.171  79.680  1.00  0.00           N  
ATOM   2145  CA  ASP A 138      59.169 -56.460  79.049  1.00  0.00           C  
ATOM   2146  C   ASP A 138      59.113 -56.233  77.521  1.00  0.00           C  
ATOM   2147  O   ASP A 138      58.414 -55.340  77.071  1.00  0.00           O  
ATOM   2148  CB  ASP A 138      57.919 -57.190  79.545  1.00  0.00           C  
ATOM   2149  CG  ASP A 138      58.038 -57.654  80.991  1.00  0.00           C  
ATOM   2150  OD1 ASP A 138      59.123 -57.613  81.520  1.00  0.00           O  
ATOM   2151  OD2 ASP A 138      57.042 -58.046  81.551  1.00  0.00           O  
ATOM   2152  H   ASP A 138      58.607 -54.886  80.361  1.00  0.00           H  
ATOM   2153  HA  ASP A 138      60.025 -57.072  79.337  1.00  0.00           H  
ATOM   2154 1HB  ASP A 138      57.055 -56.531  79.460  1.00  0.00           H  
ATOM   2155 2HB  ASP A 138      57.731 -58.060  78.914  1.00  0.00           H  
ATOM   2156  N   ILE A 139      59.857 -57.024  76.765  1.00  0.00           N  
ATOM   2157  CA  ILE A 139      59.905 -56.863  75.301  1.00  0.00           C  
ATOM   2158  C   ILE A 139      58.510 -57.058  74.731  1.00  0.00           C  
ATOM   2159  O   ILE A 139      58.080 -56.291  73.857  1.00  0.00           O  
ATOM   2160  CB  ILE A 139      60.877 -57.863  74.650  1.00  0.00           C  
ATOM   2161  CG1 ILE A 139      62.321 -57.534  75.038  1.00  0.00           C  
ATOM   2162  CG2 ILE A 139      60.714 -57.855  73.138  1.00  0.00           C  
ATOM   2163  CD1 ILE A 139      63.315 -58.610  74.663  1.00  0.00           C  
ATOM   2164  H   ILE A 139      60.405 -57.753  77.198  1.00  0.00           H  
ATOM   2165  HA  ILE A 139      60.243 -55.853  75.075  1.00  0.00           H  
ATOM   2166  HB  ILE A 139      60.672 -58.866  75.023  1.00  0.00           H  
ATOM   2167 1HG1 ILE A 139      62.625 -56.606  74.555  1.00  0.00           H  
ATOM   2168 2HG1 ILE A 139      62.381 -57.376  76.115  1.00  0.00           H  
ATOM   2169 1HG2 ILE A 139      61.409 -58.567  72.693  1.00  0.00           H  
ATOM   2170 2HG2 ILE A 139      59.694 -58.136  72.881  1.00  0.00           H  
ATOM   2171 3HG2 ILE A 139      60.923 -56.857  72.754  1.00  0.00           H  
ATOM   2172 1HD1 ILE A 139      64.315 -58.305  74.971  1.00  0.00           H  
ATOM   2173 2HD1 ILE A 139      63.049 -59.541  75.165  1.00  0.00           H  
ATOM   2174 3HD1 ILE A 139      63.298 -58.761  73.585  1.00  0.00           H  
ATOM   2175  N   ASP A 140      57.770 -58.052  75.211  1.00  0.00           N  
ATOM   2176  CA  ASP A 140      56.390 -58.235  74.748  1.00  0.00           C  
ATOM   2177  C   ASP A 140      55.483 -57.032  75.040  1.00  0.00           C  
ATOM   2178  O   ASP A 140      54.602 -56.705  74.237  1.00  0.00           O  
ATOM   2179  CB  ASP A 140      55.788 -59.487  75.391  1.00  0.00           C  
ATOM   2180  CG  ASP A 140      56.382 -60.778  74.845  1.00  0.00           C  
ATOM   2181  OD1 ASP A 140      57.022 -60.729  73.822  1.00  0.00           O  
ATOM   2182  OD2 ASP A 140      56.191 -61.802  75.457  1.00  0.00           O  
ATOM   2183  H   ASP A 140      58.147 -58.690  75.897  1.00  0.00           H  
ATOM   2184  HA  ASP A 140      56.403 -58.363  73.665  1.00  0.00           H  
ATOM   2185 1HB  ASP A 140      55.950 -59.456  76.469  1.00  0.00           H  
ATOM   2186 2HB  ASP A 140      54.711 -59.500  75.223  1.00  0.00           H  
ATOM   2187  N   ALA A 141      55.660 -56.406  76.191  1.00  0.00           N  
ATOM   2188  CA  ALA A 141      54.883 -55.246  76.545  1.00  0.00           C  
ATOM   2189  C   ALA A 141      55.157 -54.064  75.624  1.00  0.00           C  
ATOM   2190  O   ALA A 141      54.276 -53.347  75.266  1.00  0.00           O  
ATOM   2191  CB  ALA A 141      55.174 -54.843  77.973  1.00  0.00           C  
ATOM   2192  H   ALA A 141      56.357 -56.747  76.838  1.00  0.00           H  
ATOM   2193  HA  ALA A 141      53.828 -55.506  76.457  1.00  0.00           H  
ATOM   2194 1HB  ALA A 141      54.581 -53.965  78.232  1.00  0.00           H  
ATOM   2195 2HB  ALA A 141      54.917 -55.664  78.642  1.00  0.00           H  
ATOM   2196 3HB  ALA A 141      56.232 -54.609  78.076  1.00  0.00           H  
ATOM   2197  N   MET A 142      56.433 -53.866  75.303  1.00  0.00           N  
ATOM   2198  CA  MET A 142      56.851 -52.797  74.406  1.00  0.00           C  
ATOM   2199  C   MET A 142      56.349 -53.052  72.992  1.00  0.00           C  
ATOM   2200  O   MET A 142      55.968 -52.125  72.277  1.00  0.00           O  
ATOM   2201  CB  MET A 142      58.372 -52.657  74.418  1.00  0.00           C  
ATOM   2202  CG  MET A 142      58.943 -52.108  75.718  1.00  0.00           C  
ATOM   2203  SD  MET A 142      60.697 -51.704  75.590  1.00  0.00           S  
ATOM   2204  CE  MET A 142      61.412 -53.339  75.459  1.00  0.00           C  
ATOM   2205  H   MET A 142      57.132 -54.479  75.697  1.00  0.00           H  
ATOM   2206  HA  MET A 142      56.417 -51.861  74.758  1.00  0.00           H  
ATOM   2207 1HB  MET A 142      58.827 -53.630  74.238  1.00  0.00           H  
ATOM   2208 2HB  MET A 142      58.683 -51.995  73.610  1.00  0.00           H  
ATOM   2209 1HG  MET A 142      58.401 -51.207  76.001  1.00  0.00           H  
ATOM   2210 2HG  MET A 142      58.817 -52.845  76.511  1.00  0.00           H  
ATOM   2211 1HE  MET A 142      62.496 -53.257  75.373  1.00  0.00           H  
ATOM   2212 2HE  MET A 142      61.162 -53.919  76.349  1.00  0.00           H  
ATOM   2213 3HE  MET A 142      61.015 -53.841  74.576  1.00  0.00           H  
ATOM   2214  N   ALA A 143      56.348 -54.321  72.596  1.00  0.00           N  
ATOM   2215  CA  ALA A 143      55.800 -54.718  71.319  1.00  0.00           C  
ATOM   2216  C   ALA A 143      54.310 -54.445  71.234  1.00  0.00           C  
ATOM   2217  O   ALA A 143      53.833 -53.973  70.269  1.00  0.00           O  
ATOM   2218  CB  ALA A 143      56.102 -56.177  71.035  1.00  0.00           C  
ATOM   2219  H   ALA A 143      56.740 -55.027  73.204  1.00  0.00           H  
ATOM   2220  HA  ALA A 143      56.266 -54.107  70.546  1.00  0.00           H  
ATOM   2221 1HB  ALA A 143      55.680 -56.455  70.069  1.00  0.00           H  
ATOM   2222 2HB  ALA A 143      57.181 -56.329  71.017  1.00  0.00           H  
ATOM   2223 3HB  ALA A 143      55.662 -56.798  71.814  1.00  0.00           H  
ATOM   2224  N   LYS A 144      53.599 -54.771  72.290  1.00  0.00           N  
ATOM   2225  CA  LYS A 144      52.171 -54.450  72.350  1.00  0.00           C  
ATOM   2226  C   LYS A 144      51.930 -52.940  72.269  1.00  0.00           C  
ATOM   2227  O   LYS A 144      50.986 -52.486  71.598  1.00  0.00           O  
ATOM   2228  CB  LYS A 144      51.551 -55.011  73.632  1.00  0.00           C  
ATOM   2229  CG  LYS A 144      50.058 -54.751  73.774  1.00  0.00           C  
ATOM   2230  CD  LYS A 144      49.510 -55.363  75.055  1.00  0.00           C  
ATOM   2231  CE  LYS A 144      48.001 -55.197  75.148  1.00  0.00           C  
ATOM   2232  NZ  LYS A 144      47.604 -53.768  75.264  1.00  0.00           N  
ATOM   2233  H   LYS A 144      54.030 -55.246  73.071  1.00  0.00           H  
ATOM   2234  HA  LYS A 144      51.675 -54.918  71.499  1.00  0.00           H  
ATOM   2235 1HB  LYS A 144      51.709 -56.089  73.670  1.00  0.00           H  
ATOM   2236 2HB  LYS A 144      52.051 -54.577  74.498  1.00  0.00           H  
ATOM   2237 1HG  LYS A 144      49.875 -53.676  73.788  1.00  0.00           H  
ATOM   2238 2HG  LYS A 144      49.531 -55.181  72.923  1.00  0.00           H  
ATOM   2239 1HD  LYS A 144      49.753 -56.426  75.084  1.00  0.00           H  
ATOM   2240 2HD  LYS A 144      49.972 -54.879  75.916  1.00  0.00           H  
ATOM   2241 1HE  LYS A 144      47.533 -55.620  74.260  1.00  0.00           H  
ATOM   2242 2HE  LYS A 144      47.628 -55.736  76.019  1.00  0.00           H  
ATOM   2243 1HZ  LYS A 144      46.597 -53.701  75.323  1.00  0.00           H  
ATOM   2244 2HZ  LYS A 144      48.017 -53.370  76.096  1.00  0.00           H  
ATOM   2245 3HZ  LYS A 144      47.927 -53.261  74.453  1.00  0.00           H  
ATOM   2246  N   MET A 145      52.731 -52.158  73.008  1.00  0.00           N  
ATOM   2247  CA  MET A 145      52.635 -50.702  72.957  1.00  0.00           C  
ATOM   2248  C   MET A 145      52.684 -50.191  71.520  1.00  0.00           C  
ATOM   2249  O   MET A 145      51.836 -49.396  71.086  1.00  0.00           O  
ATOM   2250  CB  MET A 145      53.754 -50.071  73.784  1.00  0.00           C  
ATOM   2251  CG  MET A 145      53.804 -48.551  73.722  1.00  0.00           C  
ATOM   2252  SD  MET A 145      55.270 -47.870  74.522  1.00  0.00           S  
ATOM   2253  CE  MET A 145      56.563 -48.515  73.465  1.00  0.00           C  
ATOM   2254  H   MET A 145      53.418 -52.585  73.613  1.00  0.00           H  
ATOM   2255  HA  MET A 145      51.675 -50.404  73.378  1.00  0.00           H  
ATOM   2256 1HB  MET A 145      53.640 -50.359  74.829  1.00  0.00           H  
ATOM   2257 2HB  MET A 145      54.718 -50.452  73.443  1.00  0.00           H  
ATOM   2258 1HG  MET A 145      53.798 -48.230  72.681  1.00  0.00           H  
ATOM   2259 2HG  MET A 145      52.921 -48.138  74.210  1.00  0.00           H  
ATOM   2260 1HE  MET A 145      57.533 -48.180  73.831  1.00  0.00           H  
ATOM   2261 2HE  MET A 145      56.528 -49.605  73.472  1.00  0.00           H  
ATOM   2262 3HE  MET A 145      56.415 -48.154  72.447  1.00  0.00           H  
ATOM   2263  N   ILE A 146      53.701 -50.618  70.798  1.00  0.00           N  
ATOM   2264  CA  ILE A 146      53.847 -50.201  69.399  1.00  0.00           C  
ATOM   2265  C   ILE A 146      52.655 -50.711  68.545  1.00  0.00           C  
ATOM   2266  O   ILE A 146      52.028 -49.968  67.805  1.00  0.00           O  
ATOM   2267  CB  ILE A 146      55.172 -50.719  68.812  1.00  0.00           C  
ATOM   2268  CG1 ILE A 146      56.361 -50.036  69.493  1.00  0.00           C  
ATOM   2269  CG2 ILE A 146      55.213 -50.490  67.309  1.00  0.00           C  
ATOM   2270  CD1 ILE A 146      57.694 -50.678  69.182  1.00  0.00           C  
ATOM   2271  H   ILE A 146      54.389 -51.237  71.201  1.00  0.00           H  
ATOM   2272  HA  ILE A 146      53.872 -49.112  69.364  1.00  0.00           H  
ATOM   2273  HB  ILE A 146      55.266 -51.786  69.010  1.00  0.00           H  
ATOM   2274 1HG1 ILE A 146      56.405 -48.992  69.187  1.00  0.00           H  
ATOM   2275 2HG1 ILE A 146      56.220 -50.053  70.574  1.00  0.00           H  
ATOM   2276 1HG2 ILE A 146      56.157 -50.861  66.910  1.00  0.00           H  
ATOM   2277 2HG2 ILE A 146      54.386 -51.020  66.838  1.00  0.00           H  
ATOM   2278 3HG2 ILE A 146      55.125 -49.423  67.100  1.00  0.00           H  
ATOM   2279 1HD1 ILE A 146      58.487 -50.139  69.701  1.00  0.00           H  
ATOM   2280 2HD1 ILE A 146      57.684 -51.717  69.513  1.00  0.00           H  
ATOM   2281 3HD1 ILE A 146      57.874 -50.640  68.108  1.00  0.00           H  
ATOM   2282  N   ASP A 147      52.297 -51.953  68.756  1.00  0.00           N  
ATOM   2283  CA  ASP A 147      51.148 -52.549  68.032  1.00  0.00           C  
ATOM   2284  C   ASP A 147      49.863 -51.734  68.282  1.00  0.00           C  
ATOM   2285  O   ASP A 147      49.074 -51.472  67.369  1.00  0.00           O  
ATOM   2286  CB  ASP A 147      50.993 -54.010  68.408  1.00  0.00           C  
ATOM   2287  CG  ASP A 147      49.948 -54.710  67.597  1.00  0.00           C  
ATOM   2288  OD1 ASP A 147      50.191 -54.953  66.394  1.00  0.00           O  
ATOM   2289  OD2 ASP A 147      48.870 -55.012  68.154  1.00  0.00           O  
ATOM   2290  H   ASP A 147      52.807 -52.518  69.420  1.00  0.00           H  
ATOM   2291  HA  ASP A 147      51.340 -52.480  66.961  1.00  0.00           H  
ATOM   2292 1HB  ASP A 147      51.945 -54.524  68.270  1.00  0.00           H  
ATOM   2293 2HB  ASP A 147      50.728 -54.088  69.463  1.00  0.00           H  
ATOM   2294  N   ASP A 148      49.631 -51.346  69.550  1.00  0.00           N  
ATOM   2295  CA  ASP A 148      48.425 -50.548  69.871  1.00  0.00           C  
ATOM   2296  C   ASP A 148      48.427 -49.164  69.243  1.00  0.00           C  
ATOM   2297  O   ASP A 148      47.407 -48.687  68.773  1.00  0.00           O  
ATOM   2298  CB  ASP A 148      48.277 -50.399  71.387  1.00  0.00           C  
ATOM   2299  CG  ASP A 148      47.908 -51.705  72.077  1.00  0.00           C  
ATOM   2300  OD1 ASP A 148      47.475 -52.610  71.403  1.00  0.00           O  
ATOM   2301  OD2 ASP A 148      48.062 -51.786  73.272  1.00  0.00           O  
ATOM   2302  H   ASP A 148      50.271 -51.590  70.292  1.00  0.00           H  
ATOM   2303  HA  ASP A 148      47.555 -51.051  69.447  1.00  0.00           H  
ATOM   2304 1HB  ASP A 148      49.212 -50.033  71.810  1.00  0.00           H  
ATOM   2305 2HB  ASP A 148      47.506 -49.659  71.606  1.00  0.00           H  
ATOM   2306  N   GLU A 149      49.587 -48.495  69.188  1.00  0.00           N  
ATOM   2307  CA  GLU A 149      49.712 -47.213  68.533  1.00  0.00           C  
ATOM   2308  C   GLU A 149      49.547 -47.343  67.005  1.00  0.00           C  
ATOM   2309  O   GLU A 149      49.026 -46.450  66.375  1.00  0.00           O  
ATOM   2310  CB  GLU A 149      51.029 -46.541  68.911  1.00  0.00           C  
ATOM   2311  CG  GLU A 149      50.973 -46.129  70.409  1.00  0.00           C  
ATOM   2312  CD  GLU A 149      52.192 -45.368  70.879  1.00  0.00           C  
ATOM   2313  OE1 GLU A 149      53.214 -45.409  70.178  1.00  0.00           O  
ATOM   2314  OE2 GLU A 149      52.152 -44.693  71.952  1.00  0.00           O  
ATOM   2315  H   GLU A 149      50.400 -48.907  69.622  1.00  0.00           H  
ATOM   2316  HA  GLU A 149      48.890 -46.576  68.861  1.00  0.00           H  
ATOM   2317 1HB  GLU A 149      51.854 -47.231  68.732  1.00  0.00           H  
ATOM   2318 2HB  GLU A 149      51.188 -45.669  68.277  1.00  0.00           H  
ATOM   2319 1HG  GLU A 149      50.095 -45.504  70.570  1.00  0.00           H  
ATOM   2320 2HG  GLU A 149      50.864 -47.025  71.018  1.00  0.00           H  
ATOM   2321  N   LEU A 150      49.974 -48.479  66.463  1.00  0.00           N  
ATOM   2322  CA  LEU A 150      49.775 -48.722  65.023  1.00  0.00           C  
ATOM   2323  C   LEU A 150      48.325 -49.001  64.652  1.00  0.00           C  
ATOM   2324  O   LEU A 150      47.893 -48.600  63.546  1.00  0.00           O  
ATOM   2325  CB  LEU A 150      50.637 -49.897  64.551  1.00  0.00           C  
ATOM   2326  CG  LEU A 150      52.160 -49.738  64.527  1.00  0.00           C  
ATOM   2327  CD1 LEU A 150      52.915 -51.055  64.314  1.00  0.00           C  
ATOM   2328  CD2 LEU A 150      52.586 -48.706  63.516  1.00  0.00           C  
ATOM   2329  H   LEU A 150      50.436 -49.183  67.021  1.00  0.00           H  
ATOM   2330  HA  LEU A 150      50.076 -47.829  64.477  1.00  0.00           H  
ATOM   2331 1HB  LEU A 150      50.436 -50.755  65.191  1.00  0.00           H  
ATOM   2332 2HB  LEU A 150      50.346 -50.154  63.532  1.00  0.00           H  
ATOM   2333  HG  LEU A 150      52.508 -49.423  65.511  1.00  0.00           H  
ATOM   2334 1HD1 LEU A 150      53.988 -50.863  64.309  1.00  0.00           H  
ATOM   2335 2HD1 LEU A 150      52.675 -51.747  65.121  1.00  0.00           H  
ATOM   2336 3HD1 LEU A 150      52.621 -51.493  63.361  1.00  0.00           H  
ATOM   2337 1HD2 LEU A 150      53.673 -48.616  63.525  1.00  0.00           H  
ATOM   2338 2HD2 LEU A 150      52.255 -49.011  62.523  1.00  0.00           H  
ATOM   2339 3HD2 LEU A 150      52.140 -47.744  63.768  1.00  0.00           H  
ATOM   2340  N   ASN A 151      47.588 -49.693  65.504  1.00  0.00           N  
ATOM   2341  CA  ASN A 151      46.250 -50.207  65.131  1.00  0.00           C  
ATOM   2342  C   ASN A 151      45.075 -49.552  65.858  1.00  0.00           C  
ATOM   2343  O   ASN A 151      44.000 -49.461  65.297  1.00  0.00           O  
ATOM   2344  CB  ASN A 151      46.207 -51.706  65.373  1.00  0.00           C  
ATOM   2345  CG  ASN A 151      47.132 -52.423  64.442  1.00  0.00           C  
ATOM   2346  OD1 ASN A 151      46.888 -52.449  63.247  1.00  0.00           O  
ATOM   2347  ND2 ASN A 151      48.239 -52.940  64.961  1.00  0.00           N  
ATOM   2348  H   ASN A 151      47.945 -49.875  66.431  1.00  0.00           H  
ATOM   2349  HA  ASN A 151      46.085 -50.007  64.071  1.00  0.00           H  
ATOM   2350 1HB  ASN A 151      46.489 -51.916  66.405  1.00  0.00           H  
ATOM   2351 2HB  ASN A 151      45.189 -52.069  65.231  1.00  0.00           H  
ATOM   2352 1HD2 ASN A 151      48.886 -53.428  64.374  1.00  0.00           H  
ATOM   2353 2HD2 ASN A 151      48.427 -52.842  65.938  1.00  0.00           H  
ATOM   2354  N   ILE A 152      45.290 -49.111  67.088  1.00  0.00           N  
ATOM   2355  CA  ILE A 152      44.217 -48.529  67.927  1.00  0.00           C  
ATOM   2356  C   ILE A 152      44.283 -46.991  67.967  1.00  0.00           C  
ATOM   2357  O   ILE A 152      43.301 -46.283  67.642  1.00  0.00           O  
ATOM   2358  CB  ILE A 152      44.292 -49.076  69.365  1.00  0.00           C  
ATOM   2359  CG1 ILE A 152      44.055 -50.589  69.374  1.00  0.00           C  
ATOM   2360  CG2 ILE A 152      43.280 -48.371  70.255  1.00  0.00           C  
ATOM   2361  CD1 ILE A 152      44.332 -51.242  70.708  1.00  0.00           C  
ATOM   2362  H   ILE A 152      46.226 -49.176  67.461  1.00  0.00           H  
ATOM   2363  HA  ILE A 152      43.255 -48.783  67.483  1.00  0.00           H  
ATOM   2364  HB  ILE A 152      45.291 -48.911  69.765  1.00  0.00           H  
ATOM   2365 1HG1 ILE A 152      43.022 -50.797  69.099  1.00  0.00           H  
ATOM   2366 2HG1 ILE A 152      44.692 -51.061  68.625  1.00  0.00           H  
ATOM   2367 1HG2 ILE A 152      43.346 -48.770  71.267  1.00  0.00           H  
ATOM   2368 2HG2 ILE A 152      43.493 -47.303  70.272  1.00  0.00           H  
ATOM   2369 3HG2 ILE A 152      42.276 -48.535  69.866  1.00  0.00           H  
ATOM   2370 1HD1 ILE A 152      44.143 -52.313  70.635  1.00  0.00           H  
ATOM   2371 2HD1 ILE A 152      45.373 -51.076  70.986  1.00  0.00           H  
ATOM   2372 3HD1 ILE A 152      43.681 -50.810  71.467  1.00  0.00           H  
ATOM   2373  N   GLY A 153      45.438 -46.454  68.348  1.00  0.00           N  
ATOM   2374  CA  GLY A 153      45.619 -45.033  68.435  1.00  0.00           C  
ATOM   2375  C   GLY A 153      46.682 -44.625  69.420  1.00  0.00           C  
ATOM   2376  O   GLY A 153      47.160 -45.479  70.201  1.00  0.00           O  
ATOM   2377  H   GLY A 153      46.208 -47.063  68.584  1.00  0.00           H  
ATOM   2378 1HA  GLY A 153      45.887 -44.640  67.454  1.00  0.00           H  
ATOM   2379 2HA  GLY A 153      44.680 -44.563  68.723  1.00  0.00           H  
ATOM   2380  N   ILE A 154      47.029 -43.344  69.342  1.00  0.00           N  
ATOM   2381  CA  ILE A 154      48.122 -42.749  70.104  1.00  0.00           C  
ATOM   2382  C   ILE A 154      47.602 -41.782  71.168  1.00  0.00           C  
ATOM   2383  O   ILE A 154      46.808 -40.881  70.890  1.00  0.00           O  
ATOM   2384  CB  ILE A 154      49.104 -42.043  69.167  1.00  0.00           C  
ATOM   2385  CG1 ILE A 154      49.707 -43.102  68.238  1.00  0.00           C  
ATOM   2386  CG2 ILE A 154      50.187 -41.317  69.932  1.00  0.00           C  
ATOM   2387  CD1 ILE A 154      50.464 -42.507  67.110  1.00  0.00           C  
ATOM   2388  H   ILE A 154      46.495 -42.762  68.712  1.00  0.00           H  
ATOM   2389  HA  ILE A 154      48.651 -43.544  70.629  1.00  0.00           H  
ATOM   2390  HB  ILE A 154      48.568 -41.315  68.559  1.00  0.00           H  
ATOM   2391 1HG1 ILE A 154      50.373 -43.749  68.808  1.00  0.00           H  
ATOM   2392 2HG1 ILE A 154      48.911 -43.729  67.835  1.00  0.00           H  
ATOM   2393 1HG2 ILE A 154      50.864 -40.830  69.230  1.00  0.00           H  
ATOM   2394 2HG2 ILE A 154      49.734 -40.567  70.579  1.00  0.00           H  
ATOM   2395 3HG2 ILE A 154      50.745 -42.030  70.538  1.00  0.00           H  
ATOM   2396 1HD1 ILE A 154      50.869 -43.302  66.483  1.00  0.00           H  
ATOM   2397 2HD1 ILE A 154      49.798 -41.880  66.516  1.00  0.00           H  
ATOM   2398 3HD1 ILE A 154      51.281 -41.901  67.500  1.00  0.00           H  
ATOM   2399  N   ASP A 155      48.096 -41.982  72.375  1.00  0.00           N  
ATOM   2400  CA  ASP A 155      47.871 -41.052  73.493  1.00  0.00           C  
ATOM   2401  C   ASP A 155      46.373 -40.834  73.767  1.00  0.00           C  
ATOM   2402  O   ASP A 155      45.914 -39.710  74.055  1.00  0.00           O  
ATOM   2403  CB  ASP A 155      48.637 -39.746  73.307  1.00  0.00           C  
ATOM   2404  CG  ASP A 155      50.184 -39.935  73.358  1.00  0.00           C  
ATOM   2405  OD1 ASP A 155      50.698 -40.800  74.121  1.00  0.00           O  
ATOM   2406  OD2 ASP A 155      50.844 -39.217  72.604  1.00  0.00           O  
ATOM   2407  H   ASP A 155      48.652 -42.811  72.528  1.00  0.00           H  
ATOM   2408  HA  ASP A 155      48.226 -41.523  74.411  1.00  0.00           H  
ATOM   2409 1HB  ASP A 155      48.372 -39.302  72.347  1.00  0.00           H  
ATOM   2410 2HB  ASP A 155      48.347 -39.039  74.085  1.00  0.00           H  
ATOM   2411  N   GLY A 156      45.629 -41.917  73.708  1.00  0.00           N  
ATOM   2412  CA  GLY A 156      44.215 -41.863  74.066  1.00  0.00           C  
ATOM   2413  C   GLY A 156      43.325 -41.498  72.898  1.00  0.00           C  
ATOM   2414  O   GLY A 156      42.075 -41.519  73.003  1.00  0.00           O  
ATOM   2415  H   GLY A 156      46.029 -42.796  73.415  1.00  0.00           H  
ATOM   2416 1HA  GLY A 156      43.901 -42.830  74.457  1.00  0.00           H  
ATOM   2417 2HA  GLY A 156      44.068 -41.132  74.860  1.00  0.00           H  
ATOM   2418  N   THR A 157      43.922 -41.164  71.760  1.00  0.00           N  
ATOM   2419  CA  THR A 157      43.155 -40.794  70.570  1.00  0.00           C  
ATOM   2420  C   THR A 157      42.912 -41.987  69.645  1.00  0.00           C  
ATOM   2421  O   THR A 157      43.328 -43.106  69.897  1.00  0.00           O  
ATOM   2422  CB  THR A 157      43.866 -39.675  69.787  1.00  0.00           C  
ATOM   2423  OG1 THR A 157      45.052 -40.198  69.174  1.00  0.00           O  
ATOM   2424  CG2 THR A 157      44.242 -38.530  70.714  1.00  0.00           C  
ATOM   2425  H   THR A 157      44.931 -41.165  71.714  1.00  0.00           H  
ATOM   2426  HA  THR A 157      42.182 -40.418  70.889  1.00  0.00           H  
ATOM   2427  HB  THR A 157      43.205 -39.301  69.006  1.00  0.00           H  
ATOM   2428  HG1 THR A 157      45.775 -40.176  69.806  1.00  0.00           H  
ATOM   2429 1HG2 THR A 157      44.743 -37.749  70.143  1.00  0.00           H  
ATOM   2430 2HG2 THR A 157      43.341 -38.123  71.173  1.00  0.00           H  
ATOM   2431 3HG2 THR A 157      44.911 -38.896  71.492  1.00  0.00           H  
ATOM   2432  N   ASP A 158      42.265 -41.704  68.522  1.00  0.00           N  
ATOM   2433  CA  ASP A 158      42.109 -42.716  67.494  1.00  0.00           C  
ATOM   2434  C   ASP A 158      43.057 -42.478  66.340  1.00  0.00           C  
ATOM   2435  O   ASP A 158      42.803 -42.997  65.254  1.00  0.00           O  
ATOM   2436  CB  ASP A 158      40.667 -42.739  66.979  1.00  0.00           C  
ATOM   2437  CG  ASP A 158      40.245 -41.422  66.341  1.00  0.00           C  
ATOM   2438  OD1 ASP A 158      40.988 -40.474  66.433  1.00  0.00           O  
ATOM   2439  OD2 ASP A 158      39.183 -41.377  65.768  1.00  0.00           O  
ATOM   2440  H   ASP A 158      41.875 -40.785  68.371  1.00  0.00           H  
ATOM   2441  HA  ASP A 158      42.355 -43.687  67.924  1.00  0.00           H  
ATOM   2442 1HB  ASP A 158      40.557 -43.535  66.242  1.00  0.00           H  
ATOM   2443 2HB  ASP A 158      39.990 -42.960  67.804  1.00  0.00           H  
ATOM   2444  N   ILE A 159      44.154 -41.774  66.582  1.00  0.00           N  
ATOM   2445  CA  ILE A 159      45.118 -41.469  65.509  1.00  0.00           C  
ATOM   2446  C   ILE A 159      46.204 -42.541  65.554  1.00  0.00           C  
ATOM   2447  O   ILE A 159      46.908 -42.683  66.549  1.00  0.00           O  
ATOM   2448  CB  ILE A 159      45.762 -40.098  65.674  1.00  0.00           C  
ATOM   2449  CG1 ILE A 159      44.709 -38.958  65.756  1.00  0.00           C  
ATOM   2450  CG2 ILE A 159      46.728 -39.848  64.541  1.00  0.00           C  
ATOM   2451  CD1 ILE A 159      45.273 -37.659  66.200  1.00  0.00           C  
ATOM   2452  H   ILE A 159      44.336 -41.439  67.517  1.00  0.00           H  
ATOM   2453  HA  ILE A 159      44.589 -41.472  64.557  1.00  0.00           H  
ATOM   2454  HB  ILE A 159      46.299 -40.060  66.621  1.00  0.00           H  
ATOM   2455 1HG1 ILE A 159      44.249 -38.817  64.779  1.00  0.00           H  
ATOM   2456 2HG1 ILE A 159      43.918 -39.242  66.451  1.00  0.00           H  
ATOM   2457 1HG2 ILE A 159      47.185 -38.867  64.663  1.00  0.00           H  
ATOM   2458 2HG2 ILE A 159      47.503 -40.613  64.549  1.00  0.00           H  
ATOM   2459 3HG2 ILE A 159      46.193 -39.884  63.592  1.00  0.00           H  
ATOM   2460 1HD1 ILE A 159      44.480 -36.910  66.234  1.00  0.00           H  
ATOM   2461 2HD1 ILE A 159      45.709 -37.771  67.193  1.00  0.00           H  
ATOM   2462 3HD1 ILE A 159      46.043 -37.339  65.499  1.00  0.00           H  
ATOM   2463  N   ARG A 160      46.360 -43.241  64.433  1.00  0.00           N  
ATOM   2464  CA  ARG A 160      47.263 -44.379  64.322  1.00  0.00           C  
ATOM   2465  C   ARG A 160      48.584 -43.993  63.629  1.00  0.00           C  
ATOM   2466  O   ARG A 160      48.631 -43.086  62.770  1.00  0.00           O  
ATOM   2467  CB  ARG A 160      46.548 -45.466  63.495  1.00  0.00           C  
ATOM   2468  CG  ARG A 160      45.320 -46.047  64.212  1.00  0.00           C  
ATOM   2469  CD  ARG A 160      44.441 -46.865  63.274  1.00  0.00           C  
ATOM   2470  NE  ARG A 160      45.172 -48.004  62.731  1.00  0.00           N  
ATOM   2471  CZ  ARG A 160      44.687 -48.849  61.832  1.00  0.00           C  
ATOM   2472  NH1 ARG A 160      45.417 -49.866  61.408  1.00  0.00           N  
ATOM   2473  NH2 ARG A 160      43.443 -48.692  61.390  1.00  0.00           N  
ATOM   2474  H   ARG A 160      45.821 -42.959  63.627  1.00  0.00           H  
ATOM   2475  HA  ARG A 160      47.475 -44.753  65.325  1.00  0.00           H  
ATOM   2476 1HB  ARG A 160      46.230 -45.047  62.542  1.00  0.00           H  
ATOM   2477 2HB  ARG A 160      47.244 -46.277  63.281  1.00  0.00           H  
ATOM   2478 1HG  ARG A 160      45.646 -46.698  65.024  1.00  0.00           H  
ATOM   2479 2HG  ARG A 160      44.717 -45.234  64.618  1.00  0.00           H  
ATOM   2480 1HD  ARG A 160      43.573 -47.236  63.819  1.00  0.00           H  
ATOM   2481 2HD  ARG A 160      44.108 -46.238  62.448  1.00  0.00           H  
ATOM   2482  HE  ARG A 160      46.115 -48.159  63.063  1.00  0.00           H  
ATOM   2483 1HH1 ARG A 160      46.350 -50.003  61.769  1.00  0.00           H  
ATOM   2484 2HH1 ARG A 160      45.041 -50.506  60.724  1.00  0.00           H  
ATOM   2485 1HH2 ARG A 160      42.875 -47.932  61.738  1.00  0.00           H  
ATOM   2486 2HH2 ARG A 160      43.067 -49.331  60.706  1.00  0.00           H  
ATOM   2487  N   ALA A 161      49.634 -44.719  64.007  1.00  0.00           N  
ATOM   2488  CA  ALA A 161      50.940 -44.612  63.378  1.00  0.00           C  
ATOM   2489  C   ALA A 161      51.023 -45.508  62.157  1.00  0.00           C  
ATOM   2490  O   ALA A 161      50.425 -46.605  62.089  1.00  0.00           O  
ATOM   2491  CB  ALA A 161      51.996 -45.002  64.388  1.00  0.00           C  
ATOM   2492  H   ALA A 161      49.506 -45.372  64.767  1.00  0.00           H  
ATOM   2493  HA  ALA A 161      51.086 -43.575  63.075  1.00  0.00           H  
ATOM   2494 1HB  ALA A 161      52.982 -44.926  63.931  1.00  0.00           H  
ATOM   2495 2HB  ALA A 161      51.942 -44.334  65.247  1.00  0.00           H  
ATOM   2496 3HB  ALA A 161      51.825 -46.027  64.714  1.00  0.00           H  
ATOM   2497  N   GLY A 162      51.883 -45.080  61.233  1.00  0.00           N  
ATOM   2498  CA  GLY A 162      52.100 -45.771  59.952  1.00  0.00           C  
ATOM   2499  C   GLY A 162      53.554 -46.199  59.720  1.00  0.00           C  
ATOM   2500  O   GLY A 162      53.904 -46.565  58.592  1.00  0.00           O  
ATOM   2501  H   GLY A 162      52.405 -44.238  61.432  1.00  0.00           H  
ATOM   2502 1HA  GLY A 162      51.469 -46.659  59.907  1.00  0.00           H  
ATOM   2503 2HA  GLY A 162      51.799 -45.121  59.132  1.00  0.00           H  
ATOM   2504  N   MET A 163      54.385 -46.142  60.769  1.00  0.00           N  
ATOM   2505  CA  MET A 163      55.791 -46.542  60.713  1.00  0.00           C  
ATOM   2506  C   MET A 163      56.259 -46.827  62.145  1.00  0.00           C  
ATOM   2507  O   MET A 163      55.810 -46.180  63.077  1.00  0.00           O  
ATOM   2508  CB  MET A 163      56.671 -45.452  60.078  1.00  0.00           C  
ATOM   2509  CG  MET A 163      58.143 -45.829  59.926  1.00  0.00           C  
ATOM   2510  SD  MET A 163      59.123 -44.648  58.992  1.00  0.00           S  
ATOM   2511  CE  MET A 163      59.411 -43.403  60.235  1.00  0.00           C  
ATOM   2512  H   MET A 163      54.004 -45.802  61.641  1.00  0.00           H  
ATOM   2513  HA  MET A 163      55.871 -47.440  60.100  1.00  0.00           H  
ATOM   2514 1HB  MET A 163      56.289 -45.206  59.088  1.00  0.00           H  
ATOM   2515 2HB  MET A 163      56.622 -44.545  60.682  1.00  0.00           H  
ATOM   2516 1HG  MET A 163      58.597 -45.925  60.912  1.00  0.00           H  
ATOM   2517 2HG  MET A 163      58.221 -46.791  59.421  1.00  0.00           H  
ATOM   2518 1HE  MET A 163      60.009 -42.596  59.810  1.00  0.00           H  
ATOM   2519 2HE  MET A 163      58.456 -43.005  60.580  1.00  0.00           H  
ATOM   2520 3HE  MET A 163      59.945 -43.845  61.077  1.00  0.00           H  
ATOM   2521  N   ILE A 164      57.146 -47.783  62.242  1.00  0.00           N  
ATOM   2522  CA  ILE A 164      57.790 -48.178  63.495  1.00  0.00           C  
ATOM   2523  C   ILE A 164      59.128 -47.482  63.550  1.00  0.00           C  
ATOM   2524  O   ILE A 164      59.951 -47.603  62.645  1.00  0.00           O  
ATOM   2525  CB  ILE A 164      57.979 -49.702  63.600  1.00  0.00           C  
ATOM   2526  CG1 ILE A 164      56.625 -50.414  63.535  1.00  0.00           C  
ATOM   2527  CG2 ILE A 164      58.712 -50.061  64.883  1.00  0.00           C  
ATOM   2528  CD1 ILE A 164      56.730 -51.914  63.383  1.00  0.00           C  
ATOM   2529  H   ILE A 164      57.389 -48.268  61.390  1.00  0.00           H  
ATOM   2530  HA  ILE A 164      57.171 -47.836  64.324  1.00  0.00           H  
ATOM   2531  HB  ILE A 164      58.561 -50.056  62.749  1.00  0.00           H  
ATOM   2532 1HG1 ILE A 164      56.059 -50.202  64.442  1.00  0.00           H  
ATOM   2533 2HG1 ILE A 164      56.050 -50.026  62.694  1.00  0.00           H  
ATOM   2534 1HG2 ILE A 164      58.837 -51.142  64.941  1.00  0.00           H  
ATOM   2535 2HG2 ILE A 164      59.691 -49.582  64.889  1.00  0.00           H  
ATOM   2536 3HG2 ILE A 164      58.134 -49.716  65.741  1.00  0.00           H  
ATOM   2537 1HD1 ILE A 164      55.730 -52.347  63.345  1.00  0.00           H  
ATOM   2538 2HD1 ILE A 164      57.263 -52.150  62.462  1.00  0.00           H  
ATOM   2539 3HD1 ILE A 164      57.272 -52.329  64.232  1.00  0.00           H  
ATOM   2540  N   GLY A 165      59.344 -46.687  64.586  1.00  0.00           N  
ATOM   2541  CA  GLY A 165      60.570 -45.962  64.696  1.00  0.00           C  
ATOM   2542  C   GLY A 165      60.338 -44.506  64.983  1.00  0.00           C  
ATOM   2543  O   GLY A 165      59.209 -44.143  65.320  1.00  0.00           O  
ATOM   2544  H   GLY A 165      58.645 -46.584  65.308  1.00  0.00           H  
ATOM   2545 1HA  GLY A 165      61.179 -46.394  65.491  1.00  0.00           H  
ATOM   2546 2HA  GLY A 165      61.135 -46.060  63.769  1.00  0.00           H  
ATOM   2547  N   GLU A 166      61.388 -43.686  64.873  1.00  0.00           N  
ATOM   2548  CA  GLU A 166      62.757 -44.155  64.599  1.00  0.00           C  
ATOM   2549  C   GLU A 166      63.232 -44.868  65.878  1.00  0.00           C  
ATOM   2550  O   GLU A 166      63.063 -44.376  67.019  1.00  0.00           O  
ATOM   2551  CB  GLU A 166      63.724 -43.031  64.140  1.00  0.00           C  
ATOM   2552  CG  GLU A 166      63.848 -41.860  65.064  1.00  0.00           C  
ATOM   2553  CD  GLU A 166      64.786 -40.827  64.468  1.00  0.00           C  
ATOM   2554  OE1 GLU A 166      65.972 -41.167  64.440  1.00  0.00           O  
ATOM   2555  OE2 GLU A 166      64.389 -39.796  63.920  1.00  0.00           O  
ATOM   2556  H   GLU A 166      61.220 -42.697  64.986  1.00  0.00           H  
ATOM   2557  HA  GLU A 166      62.717 -44.890  63.795  1.00  0.00           H  
ATOM   2558 1HB  GLU A 166      64.725 -43.444  64.008  1.00  0.00           H  
ATOM   2559 2HB  GLU A 166      63.400 -42.645  63.174  1.00  0.00           H  
ATOM   2560 1HG  GLU A 166      62.860 -41.429  65.222  1.00  0.00           H  
ATOM   2561 2HG  GLU A 166      64.220 -42.208  66.027  1.00  0.00           H  
ATOM   2562  N   ILE A 167      63.791 -46.050  65.686  1.00  0.00           N  
ATOM   2563  CA  ILE A 167      64.183 -46.900  66.787  1.00  0.00           C  
ATOM   2564  C   ILE A 167      65.614 -46.516  67.167  1.00  0.00           C  
ATOM   2565  O   ILE A 167      66.521 -46.534  66.354  1.00  0.00           O  
ATOM   2566  CB  ILE A 167      64.118 -48.380  66.437  1.00  0.00           C  
ATOM   2567  CG1 ILE A 167      62.712 -48.799  66.021  1.00  0.00           C  
ATOM   2568  CG2 ILE A 167      64.605 -49.219  67.617  1.00  0.00           C  
ATOM   2569  CD1 ILE A 167      61.632 -48.588  67.080  1.00  0.00           C  
ATOM   2570  H   ILE A 167      63.949 -46.367  64.740  1.00  0.00           H  
ATOM   2571  HA  ILE A 167      63.499 -46.727  67.617  1.00  0.00           H  
ATOM   2572  HB  ILE A 167      64.750 -48.578  65.572  1.00  0.00           H  
ATOM   2573 1HG1 ILE A 167      62.415 -48.243  65.132  1.00  0.00           H  
ATOM   2574 2HG1 ILE A 167      62.710 -49.858  65.758  1.00  0.00           H  
ATOM   2575 1HG2 ILE A 167      64.553 -50.277  67.357  1.00  0.00           H  
ATOM   2576 2HG2 ILE A 167      65.634 -48.953  67.852  1.00  0.00           H  
ATOM   2577 3HG2 ILE A 167      63.973 -49.028  68.484  1.00  0.00           H  
ATOM   2578 1HD1 ILE A 167      60.669 -48.916  66.688  1.00  0.00           H  
ATOM   2579 2HD1 ILE A 167      61.878 -49.167  67.971  1.00  0.00           H  
ATOM   2580 3HD1 ILE A 167      61.577 -47.531  67.337  1.00  0.00           H  
ATOM   2581  N   GLY A 168      65.816 -46.105  68.413  1.00  0.00           N  
ATOM   2582  CA  GLY A 168      67.122 -45.616  68.813  1.00  0.00           C  
ATOM   2583  C   GLY A 168      68.219 -46.642  68.992  1.00  0.00           C  
ATOM   2584  O   GLY A 168      68.118 -47.536  69.877  1.00  0.00           O  
ATOM   2585  H   GLY A 168      65.069 -46.126  69.093  1.00  0.00           H  
ATOM   2586 1HA  GLY A 168      67.485 -44.900  68.076  1.00  0.00           H  
ATOM   2587 2HA  GLY A 168      67.037 -45.086  69.761  1.00  0.00           H  
ATOM   2588  N   VAL A 169      69.288 -46.531  68.186  1.00  0.00           N  
ATOM   2589  CA  VAL A 169      70.534 -47.280  68.429  1.00  0.00           C  
ATOM   2590  C   VAL A 169      71.601 -46.208  68.698  1.00  0.00           C  
ATOM   2591  O   VAL A 169      71.971 -45.430  67.792  1.00  0.00           O  
ATOM   2592  CB  VAL A 169      70.927 -48.152  67.222  1.00  0.00           C  
ATOM   2593  CG1 VAL A 169      72.244 -48.865  67.487  1.00  0.00           C  
ATOM   2594  CG2 VAL A 169      69.821 -49.155  66.926  1.00  0.00           C  
ATOM   2595  H   VAL A 169      69.233 -45.914  67.389  1.00  0.00           H  
ATOM   2596  HA  VAL A 169      70.377 -47.947  69.278  1.00  0.00           H  
ATOM   2597  HB  VAL A 169      71.077 -47.510  66.355  1.00  0.00           H  
ATOM   2598 1HG1 VAL A 169      72.507 -49.477  66.623  1.00  0.00           H  
ATOM   2599 2HG1 VAL A 169      73.028 -48.128  67.660  1.00  0.00           H  
ATOM   2600 3HG1 VAL A 169      72.143 -49.502  68.365  1.00  0.00           H  
ATOM   2601 1HG2 VAL A 169      70.105 -49.768  66.071  1.00  0.00           H  
ATOM   2602 2HG2 VAL A 169      69.667 -49.793  67.796  1.00  0.00           H  
ATOM   2603 3HG2 VAL A 169      68.898 -48.622  66.699  1.00  0.00           H  
ATOM   2604  N   SER A 170      72.081 -46.127  69.950  1.00  0.00           N  
ATOM   2605  CA  SER A 170      73.038 -45.120  70.351  1.00  0.00           C  
ATOM   2606  C   SER A 170      74.463 -45.556  69.954  1.00  0.00           C  
ATOM   2607  O   SER A 170      74.679 -46.713  69.584  1.00  0.00           O  
ATOM   2608  CB  SER A 170      72.950 -44.888  71.847  1.00  0.00           C  
ATOM   2609  OG  SER A 170      73.523 -45.953  72.555  1.00  0.00           O  
ATOM   2610  H   SER A 170      71.757 -46.798  70.632  1.00  0.00           H  
ATOM   2611  HA  SER A 170      72.784 -44.184  69.853  1.00  0.00           H  
ATOM   2612 1HB  SER A 170      73.462 -43.961  72.102  1.00  0.00           H  
ATOM   2613 2HB  SER A 170      71.906 -44.775  72.137  1.00  0.00           H  
ATOM   2614  HG  SER A 170      72.864 -46.651  72.562  1.00  0.00           H  
ATOM   2615  N   PRO A 171      75.416 -44.641  70.094  1.00  0.00           N  
ATOM   2616  CA  PRO A 171      76.815 -45.001  69.863  1.00  0.00           C  
ATOM   2617  C   PRO A 171      77.313 -46.139  70.734  1.00  0.00           C  
ATOM   2618  O   PRO A 171      78.366 -46.683  70.438  1.00  0.00           O  
ATOM   2619  CB  PRO A 171      77.558 -43.720  70.192  1.00  0.00           C  
ATOM   2620  CG  PRO A 171      76.594 -42.622  69.979  1.00  0.00           C  
ATOM   2621  CD  PRO A 171      75.283 -43.206  70.449  1.00  0.00           C  
ATOM   2622  HA  PRO A 171      76.949 -45.273  68.806  1.00  0.00           H  
ATOM   2623 1HB  PRO A 171      77.920 -43.751  71.230  1.00  0.00           H  
ATOM   2624 2HB  PRO A 171      78.442 -43.621  69.546  1.00  0.00           H  
ATOM   2625 1HG  PRO A 171      76.899 -41.733  70.550  1.00  0.00           H  
ATOM   2626 2HG  PRO A 171      76.581 -42.329  68.919  1.00  0.00           H  
ATOM   2627 1HD  PRO A 171      75.185 -43.061  71.535  1.00  0.00           H  
ATOM   2628 2HD  PRO A 171      74.453 -42.721  69.915  1.00  0.00           H  
ATOM   2629  N   PHE A 172      76.588 -46.463  71.824  1.00  0.00           N  
ATOM   2630  CA  PHE A 172      76.938 -47.530  72.742  1.00  0.00           C  
ATOM   2631  C   PHE A 172      76.042 -48.784  72.618  1.00  0.00           C  
ATOM   2632  O   PHE A 172      76.337 -49.832  73.219  1.00  0.00           O  
ATOM   2633  CB  PHE A 172      76.900 -46.959  74.150  1.00  0.00           C  
ATOM   2634  CG  PHE A 172      77.818 -45.806  74.314  1.00  0.00           C  
ATOM   2635  CD1 PHE A 172      79.177 -46.030  74.459  1.00  0.00           C  
ATOM   2636  CD2 PHE A 172      77.367 -44.500  74.187  1.00  0.00           C  
ATOM   2637  CE1 PHE A 172      80.062 -44.972  74.552  1.00  0.00           C  
ATOM   2638  CE2 PHE A 172      78.246 -43.435  74.290  1.00  0.00           C  
ATOM   2639  CZ  PHE A 172      79.598 -43.673  74.464  1.00  0.00           C  
ATOM   2640  H   PHE A 172      75.754 -45.920  71.996  1.00  0.00           H  
ATOM   2641  HA  PHE A 172      77.947 -47.872  72.506  1.00  0.00           H  
ATOM   2642 1HB  PHE A 172      75.885 -46.640  74.385  1.00  0.00           H  
ATOM   2643 2HB  PHE A 172      77.173 -47.734  74.864  1.00  0.00           H  
ATOM   2644  HD1 PHE A 172      79.546 -47.055  74.499  1.00  0.00           H  
ATOM   2645  HD2 PHE A 172      76.301 -44.316  74.050  1.00  0.00           H  
ATOM   2646  HE1 PHE A 172      81.125 -45.163  74.695  1.00  0.00           H  
ATOM   2647  HE2 PHE A 172      77.876 -42.411  74.235  1.00  0.00           H  
ATOM   2648  HZ  PHE A 172      80.295 -42.838  74.534  1.00  0.00           H  
ATOM   2649  N   PHE A 173      74.953 -48.666  71.821  1.00  0.00           N  
ATOM   2650  CA  PHE A 173      73.976 -49.757  71.610  1.00  0.00           C  
ATOM   2651  C   PHE A 173      73.775 -50.624  72.838  1.00  0.00           C  
ATOM   2652  O   PHE A 173      74.322 -51.699  72.977  1.00  0.00           O  
ATOM   2653  CB  PHE A 173      74.333 -50.557  70.372  1.00  0.00           C  
ATOM   2654  CG  PHE A 173      73.252 -51.493  69.869  1.00  0.00           C  
ATOM   2655  CD1 PHE A 173      71.912 -51.364  70.201  1.00  0.00           C  
ATOM   2656  CD2 PHE A 173      73.603 -52.498  68.959  1.00  0.00           C  
ATOM   2657  CE1 PHE A 173      70.959 -52.242  69.674  1.00  0.00           C  
ATOM   2658  CE2 PHE A 173      72.651 -53.410  68.487  1.00  0.00           C  
ATOM   2659  CZ  PHE A 173      71.341 -53.278  68.831  1.00  0.00           C  
ATOM   2660  H   PHE A 173      74.812 -47.782  71.353  1.00  0.00           H  
ATOM   2661  HA  PHE A 173      72.989 -49.315  71.467  1.00  0.00           H  
ATOM   2662 1HB  PHE A 173      74.578 -49.876  69.558  1.00  0.00           H  
ATOM   2663 2HB  PHE A 173      75.218 -51.160  70.572  1.00  0.00           H  
ATOM   2664  HD1 PHE A 173      71.606 -50.567  70.880  1.00  0.00           H  
ATOM   2665  HD2 PHE A 173      74.651 -52.610  68.679  1.00  0.00           H  
ATOM   2666  HE1 PHE A 173      69.906 -52.117  69.923  1.00  0.00           H  
ATOM   2667  HE2 PHE A 173      72.964 -54.229  67.840  1.00  0.00           H  
ATOM   2668  HZ  PHE A 173      70.597 -53.977  68.453  1.00  0.00           H  
ATOM   2669  N   THR A 174      72.955 -50.126  73.769  1.00  0.00           N  
ATOM   2670  CA  THR A 174      72.823 -50.771  75.031  1.00  0.00           C  
ATOM   2671  C   THR A 174      71.858 -51.958  75.007  1.00  0.00           C  
ATOM   2672  O   THR A 174      71.068 -52.157  74.063  1.00  0.00           O  
ATOM   2673  CB  THR A 174      72.369 -49.753  76.094  1.00  0.00           C  
ATOM   2674  OG1 THR A 174      71.031 -49.325  75.808  1.00  0.00           O  
ATOM   2675  CG2 THR A 174      73.293 -48.545  76.103  1.00  0.00           C  
ATOM   2676  H   THR A 174      72.421 -49.287  73.588  1.00  0.00           H  
ATOM   2677  HA  THR A 174      73.798 -51.162  75.323  1.00  0.00           H  
ATOM   2678  HB  THR A 174      72.384 -50.223  77.077  1.00  0.00           H  
ATOM   2679  HG1 THR A 174      70.739 -48.715  76.489  1.00  0.00           H  
ATOM   2680 1HG2 THR A 174      72.957 -47.837  76.861  1.00  0.00           H  
ATOM   2681 2HG2 THR A 174      74.309 -48.866  76.332  1.00  0.00           H  
ATOM   2682 3HG2 THR A 174      73.275 -48.066  75.126  1.00  0.00           H  
ATOM   2683  N   ASP A 175      71.844 -52.754  76.082  1.00  0.00           N  
ATOM   2684  CA  ASP A 175      70.982 -53.931  76.141  1.00  0.00           C  
ATOM   2685  C   ASP A 175      69.498 -53.503  76.125  1.00  0.00           C  
ATOM   2686  O   ASP A 175      68.663 -54.200  75.569  1.00  0.00           O  
ATOM   2687  CB  ASP A 175      71.283 -54.754  77.396  1.00  0.00           C  
ATOM   2688  CG  ASP A 175      72.616 -55.486  77.318  1.00  0.00           C  
ATOM   2689  OD1 ASP A 175      73.150 -55.595  76.240  1.00  0.00           O  
ATOM   2690  OD2 ASP A 175      73.087 -55.930  78.338  1.00  0.00           O  
ATOM   2691  H   ASP A 175      72.440 -52.540  76.869  1.00  0.00           H  
ATOM   2692  HA  ASP A 175      71.191 -54.556  75.273  1.00  0.00           H  
ATOM   2693 1HB  ASP A 175      71.296 -54.098  78.267  1.00  0.00           H  
ATOM   2694 2HB  ASP A 175      70.491 -55.487  77.549  1.00  0.00           H  
ATOM   2695  N   GLY A 176      69.239 -52.349  76.723  1.00  0.00           N  
ATOM   2696  CA  GLY A 176      67.885 -51.734  76.679  1.00  0.00           C  
ATOM   2697  C   GLY A 176      67.485 -51.424  75.237  1.00  0.00           C  
ATOM   2698  O   GLY A 176      66.405 -51.735  74.820  1.00  0.00           O  
ATOM   2699  H   GLY A 176      69.978 -51.874  77.222  1.00  0.00           H  
ATOM   2700 1HA  GLY A 176      67.161 -52.414  77.129  1.00  0.00           H  
ATOM   2701 2HA  GLY A 176      67.880 -50.821  77.273  1.00  0.00           H  
ATOM   2702  N   GLU A 177      68.430 -50.845  74.511  1.00  0.00           N  
ATOM   2703  CA  GLU A 177      68.222 -50.567  73.087  1.00  0.00           C  
ATOM   2704  C   GLU A 177      68.054 -51.849  72.313  1.00  0.00           C  
ATOM   2705  O   GLU A 177      67.252 -51.922  71.350  1.00  0.00           O  
ATOM   2706  CB  GLU A 177      69.327 -49.677  72.577  1.00  0.00           C  
ATOM   2707  CG  GLU A 177      69.230 -48.265  73.199  1.00  0.00           C  
ATOM   2708  CD  GLU A 177      70.390 -47.329  72.922  1.00  0.00           C  
ATOM   2709  OE1 GLU A 177      71.479 -47.769  72.436  1.00  0.00           O  
ATOM   2710  OE2 GLU A 177      70.241 -46.113  73.205  1.00  0.00           O  
ATOM   2711  H   GLU A 177      69.307 -50.588  74.939  1.00  0.00           H  
ATOM   2712  HA  GLU A 177      67.268 -50.052  72.970  1.00  0.00           H  
ATOM   2713 1HB  GLU A 177      70.293 -50.120  72.820  1.00  0.00           H  
ATOM   2714 2HB  GLU A 177      69.264 -49.605  71.491  1.00  0.00           H  
ATOM   2715 1HG  GLU A 177      68.330 -47.776  72.828  1.00  0.00           H  
ATOM   2716 2HG  GLU A 177      69.139 -48.361  74.280  1.00  0.00           H  
ATOM   2717  N   LYS A 178      68.795 -52.898  72.682  1.00  0.00           N  
ATOM   2718  CA  LYS A 178      68.612 -54.181  72.018  1.00  0.00           C  
ATOM   2719  C   LYS A 178      67.216 -54.794  72.249  1.00  0.00           C  
ATOM   2720  O   LYS A 178      66.631 -55.394  71.340  1.00  0.00           O  
ATOM   2721  CB  LYS A 178      69.693 -55.158  72.484  1.00  0.00           C  
ATOM   2722  CG  LYS A 178      71.096 -54.823  71.997  1.00  0.00           C  
ATOM   2723  CD  LYS A 178      72.129 -55.765  72.597  1.00  0.00           C  
ATOM   2724  CE  LYS A 178      73.539 -55.392  72.162  1.00  0.00           C  
ATOM   2725  NZ  LYS A 178      74.566 -56.263  72.796  1.00  0.00           N  
ATOM   2726  H   LYS A 178      69.483 -52.818  73.417  1.00  0.00           H  
ATOM   2727  HA  LYS A 178      68.696 -54.029  70.941  1.00  0.00           H  
ATOM   2728 1HB  LYS A 178      69.714 -55.185  73.574  1.00  0.00           H  
ATOM   2729 2HB  LYS A 178      69.449 -56.163  72.137  1.00  0.00           H  
ATOM   2730 1HG  LYS A 178      71.133 -54.902  70.910  1.00  0.00           H  
ATOM   2731 2HG  LYS A 178      71.344 -53.800  72.278  1.00  0.00           H  
ATOM   2732 1HD  LYS A 178      72.071 -55.724  73.685  1.00  0.00           H  
ATOM   2733 2HD  LYS A 178      71.919 -56.786  72.277  1.00  0.00           H  
ATOM   2734 1HE  LYS A 178      73.621 -55.483  71.080  1.00  0.00           H  
ATOM   2735 2HE  LYS A 178      73.741 -54.356  72.434  1.00  0.00           H  
ATOM   2736 1HZ  LYS A 178      75.485 -55.983  72.483  1.00  0.00           H  
ATOM   2737 2HZ  LYS A 178      74.511 -56.172  73.801  1.00  0.00           H  
ATOM   2738 3HZ  LYS A 178      74.400 -57.224  72.535  1.00  0.00           H  
ATOM   2739  N   ASN A 179      66.687 -54.654  73.468  1.00  0.00           N  
ATOM   2740  CA  ASN A 179      65.347 -55.129  73.894  1.00  0.00           C  
ATOM   2741  C   ASN A 179      64.245 -54.403  73.089  1.00  0.00           C  
ATOM   2742  O   ASN A 179      63.253 -55.018  72.645  1.00  0.00           O  
ATOM   2743  CB  ASN A 179      65.147 -54.927  75.385  1.00  0.00           C  
ATOM   2744  CG  ASN A 179      65.963 -55.881  76.212  1.00  0.00           C  
ATOM   2745  OD1 ASN A 179      66.402 -56.928  75.722  1.00  0.00           O  
ATOM   2746  ND2 ASN A 179      66.175 -55.541  77.458  1.00  0.00           N  
ATOM   2747  H   ASN A 179      67.276 -54.179  74.137  1.00  0.00           H  
ATOM   2748  HA  ASN A 179      65.291 -56.205  73.724  1.00  0.00           H  
ATOM   2749 1HB  ASN A 179      65.421 -53.906  75.654  1.00  0.00           H  
ATOM   2750 2HB  ASN A 179      64.094 -55.059  75.633  1.00  0.00           H  
ATOM   2751 1HD2 ASN A 179      66.711 -56.138  78.055  1.00  0.00           H  
ATOM   2752 2HD2 ASN A 179      65.800 -54.685  77.813  1.00  0.00           H  
ATOM   2753  N   SER A 180      64.445 -53.101  72.947  1.00  0.00           N  
ATOM   2754  CA  SER A 180      63.569 -52.217  72.150  1.00  0.00           C  
ATOM   2755  C   SER A 180      63.589 -52.653  70.683  1.00  0.00           C  
ATOM   2756  O   SER A 180      62.537 -52.781  70.040  1.00  0.00           O  
ATOM   2757  CB  SER A 180      64.015 -50.773  72.268  1.00  0.00           C  
ATOM   2758  OG  SER A 180      63.208 -49.933  71.489  1.00  0.00           O  
ATOM   2759  H   SER A 180      65.247 -52.706  73.417  1.00  0.00           H  
ATOM   2760  HA  SER A 180      62.550 -52.303  72.532  1.00  0.00           H  
ATOM   2761 1HB  SER A 180      63.968 -50.461  73.311  1.00  0.00           H  
ATOM   2762 2HB  SER A 180      65.052 -50.685  71.947  1.00  0.00           H  
ATOM   2763  HG  SER A 180      63.797 -49.274  71.113  1.00  0.00           H  
ATOM   2764  N   LEU A 181      64.785 -52.928  70.151  1.00  0.00           N  
ATOM   2765  CA  LEU A 181      64.914 -53.429  68.797  1.00  0.00           C  
ATOM   2766  C   LEU A 181      64.110 -54.735  68.604  1.00  0.00           C  
ATOM   2767  O   LEU A 181      63.407 -54.933  67.605  1.00  0.00           O  
ATOM   2768  CB  LEU A 181      66.413 -53.596  68.482  1.00  0.00           C  
ATOM   2769  CG  LEU A 181      66.783 -53.974  67.071  1.00  0.00           C  
ATOM   2770  CD1 LEU A 181      66.345 -52.827  66.172  1.00  0.00           C  
ATOM   2771  CD2 LEU A 181      68.284 -54.256  66.980  1.00  0.00           C  
ATOM   2772  H   LEU A 181      65.618 -52.783  70.703  1.00  0.00           H  
ATOM   2773  HA  LEU A 181      64.475 -52.701  68.116  1.00  0.00           H  
ATOM   2774 1HB  LEU A 181      66.921 -52.659  68.702  1.00  0.00           H  
ATOM   2775 2HB  LEU A 181      66.821 -54.369  69.134  1.00  0.00           H  
ATOM   2776  HG  LEU A 181      66.232 -54.868  66.777  1.00  0.00           H  
ATOM   2777 1HD1 LEU A 181      66.594 -53.061  65.136  1.00  0.00           H  
ATOM   2778 2HD1 LEU A 181      65.267 -52.686  66.261  1.00  0.00           H  
ATOM   2779 3HD1 LEU A 181      66.857 -51.914  66.471  1.00  0.00           H  
ATOM   2780 1HD2 LEU A 181      68.542 -54.529  65.956  1.00  0.00           H  
ATOM   2781 2HD2 LEU A 181      68.840 -53.364  67.269  1.00  0.00           H  
ATOM   2782 3HD2 LEU A 181      68.541 -55.077  67.650  1.00  0.00           H  
ATOM   2783  N   ARG A 182      64.195 -55.655  69.571  1.00  0.00           N  
ATOM   2784  CA  ARG A 182      63.425 -56.871  69.506  1.00  0.00           C  
ATOM   2785  C   ARG A 182      61.925 -56.593  69.594  1.00  0.00           C  
ATOM   2786  O   ARG A 182      61.123 -57.220  68.901  1.00  0.00           O  
ATOM   2787  CB  ARG A 182      63.856 -57.843  70.598  1.00  0.00           C  
ATOM   2788  CG  ARG A 182      65.237 -58.420  70.381  1.00  0.00           C  
ATOM   2789  CD  ARG A 182      65.570 -59.391  71.508  1.00  0.00           C  
ATOM   2790  NE  ARG A 182      66.901 -59.937  71.237  1.00  0.00           N  
ATOM   2791  CZ  ARG A 182      68.029 -59.447  71.711  1.00  0.00           C  
ATOM   2792  NH1 ARG A 182      68.039 -58.466  72.623  1.00  0.00           N  
ATOM   2793  NH2 ARG A 182      69.154 -60.002  71.294  1.00  0.00           N  
ATOM   2794  H   ARG A 182      64.806 -55.501  70.360  1.00  0.00           H  
ATOM   2795  HA  ARG A 182      63.598 -57.339  68.537  1.00  0.00           H  
ATOM   2796 1HB  ARG A 182      63.844 -57.336  71.561  1.00  0.00           H  
ATOM   2797 2HB  ARG A 182      63.145 -58.667  70.652  1.00  0.00           H  
ATOM   2798 1HG  ARG A 182      65.265 -58.950  69.428  1.00  0.00           H  
ATOM   2799 2HG  ARG A 182      65.971 -57.614  70.370  1.00  0.00           H  
ATOM   2800 1HD  ARG A 182      65.563 -58.860  72.459  1.00  0.00           H  
ATOM   2801 2HD  ARG A 182      64.829 -60.189  71.532  1.00  0.00           H  
ATOM   2802  HE  ARG A 182      66.962 -60.751  70.640  1.00  0.00           H  
ATOM   2803 1HH1 ARG A 182      67.167 -58.084  72.963  1.00  0.00           H  
ATOM   2804 2HH1 ARG A 182      68.917 -58.109  72.970  1.00  0.00           H  
ATOM   2805 1HH2 ARG A 182      69.126 -60.770  70.638  1.00  0.00           H  
ATOM   2806 2HH2 ARG A 182      70.041 -59.659  71.632  1.00  0.00           H  
ATOM   2807  N   ALA A 183      61.528 -55.650  70.453  1.00  0.00           N  
ATOM   2808  CA  ALA A 183      60.114 -55.280  70.571  1.00  0.00           C  
ATOM   2809  C   ALA A 183      59.569 -54.697  69.258  1.00  0.00           C  
ATOM   2810  O   ALA A 183      58.448 -55.024  68.821  1.00  0.00           O  
ATOM   2811  CB  ALA A 183      59.921 -54.305  71.709  1.00  0.00           C  
ATOM   2812  H   ALA A 183      62.210 -55.180  71.032  1.00  0.00           H  
ATOM   2813  HA  ALA A 183      59.544 -56.185  70.781  1.00  0.00           H  
ATOM   2814 1HB  ALA A 183      58.867 -54.039  71.785  1.00  0.00           H  
ATOM   2815 2HB  ALA A 183      60.248 -54.764  72.642  1.00  0.00           H  
ATOM   2816 3HB  ALA A 183      60.508 -53.407  71.522  1.00  0.00           H  
ATOM   2817  N   ALA A 184      60.389 -53.877  68.610  1.00  0.00           N  
ATOM   2818  CA  ALA A 184      60.003 -53.334  67.304  1.00  0.00           C  
ATOM   2819  C   ALA A 184      59.826 -54.448  66.281  1.00  0.00           C  
ATOM   2820  O   ALA A 184      58.886 -54.416  65.475  1.00  0.00           O  
ATOM   2821  CB  ALA A 184      61.021 -52.314  66.810  1.00  0.00           C  
ATOM   2822  H   ALA A 184      61.282 -53.618  69.006  1.00  0.00           H  
ATOM   2823  HA  ALA A 184      59.040 -52.837  67.416  1.00  0.00           H  
ATOM   2824 1HB  ALA A 184      60.709 -51.929  65.840  1.00  0.00           H  
ATOM   2825 2HB  ALA A 184      61.087 -51.492  67.523  1.00  0.00           H  
ATOM   2826 3HB  ALA A 184      61.996 -52.790  66.715  1.00  0.00           H  
ATOM   2827  N   ALA A 185      60.697 -55.437  66.335  1.00  0.00           N  
ATOM   2828  CA  ALA A 185      60.626 -56.618  65.425  1.00  0.00           C  
ATOM   2829  C   ALA A 185      59.346 -57.394  65.662  1.00  0.00           C  
ATOM   2830  O   ALA A 185      58.625 -57.757  64.721  1.00  0.00           O  
ATOM   2831  CB  ALA A 185      61.824 -57.512  65.614  1.00  0.00           C  
ATOM   2832  H   ALA A 185      61.438 -55.388  67.019  1.00  0.00           H  
ATOM   2833  HA  ALA A 185      60.620 -56.254  64.397  1.00  0.00           H  
ATOM   2834 1HB  ALA A 185      61.751 -58.366  64.941  1.00  0.00           H  
ATOM   2835 2HB  ALA A 185      62.734 -56.953  65.393  1.00  0.00           H  
ATOM   2836 3HB  ALA A 185      61.856 -57.864  66.644  1.00  0.00           H  
ATOM   2837  N   LEU A 186      58.987 -57.590  66.929  1.00  0.00           N  
ATOM   2838  CA  LEU A 186      57.752 -58.294  67.230  1.00  0.00           C  
ATOM   2839  C   LEU A 186      56.528 -57.568  66.742  1.00  0.00           C  
ATOM   2840  O   LEU A 186      55.572 -58.198  66.223  1.00  0.00           O  
ATOM   2841  CB  LEU A 186      57.595 -58.528  68.736  1.00  0.00           C  
ATOM   2842  CG  LEU A 186      58.544 -59.560  69.356  1.00  0.00           C  
ATOM   2843  CD1 LEU A 186      58.357 -59.530  70.860  1.00  0.00           C  
ATOM   2844  CD2 LEU A 186      58.295 -60.970  68.827  1.00  0.00           C  
ATOM   2845  H   LEU A 186      59.561 -57.256  67.690  1.00  0.00           H  
ATOM   2846  HA  LEU A 186      57.779 -59.265  66.736  1.00  0.00           H  
ATOM   2847 1HB  LEU A 186      57.753 -57.583  69.253  1.00  0.00           H  
ATOM   2848 2HB  LEU A 186      56.575 -58.860  68.932  1.00  0.00           H  
ATOM   2849  HG  LEU A 186      59.575 -59.291  69.124  1.00  0.00           H  
ATOM   2850 1HD1 LEU A 186      59.024 -60.257  71.324  1.00  0.00           H  
ATOM   2851 2HD1 LEU A 186      58.591 -58.534  71.236  1.00  0.00           H  
ATOM   2852 3HD1 LEU A 186      57.325 -59.778  71.104  1.00  0.00           H  
ATOM   2853 1HD2 LEU A 186      58.993 -61.663  69.296  1.00  0.00           H  
ATOM   2854 2HD2 LEU A 186      57.273 -61.270  69.061  1.00  0.00           H  
ATOM   2855 3HD2 LEU A 186      58.439 -60.984  67.747  1.00  0.00           H  
ATOM   2856  N   ALA A 187      56.542 -56.246  66.908  1.00  0.00           N  
ATOM   2857  CA  ALA A 187      55.465 -55.407  66.369  1.00  0.00           C  
ATOM   2858  C   ALA A 187      55.400 -55.447  64.855  1.00  0.00           C  
ATOM   2859  O   ALA A 187      54.324 -55.606  64.309  1.00  0.00           O  
ATOM   2860  CB  ALA A 187      55.568 -53.985  66.882  1.00  0.00           C  
ATOM   2861  H   ALA A 187      57.301 -55.809  67.411  1.00  0.00           H  
ATOM   2862  HA  ALA A 187      54.513 -55.824  66.699  1.00  0.00           H  
ATOM   2863 1HB  ALA A 187      54.757 -53.388  66.466  1.00  0.00           H  
ATOM   2864 2HB  ALA A 187      55.498 -53.984  67.970  1.00  0.00           H  
ATOM   2865 3HB  ALA A 187      56.523 -53.558  66.581  1.00  0.00           H  
ATOM   2866  N   GLN A 188      56.538 -55.374  64.198  1.00  0.00           N  
ATOM   2867  CA  GLN A 188      56.554 -55.457  62.731  1.00  0.00           C  
ATOM   2868  C   GLN A 188      56.042 -56.815  62.282  1.00  0.00           C  
ATOM   2869  O   GLN A 188      55.379 -56.914  61.240  1.00  0.00           O  
ATOM   2870  CB  GLN A 188      57.923 -55.205  62.136  1.00  0.00           C  
ATOM   2871  CG  GLN A 188      57.844 -55.163  60.596  1.00  0.00           C  
ATOM   2872  CD  GLN A 188      59.136 -54.773  59.931  1.00  0.00           C  
ATOM   2873  OE1 GLN A 188      60.182 -55.410  60.150  1.00  0.00           O  
ATOM   2874  NE2 GLN A 188      59.085 -53.723  59.166  1.00  0.00           N  
ATOM   2875  H   GLN A 188      57.410 -55.261  64.694  1.00  0.00           H  
ATOM   2876  HA  GLN A 188      55.882 -54.696  62.334  1.00  0.00           H  
ATOM   2877 1HB  GLN A 188      58.315 -54.260  62.513  1.00  0.00           H  
ATOM   2878 2HB  GLN A 188      58.607 -55.992  62.451  1.00  0.00           H  
ATOM   2879 1HG  GLN A 188      57.571 -56.153  60.230  1.00  0.00           H  
ATOM   2880 2HG  GLN A 188      57.089 -54.434  60.301  1.00  0.00           H  
ATOM   2881 1HE2 GLN A 188      59.909 -53.408  58.693  1.00  0.00           H  
ATOM   2882 2HE2 GLN A 188      58.223 -53.229  59.051  1.00  0.00           H  
ATOM   2883  N   ASN A 189      56.368 -57.861  63.036  1.00  0.00           N  
ATOM   2884  CA  ASN A 189      55.927 -59.194  62.624  1.00  0.00           C  
ATOM   2885  C   ASN A 189      54.412 -59.332  62.674  1.00  0.00           C  
ATOM   2886  O   ASN A 189      53.879 -60.244  62.052  1.00  0.00           O  
ATOM   2887  CB  ASN A 189      56.626 -60.244  63.485  1.00  0.00           C  
ATOM   2888  CG  ASN A 189      58.102 -60.353  63.165  1.00  0.00           C  
ATOM   2889  OD1 ASN A 189      58.574 -59.865  62.110  1.00  0.00           O  
ATOM   2890  ND2 ASN A 189      58.828 -61.046  64.025  1.00  0.00           N  
ATOM   2891  H   ASN A 189      56.910 -57.762  63.882  1.00  0.00           H  
ATOM   2892  HA  ASN A 189      56.203 -59.343  61.579  1.00  0.00           H  
ATOM   2893 1HB  ASN A 189      56.508 -59.989  64.539  1.00  0.00           H  
ATOM   2894 2HB  ASN A 189      56.156 -61.215  63.328  1.00  0.00           H  
ATOM   2895 1HD2 ASN A 189      59.811 -61.157  63.874  1.00  0.00           H  
ATOM   2896 2HD2 ASN A 189      58.396 -61.458  64.826  1.00  0.00           H  
ATOM   2897  N   ASN A 190      53.732 -58.458  63.430  1.00  0.00           N  
ATOM   2898  CA  ASN A 190      52.280 -58.451  63.528  1.00  0.00           C  
ATOM   2899  C   ASN A 190      51.572 -57.398  62.667  1.00  0.00           C  
ATOM   2900  O   ASN A 190      50.346 -57.230  62.778  1.00  0.00           O  
ATOM   2901  CB  ASN A 190      51.836 -58.280  64.968  1.00  0.00           C  
ATOM   2902  CG  ASN A 190      50.399 -58.712  65.170  1.00  0.00           C  
ATOM   2903  OD1 ASN A 190      50.041 -59.820  64.806  1.00  0.00           O  
ATOM   2904  ND2 ASN A 190      49.575 -57.828  65.730  1.00  0.00           N  
ATOM   2905  H   ASN A 190      54.263 -57.776  63.952  1.00  0.00           H  
ATOM   2906  HA  ASN A 190      51.904 -59.407  63.162  1.00  0.00           H  
ATOM   2907 1HB  ASN A 190      52.482 -58.868  65.621  1.00  0.00           H  
ATOM   2908 2HB  ASN A 190      51.940 -57.235  65.260  1.00  0.00           H  
ATOM   2909 1HD2 ASN A 190      48.616 -58.066  65.885  1.00  0.00           H  
ATOM   2910 2HD2 ASN A 190      49.916 -56.927  65.996  1.00  0.00           H  
ATOM   2911  N   ASN A 191      52.322 -56.662  61.853  1.00  0.00           N  
ATOM   2912  CA  ASN A 191      51.794 -55.545  61.059  1.00  0.00           C  
ATOM   2913  C   ASN A 191      52.391 -55.596  59.651  1.00  0.00           C  
ATOM   2914  O   ASN A 191      53.435 -54.961  59.361  1.00  0.00           O  
ATOM   2915  CB  ASN A 191      52.088 -54.230  61.748  1.00  0.00           C  
ATOM   2916  CG  ASN A 191      51.290 -54.077  63.020  1.00  0.00           C  
ATOM   2917  OD1 ASN A 191      50.116 -53.727  62.973  1.00  0.00           O  
ATOM   2918  ND2 ASN A 191      51.886 -54.441  64.153  1.00  0.00           N  
ATOM   2919  H   ASN A 191      53.303 -56.893  61.785  1.00  0.00           H  
ATOM   2920  HA  ASN A 191      50.712 -55.663  60.972  1.00  0.00           H  
ATOM   2921 1HB  ASN A 191      53.152 -54.170  61.981  1.00  0.00           H  
ATOM   2922 2HB  ASN A 191      51.853 -53.405  61.075  1.00  0.00           H  
ATOM   2923 1HD2 ASN A 191      51.399 -54.359  65.023  1.00  0.00           H  
ATOM   2924 2HD2 ASN A 191      52.820 -54.797  64.135  1.00  0.00           H  
ATOM   2925  N   PRO A 192      51.698 -56.341  58.768  1.00  0.00           N  
ATOM   2926  CA  PRO A 192      52.141 -56.541  57.379  1.00  0.00           C  
ATOM   2927  C   PRO A 192      52.524 -55.317  56.553  1.00  0.00           C  
ATOM   2928  O   PRO A 192      53.302 -55.477  55.640  1.00  0.00           O  
ATOM   2929  CB  PRO A 192      50.970 -57.284  56.757  1.00  0.00           C  
ATOM   2930  CG  PRO A 192      50.414 -58.076  57.867  1.00  0.00           C  
ATOM   2931  CD  PRO A 192      50.511 -57.146  59.073  1.00  0.00           C  
ATOM   2932  HA  PRO A 192      53.050 -57.160  57.375  1.00  0.00           H  
ATOM   2933 1HB  PRO A 192      50.247 -56.566  56.342  1.00  0.00           H  
ATOM   2934 2HB  PRO A 192      51.321 -57.907  55.922  1.00  0.00           H  
ATOM   2935 1HG  PRO A 192      49.379 -58.373  57.640  1.00  0.00           H  
ATOM   2936 2HG  PRO A 192      50.990 -59.004  57.996  1.00  0.00           H  
ATOM   2937 1HD  PRO A 192      49.604 -56.527  59.134  1.00  0.00           H  
ATOM   2938 2HD  PRO A 192      50.635 -57.743  59.989  1.00  0.00           H  
ATOM   2939  N   TYR A 193      52.015 -54.123  56.864  1.00  0.00           N  
ATOM   2940  CA  TYR A 193      52.330 -52.941  56.070  1.00  0.00           C  
ATOM   2941  C   TYR A 193      53.224 -51.938  56.768  1.00  0.00           C  
ATOM   2942  O   TYR A 193      53.599 -50.941  56.181  1.00  0.00           O  
ATOM   2943  CB  TYR A 193      51.034 -52.251  55.639  1.00  0.00           C  
ATOM   2944  CG  TYR A 193      50.136 -53.118  54.784  1.00  0.00           C  
ATOM   2945  CD1 TYR A 193      49.129 -53.868  55.375  1.00  0.00           C  
ATOM   2946  CD2 TYR A 193      50.318 -53.163  53.410  1.00  0.00           C  
ATOM   2947  CE1 TYR A 193      48.309 -54.660  54.594  1.00  0.00           C  
ATOM   2948  CE2 TYR A 193      49.498 -53.955  52.630  1.00  0.00           C  
ATOM   2949  CZ  TYR A 193      48.497 -54.701  53.217  1.00  0.00           C  
ATOM   2950  OH  TYR A 193      47.680 -55.489  52.440  1.00  0.00           O  
ATOM   2951  H   TYR A 193      51.402 -54.031  57.661  1.00  0.00           H  
ATOM   2952  HA  TYR A 193      52.929 -53.250  55.213  1.00  0.00           H  
ATOM   2953 1HB  TYR A 193      50.472 -51.947  56.523  1.00  0.00           H  
ATOM   2954 2HB  TYR A 193      51.272 -51.349  55.076  1.00  0.00           H  
ATOM   2955  HD1 TYR A 193      48.985 -53.833  56.455  1.00  0.00           H  
ATOM   2956  HD2 TYR A 193      51.110 -52.575  52.946  1.00  0.00           H  
ATOM   2957  HE1 TYR A 193      47.518 -55.249  55.058  1.00  0.00           H  
ATOM   2958  HE2 TYR A 193      49.643 -53.991  51.550  1.00  0.00           H  
ATOM   2959  HH  TYR A 193      48.000 -55.484  51.535  1.00  0.00           H  
ATOM   2960  N   ALA A 194      53.573 -52.201  58.029  1.00  0.00           N  
ATOM   2961  CA  ALA A 194      54.394 -51.277  58.811  1.00  0.00           C  
ATOM   2962  C   ALA A 194      55.881 -51.442  58.562  1.00  0.00           C  
ATOM   2963  O   ALA A 194      56.431 -52.529  58.763  1.00  0.00           O  
ATOM   2964  CB  ALA A 194      54.088 -51.430  60.313  1.00  0.00           C  
ATOM   2965  H   ALA A 194      53.262 -53.063  58.454  1.00  0.00           H  
ATOM   2966  HA  ALA A 194      54.147 -50.261  58.503  1.00  0.00           H  
ATOM   2967 1HB  ALA A 194      54.706 -50.736  60.883  1.00  0.00           H  
ATOM   2968 2HB  ALA A 194      53.035 -51.212  60.494  1.00  0.00           H  
ATOM   2969 3HB  ALA A 194      54.306 -52.450  60.625  1.00  0.00           H  
ATOM   2970  N   SER A 195      56.526 -50.374  58.165  1.00  0.00           N  
ATOM   2971  CA  SER A 195      57.951 -50.370  57.943  1.00  0.00           C  
ATOM   2972  C   SER A 195      58.628 -50.059  59.240  1.00  0.00           C  
ATOM   2973  O   SER A 195      57.965 -49.626  60.181  1.00  0.00           O  
ATOM   2974  CB  SER A 195      58.336 -49.352  56.888  1.00  0.00           C  
ATOM   2975  OG  SER A 195      58.142 -48.046  57.356  1.00  0.00           O  
ATOM   2976  H   SER A 195      56.002 -49.524  58.010  1.00  0.00           H  
ATOM   2977  HA  SER A 195      58.243 -51.348  57.558  1.00  0.00           H  
ATOM   2978 1HB  SER A 195      59.381 -49.491  56.612  1.00  0.00           H  
ATOM   2979 2HB  SER A 195      57.738 -49.512  55.992  1.00  0.00           H  
ATOM   2980  HG  SER A 195      59.016 -47.650  57.405  1.00  0.00           H  
ATOM   2981  N   MET A 196      59.937 -50.301  59.247  1.00  0.00           N  
ATOM   2982  CA  MET A 196      60.795 -50.135  60.445  1.00  0.00           C  
ATOM   2983  C   MET A 196      61.892 -49.174  60.020  1.00  0.00           C  
ATOM   2984  O   MET A 196      62.558 -49.409  59.024  1.00  0.00           O  
ATOM   2985  CB  MET A 196      61.367 -51.449  60.928  1.00  0.00           C  
ATOM   2986  CG  MET A 196      62.197 -51.308  62.177  1.00  0.00           C  
ATOM   2987  SD  MET A 196      62.897 -52.890  62.726  1.00  0.00           S  
ATOM   2988  CE  MET A 196      61.421 -53.762  63.094  1.00  0.00           C  
ATOM   2989  H   MET A 196      60.354 -50.613  58.382  1.00  0.00           H  
ATOM   2990  HA  MET A 196      60.189 -49.721  61.250  1.00  0.00           H  
ATOM   2991 1HB  MET A 196      60.556 -52.148  61.127  1.00  0.00           H  
ATOM   2992 2HB  MET A 196      61.990 -51.885  60.145  1.00  0.00           H  
ATOM   2993 1HG  MET A 196      63.014 -50.612  61.995  1.00  0.00           H  
ATOM   2994 2HG  MET A 196      61.579 -50.906  62.980  1.00  0.00           H  
ATOM   2995 1HE  MET A 196      61.668 -54.763  63.448  1.00  0.00           H  
ATOM   2996 2HE  MET A 196      60.866 -53.229  63.868  1.00  0.00           H  
ATOM   2997 3HE  MET A 196      60.809 -53.836  62.195  1.00  0.00           H  
ATOM   2998  N   ASN A 197      62.078 -48.119  60.790  1.00  0.00           N  
ATOM   2999  CA  ASN A 197      63.096 -47.083  60.619  1.00  0.00           C  
ATOM   3000  C   ASN A 197      64.004 -47.095  61.829  1.00  0.00           C  
ATOM   3001  O   ASN A 197      63.557 -46.807  62.932  1.00  0.00           O  
ATOM   3002  CB  ASN A 197      62.471 -45.715  60.420  1.00  0.00           C  
ATOM   3003  CG  ASN A 197      63.497 -44.635  60.213  1.00  0.00           C  
ATOM   3004  OD1 ASN A 197      64.498 -44.567  60.936  1.00  0.00           O  
ATOM   3005  ND2 ASN A 197      63.268 -43.791  59.240  1.00  0.00           N  
ATOM   3006  H   ASN A 197      61.433 -48.053  61.565  1.00  0.00           H  
ATOM   3007  HA  ASN A 197      63.664 -47.302  59.714  1.00  0.00           H  
ATOM   3008 1HB  ASN A 197      61.807 -45.740  59.555  1.00  0.00           H  
ATOM   3009 2HB  ASN A 197      61.865 -45.461  61.290  1.00  0.00           H  
ATOM   3010 1HD2 ASN A 197      63.917 -43.052  59.057  1.00  0.00           H  
ATOM   3011 2HD2 ASN A 197      62.445 -43.884  58.681  1.00  0.00           H  
ATOM   3012  N   ILE A 198      65.256 -47.485  61.636  1.00  0.00           N  
ATOM   3013  CA  ILE A 198      66.240 -47.585  62.748  1.00  0.00           C  
ATOM   3014  C   ILE A 198      67.142 -46.384  62.768  1.00  0.00           C  
ATOM   3015  O   ILE A 198      67.834 -46.086  61.768  1.00  0.00           O  
ATOM   3016  CB  ILE A 198      67.137 -48.840  62.597  1.00  0.00           C  
ATOM   3017  CG1 ILE A 198      66.332 -50.142  62.468  1.00  0.00           C  
ATOM   3018  CG2 ILE A 198      68.069 -48.946  63.798  1.00  0.00           C  
ATOM   3019  CD1 ILE A 198      65.435 -50.450  63.592  1.00  0.00           C  
ATOM   3020  H   ILE A 198      65.548 -47.722  60.698  1.00  0.00           H  
ATOM   3021  HA  ILE A 198      65.693 -47.668  63.687  1.00  0.00           H  
ATOM   3022  HB  ILE A 198      67.728 -48.756  61.685  1.00  0.00           H  
ATOM   3023 1HG1 ILE A 198      65.720 -50.103  61.568  1.00  0.00           H  
ATOM   3024 2HG1 ILE A 198      67.016 -50.984  62.362  1.00  0.00           H  
ATOM   3025 1HG2 ILE A 198      68.700 -49.829  63.692  1.00  0.00           H  
ATOM   3026 2HG2 ILE A 198      68.697 -48.058  63.852  1.00  0.00           H  
ATOM   3027 3HG2 ILE A 198      67.479 -49.030  64.711  1.00  0.00           H  
ATOM   3028 1HD1 ILE A 198      64.918 -51.390  63.397  1.00  0.00           H  
ATOM   3029 2HD1 ILE A 198      66.019 -50.541  64.509  1.00  0.00           H  
ATOM   3030 3HD1 ILE A 198      64.704 -49.651  63.704  1.00  0.00           H  
ATOM   3031  N   HIS A 199      67.152 -45.651  63.889  1.00  0.00           N  
ATOM   3032  CA  HIS A 199      68.094 -44.598  64.096  1.00  0.00           C  
ATOM   3033  C   HIS A 199      69.439 -45.248  64.330  1.00  0.00           C  
ATOM   3034  O   HIS A 199      69.608 -45.976  65.315  1.00  0.00           O  
ATOM   3035  CB  HIS A 199      67.736 -43.785  65.335  1.00  0.00           C  
ATOM   3036  CG  HIS A 199      68.846 -42.899  65.825  1.00  0.00           C  
ATOM   3037  ND1 HIS A 199      68.935 -41.563  65.547  1.00  0.00           N  
ATOM   3038  CD2 HIS A 199      69.917 -43.181  66.603  1.00  0.00           C  
ATOM   3039  CE1 HIS A 199      70.002 -41.047  66.125  1.00  0.00           C  
ATOM   3040  NE2 HIS A 199      70.618 -42.014  66.777  1.00  0.00           N  
ATOM   3041  H   HIS A 199      66.473 -45.851  64.609  1.00  0.00           H  
ATOM   3042  HA  HIS A 199      68.082 -43.926  63.238  1.00  0.00           H  
ATOM   3043 1HB  HIS A 199      66.870 -43.157  65.122  1.00  0.00           H  
ATOM   3044 2HB  HIS A 199      67.459 -44.460  66.145  1.00  0.00           H  
ATOM   3045  HD2 HIS A 199      70.172 -44.157  67.017  1.00  0.00           H  
ATOM   3046  HE1 HIS A 199      70.315 -40.005  66.070  1.00  0.00           H  
ATOM   3047  HE2 HIS A 199      71.466 -41.916  67.317  1.00  0.00           H  
ATOM   3048  N   MET A 200      70.368 -45.064  63.402  1.00  0.00           N  
ATOM   3049  CA  MET A 200      71.700 -45.626  63.522  1.00  0.00           C  
ATOM   3050  C   MET A 200      72.667 -44.542  63.923  1.00  0.00           C  
ATOM   3051  O   MET A 200      72.537 -43.394  63.529  1.00  0.00           O  
ATOM   3052  CB  MET A 200      72.134 -46.282  62.213  1.00  0.00           C  
ATOM   3053  CG  MET A 200      71.248 -47.433  61.760  1.00  0.00           C  
ATOM   3054  SD  MET A 200      71.299 -48.836  62.893  1.00  0.00           S  
ATOM   3055  CE  MET A 200      72.985 -49.393  62.666  1.00  0.00           C  
ATOM   3056  H   MET A 200      70.138 -44.514  62.586  1.00  0.00           H  
ATOM   3057  HA  MET A 200      71.680 -46.403  64.286  1.00  0.00           H  
ATOM   3058 1HB  MET A 200      72.144 -45.536  61.419  1.00  0.00           H  
ATOM   3059 2HB  MET A 200      73.151 -46.663  62.316  1.00  0.00           H  
ATOM   3060 1HG  MET A 200      70.217 -47.090  61.683  1.00  0.00           H  
ATOM   3061 2HG  MET A 200      71.568 -47.774  60.776  1.00  0.00           H  
ATOM   3062 1HE  MET A 200      73.171 -50.259  63.302  1.00  0.00           H  
ATOM   3063 2HE  MET A 200      73.140 -49.669  61.622  1.00  0.00           H  
ATOM   3064 3HE  MET A 200      73.673 -48.591  62.935  1.00  0.00           H  
ATOM   3065  N   PRO A 201      73.701 -44.915  64.689  1.00  0.00           N  
ATOM   3066  CA  PRO A 201      74.795 -43.996  64.973  1.00  0.00           C  
ATOM   3067  C   PRO A 201      75.597 -43.872  63.655  1.00  0.00           C  
ATOM   3068  O   PRO A 201      76.405 -44.741  63.305  1.00  0.00           O  
ATOM   3069  CB  PRO A 201      75.551 -44.710  66.101  1.00  0.00           C  
ATOM   3070  CG  PRO A 201      75.256 -46.149  65.921  1.00  0.00           C  
ATOM   3071  CD  PRO A 201      73.905 -46.275  65.280  1.00  0.00           C  
ATOM   3072  HA  PRO A 201      74.382 -43.037  65.318  1.00  0.00           H  
ATOM   3073 1HB  PRO A 201      76.627 -44.493  66.028  1.00  0.00           H  
ATOM   3074 2HB  PRO A 201      75.213 -44.334  67.077  1.00  0.00           H  
ATOM   3075 1HG  PRO A 201      76.029 -46.621  65.297  1.00  0.00           H  
ATOM   3076 2HG  PRO A 201      75.274 -46.665  66.893  1.00  0.00           H  
ATOM   3077 1HD  PRO A 201      73.936 -47.060  64.510  1.00  0.00           H  
ATOM   3078 2HD  PRO A 201      73.155 -46.513  66.047  1.00  0.00           H  
ATOM   3079  N   GLY A 202      75.283 -42.816  62.896  1.00  0.00           N  
ATOM   3080  CA  GLY A 202      75.805 -42.650  61.543  1.00  0.00           C  
ATOM   3081  C   GLY A 202      77.307 -42.754  61.375  1.00  0.00           C  
ATOM   3082  O   GLY A 202      77.808 -43.298  60.369  1.00  0.00           O  
ATOM   3083  H   GLY A 202      74.664 -42.114  63.274  1.00  0.00           H  
ATOM   3084 1HA  GLY A 202      75.363 -43.401  60.888  1.00  0.00           H  
ATOM   3085 2HA  GLY A 202      75.512 -41.674  61.158  1.00  0.00           H  
ATOM   3086  N   TRP A 203      78.037 -42.230  62.357  1.00  0.00           N  
ATOM   3087  CA  TRP A 203      79.506 -42.206  62.297  1.00  0.00           C  
ATOM   3088  C   TRP A 203      80.128 -43.521  62.771  1.00  0.00           C  
ATOM   3089  O   TRP A 203      81.358 -43.649  62.771  1.00  0.00           O  
ATOM   3090  CB  TRP A 203      80.066 -41.014  63.073  1.00  0.00           C  
ATOM   3091  CG  TRP A 203      79.734 -39.687  62.509  1.00  0.00           C  
ATOM   3092  CD1 TRP A 203      80.502 -38.936  61.698  1.00  0.00           C  
ATOM   3093  CD2 TRP A 203      78.515 -38.934  62.718  1.00  0.00           C  
ATOM   3094  NE1 TRP A 203      79.859 -37.764  61.382  1.00  0.00           N  
ATOM   3095  CE2 TRP A 203      78.656 -37.723  62.020  1.00  0.00           C  
ATOM   3096  CE3 TRP A 203      77.357 -39.149  63.455  1.00  0.00           C  
ATOM   3097  CZ2 TRP A 203      77.666 -36.739  62.009  1.00  0.00           C  
ATOM   3098  CZ3 TRP A 203      76.371 -38.173  63.452  1.00  0.00           C  
ATOM   3099  CH2 TRP A 203      76.534 -36.983  62.723  1.00  0.00           C  
ATOM   3100  H   TRP A 203      77.571 -41.840  63.163  1.00  0.00           H  
ATOM   3101  HA  TRP A 203      79.809 -42.110  61.254  1.00  0.00           H  
ATOM   3102 1HB  TRP A 203      79.691 -41.037  64.096  1.00  0.00           H  
ATOM   3103 2HB  TRP A 203      81.152 -41.087  63.120  1.00  0.00           H  
ATOM   3104  HD1 TRP A 203      81.491 -39.217  61.343  1.00  0.00           H  
ATOM   3105  HE1 TRP A 203      80.217 -37.042  60.773  1.00  0.00           H  
ATOM   3106  HE3 TRP A 203      77.227 -40.070  64.024  1.00  0.00           H  
ATOM   3107  HZ2 TRP A 203      77.780 -35.808  61.454  1.00  0.00           H  
ATOM   3108  HZ3 TRP A 203      75.465 -38.352  64.031  1.00  0.00           H  
ATOM   3109  HH2 TRP A 203      75.737 -36.240  62.731  1.00  0.00           H  
ATOM   3110  N   GLN A 204      79.286 -44.512  63.080  1.00  0.00           N  
ATOM   3111  CA  GLN A 204      79.690 -45.839  63.459  1.00  0.00           C  
ATOM   3112  C   GLN A 204      79.302 -46.892  62.415  1.00  0.00           C  
ATOM   3113  O   GLN A 204      78.718 -46.554  61.373  1.00  0.00           O  
ATOM   3114  CB  GLN A 204      79.141 -46.243  64.831  1.00  0.00           C  
ATOM   3115  CG  GLN A 204      79.678 -45.426  65.966  1.00  0.00           C  
ATOM   3116  CD  GLN A 204      79.243 -45.971  67.286  1.00  0.00           C  
ATOM   3117  OE1 GLN A 204      78.240 -46.680  67.351  1.00  0.00           O  
ATOM   3118  NE2 GLN A 204      79.987 -45.669  68.351  1.00  0.00           N  
ATOM   3119  H   GLN A 204      78.302 -44.291  63.037  1.00  0.00           H  
ATOM   3120  HA  GLN A 204      80.778 -45.866  63.515  1.00  0.00           H  
ATOM   3121 1HB  GLN A 204      78.055 -46.148  64.830  1.00  0.00           H  
ATOM   3122 2HB  GLN A 204      79.378 -47.289  65.024  1.00  0.00           H  
ATOM   3123 1HG  GLN A 204      80.768 -45.437  65.924  1.00  0.00           H  
ATOM   3124 2HG  GLN A 204      79.312 -44.404  65.870  1.00  0.00           H  
ATOM   3125 1HE2 GLN A 204      79.731 -46.014  69.255  1.00  0.00           H  
ATOM   3126 2HE2 GLN A 204      80.801 -45.097  68.247  1.00  0.00           H  
ATOM   3127  N   ARG A 205      79.656 -48.134  62.682  1.00  0.00           N  
ATOM   3128  CA  ARG A 205      79.408 -49.226  61.758  1.00  0.00           C  
ATOM   3129  C   ARG A 205      78.718 -50.345  62.524  1.00  0.00           C  
ATOM   3130  O   ARG A 205      79.236 -51.442  62.671  1.00  0.00           O  
ATOM   3131  CB  ARG A 205      80.715 -49.670  61.103  1.00  0.00           C  
ATOM   3132  CG  ARG A 205      81.388 -48.564  60.287  1.00  0.00           C  
ATOM   3133  CD  ARG A 205      80.647 -48.158  59.041  1.00  0.00           C  
ATOM   3134  NE  ARG A 205      81.391 -47.136  58.320  1.00  0.00           N  
ATOM   3135  CZ  ARG A 205      81.311 -45.812  58.487  1.00  0.00           C  
ATOM   3136  NH1 ARG A 205      80.464 -45.241  59.372  1.00  0.00           N  
ATOM   3137  NH2 ARG A 205      82.083 -45.006  57.761  1.00  0.00           N  
ATOM   3138  H   ARG A 205      80.115 -48.328  63.561  1.00  0.00           H  
ATOM   3139  HA  ARG A 205      78.728 -48.875  60.981  1.00  0.00           H  
ATOM   3140 1HB  ARG A 205      81.411 -50.004  61.871  1.00  0.00           H  
ATOM   3141 2HB  ARG A 205      80.523 -50.517  60.445  1.00  0.00           H  
ATOM   3142 1HG  ARG A 205      81.486 -47.668  60.900  1.00  0.00           H  
ATOM   3143 2HG  ARG A 205      82.377 -48.897  59.969  1.00  0.00           H  
ATOM   3144 1HD  ARG A 205      80.519 -49.025  58.395  1.00  0.00           H  
ATOM   3145 2HD  ARG A 205      79.670 -47.760  59.313  1.00  0.00           H  
ATOM   3146  HE  ARG A 205      82.044 -47.442  57.611  1.00  0.00           H  
ATOM   3147 1HH1 ARG A 205      79.860 -45.819  59.939  1.00  0.00           H  
ATOM   3148 2HH1 ARG A 205      80.436 -44.236  59.467  1.00  0.00           H  
ATOM   3149 1HH2 ARG A 205      82.727 -45.396  57.087  1.00  0.00           H  
ATOM   3150 2HH2 ARG A 205      82.026 -44.006  57.885  1.00  0.00           H  
ATOM   3151  N   ARG A 206      77.503 -50.083  62.985  1.00  0.00           N  
ATOM   3152  CA  ARG A 206      76.783 -51.063  63.795  1.00  0.00           C  
ATOM   3153  C   ARG A 206      75.685 -51.816  63.009  1.00  0.00           C  
ATOM   3154  O   ARG A 206      74.933 -52.628  63.559  1.00  0.00           O  
ATOM   3155  CB  ARG A 206      76.183 -50.423  65.041  1.00  0.00           C  
ATOM   3156  CG  ARG A 206      77.216 -50.008  66.090  1.00  0.00           C  
ATOM   3157  CD  ARG A 206      76.529 -49.536  67.349  1.00  0.00           C  
ATOM   3158  NE  ARG A 206      77.458 -49.127  68.398  1.00  0.00           N  
ATOM   3159  CZ  ARG A 206      78.000 -49.936  69.293  1.00  0.00           C  
ATOM   3160  NH1 ARG A 206      77.796 -51.240  69.256  1.00  0.00           N  
ATOM   3161  NH2 ARG A 206      78.759 -49.407  70.242  1.00  0.00           N  
ATOM   3162  H   ARG A 206      77.063 -49.198  62.777  1.00  0.00           H  
ATOM   3163  HA  ARG A 206      77.487 -51.832  64.113  1.00  0.00           H  
ATOM   3164 1HB  ARG A 206      75.616 -49.538  64.757  1.00  0.00           H  
ATOM   3165 2HB  ARG A 206      75.488 -51.121  65.509  1.00  0.00           H  
ATOM   3166 1HG  ARG A 206      77.852 -50.860  66.331  1.00  0.00           H  
ATOM   3167 2HG  ARG A 206      77.830 -49.197  65.695  1.00  0.00           H  
ATOM   3168 1HD  ARG A 206      75.898 -48.678  67.119  1.00  0.00           H  
ATOM   3169 2HD  ARG A 206      75.915 -50.340  67.751  1.00  0.00           H  
ATOM   3170  HE  ARG A 206      77.710 -48.149  68.448  1.00  0.00           H  
ATOM   3171 1HH1 ARG A 206      77.216 -51.640  68.532  1.00  0.00           H  
ATOM   3172 2HH1 ARG A 206      78.221 -51.837  69.950  1.00  0.00           H  
ATOM   3173 1HH2 ARG A 206      78.912 -48.408  70.269  1.00  0.00           H  
ATOM   3174 2HH2 ARG A 206      79.185 -50.001  70.938  1.00  0.00           H  
ATOM   3175  N   GLY A 207      75.613 -51.546  61.718  1.00  0.00           N  
ATOM   3176  CA  GLY A 207      74.572 -52.191  60.919  1.00  0.00           C  
ATOM   3177  C   GLY A 207      74.581 -53.720  60.945  1.00  0.00           C  
ATOM   3178  O   GLY A 207      73.522 -54.346  60.936  1.00  0.00           O  
ATOM   3179  H   GLY A 207      76.255 -50.909  61.268  1.00  0.00           H  
ATOM   3180 1HA  GLY A 207      73.592 -51.862  61.265  1.00  0.00           H  
ATOM   3181 2HA  GLY A 207      74.667 -51.880  59.879  1.00  0.00           H  
ATOM   3182  N   ASP A 208      75.755 -54.360  60.944  1.00  0.00           N  
ATOM   3183  CA  ASP A 208      75.742 -55.819  60.963  1.00  0.00           C  
ATOM   3184  C   ASP A 208      75.176 -56.343  62.277  1.00  0.00           C  
ATOM   3185  O   ASP A 208      74.395 -57.304  62.277  1.00  0.00           O  
ATOM   3186  CB  ASP A 208      77.153 -56.373  60.751  1.00  0.00           C  
ATOM   3187  CG  ASP A 208      77.168 -57.871  60.482  1.00  0.00           C  
ATOM   3188  OD1 ASP A 208      76.602 -58.284  59.497  1.00  0.00           O  
ATOM   3189  OD2 ASP A 208      77.744 -58.589  61.264  1.00  0.00           O  
ATOM   3190  H   ASP A 208      76.641 -53.876  60.930  1.00  0.00           H  
ATOM   3191  HA  ASP A 208      75.090 -56.170  60.162  1.00  0.00           H  
ATOM   3192 1HB  ASP A 208      77.621 -55.863  59.908  1.00  0.00           H  
ATOM   3193 2HB  ASP A 208      77.760 -56.171  61.634  1.00  0.00           H  
ATOM   3194  N   GLU A 209      75.510 -55.719  63.409  1.00  0.00           N  
ATOM   3195  CA  GLU A 209      74.922 -56.218  64.649  1.00  0.00           C  
ATOM   3196  C   GLU A 209      73.403 -56.012  64.728  1.00  0.00           C  
ATOM   3197  O   GLU A 209      72.668 -56.949  65.084  1.00  0.00           O  
ATOM   3198  CB  GLU A 209      75.592 -55.540  65.846  1.00  0.00           C  
ATOM   3199  CG  GLU A 209      75.153 -56.079  67.200  1.00  0.00           C  
ATOM   3200  CD  GLU A 209      75.872 -55.429  68.349  1.00  0.00           C  
ATOM   3201  OE1 GLU A 209      76.638 -54.526  68.112  1.00  0.00           O  
ATOM   3202  OE2 GLU A 209      75.654 -55.835  69.467  1.00  0.00           O  
ATOM   3203  H   GLU A 209      76.141 -54.930  63.447  1.00  0.00           H  
ATOM   3204  HA  GLU A 209      74.954 -57.308  64.632  1.00  0.00           H  
ATOM   3205 1HB  GLU A 209      76.673 -55.659  65.774  1.00  0.00           H  
ATOM   3206 2HB  GLU A 209      75.378 -54.472  65.826  1.00  0.00           H  
ATOM   3207 1HG  GLU A 209      74.082 -55.912  67.316  1.00  0.00           H  
ATOM   3208 2HG  GLU A 209      75.331 -57.153  67.228  1.00  0.00           H  
ATOM   3209  N   VAL A 210      72.944 -54.831  64.317  1.00  0.00           N  
ATOM   3210  CA  VAL A 210      71.502 -54.514  64.324  1.00  0.00           C  
ATOM   3211  C   VAL A 210      70.741 -55.486  63.416  1.00  0.00           C  
ATOM   3212  O   VAL A 210      69.691 -56.027  63.781  1.00  0.00           O  
ATOM   3213  CB  VAL A 210      71.245 -53.046  63.948  1.00  0.00           C  
ATOM   3214  CG1 VAL A 210      69.772 -52.773  63.717  1.00  0.00           C  
ATOM   3215  CG2 VAL A 210      71.822 -52.107  65.030  1.00  0.00           C  
ATOM   3216  H   VAL A 210      73.599 -54.134  63.992  1.00  0.00           H  
ATOM   3217  HA  VAL A 210      71.116 -54.680  65.330  1.00  0.00           H  
ATOM   3218  HB  VAL A 210      71.728 -52.835  62.994  1.00  0.00           H  
ATOM   3219 1HG1 VAL A 210      69.633 -51.724  63.454  1.00  0.00           H  
ATOM   3220 2HG1 VAL A 210      69.408 -53.402  62.905  1.00  0.00           H  
ATOM   3221 3HG1 VAL A 210      69.214 -52.994  64.627  1.00  0.00           H  
ATOM   3222 1HG2 VAL A 210      71.634 -51.070  64.751  1.00  0.00           H  
ATOM   3223 2HG2 VAL A 210      71.344 -52.317  65.987  1.00  0.00           H  
ATOM   3224 3HG2 VAL A 210      72.896 -52.269  65.118  1.00  0.00           H  
ATOM   3225  N   LEU A 211      71.291 -55.755  62.242  1.00  0.00           N  
ATOM   3226  CA  LEU A 211      70.641 -56.685  61.309  1.00  0.00           C  
ATOM   3227  C   LEU A 211      70.708 -58.140  61.742  1.00  0.00           C  
ATOM   3228  O   LEU A 211      69.824 -58.937  61.419  1.00  0.00           O  
ATOM   3229  CB  LEU A 211      71.226 -56.497  59.918  1.00  0.00           C  
ATOM   3230  CG  LEU A 211      70.883 -55.125  59.313  1.00  0.00           C  
ATOM   3231  CD1 LEU A 211      71.552 -55.020  57.975  1.00  0.00           C  
ATOM   3232  CD2 LEU A 211      69.384 -54.846  59.213  1.00  0.00           C  
ATOM   3233  H   LEU A 211      72.164 -55.321  61.976  1.00  0.00           H  
ATOM   3234  HA  LEU A 211      69.576 -56.459  61.283  1.00  0.00           H  
ATOM   3235 1HB  LEU A 211      72.308 -56.604  59.978  1.00  0.00           H  
ATOM   3236 2HB  LEU A 211      70.840 -57.284  59.269  1.00  0.00           H  
ATOM   3237  HG  LEU A 211      71.315 -54.337  59.931  1.00  0.00           H  
ATOM   3238 1HD1 LEU A 211      71.321 -54.052  57.528  1.00  0.00           H  
ATOM   3239 2HD1 LEU A 211      72.630 -55.113  58.099  1.00  0.00           H  
ATOM   3240 3HD1 LEU A 211      71.190 -55.815  57.324  1.00  0.00           H  
ATOM   3241 1HD2 LEU A 211      69.226 -53.858  58.777  1.00  0.00           H  
ATOM   3242 2HD2 LEU A 211      68.915 -55.600  58.581  1.00  0.00           H  
ATOM   3243 3HD2 LEU A 211      68.940 -54.879  60.208  1.00  0.00           H  
ATOM   3244  N   ASP A 212      71.763 -58.521  62.465  1.00  0.00           N  
ATOM   3245  CA  ASP A 212      71.763 -59.875  63.042  1.00  0.00           C  
ATOM   3246  C   ASP A 212      70.612 -60.045  64.033  1.00  0.00           C  
ATOM   3247  O   ASP A 212      70.006 -61.113  64.097  1.00  0.00           O  
ATOM   3248  CB  ASP A 212      73.092 -60.167  63.742  1.00  0.00           C  
ATOM   3249  CG  ASP A 212      74.236 -60.408  62.766  1.00  0.00           C  
ATOM   3250  OD1 ASP A 212      73.970 -60.572  61.599  1.00  0.00           O  
ATOM   3251  OD2 ASP A 212      75.364 -60.425  63.197  1.00  0.00           O  
ATOM   3252  H   ASP A 212      72.556 -57.917  62.629  1.00  0.00           H  
ATOM   3253  HA  ASP A 212      71.610 -60.594  62.237  1.00  0.00           H  
ATOM   3254 1HB  ASP A 212      73.355 -59.328  64.388  1.00  0.00           H  
ATOM   3255 2HB  ASP A 212      72.984 -61.047  64.377  1.00  0.00           H  
ATOM   3256  N   ILE A 213      70.288 -58.992  64.782  1.00  0.00           N  
ATOM   3257  CA  ILE A 213      69.130 -59.047  65.635  1.00  0.00           C  
ATOM   3258  C   ILE A 213      67.826 -59.069  64.848  1.00  0.00           C  
ATOM   3259  O   ILE A 213      66.975 -59.918  65.097  1.00  0.00           O  
ATOM   3260  CB  ILE A 213      69.106 -57.950  66.715  1.00  0.00           C  
ATOM   3261  CG1 ILE A 213      70.257 -58.203  67.696  1.00  0.00           C  
ATOM   3262  CG2 ILE A 213      67.750 -57.912  67.434  1.00  0.00           C  
ATOM   3263  CD1 ILE A 213      70.524 -57.054  68.635  1.00  0.00           C  
ATOM   3264  H   ILE A 213      70.844 -58.149  64.761  1.00  0.00           H  
ATOM   3265  HA  ILE A 213      69.127 -60.005  66.153  1.00  0.00           H  
ATOM   3266  HB  ILE A 213      69.281 -56.980  66.252  1.00  0.00           H  
ATOM   3267 1HG1 ILE A 213      70.038 -59.088  68.293  1.00  0.00           H  
ATOM   3268 2HG1 ILE A 213      71.172 -58.405  67.139  1.00  0.00           H  
ATOM   3269 1HG2 ILE A 213      67.761 -57.129  68.192  1.00  0.00           H  
ATOM   3270 2HG2 ILE A 213      66.961 -57.706  66.712  1.00  0.00           H  
ATOM   3271 3HG2 ILE A 213      67.563 -58.875  67.911  1.00  0.00           H  
ATOM   3272 1HD1 ILE A 213      71.352 -57.309  69.297  1.00  0.00           H  
ATOM   3273 2HD1 ILE A 213      70.781 -56.165  68.058  1.00  0.00           H  
ATOM   3274 3HD1 ILE A 213      69.633 -56.856  69.230  1.00  0.00           H  
ATOM   3275  N   LEU A 214      67.657 -58.120  63.918  1.00  0.00           N  
ATOM   3276  CA  LEU A 214      66.383 -57.998  63.206  1.00  0.00           C  
ATOM   3277  C   LEU A 214      66.121 -59.117  62.221  1.00  0.00           C  
ATOM   3278  O   LEU A 214      64.958 -59.530  62.058  1.00  0.00           O  
ATOM   3279  CB  LEU A 214      66.335 -56.660  62.457  1.00  0.00           C  
ATOM   3280  CG  LEU A 214      66.227 -55.408  63.338  1.00  0.00           C  
ATOM   3281  CD1 LEU A 214      66.360 -54.164  62.471  1.00  0.00           C  
ATOM   3282  CD2 LEU A 214      64.897 -55.420  64.077  1.00  0.00           C  
ATOM   3283  H   LEU A 214      68.407 -57.480  63.698  1.00  0.00           H  
ATOM   3284  HA  LEU A 214      65.574 -58.051  63.934  1.00  0.00           H  
ATOM   3285 1HB  LEU A 214      67.238 -56.565  61.857  1.00  0.00           H  
ATOM   3286 2HB  LEU A 214      65.476 -56.668  61.786  1.00  0.00           H  
ATOM   3287  HG  LEU A 214      67.044 -55.400  64.060  1.00  0.00           H  
ATOM   3288 1HD1 LEU A 214      66.284 -53.274  63.096  1.00  0.00           H  
ATOM   3289 2HD1 LEU A 214      67.328 -54.171  61.969  1.00  0.00           H  
ATOM   3290 3HD1 LEU A 214      65.565 -54.152  61.726  1.00  0.00           H  
ATOM   3291 1HD2 LEU A 214      64.821 -54.531  64.704  1.00  0.00           H  
ATOM   3292 2HD2 LEU A 214      64.080 -55.427  63.356  1.00  0.00           H  
ATOM   3293 3HD2 LEU A 214      64.837 -56.311  64.703  1.00  0.00           H  
ATOM   3294  N   LEU A 215      67.173 -59.571  61.536  1.00  0.00           N  
ATOM   3295  CA  LEU A 215      67.049 -60.516  60.439  1.00  0.00           C  
ATOM   3296  C   LEU A 215      67.367 -61.931  60.865  1.00  0.00           C  
ATOM   3297  O   LEU A 215      66.550 -62.817  60.700  1.00  0.00           O  
ATOM   3298  CB  LEU A 215      67.888 -60.098  59.275  1.00  0.00           C  
ATOM   3299  CG  LEU A 215      67.597 -58.709  58.699  1.00  0.00           C  
ATOM   3300  CD1 LEU A 215      68.500 -58.406  57.536  1.00  0.00           C  
ATOM   3301  CD2 LEU A 215      66.116 -58.525  58.369  1.00  0.00           C  
ATOM   3302  H   LEU A 215      68.090 -59.239  61.798  1.00  0.00           H  
ATOM   3303  HA  LEU A 215      66.007 -60.541  60.121  1.00  0.00           H  
ATOM   3304 1HB  LEU A 215      68.934 -60.114  59.577  1.00  0.00           H  
ATOM   3305 2HB  LEU A 215      67.752 -60.821  58.471  1.00  0.00           H  
ATOM   3306  HG  LEU A 215      67.882 -57.947  59.425  1.00  0.00           H  
ATOM   3307 1HD1 LEU A 215      68.271 -57.413  57.147  1.00  0.00           H  
ATOM   3308 2HD1 LEU A 215      69.539 -58.435  57.865  1.00  0.00           H  
ATOM   3309 3HD1 LEU A 215      68.345 -59.146  56.753  1.00  0.00           H  
ATOM   3310 1HD2 LEU A 215      65.955 -57.525  57.964  1.00  0.00           H  
ATOM   3311 2HD2 LEU A 215      65.812 -59.269  57.633  1.00  0.00           H  
ATOM   3312 3HD2 LEU A 215      65.524 -58.648  59.276  1.00  0.00           H  
ATOM   3313  N   THR A 216      68.571 -62.146  61.362  1.00  0.00           N  
ATOM   3314  CA  THR A 216      69.018 -63.498  61.724  1.00  0.00           C  
ATOM   3315  C   THR A 216      68.270 -64.022  62.958  1.00  0.00           C  
ATOM   3316  O   THR A 216      67.749 -65.119  62.959  1.00  0.00           O  
ATOM   3317  CB  THR A 216      70.534 -63.527  61.989  1.00  0.00           C  
ATOM   3318  OG1 THR A 216      71.237 -63.142  60.800  1.00  0.00           O  
ATOM   3319  CG2 THR A 216      70.977 -64.922  62.405  1.00  0.00           C  
ATOM   3320  H   THR A 216      69.199 -61.367  61.498  1.00  0.00           H  
ATOM   3321  HA  THR A 216      68.770 -64.175  60.906  1.00  0.00           H  
ATOM   3322  HB  THR A 216      70.779 -62.823  62.784  1.00  0.00           H  
ATOM   3323  HG1 THR A 216      72.175 -63.073  60.992  1.00  0.00           H  
ATOM   3324 1HG2 THR A 216      72.051 -64.923  62.588  1.00  0.00           H  
ATOM   3325 2HG2 THR A 216      70.452 -65.213  63.315  1.00  0.00           H  
ATOM   3326 3HG2 THR A 216      70.744 -65.629  61.610  1.00  0.00           H  
ATOM   3327  N   GLU A 217      68.186 -63.229  63.989  1.00  0.00           N  
ATOM   3328  CA  GLU A 217      67.477 -63.639  65.206  1.00  0.00           C  
ATOM   3329  C   GLU A 217      65.949 -63.537  65.113  1.00  0.00           C  
ATOM   3330  O   GLU A 217      65.213 -64.519  65.261  1.00  0.00           O  
ATOM   3331  CB  GLU A 217      68.026 -62.879  66.438  1.00  0.00           C  
ATOM   3332  CG  GLU A 217      67.331 -63.225  67.749  1.00  0.00           C  
ATOM   3333  CD  GLU A 217      67.833 -62.440  68.928  1.00  0.00           C  
ATOM   3334  OE1 GLU A 217      68.941 -61.872  68.862  1.00  0.00           O  
ATOM   3335  OE2 GLU A 217      67.102 -62.403  69.941  1.00  0.00           O  
ATOM   3336  H   GLU A 217      68.616 -62.316  63.954  1.00  0.00           H  
ATOM   3337  HA  GLU A 217      67.637 -64.707  65.356  1.00  0.00           H  
ATOM   3338 1HB  GLU A 217      69.088 -63.094  66.554  1.00  0.00           H  
ATOM   3339 2HB  GLU A 217      67.925 -61.806  66.277  1.00  0.00           H  
ATOM   3340 1HG  GLU A 217      66.263 -63.038  67.642  1.00  0.00           H  
ATOM   3341 2HG  GLU A 217      67.468 -64.286  67.951  1.00  0.00           H  
ATOM   3342  N   MET A 218      65.443 -62.323  64.888  1.00  0.00           N  
ATOM   3343  CA  MET A 218      64.007 -62.097  64.911  1.00  0.00           C  
ATOM   3344  C   MET A 218      63.250 -62.514  63.640  1.00  0.00           C  
ATOM   3345  O   MET A 218      62.054 -62.779  63.715  1.00  0.00           O  
ATOM   3346  CB  MET A 218      63.710 -60.646  65.215  1.00  0.00           C  
ATOM   3347  CG  MET A 218      64.142 -60.153  66.585  1.00  0.00           C  
ATOM   3348  SD  MET A 218      63.494 -61.061  68.015  1.00  0.00           S  
ATOM   3349  CE  MET A 218      61.761 -60.615  67.888  1.00  0.00           C  
ATOM   3350  H   MET A 218      66.060 -61.546  64.698  1.00  0.00           H  
ATOM   3351  HA  MET A 218      63.572 -62.716  65.695  1.00  0.00           H  
ATOM   3352 1HB  MET A 218      64.201 -60.012  64.478  1.00  0.00           H  
ATOM   3353 2HB  MET A 218      62.637 -60.470  65.136  1.00  0.00           H  
ATOM   3354 1HG  MET A 218      65.228 -60.196  66.661  1.00  0.00           H  
ATOM   3355 2HG  MET A 218      63.832 -59.117  66.714  1.00  0.00           H  
ATOM   3356 1HE  MET A 218      61.203 -61.089  68.696  1.00  0.00           H  
ATOM   3357 2HE  MET A 218      61.658 -59.532  67.961  1.00  0.00           H  
ATOM   3358 3HE  MET A 218      61.368 -60.953  66.928  1.00  0.00           H  
ATOM   3359  N   GLY A 219      63.958 -62.650  62.529  1.00  0.00           N  
ATOM   3360  CA  GLY A 219      63.375 -63.167  61.283  1.00  0.00           C  
ATOM   3361  C   GLY A 219      62.474 -62.220  60.555  1.00  0.00           C  
ATOM   3362  O   GLY A 219      61.464 -62.639  60.017  1.00  0.00           O  
ATOM   3363  H   GLY A 219      64.934 -62.387  62.544  1.00  0.00           H  
ATOM   3364 1HA  GLY A 219      64.174 -63.451  60.597  1.00  0.00           H  
ATOM   3365 2HA  GLY A 219      62.800 -64.067  61.496  1.00  0.00           H  
ATOM   3366  N   CYS A 220      62.820 -60.933  60.544  1.00  0.00           N  
ATOM   3367  CA  CYS A 220      61.988 -59.928  59.862  1.00  0.00           C  
ATOM   3368  C   CYS A 220      62.317 -59.793  58.389  1.00  0.00           C  
ATOM   3369  O   CYS A 220      63.420 -60.113  57.957  1.00  0.00           O  
ATOM   3370  CB  CYS A 220      62.152 -58.560  60.524  1.00  0.00           C  
ATOM   3371  SG  CYS A 220      61.549 -58.486  62.227  1.00  0.00           S  
ATOM   3372  H   CYS A 220      63.665 -60.638  61.010  1.00  0.00           H  
ATOM   3373  HA  CYS A 220      60.944 -60.232  59.941  1.00  0.00           H  
ATOM   3374 1HB  CYS A 220      63.206 -58.281  60.527  1.00  0.00           H  
ATOM   3375 2HB  CYS A 220      61.616 -57.808  59.944  1.00  0.00           H  
ATOM   3376  HG  CYS A 220      60.370 -57.945  61.934  1.00  0.00           H  
ATOM   3377  N   ASP A 221      61.337 -59.323  57.617  1.00  0.00           N  
ATOM   3378  CA  ASP A 221      61.473 -59.115  56.190  1.00  0.00           C  
ATOM   3379  C   ASP A 221      62.433 -57.963  55.973  1.00  0.00           C  
ATOM   3380  O   ASP A 221      62.124 -56.809  56.304  1.00  0.00           O  
ATOM   3381  CB  ASP A 221      60.122 -58.816  55.537  1.00  0.00           C  
ATOM   3382  CG  ASP A 221      60.215 -58.659  54.025  1.00  0.00           C  
ATOM   3383  OD1 ASP A 221      61.309 -58.536  53.527  1.00  0.00           O  
ATOM   3384  OD2 ASP A 221      59.192 -58.663  53.383  1.00  0.00           O  
ATOM   3385  H   ASP A 221      60.458 -59.104  58.064  1.00  0.00           H  
ATOM   3386  HA  ASP A 221      61.881 -60.023  55.745  1.00  0.00           H  
ATOM   3387 1HB  ASP A 221      59.423 -59.623  55.761  1.00  0.00           H  
ATOM   3388 2HB  ASP A 221      59.709 -57.899  55.958  1.00  0.00           H  
ATOM   3389  N   PRO A 222      63.614 -58.232  55.369  1.00  0.00           N  
ATOM   3390  CA  PRO A 222      64.543 -57.122  55.092  1.00  0.00           C  
ATOM   3391  C   PRO A 222      63.911 -55.958  54.309  1.00  0.00           C  
ATOM   3392  O   PRO A 222      64.295 -54.820  54.487  1.00  0.00           O  
ATOM   3393  CB  PRO A 222      65.637 -57.810  54.270  1.00  0.00           C  
ATOM   3394  CG  PRO A 222      65.626 -59.220  54.754  1.00  0.00           C  
ATOM   3395  CD  PRO A 222      64.168 -59.531  54.965  1.00  0.00           C  
ATOM   3396  HA  PRO A 222      64.918 -56.719  56.045  1.00  0.00           H  
ATOM   3397 1HB  PRO A 222      65.411 -57.725  53.197  1.00  0.00           H  
ATOM   3398 2HB  PRO A 222      66.603 -57.309  54.436  1.00  0.00           H  
ATOM   3399 1HG  PRO A 222      66.097 -59.880  54.011  1.00  0.00           H  
ATOM   3400 2HG  PRO A 222      66.216 -59.309  55.678  1.00  0.00           H  
ATOM   3401 1HD  PRO A 222      63.728 -59.887  54.021  1.00  0.00           H  
ATOM   3402 2HD  PRO A 222      64.066 -60.293  55.752  1.00  0.00           H  
ATOM   3403  N   ALA A 223      62.943 -56.245  53.415  1.00  0.00           N  
ATOM   3404  CA  ALA A 223      62.409 -55.224  52.516  1.00  0.00           C  
ATOM   3405  C   ALA A 223      61.643 -54.136  53.251  1.00  0.00           C  
ATOM   3406  O   ALA A 223      61.427 -53.070  52.702  1.00  0.00           O  
ATOM   3407  CB  ALA A 223      61.507 -55.870  51.448  1.00  0.00           C  
ATOM   3408  H   ALA A 223      62.578 -57.185  53.365  1.00  0.00           H  
ATOM   3409  HA  ALA A 223      63.249 -54.736  52.021  1.00  0.00           H  
ATOM   3410 1HB  ALA A 223      61.117 -55.097  50.786  1.00  0.00           H  
ATOM   3411 2HB  ALA A 223      62.087 -56.586  50.866  1.00  0.00           H  
ATOM   3412 3HB  ALA A 223      60.679 -56.383  51.933  1.00  0.00           H  
ATOM   3413  N   LYS A 224      61.221 -54.427  54.484  1.00  0.00           N  
ATOM   3414  CA  LYS A 224      60.471 -53.462  55.283  1.00  0.00           C  
ATOM   3415  C   LYS A 224      61.319 -52.761  56.365  1.00  0.00           C  
ATOM   3416  O   LYS A 224      60.769 -52.069  57.237  1.00  0.00           O  
ATOM   3417  CB  LYS A 224      59.244 -54.141  55.894  1.00  0.00           C  
ATOM   3418  CG  LYS A 224      58.184 -54.632  54.881  1.00  0.00           C  
ATOM   3419  CD  LYS A 224      57.477 -53.495  54.168  1.00  0.00           C  
ATOM   3420  CE  LYS A 224      56.495 -52.784  55.124  1.00  0.00           C  
ATOM   3421  NZ  LYS A 224      55.824 -51.672  54.401  1.00  0.00           N  
ATOM   3422  H   LYS A 224      61.425 -55.336  54.875  1.00  0.00           H  
ATOM   3423  HA  LYS A 224      60.140 -52.654  54.628  1.00  0.00           H  
ATOM   3424 1HB  LYS A 224      59.561 -55.005  56.479  1.00  0.00           H  
ATOM   3425 2HB  LYS A 224      58.747 -53.450  56.575  1.00  0.00           H  
ATOM   3426 1HG  LYS A 224      58.663 -55.260  54.128  1.00  0.00           H  
ATOM   3427 2HG  LYS A 224      57.433 -55.228  55.399  1.00  0.00           H  
ATOM   3428 1HD  LYS A 224      58.215 -52.777  53.806  1.00  0.00           H  
ATOM   3429 2HD  LYS A 224      56.929 -53.887  53.312  1.00  0.00           H  
ATOM   3430 1HE  LYS A 224      55.756 -53.499  55.482  1.00  0.00           H  
ATOM   3431 2HE  LYS A 224      57.041 -52.397  55.984  1.00  0.00           H  
ATOM   3432 1HZ  LYS A 224      55.181 -51.204  55.024  1.00  0.00           H  
ATOM   3433 2HZ  LYS A 224      56.518 -51.012  54.078  1.00  0.00           H  
ATOM   3434 3HZ  LYS A 224      55.317 -52.041  53.610  1.00  0.00           H  
ATOM   3435  N   ILE A 225      62.629 -52.946  56.311  1.00  0.00           N  
ATOM   3436  CA  ILE A 225      63.537 -52.349  57.308  1.00  0.00           C  
ATOM   3437  C   ILE A 225      64.487 -51.397  56.614  1.00  0.00           C  
ATOM   3438  O   ILE A 225      65.129 -51.778  55.643  1.00  0.00           O  
ATOM   3439  CB  ILE A 225      64.343 -53.422  58.062  1.00  0.00           C  
ATOM   3440  CG1 ILE A 225      63.402 -54.353  58.831  1.00  0.00           C  
ATOM   3441  CG2 ILE A 225      65.341 -52.771  59.007  1.00  0.00           C  
ATOM   3442  CD1 ILE A 225      64.081 -55.583  59.390  1.00  0.00           C  
ATOM   3443  H   ILE A 225      63.016 -53.510  55.568  1.00  0.00           H  
ATOM   3444  HA  ILE A 225      62.942 -51.781  58.022  1.00  0.00           H  
ATOM   3445  HB  ILE A 225      64.883 -54.041  57.347  1.00  0.00           H  
ATOM   3446 1HG1 ILE A 225      62.947 -53.809  59.658  1.00  0.00           H  
ATOM   3447 2HG1 ILE A 225      62.595 -54.680  58.174  1.00  0.00           H  
ATOM   3448 1HG2 ILE A 225      65.902 -53.544  59.533  1.00  0.00           H  
ATOM   3449 2HG2 ILE A 225      66.030 -52.150  58.436  1.00  0.00           H  
ATOM   3450 3HG2 ILE A 225      64.809 -52.154  59.730  1.00  0.00           H  
ATOM   3451 1HD1 ILE A 225      63.350 -56.193  59.921  1.00  0.00           H  
ATOM   3452 2HD1 ILE A 225      64.514 -56.162  58.574  1.00  0.00           H  
ATOM   3453 3HD1 ILE A 225      64.869 -55.281  60.079  1.00  0.00           H  
ATOM   3454  N   SER A 226      64.593 -50.167  57.104  1.00  0.00           N  
ATOM   3455  CA  SER A 226      65.539 -49.211  56.582  1.00  0.00           C  
ATOM   3456  C   SER A 226      66.449 -48.684  57.697  1.00  0.00           C  
ATOM   3457  O   SER A 226      66.019 -48.554  58.827  1.00  0.00           O  
ATOM   3458  CB  SER A 226      64.801 -48.064  55.919  1.00  0.00           C  
ATOM   3459  OG  SER A 226      64.033 -47.355  56.851  1.00  0.00           O  
ATOM   3460  H   SER A 226      63.989 -49.895  57.866  1.00  0.00           H  
ATOM   3461  HA  SER A 226      66.153 -49.707  55.829  1.00  0.00           H  
ATOM   3462 1HB  SER A 226      65.520 -47.392  55.450  1.00  0.00           H  
ATOM   3463 2HB  SER A 226      64.156 -48.453  55.133  1.00  0.00           H  
ATOM   3464  HG  SER A 226      64.169 -46.425  56.655  1.00  0.00           H  
ATOM   3465  N   LEU A 227      67.682 -48.399  57.332  1.00  0.00           N  
ATOM   3466  CA  LEU A 227      68.687 -47.895  58.270  1.00  0.00           C  
ATOM   3467  C   LEU A 227      68.879 -46.381  58.052  1.00  0.00           C  
ATOM   3468  O   LEU A 227      69.394 -45.931  57.032  1.00  0.00           O  
ATOM   3469  CB  LEU A 227      70.002 -48.668  58.137  1.00  0.00           C  
ATOM   3470  CG  LEU A 227      69.879 -50.163  58.359  1.00  0.00           C  
ATOM   3471  CD1 LEU A 227      71.267 -50.784  58.133  1.00  0.00           C  
ATOM   3472  CD2 LEU A 227      69.384 -50.472  59.766  1.00  0.00           C  
ATOM   3473  H   LEU A 227      67.937 -48.536  56.365  1.00  0.00           H  
ATOM   3474  HA  LEU A 227      68.311 -48.029  59.284  1.00  0.00           H  
ATOM   3475 1HB  LEU A 227      70.404 -48.502  57.139  1.00  0.00           H  
ATOM   3476 2HB  LEU A 227      70.713 -48.272  58.863  1.00  0.00           H  
ATOM   3477  HG  LEU A 227      69.170 -50.580  57.642  1.00  0.00           H  
ATOM   3478 1HD1 LEU A 227      71.213 -51.862  58.284  1.00  0.00           H  
ATOM   3479 2HD1 LEU A 227      71.597 -50.578  57.114  1.00  0.00           H  
ATOM   3480 3HD1 LEU A 227      71.977 -50.354  58.838  1.00  0.00           H  
ATOM   3481 1HD2 LEU A 227      69.304 -51.552  59.895  1.00  0.00           H  
ATOM   3482 2HD2 LEU A 227      70.088 -50.070  60.495  1.00  0.00           H  
ATOM   3483 3HD2 LEU A 227      68.406 -50.015  59.916  1.00  0.00           H  
ATOM   3484  N   ALA A 228      68.449 -45.576  59.019  1.00  0.00           N  
ATOM   3485  CA  ALA A 228      68.544 -44.126  58.952  1.00  0.00           C  
ATOM   3486  C   ALA A 228      69.981 -43.660  59.245  1.00  0.00           C  
ATOM   3487  O   ALA A 228      70.737 -44.379  59.890  1.00  0.00           O  
ATOM   3488  CB  ALA A 228      67.577 -43.495  59.986  1.00  0.00           C  
ATOM   3489  H   ALA A 228      68.038 -46.005  59.836  1.00  0.00           H  
ATOM   3490  HA  ALA A 228      68.253 -43.813  57.949  1.00  0.00           H  
ATOM   3491 1HB  ALA A 228      67.649 -42.409  59.935  1.00  0.00           H  
ATOM   3492 2HB  ALA A 228      66.555 -43.802  59.763  1.00  0.00           H  
ATOM   3493 3HB  ALA A 228      67.846 -43.830  60.986  1.00  0.00           H  
ATOM   3494  N   HIS A 229      70.305 -42.450  58.806  1.00  0.00           N  
ATOM   3495  CA  HIS A 229      71.586 -41.846  59.027  1.00  0.00           C  
ATOM   3496  C   HIS A 229      72.703 -42.637  58.357  1.00  0.00           C  
ATOM   3497  O   HIS A 229      73.739 -42.927  58.963  1.00  0.00           O  
ATOM   3498  CB  HIS A 229      71.828 -41.673  60.545  1.00  0.00           C  
ATOM   3499  CG  HIS A 229      70.653 -41.074  61.233  1.00  0.00           C  
ATOM   3500  ND1 HIS A 229      69.909 -40.062  60.663  1.00  0.00           N  
ATOM   3501  CD2 HIS A 229      70.059 -41.356  62.421  1.00  0.00           C  
ATOM   3502  CE1 HIS A 229      68.908 -39.743  61.466  1.00  0.00           C  
ATOM   3503  NE2 HIS A 229      68.970 -40.518  62.536  1.00  0.00           N  
ATOM   3504  H   HIS A 229      69.602 -41.939  58.291  1.00  0.00           H  
ATOM   3505  HA  HIS A 229      71.610 -40.862  58.560  1.00  0.00           H  
ATOM   3506 1HB  HIS A 229      72.047 -42.644  60.991  1.00  0.00           H  
ATOM   3507 2HB  HIS A 229      72.698 -41.037  60.705  1.00  0.00           H  
ATOM   3508  HD2 HIS A 229      70.375 -42.109  63.144  1.00  0.00           H  
ATOM   3509  HE1 HIS A 229      68.160 -38.974  61.277  1.00  0.00           H  
ATOM   3510  HE2 HIS A 229      68.326 -40.502  63.314  1.00  0.00           H  
ATOM   3511  N   SER A 230      72.493 -43.019  57.096  1.00  0.00           N  
ATOM   3512  CA  SER A 230      73.492 -43.765  56.367  1.00  0.00           C  
ATOM   3513  C   SER A 230      74.510 -42.827  55.723  1.00  0.00           C  
ATOM   3514  O   SER A 230      75.550 -43.262  55.284  1.00  0.00           O  
ATOM   3515  CB  SER A 230      72.827 -44.622  55.307  1.00  0.00           C  
ATOM   3516  OG  SER A 230      72.270 -43.827  54.296  1.00  0.00           O  
ATOM   3517  H   SER A 230      71.623 -42.784  56.639  1.00  0.00           H  
ATOM   3518  HA  SER A 230      74.022 -44.410  57.069  1.00  0.00           H  
ATOM   3519 1HB  SER A 230      73.560 -45.303  54.877  1.00  0.00           H  
ATOM   3520 2HB  SER A 230      72.047 -45.229  55.766  1.00  0.00           H  
ATOM   3521  HG  SER A 230      71.744 -43.161  54.743  1.00  0.00           H  
ATOM   3522  N   ASP A 231      74.187 -41.539  55.676  1.00  0.00           N  
ATOM   3523  CA  ASP A 231      75.012 -40.547  54.957  1.00  0.00           C  
ATOM   3524  C   ASP A 231      76.461 -40.562  55.438  1.00  0.00           C  
ATOM   3525  O   ASP A 231      77.361 -40.546  54.610  1.00  0.00           O  
ATOM   3526  CB  ASP A 231      74.435 -39.140  55.130  1.00  0.00           C  
ATOM   3527  CG  ASP A 231      73.138 -38.932  54.360  1.00  0.00           C  
ATOM   3528  OD1 ASP A 231      73.204 -38.535  53.221  1.00  0.00           O  
ATOM   3529  OD2 ASP A 231      72.095 -39.173  54.918  1.00  0.00           O  
ATOM   3530  H   ASP A 231      73.349 -41.232  56.148  1.00  0.00           H  
ATOM   3531  HA  ASP A 231      75.043 -40.822  53.903  1.00  0.00           H  
ATOM   3532 1HB  ASP A 231      74.247 -38.951  56.187  1.00  0.00           H  
ATOM   3533 2HB  ASP A 231      75.164 -38.403  54.791  1.00  0.00           H  
ATOM   3534  N   PRO A 232      76.711 -40.557  56.769  1.00  0.00           N  
ATOM   3535  CA  PRO A 232      78.108 -40.533  57.175  1.00  0.00           C  
ATOM   3536  C   PRO A 232      78.941 -41.736  56.751  1.00  0.00           C  
ATOM   3537  O   PRO A 232      80.191 -41.637  56.703  1.00  0.00           O  
ATOM   3538  CB  PRO A 232      78.029 -40.386  58.710  1.00  0.00           C  
ATOM   3539  CG  PRO A 232      76.698 -39.809  58.989  1.00  0.00           C  
ATOM   3540  CD  PRO A 232      75.831 -40.504  57.953  1.00  0.00           C  
ATOM   3541  HA  PRO A 232      78.601 -39.660  56.723  1.00  0.00           H  
ATOM   3542 1HB  PRO A 232      78.163 -41.366  59.190  1.00  0.00           H  
ATOM   3543 2HB  PRO A 232      78.843 -39.738  59.069  1.00  0.00           H  
ATOM   3544 1HG  PRO A 232      76.403 -40.019  60.028  1.00  0.00           H  
ATOM   3545 2HG  PRO A 232      76.728 -38.715  58.882  1.00  0.00           H  
ATOM   3546 1HD  PRO A 232      75.564 -41.509  58.312  1.00  0.00           H  
ATOM   3547 2HD  PRO A 232      74.927 -39.904  57.769  1.00  0.00           H  
ATOM   3548  N   SER A 233      78.290 -42.848  56.363  1.00  0.00           N  
ATOM   3549  CA  SER A 233      79.000 -44.007  55.893  1.00  0.00           C  
ATOM   3550  C   SER A 233      79.142 -44.000  54.366  1.00  0.00           C  
ATOM   3551  O   SER A 233      79.658 -44.957  53.779  1.00  0.00           O  
ATOM   3552  CB  SER A 233      78.281 -45.262  56.347  1.00  0.00           C  
ATOM   3553  OG  SER A 233      76.994 -45.329  55.797  1.00  0.00           O  
ATOM   3554  H   SER A 233      77.281 -42.871  56.402  1.00  0.00           H  
ATOM   3555  HA  SER A 233      80.017 -43.973  56.287  1.00  0.00           H  
ATOM   3556 1HB  SER A 233      78.854 -46.138  56.046  1.00  0.00           H  
ATOM   3557 2HB  SER A 233      78.216 -45.271  57.434  1.00  0.00           H  
ATOM   3558  HG  SER A 233      76.640 -44.438  55.842  1.00  0.00           H  
ATOM   3559  N   GLY A 234      78.714 -42.920  53.731  1.00  0.00           N  
ATOM   3560  CA  GLY A 234      78.750 -42.847  52.252  1.00  0.00           C  
ATOM   3561  C   GLY A 234      80.129 -43.120  51.649  1.00  0.00           C  
ATOM   3562  O   GLY A 234      80.205 -43.649  50.553  1.00  0.00           O  
ATOM   3563  H   GLY A 234      78.359 -42.133  54.255  1.00  0.00           H  
ATOM   3564 1HA  GLY A 234      78.046 -43.567  51.835  1.00  0.00           H  
ATOM   3565 2HA  GLY A 234      78.426 -41.858  51.929  1.00  0.00           H  
ATOM   3566  N   LYS A 235      81.230 -42.769  52.325  1.00  0.00           N  
ATOM   3567  CA  LYS A 235      82.558 -43.097  51.792  1.00  0.00           C  
ATOM   3568  C   LYS A 235      82.862 -44.573  51.882  1.00  0.00           C  
ATOM   3569  O   LYS A 235      83.579 -45.135  51.035  1.00  0.00           O  
ATOM   3570  CB  LYS A 235      83.642 -42.308  52.529  1.00  0.00           C  
ATOM   3571  CG  LYS A 235      83.638 -40.812  52.238  1.00  0.00           C  
ATOM   3572  CD  LYS A 235      84.733 -40.096  53.015  1.00  0.00           C  
ATOM   3573  CE  LYS A 235      84.727 -38.601  52.731  1.00  0.00           C  
ATOM   3574  NZ  LYS A 235      85.768 -37.882  53.513  1.00  0.00           N  
ATOM   3575  H   LYS A 235      81.161 -42.277  53.204  1.00  0.00           H  
ATOM   3576  HA  LYS A 235      82.575 -42.851  50.730  1.00  0.00           H  
ATOM   3577 1HB  LYS A 235      83.521 -42.440  53.604  1.00  0.00           H  
ATOM   3578 2HB  LYS A 235      84.623 -42.698  52.259  1.00  0.00           H  
ATOM   3579 1HG  LYS A 235      83.794 -40.648  51.172  1.00  0.00           H  
ATOM   3580 2HG  LYS A 235      82.673 -40.391  52.516  1.00  0.00           H  
ATOM   3581 1HD  LYS A 235      84.586 -40.255  54.084  1.00  0.00           H  
ATOM   3582 2HD  LYS A 235      85.704 -40.505  52.735  1.00  0.00           H  
ATOM   3583 1HE  LYS A 235      84.905 -38.432  51.670  1.00  0.00           H  
ATOM   3584 2HE  LYS A 235      83.750 -38.187  52.983  1.00  0.00           H  
ATOM   3585 1HZ  LYS A 235      85.731 -36.895  53.297  1.00  0.00           H  
ATOM   3586 2HZ  LYS A 235      85.601 -38.017  54.501  1.00  0.00           H  
ATOM   3587 3HZ  LYS A 235      86.680 -38.244  53.273  1.00  0.00           H  
ATOM   3588  N   ASP A 236      82.299 -45.221  52.894  1.00  0.00           N  
ATOM   3589  CA  ASP A 236      82.526 -46.625  53.110  1.00  0.00           C  
ATOM   3590  C   ASP A 236      81.530 -47.442  52.333  1.00  0.00           C  
ATOM   3591  O   ASP A 236      80.547 -48.003  52.861  1.00  0.00           O  
ATOM   3592  CB  ASP A 236      82.465 -46.892  54.617  1.00  0.00           C  
ATOM   3593  CG  ASP A 236      82.843 -48.312  55.002  1.00  0.00           C  
ATOM   3594  OD1 ASP A 236      83.035 -49.224  54.153  1.00  0.00           O  
ATOM   3595  OD2 ASP A 236      82.934 -48.557  56.208  1.00  0.00           O  
ATOM   3596  H   ASP A 236      81.696 -44.717  53.528  1.00  0.00           H  
ATOM   3597  HA  ASP A 236      83.517 -46.878  52.731  1.00  0.00           H  
ATOM   3598 1HB  ASP A 236      83.137 -46.207  55.135  1.00  0.00           H  
ATOM   3599 2HB  ASP A 236      81.455 -46.697  54.980  1.00  0.00           H  
ATOM   3600  N   ILE A 237      81.800 -47.531  51.033  1.00  0.00           N  
ATOM   3601  CA  ILE A 237      80.932 -48.280  50.102  1.00  0.00           C  
ATOM   3602  C   ILE A 237      80.900 -49.773  50.363  1.00  0.00           C  
ATOM   3603  O   ILE A 237      79.846 -50.400  50.210  1.00  0.00           O  
ATOM   3604  CB  ILE A 237      81.375 -48.051  48.646  1.00  0.00           C  
ATOM   3605  CG1 ILE A 237      81.194 -46.581  48.258  1.00  0.00           C  
ATOM   3606  CG2 ILE A 237      80.593 -48.953  47.703  1.00  0.00           C  
ATOM   3607  CD1 ILE A 237      79.768 -46.092  48.365  1.00  0.00           C  
ATOM   3608  H   ILE A 237      82.625 -47.072  50.674  1.00  0.00           H  
ATOM   3609  HA  ILE A 237      79.897 -48.002  50.296  1.00  0.00           H  
ATOM   3610  HB  ILE A 237      82.437 -48.273  48.549  1.00  0.00           H  
ATOM   3611 1HG1 ILE A 237      81.818 -45.957  48.898  1.00  0.00           H  
ATOM   3612 2HG1 ILE A 237      81.529 -46.431  47.231  1.00  0.00           H  
ATOM   3613 1HG2 ILE A 237      80.918 -48.777  46.678  1.00  0.00           H  
ATOM   3614 2HG2 ILE A 237      80.771 -49.995  47.967  1.00  0.00           H  
ATOM   3615 3HG2 ILE A 237      79.529 -48.733  47.789  1.00  0.00           H  
ATOM   3616 1HD1 ILE A 237      79.720 -45.042  48.074  1.00  0.00           H  
ATOM   3617 2HD1 ILE A 237      79.131 -46.681  47.704  1.00  0.00           H  
ATOM   3618 3HD1 ILE A 237      79.423 -46.199  49.392  1.00  0.00           H  
ATOM   3619  N   ASP A 238      82.003 -50.361  50.826  1.00  0.00           N  
ATOM   3620  CA  ASP A 238      82.004 -51.769  51.159  1.00  0.00           C  
ATOM   3621  C   ASP A 238      80.944 -52.059  52.249  1.00  0.00           C  
ATOM   3622  O   ASP A 238      80.158 -52.972  52.095  1.00  0.00           O  
ATOM   3623  CB  ASP A 238      83.393 -52.203  51.634  1.00  0.00           C  
ATOM   3624  CG  ASP A 238      84.414 -52.259  50.506  1.00  0.00           C  
ATOM   3625  OD1 ASP A 238      84.012 -52.242  49.366  1.00  0.00           O  
ATOM   3626  OD2 ASP A 238      85.585 -52.319  50.794  1.00  0.00           O  
ATOM   3627  H   ASP A 238      82.852 -49.827  50.948  1.00  0.00           H  
ATOM   3628  HA  ASP A 238      81.729 -52.336  50.269  1.00  0.00           H  
ATOM   3629 1HB  ASP A 238      83.751 -51.509  52.394  1.00  0.00           H  
ATOM   3630 2HB  ASP A 238      83.328 -53.189  52.095  1.00  0.00           H  
ATOM   3631  N   TYR A 239      80.927 -51.246  53.305  1.00  0.00           N  
ATOM   3632  CA  TYR A 239      79.904 -51.366  54.365  1.00  0.00           C  
ATOM   3633  C   TYR A 239      78.494 -51.208  53.806  1.00  0.00           C  
ATOM   3634  O   TYR A 239      77.616 -52.051  54.061  1.00  0.00           O  
ATOM   3635  CB  TYR A 239      80.150 -50.322  55.433  1.00  0.00           C  
ATOM   3636  CG  TYR A 239      79.075 -50.211  56.488  1.00  0.00           C  
ATOM   3637  CD1 TYR A 239      78.990 -51.147  57.504  1.00  0.00           C  
ATOM   3638  CD2 TYR A 239      78.157 -49.167  56.479  1.00  0.00           C  
ATOM   3639  CE1 TYR A 239      78.061 -51.057  58.527  1.00  0.00           C  
ATOM   3640  CE2 TYR A 239      77.198 -49.087  57.496  1.00  0.00           C  
ATOM   3641  CZ  TYR A 239      77.175 -50.012  58.521  1.00  0.00           C  
ATOM   3642  OH  TYR A 239      76.238 -49.936  59.578  1.00  0.00           O  
ATOM   3643  H   TYR A 239      81.634 -50.529  53.383  1.00  0.00           H  
ATOM   3644  HA  TYR A 239      79.984 -52.357  54.812  1.00  0.00           H  
ATOM   3645 1HB  TYR A 239      81.088 -50.539  55.945  1.00  0.00           H  
ATOM   3646 2HB  TYR A 239      80.250 -49.342  54.967  1.00  0.00           H  
ATOM   3647  HD1 TYR A 239      79.672 -51.998  57.520  1.00  0.00           H  
ATOM   3648  HD2 TYR A 239      78.187 -48.421  55.684  1.00  0.00           H  
ATOM   3649  HE1 TYR A 239      78.032 -51.819  59.305  1.00  0.00           H  
ATOM   3650  HE2 TYR A 239      76.457 -48.288  57.486  1.00  0.00           H  
ATOM   3651  HH  TYR A 239      75.649 -49.193  59.429  1.00  0.00           H  
ATOM   3652  N   GLN A 240      78.278 -50.147  53.033  1.00  0.00           N  
ATOM   3653  CA  GLN A 240      76.954 -49.906  52.478  1.00  0.00           C  
ATOM   3654  C   GLN A 240      76.493 -51.062  51.561  1.00  0.00           C  
ATOM   3655  O   GLN A 240      75.359 -51.531  51.682  1.00  0.00           O  
ATOM   3656  CB  GLN A 240      76.872 -48.571  51.790  1.00  0.00           C  
ATOM   3657  CG  GLN A 240      76.920 -47.409  52.785  1.00  0.00           C  
ATOM   3658  CD  GLN A 240      76.677 -46.045  52.165  1.00  0.00           C  
ATOM   3659  OE1 GLN A 240      76.762 -45.856  50.963  1.00  0.00           O  
ATOM   3660  NE2 GLN A 240      76.353 -45.065  53.024  1.00  0.00           N  
ATOM   3661  H   GLN A 240      79.025 -49.500  52.824  1.00  0.00           H  
ATOM   3662  HA  GLN A 240      76.231 -49.910  53.293  1.00  0.00           H  
ATOM   3663 1HB  GLN A 240      77.699 -48.473  51.086  1.00  0.00           H  
ATOM   3664 2HB  GLN A 240      75.946 -48.513  51.217  1.00  0.00           H  
ATOM   3665 1HG  GLN A 240      76.154 -47.563  53.545  1.00  0.00           H  
ATOM   3666 2HG  GLN A 240      77.906 -47.383  53.250  1.00  0.00           H  
ATOM   3667 1HE2 GLN A 240      76.179 -44.139  52.685  1.00  0.00           H  
ATOM   3668 2HE2 GLN A 240      76.287 -45.258  54.003  1.00  0.00           H  
ATOM   3669  N   CYS A 241      77.389 -51.612  50.743  1.00  0.00           N  
ATOM   3670  CA  CYS A 241      77.022 -52.739  49.935  1.00  0.00           C  
ATOM   3671  C   CYS A 241      76.724 -54.006  50.756  1.00  0.00           C  
ATOM   3672  O   CYS A 241      75.796 -54.746  50.446  1.00  0.00           O  
ATOM   3673  CB  CYS A 241      78.143 -53.034  48.937  1.00  0.00           C  
ATOM   3674  SG  CYS A 241      78.316 -51.793  47.633  1.00  0.00           S  
ATOM   3675  H   CYS A 241      78.328 -51.246  50.681  1.00  0.00           H  
ATOM   3676  HA  CYS A 241      76.078 -52.517  49.438  1.00  0.00           H  
ATOM   3677 1HB  CYS A 241      79.094 -53.101  49.467  1.00  0.00           H  
ATOM   3678 2HB  CYS A 241      77.964 -53.999  48.463  1.00  0.00           H  
ATOM   3679  HG  CYS A 241      79.607 -52.011  47.404  1.00  0.00           H  
ATOM   3680  N   LYS A 242      77.467 -54.258  51.824  1.00  0.00           N  
ATOM   3681  CA  LYS A 242      77.240 -55.409  52.702  1.00  0.00           C  
ATOM   3682  C   LYS A 242      75.845 -55.326  53.358  1.00  0.00           C  
ATOM   3683  O   LYS A 242      75.129 -56.323  53.497  1.00  0.00           O  
ATOM   3684  CB  LYS A 242      78.330 -55.490  53.772  1.00  0.00           C  
ATOM   3685  CG  LYS A 242      79.692 -55.928  53.251  1.00  0.00           C  
ATOM   3686  CD  LYS A 242      80.734 -55.927  54.359  1.00  0.00           C  
ATOM   3687  CE  LYS A 242      82.100 -56.346  53.836  1.00  0.00           C  
ATOM   3688  NZ  LYS A 242      83.132 -56.339  54.908  1.00  0.00           N  
ATOM   3689  H   LYS A 242      78.223 -53.621  52.033  1.00  0.00           H  
ATOM   3690  HA  LYS A 242      77.280 -56.317  52.099  1.00  0.00           H  
ATOM   3691 1HB  LYS A 242      78.450 -54.514  54.244  1.00  0.00           H  
ATOM   3692 2HB  LYS A 242      78.026 -56.194  54.548  1.00  0.00           H  
ATOM   3693 1HG  LYS A 242      79.617 -56.934  52.835  1.00  0.00           H  
ATOM   3694 2HG  LYS A 242      80.014 -55.251  52.461  1.00  0.00           H  
ATOM   3695 1HD  LYS A 242      80.809 -54.927  54.788  1.00  0.00           H  
ATOM   3696 2HD  LYS A 242      80.430 -56.619  55.145  1.00  0.00           H  
ATOM   3697 1HE  LYS A 242      82.037 -57.348  53.416  1.00  0.00           H  
ATOM   3698 2HE  LYS A 242      82.411 -55.663  53.045  1.00  0.00           H  
ATOM   3699 1HZ  LYS A 242      84.022 -56.621  54.521  1.00  0.00           H  
ATOM   3700 2HZ  LYS A 242      83.213 -55.408  55.293  1.00  0.00           H  
ATOM   3701 3HZ  LYS A 242      82.864 -56.983  55.638  1.00  0.00           H  
ATOM   3702  N   MET A 243      75.450 -54.108  53.709  1.00  0.00           N  
ATOM   3703  CA  MET A 243      74.140 -53.905  54.309  1.00  0.00           C  
ATOM   3704  C   MET A 243      73.059 -54.100  53.246  1.00  0.00           C  
ATOM   3705  O   MET A 243      72.045 -54.716  53.510  1.00  0.00           O  
ATOM   3706  CB  MET A 243      74.029 -52.526  54.906  1.00  0.00           C  
ATOM   3707  CG  MET A 243      74.962 -52.240  56.077  1.00  0.00           C  
ATOM   3708  SD  MET A 243      74.790 -53.323  57.505  1.00  0.00           S  
ATOM   3709  CE  MET A 243      76.124 -54.478  57.231  1.00  0.00           C  
ATOM   3710  H   MET A 243      76.053 -53.310  53.564  1.00  0.00           H  
ATOM   3711  HA  MET A 243      74.007 -54.638  55.105  1.00  0.00           H  
ATOM   3712 1HB  MET A 243      74.235 -51.780  54.140  1.00  0.00           H  
ATOM   3713 2HB  MET A 243      73.010 -52.362  55.257  1.00  0.00           H  
ATOM   3714 1HG  MET A 243      75.996 -52.319  55.746  1.00  0.00           H  
ATOM   3715 2HG  MET A 243      74.796 -51.224  56.434  1.00  0.00           H  
ATOM   3716 1HE  MET A 243      76.142 -55.211  58.038  1.00  0.00           H  
ATOM   3717 2HE  MET A 243      75.974 -54.989  56.279  1.00  0.00           H  
ATOM   3718 3HE  MET A 243      77.072 -53.940  57.209  1.00  0.00           H  
ATOM   3719  N   LEU A 244      73.296 -53.551  52.080  1.00  0.00           N  
ATOM   3720  CA  LEU A 244      72.283 -53.658  51.018  1.00  0.00           C  
ATOM   3721  C   LEU A 244      72.170 -55.107  50.546  1.00  0.00           C  
ATOM   3722  O   LEU A 244      71.095 -55.597  50.156  1.00  0.00           O  
ATOM   3723  CB  LEU A 244      72.644 -52.752  49.855  1.00  0.00           C  
ATOM   3724  CG  LEU A 244      72.517 -51.263  50.148  1.00  0.00           C  
ATOM   3725  CD1 LEU A 244      73.139 -50.391  49.088  1.00  0.00           C  
ATOM   3726  CD2 LEU A 244      71.050 -50.929  50.329  1.00  0.00           C  
ATOM   3727  H   LEU A 244      74.156 -53.055  51.891  1.00  0.00           H  
ATOM   3728  HA  LEU A 244      71.323 -53.343  51.424  1.00  0.00           H  
ATOM   3729 1HB  LEU A 244      73.673 -52.955  49.562  1.00  0.00           H  
ATOM   3730 2HB  LEU A 244      71.995 -52.991  49.013  1.00  0.00           H  
ATOM   3731  HG  LEU A 244      73.067 -51.022  51.058  1.00  0.00           H  
ATOM   3732 1HD1 LEU A 244      73.012 -49.343  49.359  1.00  0.00           H  
ATOM   3733 2HD1 LEU A 244      74.202 -50.618  49.007  1.00  0.00           H  
ATOM   3734 3HD1 LEU A 244      72.652 -50.579  48.131  1.00  0.00           H  
ATOM   3735 1HD2 LEU A 244      70.942 -49.865  50.540  1.00  0.00           H  
ATOM   3736 2HD2 LEU A 244      70.506 -51.175  49.417  1.00  0.00           H  
ATOM   3737 3HD2 LEU A 244      70.646 -51.507  51.160  1.00  0.00           H  
ATOM   3738  N   ASP A 245      73.276 -55.821  50.596  1.00  0.00           N  
ATOM   3739  CA  ASP A 245      73.239 -57.241  50.209  1.00  0.00           C  
ATOM   3740  C   ASP A 245      72.445 -58.125  51.183  1.00  0.00           C  
ATOM   3741  O   ASP A 245      72.134 -59.274  50.860  1.00  0.00           O  
ATOM   3742  CB  ASP A 245      74.665 -57.785  50.090  1.00  0.00           C  
ATOM   3743  CG  ASP A 245      75.400 -57.258  48.865  1.00  0.00           C  
ATOM   3744  OD1 ASP A 245      74.757 -56.711  48.001  1.00  0.00           O  
ATOM   3745  OD2 ASP A 245      76.597 -57.408  48.805  1.00  0.00           O  
ATOM   3746  H   ASP A 245      74.152 -55.415  50.893  1.00  0.00           H  
ATOM   3747  HA  ASP A 245      72.699 -57.329  49.266  1.00  0.00           H  
ATOM   3748 1HB  ASP A 245      75.233 -57.514  50.981  1.00  0.00           H  
ATOM   3749 2HB  ASP A 245      74.636 -58.874  50.038  1.00  0.00           H  
ATOM   3750  N   ARG A 246      72.082 -57.600  52.352  1.00  0.00           N  
ATOM   3751  CA  ARG A 246      71.212 -58.300  53.285  1.00  0.00           C  
ATOM   3752  C   ARG A 246      69.706 -58.070  53.053  1.00  0.00           C  
ATOM   3753  O   ARG A 246      68.879 -58.573  53.805  1.00  0.00           O  
ATOM   3754  CB  ARG A 246      71.611 -57.983  54.716  1.00  0.00           C  
ATOM   3755  CG  ARG A 246      73.000 -58.531  55.075  1.00  0.00           C  
ATOM   3756  CD  ARG A 246      73.398 -58.400  56.535  1.00  0.00           C  
ATOM   3757  NE  ARG A 246      72.585 -59.255  57.364  1.00  0.00           N  
ATOM   3758  CZ  ARG A 246      72.884 -59.559  58.617  1.00  0.00           C  
ATOM   3759  NH1 ARG A 246      73.975 -59.024  59.180  1.00  0.00           N  
ATOM   3760  NH2 ARG A 246      72.109 -60.387  59.272  1.00  0.00           N  
ATOM   3761  H   ARG A 246      72.425 -56.682  52.595  1.00  0.00           H  
ATOM   3762  HA  ARG A 246      71.321 -59.372  53.121  1.00  0.00           H  
ATOM   3763 1HB  ARG A 246      71.609 -56.904  54.863  1.00  0.00           H  
ATOM   3764 2HB  ARG A 246      70.876 -58.407  55.401  1.00  0.00           H  
ATOM   3765 1HG  ARG A 246      73.044 -59.594  54.839  1.00  0.00           H  
ATOM   3766 2HG  ARG A 246      73.760 -58.000  54.501  1.00  0.00           H  
ATOM   3767 1HD  ARG A 246      74.443 -58.686  56.654  1.00  0.00           H  
ATOM   3768 2HD  ARG A 246      73.265 -57.368  56.858  1.00  0.00           H  
ATOM   3769  HE  ARG A 246      71.742 -59.640  56.958  1.00  0.00           H  
ATOM   3770 1HH1 ARG A 246      74.560 -58.395  58.650  1.00  0.00           H  
ATOM   3771 2HH1 ARG A 246      74.212 -59.249  60.136  1.00  0.00           H  
ATOM   3772 1HH2 ARG A 246      71.297 -60.783  58.819  1.00  0.00           H  
ATOM   3773 2HH2 ARG A 246      72.323 -60.629  60.228  1.00  0.00           H  
ATOM   3774  N   GLY A 247      69.385 -57.301  52.006  1.00  0.00           N  
ATOM   3775  CA  GLY A 247      68.007 -57.090  51.564  1.00  0.00           C  
ATOM   3776  C   GLY A 247      67.316 -55.835  52.107  1.00  0.00           C  
ATOM   3777  O   GLY A 247      66.144 -55.582  51.775  1.00  0.00           O  
ATOM   3778  H   GLY A 247      70.137 -56.850  51.504  1.00  0.00           H  
ATOM   3779 1HA  GLY A 247      67.979 -57.028  50.476  1.00  0.00           H  
ATOM   3780 2HA  GLY A 247      67.398 -57.945  51.854  1.00  0.00           H  
ATOM   3781  N   VAL A 248      68.023 -55.104  52.961  1.00  0.00           N  
ATOM   3782  CA  VAL A 248      67.462 -53.899  53.629  1.00  0.00           C  
ATOM   3783  C   VAL A 248      67.746 -52.621  52.859  1.00  0.00           C  
ATOM   3784  O   VAL A 248      68.555 -52.589  51.926  1.00  0.00           O  
ATOM   3785  CB  VAL A 248      67.954 -53.731  55.097  1.00  0.00           C  
ATOM   3786  CG1 VAL A 248      67.520 -54.937  55.917  1.00  0.00           C  
ATOM   3787  CG2 VAL A 248      69.449 -53.493  55.213  1.00  0.00           C  
ATOM   3788  H   VAL A 248      68.974 -55.379  53.161  1.00  0.00           H  
ATOM   3789  HA  VAL A 248      66.376 -53.993  53.658  1.00  0.00           H  
ATOM   3790  HB  VAL A 248      67.447 -52.876  55.544  1.00  0.00           H  
ATOM   3791 1HG1 VAL A 248      67.864 -54.820  56.945  1.00  0.00           H  
ATOM   3792 2HG1 VAL A 248      66.433 -55.013  55.905  1.00  0.00           H  
ATOM   3793 3HG1 VAL A 248      67.953 -55.842  55.491  1.00  0.00           H  
ATOM   3794 1HG2 VAL A 248      69.720 -53.384  56.263  1.00  0.00           H  
ATOM   3795 2HG2 VAL A 248      69.987 -54.339  54.784  1.00  0.00           H  
ATOM   3796 3HG2 VAL A 248      69.716 -52.583  54.674  1.00  0.00           H  
ATOM   3797  N   TRP A 249      67.080 -51.555  53.280  1.00  0.00           N  
ATOM   3798  CA  TRP A 249      67.162 -50.267  52.624  1.00  0.00           C  
ATOM   3799  C   TRP A 249      68.134 -49.382  53.375  1.00  0.00           C  
ATOM   3800  O   TRP A 249      68.242 -49.460  54.620  1.00  0.00           O  
ATOM   3801  CB  TRP A 249      65.800 -49.588  52.622  1.00  0.00           C  
ATOM   3802  CG  TRP A 249      64.750 -50.256  51.856  1.00  0.00           C  
ATOM   3803  CD1 TRP A 249      64.154 -51.411  52.138  1.00  0.00           C  
ATOM   3804  CD2 TRP A 249      64.157 -49.800  50.617  1.00  0.00           C  
ATOM   3805  NE1 TRP A 249      63.202 -51.709  51.208  1.00  0.00           N  
ATOM   3806  CE2 TRP A 249      63.169 -50.719  50.281  1.00  0.00           C  
ATOM   3807  CE3 TRP A 249      64.328 -48.667  49.824  1.00  0.00           C  
ATOM   3808  CZ2 TRP A 249      62.382 -50.602  49.147  1.00  0.00           C  
ATOM   3809  CZ3 TRP A 249      63.533 -48.531  48.680  1.00  0.00           C  
ATOM   3810  CH2 TRP A 249      62.570 -49.485  48.370  1.00  0.00           C  
ATOM   3811  H   TRP A 249      66.491 -51.655  54.094  1.00  0.00           H  
ATOM   3812  HA  TRP A 249      67.477 -50.424  51.592  1.00  0.00           H  
ATOM   3813 1HB  TRP A 249      65.438 -49.497  53.646  1.00  0.00           H  
ATOM   3814 2HB  TRP A 249      65.897 -48.581  52.218  1.00  0.00           H  
ATOM   3815  HD1 TRP A 249      64.390 -52.040  52.995  1.00  0.00           H  
ATOM   3816  HE1 TRP A 249      62.617 -52.532  51.208  1.00  0.00           H  
ATOM   3817  HE3 TRP A 249      65.061 -47.904  50.086  1.00  0.00           H  
ATOM   3818  HZ2 TRP A 249      61.643 -51.356  48.874  1.00  0.00           H  
ATOM   3819  HZ3 TRP A 249      63.684 -47.663  48.037  1.00  0.00           H  
ATOM   3820  HH2 TRP A 249      61.951 -49.337  47.485  1.00  0.00           H  
ATOM   3821  N   LEU A 250      68.838 -48.538  52.652  1.00  0.00           N  
ATOM   3822  CA  LEU A 250      69.656 -47.479  53.265  1.00  0.00           C  
ATOM   3823  C   LEU A 250      68.979 -46.125  53.060  1.00  0.00           C  
ATOM   3824  O   LEU A 250      68.566 -45.773  51.948  1.00  0.00           O  
ATOM   3825  CB  LEU A 250      71.089 -47.467  52.724  1.00  0.00           C  
ATOM   3826  CG  LEU A 250      71.965 -48.702  53.065  1.00  0.00           C  
ATOM   3827  CD1 LEU A 250      73.357 -48.603  52.463  1.00  0.00           C  
ATOM   3828  CD2 LEU A 250      72.118 -48.994  54.553  1.00  0.00           C  
ATOM   3829  H   LEU A 250      68.815 -48.622  51.646  1.00  0.00           H  
ATOM   3830  HA  LEU A 250      69.707 -47.659  54.338  1.00  0.00           H  
ATOM   3831 1HB  LEU A 250      71.050 -47.386  51.639  1.00  0.00           H  
ATOM   3832 2HB  LEU A 250      71.601 -46.587  53.115  1.00  0.00           H  
ATOM   3833  HG  LEU A 250      71.527 -49.594  52.616  1.00  0.00           H  
ATOM   3834 1HD1 LEU A 250      73.932 -49.490  52.729  1.00  0.00           H  
ATOM   3835 2HD1 LEU A 250      73.280 -48.533  51.378  1.00  0.00           H  
ATOM   3836 3HD1 LEU A 250      73.858 -47.717  52.850  1.00  0.00           H  
ATOM   3837 1HD2 LEU A 250      72.745 -49.875  54.689  1.00  0.00           H  
ATOM   3838 2HD2 LEU A 250      72.581 -48.139  55.046  1.00  0.00           H  
ATOM   3839 3HD2 LEU A 250      71.136 -49.177  54.991  1.00  0.00           H  
ATOM   3840  N   GLU A 251      68.845 -45.371  54.155  1.00  0.00           N  
ATOM   3841  CA  GLU A 251      68.201 -44.086  54.145  1.00  0.00           C  
ATOM   3842  C   GLU A 251      69.230 -42.976  54.323  1.00  0.00           C  
ATOM   3843  O   GLU A 251      69.936 -42.921  55.316  1.00  0.00           O  
ATOM   3844  CB  GLU A 251      67.117 -44.066  55.240  1.00  0.00           C  
ATOM   3845  CG  GLU A 251      66.399 -42.750  55.332  1.00  0.00           C  
ATOM   3846  CD  GLU A 251      65.230 -42.850  56.280  1.00  0.00           C  
ATOM   3847  OE1 GLU A 251      65.482 -42.923  57.526  1.00  0.00           O  
ATOM   3848  OE2 GLU A 251      64.066 -42.937  55.802  1.00  0.00           O  
ATOM   3849  H   GLU A 251      69.216 -45.729  55.024  1.00  0.00           H  
ATOM   3850  HA  GLU A 251      67.735 -43.940  53.170  1.00  0.00           H  
ATOM   3851 1HB  GLU A 251      66.385 -44.848  55.042  1.00  0.00           H  
ATOM   3852 2HB  GLU A 251      67.573 -44.281  56.207  1.00  0.00           H  
ATOM   3853 1HG  GLU A 251      67.098 -41.990  55.680  1.00  0.00           H  
ATOM   3854 2HG  GLU A 251      66.059 -42.464  54.338  1.00  0.00           H  
ATOM   3855  N   PHE A 252      69.316 -42.096  53.316  1.00  0.00           N  
ATOM   3856  CA  PHE A 252      70.195 -40.957  53.281  1.00  0.00           C  
ATOM   3857  C   PHE A 252      69.326 -39.785  53.675  1.00  0.00           C  
ATOM   3858  O   PHE A 252      68.745 -39.113  52.841  1.00  0.00           O  
ATOM   3859  CB  PHE A 252      70.814 -40.750  51.898  1.00  0.00           C  
ATOM   3860  CG  PHE A 252      71.754 -41.847  51.485  1.00  0.00           C  
ATOM   3861  CD1 PHE A 252      71.271 -43.012  50.909  1.00  0.00           C  
ATOM   3862  CD2 PHE A 252      73.122 -41.715  51.671  1.00  0.00           C  
ATOM   3863  CE1 PHE A 252      72.135 -44.022  50.528  1.00  0.00           C  
ATOM   3864  CE2 PHE A 252      73.987 -42.722  51.290  1.00  0.00           C  
ATOM   3865  CZ  PHE A 252      73.492 -43.877  50.719  1.00  0.00           C  
ATOM   3866  H   PHE A 252      68.704 -42.270  52.532  1.00  0.00           H  
ATOM   3867  HA  PHE A 252      71.016 -41.132  53.977  1.00  0.00           H  
ATOM   3868 1HB  PHE A 252      70.024 -40.680  51.152  1.00  0.00           H  
ATOM   3869 2HB  PHE A 252      71.363 -39.809  51.883  1.00  0.00           H  
ATOM   3870  HD1 PHE A 252      70.197 -43.126  50.757  1.00  0.00           H  
ATOM   3871  HD2 PHE A 252      73.512 -40.803  52.123  1.00  0.00           H  
ATOM   3872  HE1 PHE A 252      71.742 -44.933  50.077  1.00  0.00           H  
ATOM   3873  HE2 PHE A 252      75.060 -42.607  51.442  1.00  0.00           H  
ATOM   3874  HZ  PHE A 252      74.173 -44.673  50.420  1.00  0.00           H  
ATOM   3875  N   ASP A 253      69.126 -39.613  54.991  1.00  0.00           N  
ATOM   3876  CA  ASP A 253      68.176 -38.626  55.501  1.00  0.00           C  
ATOM   3877  C   ASP A 253      68.930 -37.484  56.165  1.00  0.00           C  
ATOM   3878  O   ASP A 253      68.368 -36.805  57.029  1.00  0.00           O  
ATOM   3879  CB  ASP A 253      67.205 -39.263  56.498  1.00  0.00           C  
ATOM   3880  CG  ASP A 253      67.914 -39.961  57.652  1.00  0.00           C  
ATOM   3881  OD1 ASP A 253      69.047 -40.343  57.482  1.00  0.00           O  
ATOM   3882  OD2 ASP A 253      67.315 -40.105  58.690  1.00  0.00           O  
ATOM   3883  H   ASP A 253      69.646 -40.179  55.645  1.00  0.00           H  
ATOM   3884  HA  ASP A 253      67.606 -38.228  54.661  1.00  0.00           H  
ATOM   3885 1HB  ASP A 253      66.547 -38.496  56.906  1.00  0.00           H  
ATOM   3886 2HB  ASP A 253      66.578 -39.991  55.982  1.00  0.00           H  
ATOM   3887  N   MET A 254      70.190 -37.272  55.783  1.00  0.00           N  
ATOM   3888  CA  MET A 254      70.951 -36.110  56.245  1.00  0.00           C  
ATOM   3889  C   MET A 254      71.277 -35.157  55.067  1.00  0.00           C  
ATOM   3890  O   MET A 254      72.284 -34.491  55.063  1.00  0.00           O  
ATOM   3891  CB  MET A 254      72.195 -36.556  56.936  1.00  0.00           C  
ATOM   3892  CG  MET A 254      71.889 -37.351  58.189  1.00  0.00           C  
ATOM   3893  SD  MET A 254      73.307 -38.128  58.916  1.00  0.00           S  
ATOM   3894  CE  MET A 254      74.259 -36.733  59.469  1.00  0.00           C  
ATOM   3895  H   MET A 254      70.631 -37.932  55.158  1.00  0.00           H  
ATOM   3896  HA  MET A 254      70.336 -35.552  56.951  1.00  0.00           H  
ATOM   3897 1HB  MET A 254      72.788 -37.168  56.258  1.00  0.00           H  
ATOM   3898 2HB  MET A 254      72.797 -35.685  57.201  1.00  0.00           H  
ATOM   3899 1HG  MET A 254      71.449 -36.694  58.938  1.00  0.00           H  
ATOM   3900 2HG  MET A 254      71.166 -38.132  57.955  1.00  0.00           H  
ATOM   3901 1HE  MET A 254      75.175 -37.083  59.944  1.00  0.00           H  
ATOM   3902 2HE  MET A 254      74.510 -36.102  58.615  1.00  0.00           H  
ATOM   3903 3HE  MET A 254      73.675 -36.156  60.187  1.00  0.00           H  
ATOM   3904  N   ILE A 255      70.404 -35.121  54.093  1.00  0.00           N  
ATOM   3905  CA  ILE A 255      70.681 -34.338  52.910  1.00  0.00           C  
ATOM   3906  C   ILE A 255      70.284 -32.898  53.175  1.00  0.00           C  
ATOM   3907  O   ILE A 255      69.104 -32.624  53.467  1.00  0.00           O  
ATOM   3908  CB  ILE A 255      69.926 -34.882  51.684  1.00  0.00           C  
ATOM   3909  CG1 ILE A 255      70.345 -36.326  51.395  1.00  0.00           C  
ATOM   3910  CG2 ILE A 255      70.176 -33.999  50.471  1.00  0.00           C  
ATOM   3911  CD1 ILE A 255      69.476 -37.021  50.372  1.00  0.00           C  
ATOM   3912  H   ILE A 255      69.534 -35.632  54.153  1.00  0.00           H  
ATOM   3913  HA  ILE A 255      71.754 -34.366  52.721  1.00  0.00           H  
ATOM   3914  HB  ILE A 255      68.857 -34.900  51.894  1.00  0.00           H  
ATOM   3915 1HG1 ILE A 255      71.374 -36.341  51.036  1.00  0.00           H  
ATOM   3916 2HG1 ILE A 255      70.314 -36.905  52.318  1.00  0.00           H  
ATOM   3917 1HG2 ILE A 255      69.635 -34.398  49.613  1.00  0.00           H  
ATOM   3918 2HG2 ILE A 255      69.829 -32.988  50.680  1.00  0.00           H  
ATOM   3919 3HG2 ILE A 255      71.243 -33.978  50.249  1.00  0.00           H  
ATOM   3920 1HD1 ILE A 255      69.835 -38.039  50.221  1.00  0.00           H  
ATOM   3921 2HD1 ILE A 255      68.446 -37.049  50.728  1.00  0.00           H  
ATOM   3922 3HD1 ILE A 255      69.520 -36.478  49.429  1.00  0.00           H  
ATOM   3923  N   GLY A 256      71.261 -32.014  53.066  1.00  0.00           N  
ATOM   3924  CA  GLY A 256      71.053 -30.617  53.382  1.00  0.00           C  
ATOM   3925  C   GLY A 256      71.032 -30.281  54.844  1.00  0.00           C  
ATOM   3926  O   GLY A 256      70.573 -29.191  55.222  1.00  0.00           O  
ATOM   3927  H   GLY A 256      72.172 -32.317  52.755  1.00  0.00           H  
ATOM   3928 1HA  GLY A 256      71.839 -30.019  52.921  1.00  0.00           H  
ATOM   3929 2HA  GLY A 256      70.106 -30.285  52.957  1.00  0.00           H  
ATOM   3930  N   LEU A 257      71.582 -31.174  55.667  1.00  0.00           N  
ATOM   3931  CA  LEU A 257      71.683 -30.937  57.117  1.00  0.00           C  
ATOM   3932  C   LEU A 257      72.598 -29.742  57.433  1.00  0.00           C  
ATOM   3933  O   LEU A 257      72.188 -28.772  58.106  1.00  0.00           O  
ATOM   3934  CB  LEU A 257      72.129 -32.221  57.818  1.00  0.00           C  
ATOM   3935  CG  LEU A 257      72.327 -32.195  59.349  1.00  0.00           C  
ATOM   3936  CD1 LEU A 257      71.009 -31.798  59.937  1.00  0.00           C  
ATOM   3937  CD2 LEU A 257      72.782 -33.538  59.869  1.00  0.00           C  
ATOM   3938  H   LEU A 257      71.939 -32.038  55.284  1.00  0.00           H  
ATOM   3939  HA  LEU A 257      70.700 -30.651  57.490  1.00  0.00           H  
ATOM   3940 1HB  LEU A 257      71.394 -32.999  57.620  1.00  0.00           H  
ATOM   3941 2HB  LEU A 257      73.083 -32.535  57.394  1.00  0.00           H  
ATOM   3942  HG  LEU A 257      73.081 -31.450  59.606  1.00  0.00           H  
ATOM   3943 1HD1 LEU A 257      71.091 -31.763  61.024  1.00  0.00           H  
ATOM   3944 2HD1 LEU A 257      70.725 -30.814  59.564  1.00  0.00           H  
ATOM   3945 3HD1 LEU A 257      70.250 -32.527  59.654  1.00  0.00           H  
ATOM   3946 1HD2 LEU A 257      72.912 -33.485  60.950  1.00  0.00           H  
ATOM   3947 2HD2 LEU A 257      72.033 -34.293  59.630  1.00  0.00           H  
ATOM   3948 3HD2 LEU A 257      73.730 -33.806  59.402  1.00  0.00           H  
ATOM   3949  N   ASP A 258      73.812 -29.794  56.918  1.00  0.00           N  
ATOM   3950  CA  ASP A 258      74.773 -28.700  57.004  1.00  0.00           C  
ATOM   3951  C   ASP A 258      75.066 -28.284  58.451  1.00  0.00           C  
ATOM   3952  O   ASP A 258      75.203 -27.099  58.739  1.00  0.00           O  
ATOM   3953  CB  ASP A 258      74.301 -27.476  56.174  1.00  0.00           C  
ATOM   3954  CG  ASP A 258      74.171 -27.740  54.663  1.00  0.00           C  
ATOM   3955  OD1 ASP A 258      74.936 -28.530  54.041  1.00  0.00           O  
ATOM   3956  OD2 ASP A 258      73.272 -27.110  54.064  1.00  0.00           O  
ATOM   3957  H   ASP A 258      74.076 -30.644  56.440  1.00  0.00           H  
ATOM   3958  HA  ASP A 258      75.725 -29.043  56.600  1.00  0.00           H  
ATOM   3959 1HB  ASP A 258      73.330 -27.142  56.538  1.00  0.00           H  
ATOM   3960 2HB  ASP A 258      75.003 -26.652  56.309  1.00  0.00           H  
ATOM   3961  N   ILE A 259      75.196 -29.267  59.348  1.00  0.00           N  
ATOM   3962  CA  ILE A 259      75.488 -29.019  60.761  1.00  0.00           C  
ATOM   3963  C   ILE A 259      76.668 -29.852  61.216  1.00  0.00           C  
ATOM   3964  O   ILE A 259      76.742 -31.048  60.907  1.00  0.00           O  
ATOM   3965  CB  ILE A 259      74.269 -29.333  61.647  1.00  0.00           C  
ATOM   3966  CG1 ILE A 259      73.087 -28.437  61.266  1.00  0.00           C  
ATOM   3967  CG2 ILE A 259      74.620 -29.160  63.116  1.00  0.00           C  
ATOM   3968  CD1 ILE A 259      71.798 -28.794  61.970  1.00  0.00           C  
ATOM   3969  H   ILE A 259      75.086 -30.219  59.028  1.00  0.00           H  
ATOM   3970  HA  ILE A 259      75.723 -27.963  60.885  1.00  0.00           H  
ATOM   3971  HB  ILE A 259      73.951 -30.362  61.478  1.00  0.00           H  
ATOM   3972 1HG1 ILE A 259      73.328 -27.400  61.497  1.00  0.00           H  
ATOM   3973 2HG1 ILE A 259      72.915 -28.500  60.191  1.00  0.00           H  
ATOM   3974 1HG2 ILE A 259      73.747 -29.385  63.728  1.00  0.00           H  
ATOM   3975 2HG2 ILE A 259      75.431 -29.837  63.379  1.00  0.00           H  
ATOM   3976 3HG2 ILE A 259      74.934 -28.131  63.296  1.00  0.00           H  
ATOM   3977 1HD1 ILE A 259      71.008 -28.115  61.648  1.00  0.00           H  
ATOM   3978 2HD1 ILE A 259      71.520 -29.819  61.724  1.00  0.00           H  
ATOM   3979 3HD1 ILE A 259      71.936 -28.704  63.047  1.00  0.00           H  
ATOM   3980  N   SER A 260      77.595 -29.214  61.911  1.00  0.00           N  
ATOM   3981  CA  SER A 260      78.683 -29.902  62.606  1.00  0.00           C  
ATOM   3982  C   SER A 260      78.288 -30.125  64.072  1.00  0.00           C  
ATOM   3983  O   SER A 260      77.813 -29.201  64.728  1.00  0.00           O  
ATOM   3984  CB  SER A 260      79.964 -29.096  62.520  1.00  0.00           C  
ATOM   3985  OG  SER A 260      80.987 -29.697  63.267  1.00  0.00           O  
ATOM   3986  H   SER A 260      77.540 -28.207  61.958  1.00  0.00           H  
ATOM   3987  HA  SER A 260      78.846 -30.867  62.123  1.00  0.00           H  
ATOM   3988 1HB  SER A 260      80.272 -29.012  61.478  1.00  0.00           H  
ATOM   3989 2HB  SER A 260      79.785 -28.088  62.890  1.00  0.00           H  
ATOM   3990  HG  SER A 260      80.599 -29.918  64.117  1.00  0.00           H  
ATOM   3991  N   PHE A 261      78.486 -31.341  64.566  1.00  0.00           N  
ATOM   3992  CA  PHE A 261      78.079 -31.688  65.916  1.00  0.00           C  
ATOM   3993  C   PHE A 261      79.357 -31.769  66.754  1.00  0.00           C  
ATOM   3994  O   PHE A 261      80.277 -32.514  66.416  1.00  0.00           O  
ATOM   3995  CB  PHE A 261      77.235 -32.966  65.899  1.00  0.00           C  
ATOM   3996  CG  PHE A 261      75.963 -32.820  65.123  1.00  0.00           C  
ATOM   3997  CD1 PHE A 261      74.816 -32.324  65.718  1.00  0.00           C  
ATOM   3998  CD2 PHE A 261      75.918 -33.142  63.772  1.00  0.00           C  
ATOM   3999  CE1 PHE A 261      73.649 -32.175  65.009  1.00  0.00           C  
ATOM   4000  CE2 PHE A 261      74.757 -32.971  63.040  1.00  0.00           C  
ATOM   4001  CZ  PHE A 261      73.610 -32.505  63.653  1.00  0.00           C  
ATOM   4002  H   PHE A 261      78.931 -32.042  63.991  1.00  0.00           H  
ATOM   4003  HA  PHE A 261      77.475 -30.872  66.315  1.00  0.00           H  
ATOM   4004 1HB  PHE A 261      77.815 -33.779  65.465  1.00  0.00           H  
ATOM   4005 2HB  PHE A 261      76.987 -33.250  66.921  1.00  0.00           H  
ATOM   4006  HD1 PHE A 261      74.841 -32.047  66.773  1.00  0.00           H  
ATOM   4007  HD2 PHE A 261      76.821 -33.510  63.283  1.00  0.00           H  
ATOM   4008  HE1 PHE A 261      72.755 -31.799  65.506  1.00  0.00           H  
ATOM   4009  HE2 PHE A 261      74.749 -33.206  61.976  1.00  0.00           H  
ATOM   4010  HZ  PHE A 261      72.683 -32.396  63.092  1.00  0.00           H  
ATOM   4011  N   PRO A 262      79.464 -30.930  67.803  1.00  0.00           N  
ATOM   4012  CA  PRO A 262      80.713 -30.925  68.563  1.00  0.00           C  
ATOM   4013  C   PRO A 262      81.147 -32.325  69.042  1.00  0.00           C  
ATOM   4014  O   PRO A 262      82.352 -32.574  69.131  1.00  0.00           O  
ATOM   4015  CB  PRO A 262      80.368 -30.013  69.745  1.00  0.00           C  
ATOM   4016  CG  PRO A 262      79.349 -29.073  69.197  1.00  0.00           C  
ATOM   4017  CD  PRO A 262      78.499 -29.928  68.295  1.00  0.00           C  
ATOM   4018  HA  PRO A 262      81.507 -30.473  67.951  1.00  0.00           H  
ATOM   4019 1HB  PRO A 262      79.987 -30.613  70.585  1.00  0.00           H  
ATOM   4020 2HB  PRO A 262      81.273 -29.500  70.101  1.00  0.00           H  
ATOM   4021 1HG  PRO A 262      78.772 -28.619  70.016  1.00  0.00           H  
ATOM   4022 2HG  PRO A 262      79.841 -28.250  68.660  1.00  0.00           H  
ATOM   4023 1HD  PRO A 262      77.690 -30.390  68.881  1.00  0.00           H  
ATOM   4024 2HD  PRO A 262      78.086 -29.309  67.484  1.00  0.00           H  
ATOM   4025  N   LYS A 263      80.198 -33.190  69.396  1.00  0.00           N  
ATOM   4026  CA  LYS A 263      80.529 -34.531  69.917  1.00  0.00           C  
ATOM   4027  C   LYS A 263      80.520 -35.552  68.783  1.00  0.00           C  
ATOM   4028  O   LYS A 263      81.548 -36.166  68.467  1.00  0.00           O  
ATOM   4029  CB  LYS A 263      79.549 -34.951  71.014  1.00  0.00           C  
ATOM   4030  CG  LYS A 263      79.718 -34.201  72.329  1.00  0.00           C  
ATOM   4031  CD  LYS A 263      78.753 -34.717  73.386  1.00  0.00           C  
ATOM   4032  CE  LYS A 263      79.011 -34.066  74.737  1.00  0.00           C  
ATOM   4033  NZ  LYS A 263      78.072 -34.559  75.781  1.00  0.00           N  
ATOM   4034  H   LYS A 263      79.228 -32.924  69.306  1.00  0.00           H  
ATOM   4035  HA  LYS A 263      81.524 -34.492  70.362  1.00  0.00           H  
ATOM   4036 1HB  LYS A 263      78.527 -34.794  70.668  1.00  0.00           H  
ATOM   4037 2HB  LYS A 263      79.666 -36.015  71.218  1.00  0.00           H  
ATOM   4038 1HG  LYS A 263      80.739 -34.325  72.690  1.00  0.00           H  
ATOM   4039 2HG  LYS A 263      79.534 -33.140  72.168  1.00  0.00           H  
ATOM   4040 1HD  LYS A 263      77.728 -34.504  73.079  1.00  0.00           H  
ATOM   4041 2HD  LYS A 263      78.866 -35.796  73.486  1.00  0.00           H  
ATOM   4042 1HE  LYS A 263      80.031 -34.278  75.053  1.00  0.00           H  
ATOM   4043 2HE  LYS A 263      78.899 -32.985  74.647  1.00  0.00           H  
ATOM   4044 1HZ  LYS A 263      78.275 -34.104  76.659  1.00  0.00           H  
ATOM   4045 2HZ  LYS A 263      77.122 -34.351  75.506  1.00  0.00           H  
ATOM   4046 3HZ  LYS A 263      78.180 -35.557  75.887  1.00  0.00           H  
ATOM   4047  N   GLU A 264      79.356 -35.664  68.143  1.00  0.00           N  
ATOM   4048  CA  GLU A 264      79.081 -36.666  67.106  1.00  0.00           C  
ATOM   4049  C   GLU A 264      79.928 -36.566  65.829  1.00  0.00           C  
ATOM   4050  O   GLU A 264      80.237 -37.590  65.227  1.00  0.00           O  
ATOM   4051  CB  GLU A 264      77.602 -36.588  66.720  1.00  0.00           C  
ATOM   4052  CG  GLU A 264      76.644 -37.062  67.804  1.00  0.00           C  
ATOM   4053  CD  GLU A 264      75.199 -36.920  67.411  1.00  0.00           C  
ATOM   4054  OE1 GLU A 264      74.934 -36.298  66.410  1.00  0.00           O  
ATOM   4055  OE2 GLU A 264      74.360 -37.435  68.112  1.00  0.00           O  
ATOM   4056  H   GLU A 264      78.631 -35.011  68.401  1.00  0.00           H  
ATOM   4057  HA  GLU A 264      79.335 -37.651  67.500  1.00  0.00           H  
ATOM   4058 1HB  GLU A 264      77.344 -35.558  66.473  1.00  0.00           H  
ATOM   4059 2HB  GLU A 264      77.426 -37.192  65.830  1.00  0.00           H  
ATOM   4060 1HG  GLU A 264      76.847 -38.111  68.021  1.00  0.00           H  
ATOM   4061 2HG  GLU A 264      76.826 -36.490  68.712  1.00  0.00           H  
ATOM   4062  N   GLY A 265      80.312 -35.352  65.429  1.00  0.00           N  
ATOM   4063  CA  GLY A 265      81.106 -35.129  64.211  1.00  0.00           C  
ATOM   4064  C   GLY A 265      80.383 -34.263  63.175  1.00  0.00           C  
ATOM   4065  O   GLY A 265      79.214 -33.897  63.340  1.00  0.00           O  
ATOM   4066  H   GLY A 265      80.042 -34.558  65.992  1.00  0.00           H  
ATOM   4067 1HA  GLY A 265      82.048 -34.649  64.473  1.00  0.00           H  
ATOM   4068 2HA  GLY A 265      81.350 -36.088  63.756  1.00  0.00           H  
ATOM   4069  N   ALA A 266      81.074 -33.947  62.086  1.00  0.00           N  
ATOM   4070  CA  ALA A 266      80.504 -33.138  61.007  1.00  0.00           C  
ATOM   4071  C   ALA A 266      79.595 -33.941  60.056  1.00  0.00           C  
ATOM   4072  O   ALA A 266      79.898 -35.071  59.718  1.00  0.00           O  
ATOM   4073  CB  ALA A 266      81.628 -32.476  60.232  1.00  0.00           C  
ATOM   4074  H   ALA A 266      82.024 -34.279  62.004  1.00  0.00           H  
ATOM   4075  HA  ALA A 266      79.873 -32.371  61.456  1.00  0.00           H  
ATOM   4076 1HB  ALA A 266      81.208 -31.872  59.427  1.00  0.00           H  
ATOM   4077 2HB  ALA A 266      82.205 -31.838  60.902  1.00  0.00           H  
ATOM   4078 3HB  ALA A 266      82.278 -33.240  59.810  1.00  0.00           H  
ATOM   4079  N   ALA A 267      78.476 -33.347  59.640  1.00  0.00           N  
ATOM   4080  CA  ALA A 267      77.577 -33.957  58.668  1.00  0.00           C  
ATOM   4081  C   ALA A 267      78.213 -33.965  57.292  1.00  0.00           C  
ATOM   4082  O   ALA A 267      78.829 -32.974  56.880  1.00  0.00           O  
ATOM   4083  CB  ALA A 267      76.270 -33.169  58.600  1.00  0.00           C  
ATOM   4084  H   ALA A 267      78.249 -32.439  60.018  1.00  0.00           H  
ATOM   4085  HA  ALA A 267      77.364 -34.974  58.996  1.00  0.00           H  
ATOM   4086 1HB  ALA A 267      75.604 -33.632  57.871  1.00  0.00           H  
ATOM   4087 2HB  ALA A 267      75.793 -33.171  59.580  1.00  0.00           H  
ATOM   4088 3HB  ALA A 267      76.479 -32.144  58.300  1.00  0.00           H  
ATOM   4089  N   PRO A 268      78.023 -35.058  56.525  1.00  0.00           N  
ATOM   4090  CA  PRO A 268      78.559 -35.008  55.156  1.00  0.00           C  
ATOM   4091  C   PRO A 268      77.943 -33.897  54.337  1.00  0.00           C  
ATOM   4092  O   PRO A 268      76.826 -33.476  54.591  1.00  0.00           O  
ATOM   4093  CB  PRO A 268      78.187 -36.382  54.590  1.00  0.00           C  
ATOM   4094  CG  PRO A 268      78.033 -37.245  55.795  1.00  0.00           C  
ATOM   4095  CD  PRO A 268      77.408 -36.341  56.825  1.00  0.00           C  
ATOM   4096  HA  PRO A 268      79.651 -34.888  55.199  1.00  0.00           H  
ATOM   4097 1HB  PRO A 268      77.264 -36.308  53.997  1.00  0.00           H  
ATOM   4098 2HB  PRO A 268      78.977 -36.735  53.911  1.00  0.00           H  
ATOM   4099 1HG  PRO A 268      77.405 -38.117  55.560  1.00  0.00           H  
ATOM   4100 2HG  PRO A 268      79.012 -37.634  56.112  1.00  0.00           H  
ATOM   4101 1HD  PRO A 268      76.318 -36.323  56.684  1.00  0.00           H  
ATOM   4102 2HD  PRO A 268      77.663 -36.701  57.832  1.00  0.00           H  
ATOM   4103  N   SER A 269      78.677 -33.421  53.343  1.00  0.00           N  
ATOM   4104  CA  SER A 269      78.190 -32.400  52.473  1.00  0.00           C  
ATOM   4105  C   SER A 269      77.184 -32.999  51.517  1.00  0.00           C  
ATOM   4106  O   SER A 269      77.057 -34.221  51.403  1.00  0.00           O  
ATOM   4107  CB  SER A 269      79.337 -31.764  51.712  1.00  0.00           C  
ATOM   4108  OG  SER A 269      79.853 -32.645  50.752  1.00  0.00           O  
ATOM   4109  H   SER A 269      79.605 -33.791  53.198  1.00  0.00           H  
ATOM   4110  HA  SER A 269      77.733 -31.617  53.080  1.00  0.00           H  
ATOM   4111 1HB  SER A 269      78.989 -30.854  51.224  1.00  0.00           H  
ATOM   4112 2HB  SER A 269      80.124 -31.481  52.410  1.00  0.00           H  
ATOM   4113  HG  SER A 269      80.759 -32.822  51.016  1.00  0.00           H  
ATOM   4114  N   VAL A 270      76.439 -32.143  50.841  1.00  0.00           N  
ATOM   4115  CA  VAL A 270      75.439 -32.574  49.888  1.00  0.00           C  
ATOM   4116  C   VAL A 270      76.130 -33.333  48.760  1.00  0.00           C  
ATOM   4117  O   VAL A 270      75.703 -34.393  48.380  1.00  0.00           O  
ATOM   4118  CB  VAL A 270      74.669 -31.367  49.320  1.00  0.00           C  
ATOM   4119  CG1 VAL A 270      73.763 -31.803  48.178  1.00  0.00           C  
ATOM   4120  CG2 VAL A 270      73.863 -30.702  50.425  1.00  0.00           C  
ATOM   4121  H   VAL A 270      76.575 -31.154  50.997  1.00  0.00           H  
ATOM   4122  HA  VAL A 270      74.760 -33.266  50.388  1.00  0.00           H  
ATOM   4123  HB  VAL A 270      75.383 -30.653  48.909  1.00  0.00           H  
ATOM   4124 1HG1 VAL A 270      73.226 -30.938  47.789  1.00  0.00           H  
ATOM   4125 2HG1 VAL A 270      74.365 -32.244  47.384  1.00  0.00           H  
ATOM   4126 3HG1 VAL A 270      73.047 -32.539  48.543  1.00  0.00           H  
ATOM   4127 1HG2 VAL A 270      73.321 -29.849  50.016  1.00  0.00           H  
ATOM   4128 2HG2 VAL A 270      73.153 -31.418  50.839  1.00  0.00           H  
ATOM   4129 3HG2 VAL A 270      74.536 -30.361  51.212  1.00  0.00           H  
ATOM   4130  N   MET A 271      77.230 -32.795  48.257  1.00  0.00           N  
ATOM   4131  CA  MET A 271      77.935 -33.463  47.160  1.00  0.00           C  
ATOM   4132  C   MET A 271      78.545 -34.799  47.563  1.00  0.00           C  
ATOM   4133  O   MET A 271      78.658 -35.689  46.722  1.00  0.00           O  
ATOM   4134  CB  MET A 271      78.976 -32.526  46.511  1.00  0.00           C  
ATOM   4135  CG  MET A 271      78.384 -31.360  45.737  1.00  0.00           C  
ATOM   4136  SD  MET A 271      77.197 -31.726  44.431  1.00  0.00           S  
ATOM   4137  CE  MET A 271      78.259 -32.617  43.312  1.00  0.00           C  
ATOM   4138  H   MET A 271      77.594 -31.925  48.618  1.00  0.00           H  
ATOM   4139  HA  MET A 271      77.206 -33.743  46.400  1.00  0.00           H  
ATOM   4140 1HB  MET A 271      79.627 -32.116  47.282  1.00  0.00           H  
ATOM   4141 2HB  MET A 271      79.602 -33.097  45.824  1.00  0.00           H  
ATOM   4142 1HG  MET A 271      77.866 -30.693  46.425  1.00  0.00           H  
ATOM   4143 2HG  MET A 271      79.184 -30.799  45.255  1.00  0.00           H  
ATOM   4144 1HE  MET A 271      77.688 -32.925  42.436  1.00  0.00           H  
ATOM   4145 2HE  MET A 271      79.083 -31.974  43.002  1.00  0.00           H  
ATOM   4146 3HE  MET A 271      78.657 -33.500  43.814  1.00  0.00           H  
ATOM   4147  N   ASP A 272      78.955 -34.950  48.834  1.00  0.00           N  
ATOM   4148  CA  ASP A 272      79.412 -36.235  49.359  1.00  0.00           C  
ATOM   4149  C   ASP A 272      78.302 -37.286  49.233  1.00  0.00           C  
ATOM   4150  O   ASP A 272      78.534 -38.429  48.841  1.00  0.00           O  
ATOM   4151  CB  ASP A 272      79.767 -36.132  50.868  1.00  0.00           C  
ATOM   4152  CG  ASP A 272      81.056 -35.379  51.171  1.00  0.00           C  
ATOM   4153  OD1 ASP A 272      81.942 -35.362  50.311  1.00  0.00           O  
ATOM   4154  OD2 ASP A 272      81.179 -34.844  52.322  1.00  0.00           O  
ATOM   4155  H   ASP A 272      78.945 -34.145  49.443  1.00  0.00           H  
ATOM   4156  HA  ASP A 272      80.311 -36.531  48.817  1.00  0.00           H  
ATOM   4157 1HB  ASP A 272      78.958 -35.630  51.398  1.00  0.00           H  
ATOM   4158 2HB  ASP A 272      79.862 -37.134  51.288  1.00  0.00           H  
ATOM   4159  N   THR A 273      77.083 -36.907  49.593  1.00  0.00           N  
ATOM   4160  CA  THR A 273      75.938 -37.831  49.471  1.00  0.00           C  
ATOM   4161  C   THR A 273      75.560 -38.064  48.013  1.00  0.00           C  
ATOM   4162  O   THR A 273      75.223 -39.192  47.624  1.00  0.00           O  
ATOM   4163  CB  THR A 273      74.711 -37.302  50.236  1.00  0.00           C  
ATOM   4164  OG1 THR A 273      75.033 -37.167  51.626  1.00  0.00           O  
ATOM   4165  CG2 THR A 273      73.536 -38.255  50.082  1.00  0.00           C  
ATOM   4166  H   THR A 273      76.929 -35.977  49.955  1.00  0.00           H  
ATOM   4167  HA  THR A 273      76.248 -38.814  49.825  1.00  0.00           H  
ATOM   4168  HB  THR A 273      74.432 -36.324  49.845  1.00  0.00           H  
ATOM   4169  HG1 THR A 273      74.413 -37.681  52.149  1.00  0.00           H  
ATOM   4170 1HG2 THR A 273      72.677 -37.866  50.629  1.00  0.00           H  
ATOM   4171 2HG2 THR A 273      73.281 -38.351  49.027  1.00  0.00           H  
ATOM   4172 3HG2 THR A 273      73.806 -39.233  50.480  1.00  0.00           H  
ATOM   4173  N   VAL A 274      75.641 -37.007  47.193  1.00  0.00           N  
ATOM   4174  CA  VAL A 274      75.322 -37.120  45.763  1.00  0.00           C  
ATOM   4175  C   VAL A 274      76.226 -38.223  45.207  1.00  0.00           C  
ATOM   4176  O   VAL A 274      75.741 -39.095  44.509  1.00  0.00           O  
ATOM   4177  CB  VAL A 274      75.559 -35.797  44.974  1.00  0.00           C  
ATOM   4178  CG1 VAL A 274      75.481 -36.022  43.460  1.00  0.00           C  
ATOM   4179  CG2 VAL A 274      74.542 -34.734  45.348  1.00  0.00           C  
ATOM   4180  H   VAL A 274      75.927 -36.112  47.564  1.00  0.00           H  
ATOM   4181  HA  VAL A 274      74.265 -37.372  45.663  1.00  0.00           H  
ATOM   4182  HB  VAL A 274      76.557 -35.422  45.203  1.00  0.00           H  
ATOM   4183 1HG1 VAL A 274      75.651 -35.078  42.942  1.00  0.00           H  
ATOM   4184 2HG1 VAL A 274      76.241 -36.743  43.160  1.00  0.00           H  
ATOM   4185 3HG1 VAL A 274      74.494 -36.405  43.200  1.00  0.00           H  
ATOM   4186 1HG2 VAL A 274      74.740 -33.826  44.779  1.00  0.00           H  
ATOM   4187 2HG2 VAL A 274      73.539 -35.094  45.121  1.00  0.00           H  
ATOM   4188 3HG2 VAL A 274      74.618 -34.517  46.414  1.00  0.00           H  
ATOM   4189  N   GLU A 275      77.512 -38.194  45.557  1.00  0.00           N  
ATOM   4190  CA  GLU A 275      78.457 -39.187  45.051  1.00  0.00           C  
ATOM   4191  C   GLU A 275      78.186 -40.556  45.656  1.00  0.00           C  
ATOM   4192  O   GLU A 275      78.210 -41.567  44.949  1.00  0.00           O  
ATOM   4193  CB  GLU A 275      79.891 -38.737  45.271  1.00  0.00           C  
ATOM   4194  CG  GLU A 275      80.931 -39.672  44.665  1.00  0.00           C  
ATOM   4195  CD  GLU A 275      80.827 -39.802  43.149  1.00  0.00           C  
ATOM   4196  OE1 GLU A 275      80.366 -38.853  42.463  1.00  0.00           O  
ATOM   4197  OE2 GLU A 275      81.198 -40.874  42.643  1.00  0.00           O  
ATOM   4198  H   GLU A 275      77.844 -37.474  46.183  1.00  0.00           H  
ATOM   4199  HA  GLU A 275      78.295 -39.304  43.979  1.00  0.00           H  
ATOM   4200 1HB  GLU A 275      80.032 -37.746  44.839  1.00  0.00           H  
ATOM   4201 2HB  GLU A 275      80.087 -38.659  46.340  1.00  0.00           H  
ATOM   4202 1HG  GLU A 275      81.925 -39.302  44.912  1.00  0.00           H  
ATOM   4203 2HG  GLU A 275      80.819 -40.660  45.110  1.00  0.00           H  
ATOM   4204  N   ALA A 276      77.851 -40.613  46.939  1.00  0.00           N  
ATOM   4205  CA  ALA A 276      77.572 -41.895  47.541  1.00  0.00           C  
ATOM   4206  C   ALA A 276      76.345 -42.590  46.952  1.00  0.00           C  
ATOM   4207  O   ALA A 276      76.354 -43.807  46.724  1.00  0.00           O  
ATOM   4208  CB  ALA A 276      77.396 -41.723  49.050  1.00  0.00           C  
ATOM   4209  H   ALA A 276      77.786 -39.780  47.506  1.00  0.00           H  
ATOM   4210  HA  ALA A 276      78.422 -42.551  47.350  1.00  0.00           H  
ATOM   4211 1HB  ALA A 276      77.185 -42.691  49.504  1.00  0.00           H  
ATOM   4212 2HB  ALA A 276      78.310 -41.312  49.478  1.00  0.00           H  
ATOM   4213 3HB  ALA A 276      76.567 -41.044  49.243  1.00  0.00           H  
ATOM   4214  N   VAL A 277      75.265 -41.838  46.782  1.00  0.00           N  
ATOM   4215  CA  VAL A 277      74.058 -42.356  46.230  1.00  0.00           C  
ATOM   4216  C   VAL A 277      74.310 -42.709  44.739  1.00  0.00           C  
ATOM   4217  O   VAL A 277      73.947 -43.797  44.297  1.00  0.00           O  
ATOM   4218  CB  VAL A 277      72.925 -41.322  46.366  1.00  0.00           C  
ATOM   4219  CG1 VAL A 277      71.697 -41.772  45.587  1.00  0.00           C  
ATOM   4220  CG2 VAL A 277      72.586 -41.116  47.834  1.00  0.00           C  
ATOM   4221  H   VAL A 277      75.303 -40.866  47.054  1.00  0.00           H  
ATOM   4222  HA  VAL A 277      73.788 -43.261  46.776  1.00  0.00           H  
ATOM   4223  HB  VAL A 277      73.253 -40.378  45.931  1.00  0.00           H  
ATOM   4224 1HG1 VAL A 277      70.906 -41.029  45.694  1.00  0.00           H  
ATOM   4225 2HG1 VAL A 277      71.954 -41.879  44.533  1.00  0.00           H  
ATOM   4226 3HG1 VAL A 277      71.350 -42.729  45.976  1.00  0.00           H  
ATOM   4227 1HG2 VAL A 277      71.784 -40.383  47.923  1.00  0.00           H  
ATOM   4228 2HG2 VAL A 277      72.263 -42.061  48.270  1.00  0.00           H  
ATOM   4229 3HG2 VAL A 277      73.467 -40.754  48.363  1.00  0.00           H  
ATOM   4230  N   ALA A 278      74.974 -41.818  44.005  1.00  0.00           N  
ATOM   4231  CA  ALA A 278      75.261 -42.124  42.588  1.00  0.00           C  
ATOM   4232  C   ALA A 278      76.101 -43.375  42.455  1.00  0.00           C  
ATOM   4233  O   ALA A 278      75.862 -44.206  41.581  1.00  0.00           O  
ATOM   4234  CB  ALA A 278      75.938 -40.947  41.894  1.00  0.00           C  
ATOM   4235  H   ALA A 278      75.287 -40.939  44.392  1.00  0.00           H  
ATOM   4236  HA  ALA A 278      74.314 -42.322  42.086  1.00  0.00           H  
ATOM   4237 1HB  ALA A 278      76.135 -41.203  40.854  1.00  0.00           H  
ATOM   4238 2HB  ALA A 278      75.285 -40.076  41.936  1.00  0.00           H  
ATOM   4239 3HB  ALA A 278      76.877 -40.721  42.397  1.00  0.00           H  
ATOM   4240  N   THR A 279      77.075 -43.549  43.337  1.00  0.00           N  
ATOM   4241  CA  THR A 279      77.887 -44.770  43.308  1.00  0.00           C  
ATOM   4242  C   THR A 279      77.050 -46.027  43.538  1.00  0.00           C  
ATOM   4243  O   THR A 279      77.158 -47.023  42.786  1.00  0.00           O  
ATOM   4244  CB  THR A 279      79.010 -44.708  44.358  1.00  0.00           C  
ATOM   4245  OG1 THR A 279      79.888 -43.615  44.059  1.00  0.00           O  
ATOM   4246  CG2 THR A 279      79.806 -46.004  44.366  1.00  0.00           C  
ATOM   4247  H   THR A 279      77.268 -42.847  44.037  1.00  0.00           H  
ATOM   4248  HA  THR A 279      78.322 -44.872  42.313  1.00  0.00           H  
ATOM   4249  HB  THR A 279      78.577 -44.548  45.345  1.00  0.00           H  
ATOM   4250  HG1 THR A 279      79.448 -42.786  44.264  1.00  0.00           H  
ATOM   4251 1HG2 THR A 279      80.595 -45.942  45.115  1.00  0.00           H  
ATOM   4252 2HG2 THR A 279      79.143 -46.836  44.605  1.00  0.00           H  
ATOM   4253 3HG2 THR A 279      80.250 -46.165  43.385  1.00  0.00           H  
ATOM   4254  N   LEU A 280      76.193 -46.012  44.567  1.00  0.00           N  
ATOM   4255  CA  LEU A 280      75.381 -47.190  44.800  1.00  0.00           C  
ATOM   4256  C   LEU A 280      74.400 -47.475  43.666  1.00  0.00           C  
ATOM   4257  O   LEU A 280      74.116 -48.606  43.379  1.00  0.00           O  
ATOM   4258  CB  LEU A 280      74.606 -47.097  46.141  1.00  0.00           C  
ATOM   4259  CG  LEU A 280      75.459 -47.155  47.401  1.00  0.00           C  
ATOM   4260  CD1 LEU A 280      74.539 -46.867  48.600  1.00  0.00           C  
ATOM   4261  CD2 LEU A 280      76.187 -48.455  47.634  1.00  0.00           C  
ATOM   4262  H   LEU A 280      76.094 -45.216  45.181  1.00  0.00           H  
ATOM   4263  HA  LEU A 280      76.037 -48.058  44.849  1.00  0.00           H  
ATOM   4264 1HB  LEU A 280      74.052 -46.160  46.159  1.00  0.00           H  
ATOM   4265 2HB  LEU A 280      73.891 -47.919  46.187  1.00  0.00           H  
ATOM   4266  HG  LEU A 280      76.223 -46.379  47.358  1.00  0.00           H  
ATOM   4267 1HD1 LEU A 280      75.121 -46.901  49.521  1.00  0.00           H  
ATOM   4268 2HD1 LEU A 280      74.095 -45.878  48.489  1.00  0.00           H  
ATOM   4269 3HD1 LEU A 280      73.750 -47.617  48.642  1.00  0.00           H  
ATOM   4270 1HD2 LEU A 280      76.764 -48.388  48.557  1.00  0.00           H  
ATOM   4271 2HD2 LEU A 280      75.464 -49.267  47.716  1.00  0.00           H  
ATOM   4272 3HD2 LEU A 280      76.859 -48.651  46.799  1.00  0.00           H  
ATOM   4273  N   ILE A 281      73.863 -46.435  43.041  1.00  0.00           N  
ATOM   4274  CA  ILE A 281      72.984 -46.578  41.867  1.00  0.00           C  
ATOM   4275  C   ILE A 281      73.771 -47.231  40.732  1.00  0.00           C  
ATOM   4276  O   ILE A 281      73.290 -48.156  40.094  1.00  0.00           O  
ATOM   4277  CB  ILE A 281      72.428 -45.218  41.403  1.00  0.00           C  
ATOM   4278  CG1 ILE A 281      71.446 -44.662  42.438  1.00  0.00           C  
ATOM   4279  CG2 ILE A 281      71.757 -45.353  40.046  1.00  0.00           C  
ATOM   4280  CD1 ILE A 281      71.073 -43.216  42.209  1.00  0.00           C  
ATOM   4281  H   ILE A 281      74.070 -45.511  43.391  1.00  0.00           H  
ATOM   4282  HA  ILE A 281      72.138 -47.207  42.142  1.00  0.00           H  
ATOM   4283  HB  ILE A 281      73.244 -44.500  41.325  1.00  0.00           H  
ATOM   4284 1HG1 ILE A 281      70.533 -45.256  42.428  1.00  0.00           H  
ATOM   4285 2HG1 ILE A 281      71.880 -44.748  43.434  1.00  0.00           H  
ATOM   4286 1HG2 ILE A 281      71.369 -44.384  39.733  1.00  0.00           H  
ATOM   4287 2HG2 ILE A 281      72.482 -45.706  39.314  1.00  0.00           H  
ATOM   4288 3HG2 ILE A 281      70.935 -46.067  40.115  1.00  0.00           H  
ATOM   4289 1HD1 ILE A 281      70.375 -42.893  42.982  1.00  0.00           H  
ATOM   4290 2HD1 ILE A 281      71.970 -42.597  42.250  1.00  0.00           H  
ATOM   4291 3HD1 ILE A 281      70.604 -43.111  41.232  1.00  0.00           H  
ATOM   4292  N   GLU A 282      74.989 -46.758  40.522  1.00  0.00           N  
ATOM   4293  CA  GLU A 282      75.865 -47.333  39.465  1.00  0.00           C  
ATOM   4294  C   GLU A 282      76.185 -48.801  39.721  1.00  0.00           C  
ATOM   4295  O   GLU A 282      76.351 -49.595  38.791  1.00  0.00           O  
ATOM   4296  CB  GLU A 282      77.108 -46.479  39.245  1.00  0.00           C  
ATOM   4297  CG  GLU A 282      76.720 -45.156  38.563  1.00  0.00           C  
ATOM   4298  CD  GLU A 282      77.849 -44.158  38.387  1.00  0.00           C  
ATOM   4299  OE1 GLU A 282      78.902 -44.263  39.043  1.00  0.00           O  
ATOM   4300  OE2 GLU A 282      77.621 -43.225  37.600  1.00  0.00           O  
ATOM   4301  H   GLU A 282      75.335 -45.994  41.086  1.00  0.00           H  
ATOM   4302  HA  GLU A 282      75.304 -47.364  38.530  1.00  0.00           H  
ATOM   4303 1HB  GLU A 282      77.589 -46.283  40.203  1.00  0.00           H  
ATOM   4304 2HB  GLU A 282      77.821 -47.026  38.627  1.00  0.00           H  
ATOM   4305 1HG  GLU A 282      76.317 -45.373  37.574  1.00  0.00           H  
ATOM   4306 2HG  GLU A 282      75.937 -44.675  39.147  1.00  0.00           H  
ATOM   4307  N   ARG A 283      76.218 -49.180  40.985  1.00  0.00           N  
ATOM   4308  CA  ARG A 283      76.461 -50.554  41.409  1.00  0.00           C  
ATOM   4309  C   ARG A 283      75.185 -51.413  41.453  1.00  0.00           C  
ATOM   4310  O   ARG A 283      75.219 -52.543  41.946  1.00  0.00           O  
ATOM   4311  CB  ARG A 283      77.111 -50.562  42.785  1.00  0.00           C  
ATOM   4312  CG  ARG A 283      78.544 -50.054  42.817  1.00  0.00           C  
ATOM   4313  CD  ARG A 283      79.119 -50.118  44.185  1.00  0.00           C  
ATOM   4314  NE  ARG A 283      80.487 -49.626  44.222  1.00  0.00           N  
ATOM   4315  CZ  ARG A 283      81.575 -50.370  43.947  1.00  0.00           C  
ATOM   4316  NH1 ARG A 283      81.440 -51.635  43.616  1.00  0.00           N  
ATOM   4317  NH2 ARG A 283      82.779 -49.828  44.009  1.00  0.00           N  
ATOM   4318  H   ARG A 283      76.064 -48.469  41.686  1.00  0.00           H  
ATOM   4319  HA  ARG A 283      77.145 -51.020  40.699  1.00  0.00           H  
ATOM   4320 1HB  ARG A 283      76.528 -49.945  43.466  1.00  0.00           H  
ATOM   4321 2HB  ARG A 283      77.112 -51.577  43.181  1.00  0.00           H  
ATOM   4322 1HG  ARG A 283      79.161 -50.664  42.157  1.00  0.00           H  
ATOM   4323 2HG  ARG A 283      78.570 -49.017  42.482  1.00  0.00           H  
ATOM   4324 1HD  ARG A 283      78.519 -49.509  44.860  1.00  0.00           H  
ATOM   4325 2HD  ARG A 283      79.119 -51.151  44.531  1.00  0.00           H  
ATOM   4326  HE  ARG A 283      80.631 -48.657  44.473  1.00  0.00           H  
ATOM   4327 1HH1 ARG A 283      80.520 -52.050  43.568  1.00  0.00           H  
ATOM   4328 2HH1 ARG A 283      82.256 -52.193  43.409  1.00  0.00           H  
ATOM   4329 1HH2 ARG A 283      82.883 -48.855  44.263  1.00  0.00           H  
ATOM   4330 2HH2 ARG A 283      83.595 -50.386  43.802  1.00  0.00           H  
ATOM   4331  N   GLY A 284      74.051 -50.852  41.002  1.00  0.00           N  
ATOM   4332  CA  GLY A 284      72.798 -51.574  40.931  1.00  0.00           C  
ATOM   4333  C   GLY A 284      71.935 -51.586  42.165  1.00  0.00           C  
ATOM   4334  O   GLY A 284      71.087 -52.456  42.315  1.00  0.00           O  
ATOM   4335  H   GLY A 284      74.081 -49.888  40.702  1.00  0.00           H  
ATOM   4336 1HA  GLY A 284      72.184 -51.160  40.130  1.00  0.00           H  
ATOM   4337 2HA  GLY A 284      72.992 -52.616  40.680  1.00  0.00           H  
ATOM   4338  N   TYR A 285      72.132 -50.597  43.037  1.00  0.00           N  
ATOM   4339  CA  TYR A 285      71.323 -50.536  44.277  1.00  0.00           C  
ATOM   4340  C   TYR A 285      70.309 -49.401  44.276  1.00  0.00           C  
ATOM   4341  O   TYR A 285      69.774 -49.032  45.344  1.00  0.00           O  
ATOM   4342  CB  TYR A 285      72.235 -50.402  45.498  1.00  0.00           C  
ATOM   4343  CG  TYR A 285      73.159 -51.582  45.703  1.00  0.00           C  
ATOM   4344  CD1 TYR A 285      74.506 -51.470  45.392  1.00  0.00           C  
ATOM   4345  CD2 TYR A 285      72.659 -52.776  46.201  1.00  0.00           C  
ATOM   4346  CE1 TYR A 285      75.350 -52.548  45.579  1.00  0.00           C  
ATOM   4347  CE2 TYR A 285      73.502 -53.854  46.387  1.00  0.00           C  
ATOM   4348  CZ  TYR A 285      74.843 -53.743  46.078  1.00  0.00           C  
ATOM   4349  OH  TYR A 285      75.683 -54.816  46.264  1.00  0.00           O  
ATOM   4350  H   TYR A 285      72.826 -49.884  42.868  1.00  0.00           H  
ATOM   4351  HA  TYR A 285      70.770 -51.471  44.376  1.00  0.00           H  
ATOM   4352 1HB  TYR A 285      72.846 -49.504  45.400  1.00  0.00           H  
ATOM   4353 2HB  TYR A 285      71.626 -50.287  46.395  1.00  0.00           H  
ATOM   4354  HD1 TYR A 285      74.899 -50.532  45.001  1.00  0.00           H  
ATOM   4355  HD2 TYR A 285      71.600 -52.865  46.443  1.00  0.00           H  
ATOM   4356  HE1 TYR A 285      76.408 -52.460  45.335  1.00  0.00           H  
ATOM   4357  HE2 TYR A 285      73.109 -54.793  46.778  1.00  0.00           H  
ATOM   4358  HH  TYR A 285      75.252 -55.465  46.826  1.00  0.00           H  
ATOM   4359  N   GLY A 286      69.953 -48.896  43.109  1.00  0.00           N  
ATOM   4360  CA  GLY A 286      69.073 -47.748  43.044  1.00  0.00           C  
ATOM   4361  C   GLY A 286      67.659 -47.979  43.546  1.00  0.00           C  
ATOM   4362  O   GLY A 286      66.957 -47.028  43.838  1.00  0.00           O  
ATOM   4363  H   GLY A 286      70.290 -49.306  42.250  1.00  0.00           H  
ATOM   4364 1HA  GLY A 286      69.498 -46.931  43.628  1.00  0.00           H  
ATOM   4365 2HA  GLY A 286      69.001 -47.402  42.014  1.00  0.00           H  
ATOM   4366  N   ASN A 287      67.252 -49.234  43.680  1.00  0.00           N  
ATOM   4367  CA  ASN A 287      65.915 -49.579  44.160  1.00  0.00           C  
ATOM   4368  C   ASN A 287      65.856 -49.851  45.682  1.00  0.00           C  
ATOM   4369  O   ASN A 287      64.790 -50.231  46.187  1.00  0.00           O  
ATOM   4370  CB  ASN A 287      65.391 -50.778  43.391  1.00  0.00           C  
ATOM   4371  CG  ASN A 287      65.116 -50.463  41.947  1.00  0.00           C  
ATOM   4372  OD1 ASN A 287      64.658 -49.364  41.615  1.00  0.00           O  
ATOM   4373  ND2 ASN A 287      65.387 -51.407  41.082  1.00  0.00           N  
ATOM   4374  H   ASN A 287      67.895 -49.975  43.439  1.00  0.00           H  
ATOM   4375  HA  ASN A 287      65.250 -48.735  43.970  1.00  0.00           H  
ATOM   4376 1HB  ASN A 287      66.119 -51.589  43.442  1.00  0.00           H  
ATOM   4377 2HB  ASN A 287      64.471 -51.134  43.855  1.00  0.00           H  
ATOM   4378 1HD2 ASN A 287      65.223 -51.253  40.107  1.00  0.00           H  
ATOM   4379 2HD2 ASN A 287      65.756 -52.281  41.395  1.00  0.00           H  
ATOM   4380  N   GLN A 288      66.989 -49.636  46.381  1.00  0.00           N  
ATOM   4381  CA  GLN A 288      67.075 -49.789  47.844  1.00  0.00           C  
ATOM   4382  C   GLN A 288      67.571 -48.529  48.529  1.00  0.00           C  
ATOM   4383  O   GLN A 288      68.109 -48.579  49.641  1.00  0.00           O  
ATOM   4384  CB  GLN A 288      67.994 -50.958  48.208  1.00  0.00           C  
ATOM   4385  CG  GLN A 288      67.492 -52.313  47.739  1.00  0.00           C  
ATOM   4386  CD  GLN A 288      66.219 -52.736  48.448  1.00  0.00           C  
ATOM   4387  OE1 GLN A 288      66.142 -52.715  49.679  1.00  0.00           O  
ATOM   4388  NE2 GLN A 288      65.212 -53.123  47.673  1.00  0.00           N  
ATOM   4389  H   GLN A 288      67.813 -49.358  45.866  1.00  0.00           H  
ATOM   4390  HA  GLN A 288      66.076 -49.992  48.229  1.00  0.00           H  
ATOM   4391 1HB  GLN A 288      68.979 -50.795  47.772  1.00  0.00           H  
ATOM   4392 2HB  GLN A 288      68.117 -51.001  49.290  1.00  0.00           H  
ATOM   4393 1HG  GLN A 288      67.287 -52.263  46.670  1.00  0.00           H  
ATOM   4394 2HG  GLN A 288      68.259 -53.062  47.938  1.00  0.00           H  
ATOM   4395 1HE2 GLN A 288      64.347 -53.413  48.085  1.00  0.00           H  
ATOM   4396 2HE2 GLN A 288      65.317 -53.124  46.679  1.00  0.00           H  
ATOM   4397  N   ILE A 289      67.332 -47.377  47.894  1.00  0.00           N  
ATOM   4398  CA  ILE A 289      67.801 -46.079  48.402  1.00  0.00           C  
ATOM   4399  C   ILE A 289      66.620 -45.146  48.597  1.00  0.00           C  
ATOM   4400  O   ILE A 289      65.823 -44.926  47.664  1.00  0.00           O  
ATOM   4401  CB  ILE A 289      68.819 -45.431  47.445  1.00  0.00           C  
ATOM   4402  CG1 ILE A 289      70.061 -46.316  47.308  1.00  0.00           C  
ATOM   4403  CG2 ILE A 289      69.201 -44.043  47.936  1.00  0.00           C  
ATOM   4404  CD1 ILE A 289      71.017 -45.863  46.229  1.00  0.00           C  
ATOM   4405  H   ILE A 289      66.808 -47.407  47.031  1.00  0.00           H  
ATOM   4406  HA  ILE A 289      68.328 -46.246  49.341  1.00  0.00           H  
ATOM   4407  HB  ILE A 289      68.381 -45.347  46.451  1.00  0.00           H  
ATOM   4408 1HG1 ILE A 289      70.600 -46.335  48.255  1.00  0.00           H  
ATOM   4409 2HG1 ILE A 289      69.757 -47.339  47.086  1.00  0.00           H  
ATOM   4410 1HG2 ILE A 289      69.922 -43.600  47.249  1.00  0.00           H  
ATOM   4411 2HG2 ILE A 289      68.312 -43.417  47.983  1.00  0.00           H  
ATOM   4412 3HG2 ILE A 289      69.646 -44.118  48.929  1.00  0.00           H  
ATOM   4413 1HD1 ILE A 289      71.872 -46.539  46.192  1.00  0.00           H  
ATOM   4414 2HD1 ILE A 289      70.507 -45.870  45.265  1.00  0.00           H  
ATOM   4415 3HD1 ILE A 289      71.363 -44.854  46.449  1.00  0.00           H  
ATOM   4416  N   VAL A 290      66.504 -44.598  49.804  1.00  0.00           N  
ATOM   4417  CA  VAL A 290      65.536 -43.519  50.089  1.00  0.00           C  
ATOM   4418  C   VAL A 290      66.268 -42.300  50.644  1.00  0.00           C  
ATOM   4419  O   VAL A 290      67.288 -42.413  51.318  1.00  0.00           O  
ATOM   4420  CB  VAL A 290      64.367 -43.976  51.023  1.00  0.00           C  
ATOM   4421  CG1 VAL A 290      63.505 -45.027  50.359  1.00  0.00           C  
ATOM   4422  CG2 VAL A 290      64.896 -44.521  52.354  1.00  0.00           C  
ATOM   4423  H   VAL A 290      67.099 -44.934  50.547  1.00  0.00           H  
ATOM   4424  HA  VAL A 290      65.093 -43.194  49.147  1.00  0.00           H  
ATOM   4425  HB  VAL A 290      63.721 -43.122  51.226  1.00  0.00           H  
ATOM   4426 1HG1 VAL A 290      62.702 -45.321  51.036  1.00  0.00           H  
ATOM   4427 2HG1 VAL A 290      63.075 -44.620  49.444  1.00  0.00           H  
ATOM   4428 3HG1 VAL A 290      64.113 -45.899  50.119  1.00  0.00           H  
ATOM   4429 1HG2 VAL A 290      64.058 -44.829  52.979  1.00  0.00           H  
ATOM   4430 2HG2 VAL A 290      65.543 -45.378  52.165  1.00  0.00           H  
ATOM   4431 3HG2 VAL A 290      65.464 -43.744  52.865  1.00  0.00           H  
ATOM   4432  N   LEU A 291      65.700 -41.125  50.338  1.00  0.00           N  
ATOM   4433  CA  LEU A 291      66.288 -39.856  50.567  1.00  0.00           C  
ATOM   4434  C   LEU A 291      65.388 -38.978  51.434  1.00  0.00           C  
ATOM   4435  O   LEU A 291      64.172 -39.015  51.281  1.00  0.00           O  
ATOM   4436  CB  LEU A 291      66.472 -39.152  49.233  1.00  0.00           C  
ATOM   4437  CG  LEU A 291      67.242 -39.889  48.140  1.00  0.00           C  
ATOM   4438  CD1 LEU A 291      67.143 -39.094  46.844  1.00  0.00           C  
ATOM   4439  CD2 LEU A 291      68.669 -40.179  48.482  1.00  0.00           C  
ATOM   4440  H   LEU A 291      64.785 -41.174  49.914  1.00  0.00           H  
ATOM   4441  HA  LEU A 291      67.261 -40.004  51.034  1.00  0.00           H  
ATOM   4442 1HB  LEU A 291      65.489 -38.924  48.822  1.00  0.00           H  
ATOM   4443 2HB  LEU A 291      66.997 -38.212  49.405  1.00  0.00           H  
ATOM   4444  HG  LEU A 291      66.762 -40.847  47.940  1.00  0.00           H  
ATOM   4445 1HD1 LEU A 291      67.690 -39.612  46.056  1.00  0.00           H  
ATOM   4446 2HD1 LEU A 291      66.096 -38.998  46.555  1.00  0.00           H  
ATOM   4447 3HD1 LEU A 291      67.572 -38.103  46.991  1.00  0.00           H  
ATOM   4448 1HD2 LEU A 291      69.143 -40.705  47.653  1.00  0.00           H  
ATOM   4449 2HD2 LEU A 291      69.197 -39.243  48.666  1.00  0.00           H  
ATOM   4450 3HD2 LEU A 291      68.710 -40.800  49.377  1.00  0.00           H  
ATOM   4451  N   SER A 292      65.999 -38.201  52.317  1.00  0.00           N  
ATOM   4452  CA  SER A 292      65.206 -37.285  53.153  1.00  0.00           C  
ATOM   4453  C   SER A 292      66.130 -36.217  53.764  1.00  0.00           C  
ATOM   4454  O   SER A 292      67.345 -36.147  53.506  1.00  0.00           O  
ATOM   4455  CB  SER A 292      64.489 -38.049  54.248  1.00  0.00           C  
ATOM   4456  OG  SER A 292      63.599 -37.217  54.940  1.00  0.00           O  
ATOM   4457  H   SER A 292      67.002 -38.226  52.430  1.00  0.00           H  
ATOM   4458  HA  SER A 292      64.501 -36.755  52.511  1.00  0.00           H  
ATOM   4459 1HB  SER A 292      63.944 -38.886  53.812  1.00  0.00           H  
ATOM   4460 2HB  SER A 292      65.220 -38.462  54.943  1.00  0.00           H  
ATOM   4461  HG  SER A 292      63.257 -36.597  54.292  1.00  0.00           H  
ATOM   4462  N   HIS A 293      65.554 -35.379  54.628  1.00  0.00           N  
ATOM   4463  CA  HIS A 293      66.257 -34.291  55.264  1.00  0.00           C  
ATOM   4464  C   HIS A 293      66.544 -34.432  56.747  1.00  0.00           C  
ATOM   4465  O   HIS A 293      67.477 -33.854  57.231  1.00  0.00           O  
ATOM   4466  CB  HIS A 293      65.397 -33.007  55.205  1.00  0.00           C  
ATOM   4467  CG  HIS A 293      65.047 -32.540  53.827  1.00  0.00           C  
ATOM   4468  ND1 HIS A 293      63.990 -33.057  53.118  1.00  0.00           N  
ATOM   4469  CD2 HIS A 293      65.553 -31.528  53.068  1.00  0.00           C  
ATOM   4470  CE1 HIS A 293      63.872 -32.407  51.965  1.00  0.00           C  
ATOM   4471  NE2 HIS A 293      64.819 -31.487  51.905  1.00  0.00           N  
ATOM   4472  H   HIS A 293      64.577 -35.524  54.840  1.00  0.00           H  
ATOM   4473  HA  HIS A 293      67.192 -34.104  54.737  1.00  0.00           H  
ATOM   4474 1HB  HIS A 293      64.463 -33.169  55.744  1.00  0.00           H  
ATOM   4475 2HB  HIS A 293      65.924 -32.193  55.702  1.00  0.00           H  
ATOM   4476  HD2 HIS A 293      66.402 -30.893  53.319  1.00  0.00           H  
ATOM   4477  HE1 HIS A 293      63.123 -32.600  51.198  1.00  0.00           H  
ATOM   4478  HE2 HIS A 293      64.980 -30.854  51.134  1.00  0.00           H  
ATOM   4479  N   ASP A 294      65.688 -35.153  57.451  1.00  0.00           N  
ATOM   4480  CA  ASP A 294      65.706 -35.195  58.921  1.00  0.00           C  
ATOM   4481  C   ASP A 294      65.638 -33.813  59.511  1.00  0.00           C  
ATOM   4482  O   ASP A 294      66.473 -33.475  60.328  1.00  0.00           O  
ATOM   4483  CB  ASP A 294      66.915 -35.966  59.452  1.00  0.00           C  
ATOM   4484  CG  ASP A 294      66.791 -36.342  60.941  1.00  0.00           C  
ATOM   4485  OD1 ASP A 294      65.653 -36.563  61.460  1.00  0.00           O  
ATOM   4486  OD2 ASP A 294      67.872 -36.373  61.558  1.00  0.00           O  
ATOM   4487  H   ASP A 294      64.997 -35.694  56.951  1.00  0.00           H  
ATOM   4488  HA  ASP A 294      64.804 -35.704  59.263  1.00  0.00           H  
ATOM   4489 1HB  ASP A 294      67.045 -36.881  58.874  1.00  0.00           H  
ATOM   4490 2HB  ASP A 294      67.815 -35.365  59.321  1.00  0.00           H  
ATOM   4491  N   VAL A 295      64.657 -33.022  59.116  1.00  0.00           N  
ATOM   4492  CA  VAL A 295      64.499 -31.683  59.760  1.00  0.00           C  
ATOM   4493  C   VAL A 295      64.035 -31.933  61.205  1.00  0.00           C  
ATOM   4494  O   VAL A 295      63.079 -32.663  61.415  1.00  0.00           O  
ATOM   4495  CB  VAL A 295      63.470 -30.810  59.017  1.00  0.00           C  
ATOM   4496  CG1 VAL A 295      63.217 -29.519  59.781  1.00  0.00           C  
ATOM   4497  CG2 VAL A 295      63.962 -30.515  57.609  1.00  0.00           C  
ATOM   4498  H   VAL A 295      64.010 -33.299  58.391  1.00  0.00           H  
ATOM   4499  HA  VAL A 295      65.467 -31.181  59.757  1.00  0.00           H  
ATOM   4500  HB  VAL A 295      62.522 -31.345  58.967  1.00  0.00           H  
ATOM   4501 1HG1 VAL A 295      62.487 -28.914  59.242  1.00  0.00           H  
ATOM   4502 2HG1 VAL A 295      62.831 -29.753  60.774  1.00  0.00           H  
ATOM   4503 3HG1 VAL A 295      64.149 -28.963  59.875  1.00  0.00           H  
ATOM   4504 1HG2 VAL A 295      63.230 -29.898  57.089  1.00  0.00           H  
ATOM   4505 2HG2 VAL A 295      64.913 -29.985  57.659  1.00  0.00           H  
ATOM   4506 3HG2 VAL A 295      64.097 -31.451  57.067  1.00  0.00           H  
ATOM   4507  N   PHE A 296      64.734 -31.364  62.182  1.00  0.00           N  
ATOM   4508  CA  PHE A 296      64.360 -31.535  63.582  1.00  0.00           C  
ATOM   4509  C   PHE A 296      64.619 -30.332  64.484  1.00  0.00           C  
ATOM   4510  O   PHE A 296      64.025 -30.243  65.562  1.00  0.00           O  
ATOM   4511  CB  PHE A 296      64.953 -32.835  64.179  1.00  0.00           C  
ATOM   4512  CG  PHE A 296      66.430 -32.815  64.476  1.00  0.00           C  
ATOM   4513  CD1 PHE A 296      67.370 -33.025  63.476  1.00  0.00           C  
ATOM   4514  CD2 PHE A 296      66.913 -32.595  65.739  1.00  0.00           C  
ATOM   4515  CE1 PHE A 296      68.714 -33.032  63.756  1.00  0.00           C  
ATOM   4516  CE2 PHE A 296      68.261 -32.622  66.025  1.00  0.00           C  
ATOM   4517  CZ  PHE A 296      69.176 -32.818  65.019  1.00  0.00           C  
ATOM   4518  H   PHE A 296      65.540 -30.802  61.953  1.00  0.00           H  
ATOM   4519  HA  PHE A 296      63.273 -31.599  63.645  1.00  0.00           H  
ATOM   4520 1HB  PHE A 296      64.444 -33.071  65.113  1.00  0.00           H  
ATOM   4521 2HB  PHE A 296      64.778 -33.663  63.493  1.00  0.00           H  
ATOM   4522  HD1 PHE A 296      67.032 -33.185  62.453  1.00  0.00           H  
ATOM   4523  HD2 PHE A 296      66.188 -32.440  66.539  1.00  0.00           H  
ATOM   4524  HE1 PHE A 296      69.435 -33.211  62.958  1.00  0.00           H  
ATOM   4525  HE2 PHE A 296      68.601 -32.488  67.052  1.00  0.00           H  
ATOM   4526  HZ  PHE A 296      70.247 -32.806  65.214  1.00  0.00           H  
ATOM   4527  N   LEU A 297      65.494 -29.450  64.029  1.00  0.00           N  
ATOM   4528  CA  LEU A 297      65.896 -28.201  64.702  1.00  0.00           C  
ATOM   4529  C   LEU A 297      65.287 -27.055  63.933  1.00  0.00           C  
ATOM   4530  O   LEU A 297      65.090 -27.112  62.700  1.00  0.00           O  
ATOM   4531  CB  LEU A 297      67.421 -28.052  64.755  1.00  0.00           C  
ATOM   4532  CG  LEU A 297      68.176 -29.183  65.465  1.00  0.00           C  
ATOM   4533  CD1 LEU A 297      69.676 -28.974  65.300  1.00  0.00           C  
ATOM   4534  CD2 LEU A 297      67.786 -29.209  66.935  1.00  0.00           C  
ATOM   4535  H   LEU A 297      65.908 -29.684  63.138  1.00  0.00           H  
ATOM   4536  HA  LEU A 297      65.563 -28.244  65.738  1.00  0.00           H  
ATOM   4537 1HB  LEU A 297      67.800 -27.990  63.736  1.00  0.00           H  
ATOM   4538 2HB  LEU A 297      67.662 -27.120  65.267  1.00  0.00           H  
ATOM   4539  HG  LEU A 297      67.920 -30.137  65.004  1.00  0.00           H  
ATOM   4540 1HD1 LEU A 297      70.212 -29.778  65.805  1.00  0.00           H  
ATOM   4541 2HD1 LEU A 297      69.930 -28.979  64.240  1.00  0.00           H  
ATOM   4542 3HD1 LEU A 297      69.960 -28.018  65.738  1.00  0.00           H  
ATOM   4543 1HD2 LEU A 297      68.322 -30.014  67.439  1.00  0.00           H  
ATOM   4544 2HD2 LEU A 297      68.043 -28.256  67.397  1.00  0.00           H  
ATOM   4545 3HD2 LEU A 297      66.712 -29.377  67.023  1.00  0.00           H  
ATOM   4546  N   LYS A 298      64.979 -25.957  64.616  1.00  0.00           N  
ATOM   4547  CA  LYS A 298      64.476 -24.810  63.886  1.00  0.00           C  
ATOM   4548  C   LYS A 298      65.450 -24.237  62.890  1.00  0.00           C  
ATOM   4549  O   LYS A 298      65.028 -23.625  61.939  1.00  0.00           O  
ATOM   4550  CB  LYS A 298      64.037 -23.695  64.862  1.00  0.00           C  
ATOM   4551  CG  LYS A 298      62.808 -24.058  65.652  1.00  0.00           C  
ATOM   4552  CD  LYS A 298      62.339 -22.888  66.502  1.00  0.00           C  
ATOM   4553  CE  LYS A 298      61.093 -23.253  67.304  1.00  0.00           C  
ATOM   4554  NZ  LYS A 298      60.551 -22.065  68.070  1.00  0.00           N  
ATOM   4555  H   LYS A 298      65.082 -25.896  65.619  1.00  0.00           H  
ATOM   4556  HA  LYS A 298      63.610 -25.123  63.302  1.00  0.00           H  
ATOM   4557 1HB  LYS A 298      64.848 -23.480  65.558  1.00  0.00           H  
ATOM   4558 2HB  LYS A 298      63.834 -22.781  64.304  1.00  0.00           H  
ATOM   4559 1HG  LYS A 298      62.008 -24.347  64.970  1.00  0.00           H  
ATOM   4560 2HG  LYS A 298      63.031 -24.904  66.302  1.00  0.00           H  
ATOM   4561 1HD  LYS A 298      63.133 -22.596  67.190  1.00  0.00           H  
ATOM   4562 2HD  LYS A 298      62.110 -22.039  65.858  1.00  0.00           H  
ATOM   4563 1HE  LYS A 298      60.321 -23.620  66.630  1.00  0.00           H  
ATOM   4564 2HE  LYS A 298      61.335 -24.047  68.011  1.00  0.00           H  
ATOM   4565 1HZ  LYS A 298      59.730 -22.344  68.588  1.00  0.00           H  
ATOM   4566 2HZ  LYS A 298      61.255 -21.728  68.712  1.00  0.00           H  
ATOM   4567 3HZ  LYS A 298      60.307 -21.330  67.422  1.00  0.00           H  
ATOM   4568  N   GLN A 299      66.763 -24.428  63.109  1.00  0.00           N  
ATOM   4569  CA  GLN A 299      67.759 -23.897  62.179  1.00  0.00           C  
ATOM   4570  C   GLN A 299      67.683 -24.510  60.789  1.00  0.00           C  
ATOM   4571  O   GLN A 299      68.184 -23.938  59.814  1.00  0.00           O  
ATOM   4572  CB  GLN A 299      69.171 -24.049  62.738  1.00  0.00           C  
ATOM   4573  CG  GLN A 299      69.656 -25.473  62.784  1.00  0.00           C  
ATOM   4574  CD  GLN A 299      70.975 -25.553  63.491  1.00  0.00           C  
ATOM   4575  OE1 GLN A 299      71.032 -25.665  64.699  1.00  0.00           O  
ATOM   4576  NE2 GLN A 299      72.059 -25.440  62.743  1.00  0.00           N  
ATOM   4577  H   GLN A 299      67.072 -24.941  63.922  1.00  0.00           H  
ATOM   4578  HA  GLN A 299      67.562 -22.836  62.029  1.00  0.00           H  
ATOM   4579 1HB  GLN A 299      69.867 -23.471  62.129  1.00  0.00           H  
ATOM   4580 2HB  GLN A 299      69.208 -23.644  63.749  1.00  0.00           H  
ATOM   4581 1HG  GLN A 299      68.924 -26.078  63.319  1.00  0.00           H  
ATOM   4582 2HG  GLN A 299      69.771 -25.841  61.764  1.00  0.00           H  
ATOM   4583 1HE2 GLN A 299      72.966 -25.486  63.164  1.00  0.00           H  
ATOM   4584 2HE2 GLN A 299      71.974 -25.308  61.755  1.00  0.00           H  
ATOM   4585  N   MET A 300      67.025 -25.656  60.681  1.00  0.00           N  
ATOM   4586  CA  MET A 300      66.923 -26.333  59.407  1.00  0.00           C  
ATOM   4587  C   MET A 300      65.830 -25.812  58.483  1.00  0.00           C  
ATOM   4588  O   MET A 300      65.798 -26.115  57.278  1.00  0.00           O  
ATOM   4589  CB  MET A 300      66.778 -27.835  59.631  1.00  0.00           C  
ATOM   4590  CG  MET A 300      68.041 -28.431  60.233  1.00  0.00           C  
ATOM   4591  SD  MET A 300      67.923 -30.206  60.473  1.00  0.00           S  
ATOM   4592  CE  MET A 300      67.905 -30.821  58.763  1.00  0.00           C  
ATOM   4593  H   MET A 300      66.587 -26.067  61.492  1.00  0.00           H  
ATOM   4594  HA  MET A 300      67.836 -26.145  58.841  1.00  0.00           H  
ATOM   4595 1HB  MET A 300      65.936 -28.024  60.294  1.00  0.00           H  
ATOM   4596 2HB  MET A 300      66.563 -28.326  58.680  1.00  0.00           H  
ATOM   4597 1HG  MET A 300      68.888 -28.227  59.578  1.00  0.00           H  
ATOM   4598 2HG  MET A 300      68.238 -27.965  61.199  1.00  0.00           H  
ATOM   4599 1HE  MET A 300      67.834 -31.909  58.769  1.00  0.00           H  
ATOM   4600 2HE  MET A 300      67.047 -30.403  58.235  1.00  0.00           H  
ATOM   4601 3HE  MET A 300      68.824 -30.520  58.259  1.00  0.00           H  
ATOM   4602  N   TRP A 301      64.930 -25.008  59.042  1.00  0.00           N  
ATOM   4603  CA  TRP A 301      63.856 -24.448  58.267  1.00  0.00           C  
ATOM   4604  C   TRP A 301      64.346 -23.415  57.266  1.00  0.00           C  
ATOM   4605  O   TRP A 301      65.207 -22.587  57.607  1.00  0.00           O  
ATOM   4606  CB  TRP A 301      62.822 -23.811  59.196  1.00  0.00           C  
ATOM   4607  CG  TRP A 301      62.007 -24.811  59.959  1.00  0.00           C  
ATOM   4608  CD1 TRP A 301      61.864 -26.135  59.672  1.00  0.00           C  
ATOM   4609  CD2 TRP A 301      61.216 -24.571  61.148  1.00  0.00           C  
ATOM   4610  NE1 TRP A 301      61.041 -26.733  60.594  1.00  0.00           N  
ATOM   4611  CE2 TRP A 301      60.636 -25.791  61.505  1.00  0.00           C  
ATOM   4612  CE3 TRP A 301      60.957 -23.435  61.926  1.00  0.00           C  
ATOM   4613  CZ2 TRP A 301      59.807 -25.914  62.609  1.00  0.00           C  
ATOM   4614  CZ3 TRP A 301      60.127 -23.559  63.034  1.00  0.00           C  
ATOM   4615  CH2 TRP A 301      59.568 -24.767  63.366  1.00  0.00           C  
ATOM   4616  H   TRP A 301      64.997 -24.784  60.025  1.00  0.00           H  
ATOM   4617  HA  TRP A 301      63.355 -25.257  57.735  1.00  0.00           H  
ATOM   4618 1HB  TRP A 301      63.326 -23.162  59.912  1.00  0.00           H  
ATOM   4619 2HB  TRP A 301      62.143 -23.189  58.613  1.00  0.00           H  
ATOM   4620  HD1 TRP A 301      62.334 -26.645  58.833  1.00  0.00           H  
ATOM   4621  HE1 TRP A 301      60.775 -27.708  60.601  1.00  0.00           H  
ATOM   4622  HE3 TRP A 301      61.401 -22.474  61.668  1.00  0.00           H  
ATOM   4623  HZ2 TRP A 301      59.353 -26.865  62.890  1.00  0.00           H  
ATOM   4624  HZ3 TRP A 301      59.930 -22.670  63.634  1.00  0.00           H  
ATOM   4625  HH2 TRP A 301      58.922 -24.829  64.242  1.00  0.00           H  
ATOM   4626  N   ALA A 302      63.791 -23.440  56.056  1.00  0.00           N  
ATOM   4627  CA  ALA A 302      64.174 -22.468  55.023  1.00  0.00           C  
ATOM   4628  C   ALA A 302      63.857 -21.038  55.448  1.00  0.00           C  
ATOM   4629  O   ALA A 302      64.640 -20.133  55.156  1.00  0.00           O  
ATOM   4630  CB  ALA A 302      63.508 -22.784  53.685  1.00  0.00           C  
ATOM   4631  H   ALA A 302      63.094 -24.138  55.841  1.00  0.00           H  
ATOM   4632  HA  ALA A 302      65.254 -22.522  54.891  1.00  0.00           H  
ATOM   4633 1HB  ALA A 302      63.813 -22.046  52.943  1.00  0.00           H  
ATOM   4634 2HB  ALA A 302      63.811 -23.778  53.353  1.00  0.00           H  
ATOM   4635 3HB  ALA A 302      62.426 -22.755  53.801  1.00  0.00           H  
ATOM   4636  N   LYS A 303      62.758 -20.838  56.191  1.00  0.00           N  
ATOM   4637  CA  LYS A 303      62.432 -19.488  56.689  1.00  0.00           C  
ATOM   4638  C   LYS A 303      63.517 -18.934  57.648  1.00  0.00           C  
ATOM   4639  O   LYS A 303      63.612 -17.703  57.865  1.00  0.00           O  
ATOM   4640  CB  LYS A 303      61.030 -19.465  57.318  1.00  0.00           C  
ATOM   4641  CG  LYS A 303      60.955 -20.130  58.668  1.00  0.00           C  
ATOM   4642  CD  LYS A 303      59.527 -20.405  59.144  1.00  0.00           C  
ATOM   4643  CE  LYS A 303      58.702 -19.137  59.308  1.00  0.00           C  
ATOM   4644  NZ  LYS A 303      59.010 -18.429  60.584  1.00  0.00           N  
ATOM   4645  H   LYS A 303      62.144 -21.608  56.417  1.00  0.00           H  
ATOM   4646  HA  LYS A 303      62.445 -18.796  55.846  1.00  0.00           H  
ATOM   4647 1HB  LYS A 303      60.698 -18.433  57.429  1.00  0.00           H  
ATOM   4648 2HB  LYS A 303      60.325 -19.966  56.653  1.00  0.00           H  
ATOM   4649 1HG  LYS A 303      61.482 -21.085  58.633  1.00  0.00           H  
ATOM   4650 2HG  LYS A 303      61.436 -19.497  59.412  1.00  0.00           H  
ATOM   4651 1HD  LYS A 303      59.020 -21.049  58.424  1.00  0.00           H  
ATOM   4652 2HD  LYS A 303      59.556 -20.917  60.106  1.00  0.00           H  
ATOM   4653 1HE  LYS A 303      58.902 -18.463  58.477  1.00  0.00           H  
ATOM   4654 2HE  LYS A 303      57.641 -19.388  59.296  1.00  0.00           H  
ATOM   4655 1HZ  LYS A 303      58.443 -17.596  60.653  1.00  0.00           H  
ATOM   4656 2HZ  LYS A 303      58.810 -19.039  61.365  1.00  0.00           H  
ATOM   4657 3HZ  LYS A 303      59.987 -18.173  60.600  1.00  0.00           H  
ATOM   4658  N   ASN A 304      64.317 -19.835  58.225  1.00  0.00           N  
ATOM   4659  CA  ASN A 304      65.424 -19.501  59.094  1.00  0.00           C  
ATOM   4660  C   ASN A 304      66.836 -19.555  58.459  1.00  0.00           C  
ATOM   4661  O   ASN A 304      67.829 -19.448  59.178  1.00  0.00           O  
ATOM   4662  CB  ASN A 304      65.347 -20.315  60.366  1.00  0.00           C  
ATOM   4663  CG  ASN A 304      64.149 -19.903  61.235  1.00  0.00           C  
ATOM   4664  OD1 ASN A 304      63.770 -18.728  61.270  1.00  0.00           O  
ATOM   4665  ND2 ASN A 304      63.550 -20.857  61.915  1.00  0.00           N  
ATOM   4666  H   ASN A 304      64.121 -20.806  58.029  1.00  0.00           H  
ATOM   4667  HA  ASN A 304      65.358 -18.442  59.348  1.00  0.00           H  
ATOM   4668 1HB  ASN A 304      65.263 -21.374  60.116  1.00  0.00           H  
ATOM   4669 2HB  ASN A 304      66.266 -20.186  60.937  1.00  0.00           H  
ATOM   4670 1HD2 ASN A 304      62.765 -20.639  62.496  1.00  0.00           H  
ATOM   4671 2HD2 ASN A 304      63.878 -21.798  61.851  1.00  0.00           H  
ATOM   4672  N   GLY A 305      66.900 -19.698  57.130  1.00  0.00           N  
ATOM   4673  CA  GLY A 305      68.157 -19.821  56.417  1.00  0.00           C  
ATOM   4674  C   GLY A 305      68.663 -21.236  56.237  1.00  0.00           C  
ATOM   4675  O   GLY A 305      69.835 -21.431  55.889  1.00  0.00           O  
ATOM   4676  H   GLY A 305      66.035 -19.722  56.609  1.00  0.00           H  
ATOM   4677 1HA  GLY A 305      68.058 -19.379  55.426  1.00  0.00           H  
ATOM   4678 2HA  GLY A 305      68.929 -19.260  56.943  1.00  0.00           H  
ATOM   4679  N   GLY A 306      67.786 -22.212  56.465  1.00  0.00           N  
ATOM   4680  CA  GLY A 306      68.131 -23.619  56.305  1.00  0.00           C  
ATOM   4681  C   GLY A 306      67.714 -24.081  54.977  1.00  0.00           C  
ATOM   4682  O   GLY A 306      67.671 -23.296  54.075  1.00  0.00           O  
ATOM   4683  H   GLY A 306      66.852 -21.964  56.759  1.00  0.00           H  
ATOM   4684 1HA  GLY A 306      69.205 -23.747  56.434  1.00  0.00           H  
ATOM   4685 2HA  GLY A 306      67.641 -24.204  57.083  1.00  0.00           H  
ATOM   4686  N   ASN A 307      67.381 -25.374  54.833  1.00  0.00           N  
ATOM   4687  CA  ASN A 307      67.034 -25.910  53.535  1.00  0.00           C  
ATOM   4688  C   ASN A 307      65.606 -26.323  53.397  1.00  0.00           C  
ATOM   4689  O   ASN A 307      65.108 -26.488  52.288  1.00  0.00           O  
ATOM   4690  CB  ASN A 307      68.002 -27.047  53.158  1.00  0.00           C  
ATOM   4691  CG  ASN A 307      69.386 -26.516  52.907  1.00  0.00           C  
ATOM   4692  OD1 ASN A 307      69.551 -25.574  52.123  1.00  0.00           O  
ATOM   4693  ND2 ASN A 307      70.379 -27.070  53.574  1.00  0.00           N  
ATOM   4694  H   ASN A 307      67.370 -25.986  55.637  1.00  0.00           H  
ATOM   4695  HA  ASN A 307      67.123 -25.112  52.796  1.00  0.00           H  
ATOM   4696 1HB  ASN A 307      68.032 -27.782  53.964  1.00  0.00           H  
ATOM   4697 2HB  ASN A 307      67.637 -27.555  52.266  1.00  0.00           H  
ATOM   4698 1HD2 ASN A 307      71.316 -26.746  53.437  1.00  0.00           H  
ATOM   4699 2HD2 ASN A 307      70.196 -27.813  54.217  1.00  0.00           H  
ATOM   4700  N   GLY A 308      64.884 -26.442  54.515  1.00  0.00           N  
ATOM   4701  CA  GLY A 308      63.485 -26.766  54.451  1.00  0.00           C  
ATOM   4702  C   GLY A 308      63.165 -28.185  54.011  1.00  0.00           C  
ATOM   4703  O   GLY A 308      63.978 -29.080  54.221  1.00  0.00           O  
ATOM   4704  H   GLY A 308      65.316 -26.304  55.418  1.00  0.00           H  
ATOM   4705 1HA  GLY A 308      63.031 -26.616  55.430  1.00  0.00           H  
ATOM   4706 2HA  GLY A 308      62.986 -26.088  53.759  1.00  0.00           H  
ATOM   4707  N   TRP A 309      61.988 -28.375  53.412  1.00  0.00           N  
ATOM   4708  CA  TRP A 309      61.579 -29.690  52.942  1.00  0.00           C  
ATOM   4709  C   TRP A 309      61.498 -29.729  51.410  1.00  0.00           C  
ATOM   4710  O   TRP A 309      60.820 -30.584  50.863  1.00  0.00           O  
ATOM   4711  CB  TRP A 309      60.229 -30.107  53.532  1.00  0.00           C  
ATOM   4712  CG  TRP A 309      60.332 -30.609  54.962  1.00  0.00           C  
ATOM   4713  CD1 TRP A 309      61.212 -31.550  55.428  1.00  0.00           C  
ATOM   4714  CD2 TRP A 309      59.625 -30.131  56.110  1.00  0.00           C  
ATOM   4715  NE1 TRP A 309      61.029 -31.736  56.763  1.00  0.00           N  
ATOM   4716  CE2 TRP A 309      60.080 -30.870  57.221  1.00  0.00           C  
ATOM   4717  CE3 TRP A 309      58.640 -29.149  56.319  1.00  0.00           C  
ATOM   4718  CZ2 TRP A 309      59.603 -30.643  58.527  1.00  0.00           C  
ATOM   4719  CZ3 TRP A 309      58.157 -28.947  57.588  1.00  0.00           C  
ATOM   4720  CH2 TRP A 309      58.648 -29.680  58.690  1.00  0.00           C  
ATOM   4721  H   TRP A 309      61.365 -27.591  53.281  1.00  0.00           H  
ATOM   4722  HA  TRP A 309      62.326 -30.418  53.260  1.00  0.00           H  
ATOM   4723 1HB  TRP A 309      59.545 -29.259  53.510  1.00  0.00           H  
ATOM   4724 2HB  TRP A 309      59.792 -30.895  52.918  1.00  0.00           H  
ATOM   4725  HD1 TRP A 309      61.948 -32.070  54.818  1.00  0.00           H  
ATOM   4726  HE1 TRP A 309      61.516 -32.411  57.335  1.00  0.00           H  
ATOM   4727  HE3 TRP A 309      58.271 -28.556  55.482  1.00  0.00           H  
ATOM   4728  HZ2 TRP A 309      59.972 -31.204  59.385  1.00  0.00           H  
ATOM   4729  HZ3 TRP A 309      57.376 -28.197  57.720  1.00  0.00           H  
ATOM   4730  HH2 TRP A 309      58.259 -29.476  59.688  1.00  0.00           H  
ATOM   4731  N   GLY A 310      62.192 -28.826  50.723  1.00  0.00           N  
ATOM   4732  CA  GLY A 310      62.157 -28.831  49.260  1.00  0.00           C  
ATOM   4733  C   GLY A 310      63.497 -29.168  48.628  1.00  0.00           C  
ATOM   4734  O   GLY A 310      63.578 -29.437  47.422  1.00  0.00           O  
ATOM   4735  H   GLY A 310      62.749 -28.131  51.199  1.00  0.00           H  
ATOM   4736 1HA  GLY A 310      61.418 -29.556  48.917  1.00  0.00           H  
ATOM   4737 2HA  GLY A 310      61.839 -27.853  48.901  1.00  0.00           H  
ATOM   4738  N   PHE A 311      64.555 -29.164  49.430  1.00  0.00           N  
ATOM   4739  CA  PHE A 311      65.905 -29.331  48.941  1.00  0.00           C  
ATOM   4740  C   PHE A 311      66.146 -30.670  48.174  1.00  0.00           C  
ATOM   4741  O   PHE A 311      66.726 -30.674  47.098  1.00  0.00           O  
ATOM   4742  CB  PHE A 311      66.895 -29.153  50.074  1.00  0.00           C  
ATOM   4743  CG  PHE A 311      68.326 -29.209  49.637  1.00  0.00           C  
ATOM   4744  CD1 PHE A 311      69.009 -28.042  49.316  1.00  0.00           C  
ATOM   4745  CD2 PHE A 311      68.989 -30.424  49.474  1.00  0.00           C  
ATOM   4746  CE1 PHE A 311      70.330 -28.095  48.892  1.00  0.00           C  
ATOM   4747  CE2 PHE A 311      70.306 -30.479  49.054  1.00  0.00           C  
ATOM   4748  CZ  PHE A 311      70.978 -29.315  48.733  1.00  0.00           C  
ATOM   4749  H   PHE A 311      64.403 -29.039  50.421  1.00  0.00           H  
ATOM   4750  HA  PHE A 311      66.096 -28.570  48.183  1.00  0.00           H  
ATOM   4751 1HB  PHE A 311      66.725 -28.192  50.558  1.00  0.00           H  
ATOM   4752 2HB  PHE A 311      66.736 -29.929  50.821  1.00  0.00           H  
ATOM   4753  HD1 PHE A 311      68.495 -27.084  49.401  1.00  0.00           H  
ATOM   4754  HD2 PHE A 311      68.459 -31.343  49.727  1.00  0.00           H  
ATOM   4755  HE1 PHE A 311      70.872 -27.173  48.681  1.00  0.00           H  
ATOM   4756  HE2 PHE A 311      70.814 -31.440  48.974  1.00  0.00           H  
ATOM   4757  HZ  PHE A 311      72.001 -29.345  48.359  1.00  0.00           H  
ATOM   4758  N   VAL A 312      65.690 -31.783  48.731  1.00  0.00           N  
ATOM   4759  CA  VAL A 312      65.930 -33.124  48.180  1.00  0.00           C  
ATOM   4760  C   VAL A 312      65.245 -33.257  46.823  1.00  0.00           C  
ATOM   4761  O   VAL A 312      65.937 -33.568  45.838  1.00  0.00           O  
ATOM   4762  CB  VAL A 312      65.574 -34.265  49.178  1.00  0.00           C  
ATOM   4763  CG1 VAL A 312      65.636 -35.634  48.498  1.00  0.00           C  
ATOM   4764  CG2 VAL A 312      66.547 -34.264  50.314  1.00  0.00           C  
ATOM   4765  H   VAL A 312      65.150 -31.689  49.580  1.00  0.00           H  
ATOM   4766  HA  VAL A 312      66.990 -33.217  47.944  1.00  0.00           H  
ATOM   4767  HB  VAL A 312      64.566 -34.100  49.560  1.00  0.00           H  
ATOM   4768 1HG1 VAL A 312      65.383 -36.411  49.220  1.00  0.00           H  
ATOM   4769 2HG1 VAL A 312      64.927 -35.662  47.671  1.00  0.00           H  
ATOM   4770 3HG1 VAL A 312      66.644 -35.806  48.120  1.00  0.00           H  
ATOM   4771 1HG2 VAL A 312      66.294 -35.063  51.010  1.00  0.00           H  
ATOM   4772 2HG2 VAL A 312      67.555 -34.423  49.930  1.00  0.00           H  
ATOM   4773 3HG2 VAL A 312      66.502 -33.305  50.831  1.00  0.00           H  
ATOM   4774  N   PRO A 313      63.940 -32.976  46.758  1.00  0.00           N  
ATOM   4775  CA  PRO A 313      63.276 -33.167  45.470  1.00  0.00           C  
ATOM   4776  C   PRO A 313      63.632 -32.112  44.448  1.00  0.00           C  
ATOM   4777  O   PRO A 313      63.395 -32.327  43.257  1.00  0.00           O  
ATOM   4778  CB  PRO A 313      61.792 -33.092  45.844  1.00  0.00           C  
ATOM   4779  CG  PRO A 313      61.767 -32.250  47.074  1.00  0.00           C  
ATOM   4780  CD  PRO A 313      62.996 -32.666  47.838  1.00  0.00           C  
ATOM   4781  HA  PRO A 313      63.561 -34.147  45.058  1.00  0.00           H  
ATOM   4782 1HB  PRO A 313      61.217 -32.654  45.015  1.00  0.00           H  
ATOM   4783 2HB  PRO A 313      61.394 -34.104  46.012  1.00  0.00           H  
ATOM   4784 1HG  PRO A 313      61.778 -31.183  46.804  1.00  0.00           H  
ATOM   4785 2HG  PRO A 313      60.839 -32.426  47.636  1.00  0.00           H  
ATOM   4786 1HD  PRO A 313      63.342 -31.829  48.462  1.00  0.00           H  
ATOM   4787 2HD  PRO A 313      62.761 -33.542  48.460  1.00  0.00           H  
ATOM   4788  N   ASN A 314      64.220 -31.014  44.890  1.00  0.00           N  
ATOM   4789  CA  ASN A 314      64.628 -29.944  43.972  1.00  0.00           C  
ATOM   4790  C   ASN A 314      66.117 -30.041  43.701  1.00  0.00           C  
ATOM   4791  O   ASN A 314      66.517 -30.535  42.643  1.00  0.00           O  
ATOM   4792  CB  ASN A 314      64.271 -28.577  44.527  1.00  0.00           C  
ATOM   4793  CG  ASN A 314      64.505 -27.472  43.534  1.00  0.00           C  
ATOM   4794  OD1 ASN A 314      64.036 -27.537  42.392  1.00  0.00           O  
ATOM   4795  ND2 ASN A 314      65.221 -26.458  43.948  1.00  0.00           N  
ATOM   4796  H   ASN A 314      64.394 -30.907  45.879  1.00  0.00           H  
ATOM   4797  HA  ASN A 314      64.104 -30.082  43.025  1.00  0.00           H  
ATOM   4798 1HB  ASN A 314      63.222 -28.567  44.824  1.00  0.00           H  
ATOM   4799 2HB  ASN A 314      64.866 -28.380  45.419  1.00  0.00           H  
ATOM   4800 1HD2 ASN A 314      65.409 -25.693  43.331  1.00  0.00           H  
ATOM   4801 2HD2 ASN A 314      65.581 -26.447  44.880  1.00  0.00           H  
ATOM   4802  N   VAL A 315      66.955 -29.653  44.665  1.00  0.00           N  
ATOM   4803  CA  VAL A 315      68.376 -29.518  44.433  1.00  0.00           C  
ATOM   4804  C   VAL A 315      69.100 -30.867  44.337  1.00  0.00           C  
ATOM   4805  O   VAL A 315      69.875 -31.101  43.420  1.00  0.00           O  
ATOM   4806  CB  VAL A 315      69.085 -28.653  45.498  1.00  0.00           C  
ATOM   4807  CG1 VAL A 315      70.613 -28.641  45.304  1.00  0.00           C  
ATOM   4808  CG2 VAL A 315      68.520 -27.232  45.469  1.00  0.00           C  
ATOM   4809  H   VAL A 315      66.585 -29.447  45.581  1.00  0.00           H  
ATOM   4810  HA  VAL A 315      68.525 -29.032  43.468  1.00  0.00           H  
ATOM   4811  HB  VAL A 315      68.917 -29.093  46.481  1.00  0.00           H  
ATOM   4812 1HG1 VAL A 315      71.072 -28.021  46.075  1.00  0.00           H  
ATOM   4813 2HG1 VAL A 315      70.997 -29.658  45.380  1.00  0.00           H  
ATOM   4814 3HG1 VAL A 315      70.851 -28.234  44.322  1.00  0.00           H  
ATOM   4815 1HG2 VAL A 315      69.021 -26.625  46.222  1.00  0.00           H  
ATOM   4816 2HG2 VAL A 315      68.683 -26.796  44.483  1.00  0.00           H  
ATOM   4817 3HG2 VAL A 315      67.450 -27.261  45.680  1.00  0.00           H  
ATOM   4818  N   PHE A 316      68.874 -31.766  45.311  1.00  0.00           N  
ATOM   4819  CA  PHE A 316      69.631 -32.997  45.327  1.00  0.00           C  
ATOM   4820  C   PHE A 316      69.432 -33.867  44.098  1.00  0.00           C  
ATOM   4821  O   PHE A 316      70.421 -34.364  43.536  1.00  0.00           O  
ATOM   4822  CB  PHE A 316      69.278 -33.800  46.603  1.00  0.00           C  
ATOM   4823  CG  PHE A 316      70.074 -35.058  46.759  1.00  0.00           C  
ATOM   4824  CD1 PHE A 316      71.363 -35.011  47.313  1.00  0.00           C  
ATOM   4825  CD2 PHE A 316      69.563 -36.280  46.355  1.00  0.00           C  
ATOM   4826  CE1 PHE A 316      72.116 -36.157  47.457  1.00  0.00           C  
ATOM   4827  CE2 PHE A 316      70.306 -37.439  46.526  1.00  0.00           C  
ATOM   4828  CZ  PHE A 316      71.581 -37.368  47.051  1.00  0.00           C  
ATOM   4829  H   PHE A 316      68.187 -31.602  46.032  1.00  0.00           H  
ATOM   4830  HA  PHE A 316      70.694 -32.750  45.342  1.00  0.00           H  
ATOM   4831 1HB  PHE A 316      69.446 -33.179  47.481  1.00  0.00           H  
ATOM   4832 2HB  PHE A 316      68.222 -34.064  46.586  1.00  0.00           H  
ATOM   4833  HD1 PHE A 316      71.770 -34.051  47.634  1.00  0.00           H  
ATOM   4834  HD2 PHE A 316      68.556 -36.334  45.941  1.00  0.00           H  
ATOM   4835  HE1 PHE A 316      73.117 -36.101  47.885  1.00  0.00           H  
ATOM   4836  HE2 PHE A 316      69.885 -38.406  46.247  1.00  0.00           H  
ATOM   4837  HZ  PHE A 316      72.167 -38.281  47.141  1.00  0.00           H  
ATOM   4838  N   LEU A 317      68.158 -34.042  43.726  1.00  0.00           N  
ATOM   4839  CA  LEU A 317      67.795 -34.824  42.542  1.00  0.00           C  
ATOM   4840  C   LEU A 317      68.393 -34.180  41.285  1.00  0.00           C  
ATOM   4841  O   LEU A 317      68.842 -34.897  40.398  1.00  0.00           O  
ATOM   4842  CB  LEU A 317      66.295 -35.052  42.369  1.00  0.00           C  
ATOM   4843  CG  LEU A 317      65.597 -35.943  43.432  1.00  0.00           C  
ATOM   4844  CD1 LEU A 317      64.119 -36.150  43.227  1.00  0.00           C  
ATOM   4845  CD2 LEU A 317      66.307 -37.276  43.623  1.00  0.00           C  
ATOM   4846  H   LEU A 317      67.426 -33.619  44.280  1.00  0.00           H  
ATOM   4847  HA  LEU A 317      68.253 -35.809  42.625  1.00  0.00           H  
ATOM   4848 1HB  LEU A 317      65.793 -34.086  42.380  1.00  0.00           H  
ATOM   4849 2HB  LEU A 317      66.124 -35.516  41.398  1.00  0.00           H  
ATOM   4850  HG  LEU A 317      65.587 -35.425  44.391  1.00  0.00           H  
ATOM   4851 1HD1 LEU A 317      63.727 -36.785  44.022  1.00  0.00           H  
ATOM   4852 2HD1 LEU A 317      63.610 -35.186  43.250  1.00  0.00           H  
ATOM   4853 3HD1 LEU A 317      63.948 -36.628  42.263  1.00  0.00           H  
ATOM   4854 1HD2 LEU A 317      65.781 -37.863  44.377  1.00  0.00           H  
ATOM   4855 2HD2 LEU A 317      66.316 -37.822  42.680  1.00  0.00           H  
ATOM   4856 3HD2 LEU A 317      67.331 -37.099  43.951  1.00  0.00           H  
ATOM   4857  N   SER A 318      68.412 -32.842  41.237  1.00  0.00           N  
ATOM   4858  CA  SER A 318      69.073 -32.119  40.115  1.00  0.00           C  
ATOM   4859  C   SER A 318      70.543 -32.401  40.050  1.00  0.00           C  
ATOM   4860  O   SER A 318      71.131 -32.526  38.949  1.00  0.00           O  
ATOM   4861  CB  SER A 318      68.870 -30.622  40.248  1.00  0.00           C  
ATOM   4862  OG  SER A 318      67.517 -30.285  40.110  1.00  0.00           O  
ATOM   4863  H   SER A 318      67.972 -32.310  41.974  1.00  0.00           H  
ATOM   4864  HA  SER A 318      68.617 -32.443  39.178  1.00  0.00           H  
ATOM   4865 1HB  SER A 318      69.233 -30.290  41.220  1.00  0.00           H  
ATOM   4866 2HB  SER A 318      69.455 -30.107  39.487  1.00  0.00           H  
ATOM   4867  HG  SER A 318      67.125 -30.399  40.979  1.00  0.00           H  
ATOM   4868  N   LEU A 319      71.161 -32.466  41.227  1.00  0.00           N  
ATOM   4869  CA  LEU A 319      72.567 -32.817  41.306  1.00  0.00           C  
ATOM   4870  C   LEU A 319      72.871 -34.230  40.795  1.00  0.00           C  
ATOM   4871  O   LEU A 319      73.911 -34.463  40.131  1.00  0.00           O  
ATOM   4872  CB  LEU A 319      73.112 -32.583  42.717  1.00  0.00           C  
ATOM   4873  CG  LEU A 319      73.203 -31.107  43.138  1.00  0.00           C  
ATOM   4874  CD1 LEU A 319      73.539 -30.987  44.622  1.00  0.00           C  
ATOM   4875  CD2 LEU A 319      74.233 -30.334  42.320  1.00  0.00           C  
ATOM   4876  H   LEU A 319      70.654 -32.270  42.079  1.00  0.00           H  
ATOM   4877  HA  LEU A 319      73.120 -32.183  40.614  1.00  0.00           H  
ATOM   4878 1HB  LEU A 319      72.468 -33.099  43.428  1.00  0.00           H  
ATOM   4879 2HB  LEU A 319      74.110 -33.017  42.781  1.00  0.00           H  
ATOM   4880  HG  LEU A 319      72.233 -30.628  42.999  1.00  0.00           H  
ATOM   4881 1HD1 LEU A 319      73.599 -29.934  44.898  1.00  0.00           H  
ATOM   4882 2HD1 LEU A 319      72.761 -31.472  45.212  1.00  0.00           H  
ATOM   4883 3HD1 LEU A 319      74.497 -31.467  44.818  1.00  0.00           H  
ATOM   4884 1HD2 LEU A 319      74.259 -29.296  42.654  1.00  0.00           H  
ATOM   4885 2HD2 LEU A 319      75.217 -30.783  42.454  1.00  0.00           H  
ATOM   4886 3HD2 LEU A 319      73.960 -30.368  41.265  1.00  0.00           H  
ATOM   4887  N   LEU A 320      71.986 -35.181  41.093  1.00  0.00           N  
ATOM   4888  CA  LEU A 320      72.155 -36.544  40.579  1.00  0.00           C  
ATOM   4889  C   LEU A 320      72.056 -36.514  39.040  1.00  0.00           C  
ATOM   4890  O   LEU A 320      72.826 -37.221  38.379  1.00  0.00           O  
ATOM   4891  CB  LEU A 320      71.094 -37.508  41.128  1.00  0.00           C  
ATOM   4892  CG  LEU A 320      71.203 -37.861  42.618  1.00  0.00           C  
ATOM   4893  CD1 LEU A 320      69.968 -38.641  43.054  1.00  0.00           C  
ATOM   4894  CD2 LEU A 320      72.482 -38.649  42.898  1.00  0.00           C  
ATOM   4895  H   LEU A 320      71.189 -34.971  41.678  1.00  0.00           H  
ATOM   4896  HA  LEU A 320      73.132 -36.912  40.889  1.00  0.00           H  
ATOM   4897 1HB  LEU A 320      70.110 -37.069  40.968  1.00  0.00           H  
ATOM   4898 2HB  LEU A 320      71.149 -38.441  40.567  1.00  0.00           H  
ATOM   4899  HG  LEU A 320      71.219 -36.945  43.209  1.00  0.00           H  
ATOM   4900 1HD1 LEU A 320      70.049 -38.889  44.112  1.00  0.00           H  
ATOM   4901 2HD1 LEU A 320      69.078 -38.033  42.892  1.00  0.00           H  
ATOM   4902 3HD1 LEU A 320      69.893 -39.558  42.471  1.00  0.00           H  
ATOM   4903 1HD2 LEU A 320      72.537 -38.887  43.961  1.00  0.00           H  
ATOM   4904 2HD2 LEU A 320      72.474 -39.573  42.320  1.00  0.00           H  
ATOM   4905 3HD2 LEU A 320      73.347 -38.050  42.615  1.00  0.00           H  
ATOM   4906  N   ALA A 321      71.122 -35.722  38.508  1.00  0.00           N  
ATOM   4907  CA  ALA A 321      70.987 -35.529  37.057  1.00  0.00           C  
ATOM   4908  C   ALA A 321      72.241 -34.932  36.426  1.00  0.00           C  
ATOM   4909  O   ALA A 321      72.658 -35.375  35.338  1.00  0.00           O  
ATOM   4910  CB  ALA A 321      69.759 -34.697  36.714  1.00  0.00           C  
ATOM   4911  H   ALA A 321      70.488 -35.239  39.129  1.00  0.00           H  
ATOM   4912  HA  ALA A 321      70.876 -36.510  36.594  1.00  0.00           H  
ATOM   4913 1HB  ALA A 321      69.692 -34.575  35.633  1.00  0.00           H  
ATOM   4914 2HB  ALA A 321      68.864 -35.201  37.079  1.00  0.00           H  
ATOM   4915 3HB  ALA A 321      69.841 -33.718  37.184  1.00  0.00           H  
ATOM   4916  N   GLN A 322      72.880 -33.973  37.104  1.00  0.00           N  
ATOM   4917  CA  GLN A 322      74.145 -33.426  36.617  1.00  0.00           C  
ATOM   4918  C   GLN A 322      75.278 -34.449  36.699  1.00  0.00           C  
ATOM   4919  O   GLN A 322      76.148 -34.459  35.853  1.00  0.00           O  
ATOM   4920  CB  GLN A 322      74.520 -32.170  37.409  1.00  0.00           C  
ATOM   4921  CG  GLN A 322      73.610 -30.980  37.158  1.00  0.00           C  
ATOM   4922  CD  GLN A 322      73.985 -29.777  38.002  1.00  0.00           C  
ATOM   4923  OE1 GLN A 322      74.880 -29.849  38.848  1.00  0.00           O  
ATOM   4924  NE2 GLN A 322      73.301 -28.661  37.776  1.00  0.00           N  
ATOM   4925  H   GLN A 322      72.490 -33.618  37.965  1.00  0.00           H  
ATOM   4926  HA  GLN A 322      74.026 -33.165  35.565  1.00  0.00           H  
ATOM   4927 1HB  GLN A 322      74.497 -32.393  38.476  1.00  0.00           H  
ATOM   4928 2HB  GLN A 322      75.539 -31.874  37.159  1.00  0.00           H  
ATOM   4929 1HG  GLN A 322      73.681 -30.697  36.108  1.00  0.00           H  
ATOM   4930 2HG  GLN A 322      72.586 -31.262  37.400  1.00  0.00           H  
ATOM   4931 1HE2 GLN A 322      73.504 -27.834  38.303  1.00  0.00           H  
ATOM   4932 2HE2 GLN A 322      72.583 -28.646  37.080  1.00  0.00           H  
ATOM   4933  N   ARG A 323      75.246 -35.335  37.699  1.00  0.00           N  
ATOM   4934  CA  ARG A 323      76.241 -36.401  37.871  1.00  0.00           C  
ATOM   4935  C   ARG A 323      76.058 -37.471  36.780  1.00  0.00           C  
ATOM   4936  O   ARG A 323      77.002 -38.181  36.428  1.00  0.00           O  
ATOM   4937  CB  ARG A 323      76.118 -36.988  39.299  1.00  0.00           C  
ATOM   4938  CG  ARG A 323      76.965 -38.205  39.682  1.00  0.00           C
[truncated: 120,579 more chars]
