# Supplementary material for: Highly active enzymes by automated combinatorial backbone assembly and sequence design
Source: Nat Commun. 2018 Jul 17;9:2780. doi: 10.1038/s41467-018-05205-5 (PMC6050298; doi:10.1038/s41467-018-05205-5)
Supplement: Supplementary file 24 — Supplementary Data 20 [file 41467_2018_5205_MOESM24_ESM.gz › 4zstA.pdb]

ATOM      1  N   ASP A   1      46.664 -52.834  52.319  1.00 56.68           N  
ATOM      2  CA  ASP A   1      47.326 -52.057  51.278  1.00 57.56           C  
ATOM      3  C   ASP A   1      47.191 -50.551  51.533  1.00 59.40           C  
ATOM      4  O   ASP A   1      47.152 -49.757  50.588  1.00 63.27           O  
ATOM      5  CB  ASP A   1      46.767 -52.422  49.907  1.00 58.57           C  
ATOM      6  N   ARG A   2      47.115 -50.168  52.809  1.00 51.14           N  
ATOM      7  CA  ARG A   2      46.947 -48.763  53.197  1.00 41.48           C  
ATOM      8  C   ARG A   2      47.969 -48.338  54.245  1.00 35.25           C  
ATOM      9  O   ARG A   2      48.350 -49.129  55.112  1.00 29.13           O  
ATOM     10  CB  ARG A   2      45.543 -48.521  53.741  1.00 39.11           C  
ATOM     11  CG  ARG A   2      44.457 -49.121  52.884  1.00 43.72           C  
ATOM     12  CD  ARG A   2      43.602 -48.055  52.266  1.00 49.16           C  
ATOM     13  NE  ARG A   2      42.707 -47.465  53.250  1.00 52.01           N  
ATOM     14  CZ  ARG A   2      41.675 -46.690  52.935  1.00 53.93           C  
ATOM     15  NH1 ARG A   2      41.420 -46.425  51.660  1.00 54.70           N1+
ATOM     16  NH2 ARG A   2      40.902 -46.187  53.889  1.00 53.03           N  
ATOM     17  N   ILE A   3      48.387 -47.074  54.168  1.00 32.32           N  
ATOM     18  CA  ILE A   3      49.391 -46.516  55.072  1.00 24.33           C  
ATOM     19  C   ILE A   3      48.778 -45.552  56.092  1.00 23.87           C  
ATOM     20  O   ILE A   3      48.118 -44.583  55.722  1.00 25.44           O  
ATOM     21  CB  ILE A   3      50.448 -45.715  54.295  1.00 24.90           C  
ATOM     22  CG1 ILE A   3      51.018 -46.531  53.146  1.00 25.85           C  
ATOM     23  CG2 ILE A   3      51.571 -45.273  55.227  1.00 27.88           C  
ATOM     24  CD1 ILE A   3      51.997 -45.744  52.281  1.00 26.18           C  
ATOM     25  N   ASN A   4      49.022 -45.792  57.372  1.00 19.68           N  
ATOM     26  CA  ASN A   4      48.521 -44.893  58.398  1.00 25.11           C  
ATOM     27  C   ASN A   4      49.268 -43.564  58.460  1.00 25.81           C  
ATOM     28  O   ASN A   4      50.498 -43.518  58.502  1.00 25.58           O  
ATOM     29  CB  ASN A   4      48.508 -45.578  59.764  1.00 27.00           C  
ATOM     30  CG  ASN A   4      47.427 -46.626  59.868  1.00 27.96           C  
ATOM     31  ND2 ASN A   4      47.649 -47.624  60.707  1.00 31.01           N  
ATOM     32  OD1 ASN A   4      46.398 -46.536  59.202  1.00 30.22           O  
ATOM     33  N   THR A   5      48.499 -42.481  58.453  1.00 28.49           N  
ATOM     34  CA  THR A   5      49.042 -41.142  58.601  1.00 25.23           C  
ATOM     35  C   THR A   5      48.390 -40.507  59.814  1.00 24.30           C  
ATOM     36  O   THR A   5      47.470 -41.079  60.410  1.00 20.70           O  
ATOM     37  CB  THR A   5      48.763 -40.279  57.357  1.00 22.87           C  
ATOM     38  CG2 THR A   5      49.046 -41.072  56.080  1.00 20.21           C  
ATOM     39  OG1 THR A   5      47.395 -39.837  57.354  1.00 22.11           O  
ATOM     40  N   VAL A   6      48.861 -39.323  60.180  1.00 26.94           N  
ATOM     41  CA  VAL A   6      48.290 -38.603  61.304  1.00 27.49           C  
ATOM     42  C   VAL A   6      46.843 -38.155  61.030  1.00 27.14           C  
ATOM     43  O   VAL A   6      46.096 -37.872  61.964  1.00 23.56           O  
ATOM     44  CB  VAL A   6      49.180 -37.414  61.745  1.00 24.24           C  
ATOM     45  CG1 VAL A   6      50.497 -37.929  62.338  1.00 17.86           C  
ATOM     46  CG2 VAL A   6      49.438 -36.483  60.588  1.00 24.65           C  
ATOM     47  N   ARG A   7      46.449 -38.120  59.757  1.00 24.18           N  
ATOM     48  CA  ARG A   7      45.069 -37.796  59.389  1.00 27.51           C  
ATOM     49  C   ARG A   7      44.269 -39.017  58.908  1.00 26.62           C  
ATOM     50  O   ARG A   7      43.244 -38.871  58.253  1.00 30.45           O  
ATOM     51  CB  ARG A   7      45.027 -36.708  58.309  1.00 29.81           C  
ATOM     52  CG  ARG A   7      45.621 -35.358  58.697  1.00 33.39           C  
ATOM     53  CD  ARG A   7      45.404 -34.321  57.584  1.00 36.64           C  
ATOM     54  NE  ARG A   7      46.165 -34.618  56.369  1.00 40.28           N  
ATOM     55  CZ  ARG A   7      46.075 -33.922  55.235  1.00 40.71           C  
ATOM     56  NH1 ARG A   7      45.252 -32.884  55.152  1.00 41.01           N1+
ATOM     57  NH2 ARG A   7      46.805 -34.263  54.177  1.00 37.73           N  
ATOM     58  N   GLY A   8      44.732 -40.216  59.229  1.00 24.91           N  
ATOM     59  CA  GLY A   8      44.046 -41.426  58.804  1.00 24.73           C  
ATOM     60  C   GLY A   8      44.798 -42.208  57.745  1.00 25.13           C  
ATOM     61  O   GLY A   8      45.835 -41.750  57.256  1.00 26.32           O  
ATOM     62  N   PRO A   9      44.285 -43.398  57.384  1.00 25.29           N  
ATOM     63  CA  PRO A   9      44.918 -44.205  56.332  1.00 23.25           C  
ATOM     64  C   PRO A   9      44.749 -43.589  54.944  1.00 23.24           C  
ATOM     65  O   PRO A   9      43.703 -43.012  54.626  1.00 24.78           O  
ATOM     66  CB  PRO A   9      44.174 -45.538  56.416  1.00 24.66           C  
ATOM     67  CG  PRO A   9      42.827 -45.182  56.982  1.00 26.99           C  
ATOM     68  CD  PRO A   9      43.053 -44.022  57.907  1.00 27.84           C  
ATOM     69  N   ILE A  10      45.792 -43.701  54.132  1.00 25.26           N  
ATOM     70  CA  ILE A  10      45.755 -43.258  52.752  1.00 24.89           C  
ATOM     71  C   ILE A  10      46.137 -44.424  51.843  1.00 27.44           C  
ATOM     72  O   ILE A  10      46.759 -45.392  52.287  1.00 28.11           O  
ATOM     73  CB  ILE A  10      46.685 -42.034  52.491  1.00 28.44           C  
ATOM     74  CG1 ILE A  10      48.162 -42.416  52.595  1.00 26.19           C  
ATOM     75  CG2 ILE A  10      46.352 -40.861  53.443  1.00 30.81           C  
ATOM     76  CD1 ILE A  10      49.098 -41.252  52.349  1.00 26.39           C  
ATOM     77  N   THR A  11      45.734 -44.338  50.577  1.00 28.53           N  
ATOM     78  CA  THR A  11      46.092 -45.336  49.585  1.00 29.28           C  
ATOM     79  C   THR A  11      47.548 -45.153  49.181  1.00 30.55           C  
ATOM     80  O   THR A  11      48.147 -44.107  49.432  1.00 29.09           O  
ATOM     81  CB  THR A  11      45.247 -45.183  48.323  1.00 28.96           C  
ATOM     82  CG2 THR A  11      43.756 -45.251  48.654  1.00 29.51           C  
ATOM     83  OG1 THR A  11      45.541 -43.916  47.721  1.00 28.39           O  
ATOM     84  N   ILE A  12      48.102 -46.180  48.543  1.00 36.99           N  
ATOM     85  CA  ILE A  12      49.467 -46.154  48.037  1.00 40.43           C  
ATOM     86  C   ILE A  12      49.658 -45.029  47.030  1.00 40.70           C  
ATOM     87  O   ILE A  12      50.684 -44.346  47.029  1.00 38.16           O  
ATOM     88  CB  ILE A  12      49.821 -47.495  47.366  1.00 45.37           C  
ATOM     89  CG1 ILE A  12      49.741 -48.624  48.392  1.00 47.91           C  
ATOM     90  CG2 ILE A  12      51.196 -47.438  46.718  1.00 46.16           C  
ATOM     91  CD1 ILE A  12      50.382 -48.279  49.707  1.00 47.89           C  
ATOM     92  N   SER A  13      48.652 -44.834  46.182  1.00 42.83           N  
ATOM     93  CA  SER A  13      48.690 -43.808  45.143  1.00 44.48           C  
ATOM     94  C   SER A  13      48.799 -42.398  45.734  1.00 41.11           C  
ATOM     95  O   SER A  13      49.526 -41.547  45.208  1.00 37.54           O  
ATOM     96  CB  SER A  13      47.441 -43.921  44.261  1.00 49.29           C  
ATOM     97  OG  SER A  13      46.819 -45.188  44.425  1.00 52.07           O  
ATOM     98  N   GLU A  14      48.076 -42.175  46.832  1.00 40.37           N  
ATOM     99  CA  GLU A  14      48.013 -40.883  47.520  1.00 38.13           C  
ATOM    100  C   GLU A  14      49.318 -40.475  48.193  1.00 35.06           C  
ATOM    101  O   GLU A  14      49.536 -39.296  48.454  1.00 37.75           O  
ATOM    102  CB  GLU A  14      46.896 -40.893  48.571  1.00 40.04           C  
ATOM    103  CG  GLU A  14      45.515 -40.753  47.979  1.00 45.23           C  
ATOM    104  CD  GLU A  14      44.404 -40.924  48.993  1.00 47.76           C  
ATOM    105  OE1 GLU A  14      44.637 -41.559  50.047  1.00 45.01           O  
ATOM    106  OE2 GLU A  14      43.290 -40.421  48.719  1.00 48.34           O1-
ATOM    107  N   ALA A  15      50.170 -41.450  48.496  1.00 28.63           N  
ATOM    108  CA  ALA A  15      51.432 -41.160  49.158  1.00 23.71           C  
ATOM    109  C   ALA A  15      52.340 -40.297  48.272  1.00 22.62           C  
ATOM    110  O   ALA A  15      52.955 -39.350  48.751  1.00 26.12           O  
ATOM    111  CB  ALA A  15      52.122 -42.438  49.557  1.00 21.05           C  
ATOM    112  N   GLY A  16      52.410 -40.624  46.983  1.00 24.24           N  
ATOM    113  CA  GLY A  16      53.193 -39.847  46.038  1.00 26.56           C  
ATOM    114  C   GLY A  16      54.646 -39.708  46.461  1.00 28.39           C  
ATOM    115  O   GLY A  16      55.182 -40.567  47.176  1.00 25.78           O  
ATOM    116  N   PHE A  17      55.274 -38.620  46.020  1.00 25.39           N  
ATOM    117  CA  PHE A  17      56.674 -38.337  46.311  1.00 24.71           C  
ATOM    118  C   PHE A  17      56.808 -38.200  47.836  1.00 22.34           C  
ATOM    119  O   PHE A  17      56.274 -37.278  48.443  1.00 18.75           O  
ATOM    120  CB  PHE A  17      57.096 -37.082  45.521  1.00 24.54           C  
ATOM    121  CG  PHE A  17      58.550 -36.651  45.685  1.00 26.97           C  
ATOM    122  CD1 PHE A  17      59.344 -37.076  46.739  1.00 27.36           C  
ATOM    123  CD2 PHE A  17      59.098 -35.759  44.774  1.00 25.86           C  
ATOM    124  CE1 PHE A  17      60.648 -36.635  46.870  1.00 27.31           C  
ATOM    125  CE2 PHE A  17      60.402 -35.316  44.902  1.00 26.53           C  
ATOM    126  CZ  PHE A  17      61.177 -35.753  45.948  1.00 28.88           C  
ATOM    127  N   THR A  18      57.537 -39.138  48.434  1.00 21.46           N  
ATOM    128  CA  THR A  18      57.641 -39.243  49.882  1.00 23.32           C  
ATOM    129  C   THR A  18      59.081 -39.078  50.368  1.00 22.74           C  
ATOM    130  O   THR A  18      60.001 -39.715  49.834  1.00 22.32           O  
ATOM    131  CB  THR A  18      57.120 -40.619  50.349  1.00 22.55           C  
ATOM    132  CG2 THR A  18      57.057 -40.707  51.860  1.00 20.69           C  
ATOM    133  OG1 THR A  18      55.819 -40.854  49.800  1.00 21.97           O  
ATOM    134  N   LEU A  19      59.265 -38.219  51.370  1.00 25.24           N  
ATOM    135  CA  LEU A  19      60.522 -38.135  52.120  1.00 23.24           C  
ATOM    136  C   LEU A  19      60.394 -39.033  53.348  1.00 21.59           C  
ATOM    137  O   LEU A  19      59.479 -38.863  54.153  1.00 20.59           O  
ATOM    138  CB  LEU A  19      60.815 -36.689  52.546  1.00 21.39           C  
ATOM    139  CG  LEU A  19      60.984 -35.607  51.471  1.00 22.26           C  
ATOM    140  CD1 LEU A  19      61.015 -34.236  52.127  1.00 21.07           C  
ATOM    141  CD2 LEU A  19      62.225 -35.819  50.593  1.00 20.83           C  
ATOM    142  N   THR A  20      61.316 -39.981  53.498  1.00 24.52           N  
ATOM    143  CA  THR A  20      61.124 -41.104  54.419  1.00 26.41           C  
ATOM    144  C   THR A  20      61.833 -40.976  55.773  1.00 26.20           C  
ATOM    145  O   THR A  20      61.750 -41.875  56.615  1.00 29.84           O  
ATOM    146  CB  THR A  20      61.560 -42.422  53.756  1.00 25.10           C  
ATOM    147  CG2 THR A  20      60.595 -42.815  52.647  1.00 23.82           C  
ATOM    148  OG1 THR A  20      62.865 -42.253  53.192  1.00 26.25           O  
ATOM    149  N   HIS A  21      62.537 -39.877  55.986  1.00 19.14           N  
ATOM    150  CA  HIS A  21      63.195 -39.668  57.269  1.00 16.70           C  
ATOM    151  C   HIS A  21      63.298 -38.172  57.517  1.00 23.08           C  
ATOM    152  O   HIS A  21      64.258 -37.524  57.094  1.00 23.16           O  
ATOM    153  CB  HIS A  21      64.576 -40.339  57.292  1.00 20.11           C  
ATOM    154  CG  HIS A  21      65.272 -40.263  58.615  1.00 18.32           C  
ATOM    155  CD2 HIS A  21      65.474 -39.226  59.461  1.00 21.32           C  
ATOM    156  ND1 HIS A  21      65.869 -41.356  59.201  1.00 18.58           N  
ATOM    157  CE1 HIS A  21      66.409 -40.997  60.352  1.00 22.01           C  
ATOM    158  NE2 HIS A  21      66.179 -39.710  60.537  1.00 23.89           N  
ATOM    159  N   GLU A  22      62.283 -37.633  58.190  1.00 21.31           N  
ATOM    160  CA  GLU A  22      62.194 -36.210  58.490  1.00 18.08           C  
ATOM    161  C   GLU A  22      61.702 -36.009  59.925  1.00 18.84           C  
ATOM    162  O   GLU A  22      61.246 -36.945  60.590  1.00 21.51           O  
ATOM    163  CB  GLU A  22      61.227 -35.524  57.519  1.00 19.07           C  
ATOM    164  CG  GLU A  22      61.528 -35.747  56.039  1.00 17.16           C  
ATOM    165  CD  GLU A  22      62.831 -35.103  55.582  1.00 18.79           C  
ATOM    166  OE1 GLU A  22      63.291 -34.122  56.210  1.00 19.62           O  
ATOM    167  OE2 GLU A  22      63.400 -35.585  54.586  1.00 22.10           O1-
ATOM    168  N   HIS A  23      61.786 -34.782  60.411  1.00 20.57           N  
ATOM    169  CA  HIS A  23      61.253 -34.471  61.730  1.00 23.14           C  
ATOM    170  C   HIS A  23      60.510 -33.160  61.660  1.00 22.11           C  
ATOM    171  O   HIS A  23      60.910 -32.242  60.939  1.00 19.20           O  
ATOM    172  CB  HIS A  23      62.371 -34.355  62.766  1.00 21.73           C  
ATOM    173  CG  HIS A  23      63.247 -35.567  62.856  1.00 18.98           C  
ATOM    174  CD2 HIS A  23      64.323 -35.943  62.128  1.00 16.42           C  
ATOM    175  ND1 HIS A  23      63.060 -36.552  63.800  1.00 18.84           N  
ATOM    176  CE1 HIS A  23      63.980 -37.490  63.645  1.00 24.39           C  
ATOM    177  NE2 HIS A  23      64.762 -37.144  62.637  1.00 16.35           N  
ATOM    178  N   ILE A  24      59.415 -33.068  62.397  1.00 21.10           N  
ATOM    179  CA  ILE A  24      58.819 -31.761  62.604  1.00 24.90           C  
ATOM    180  C   ILE A  24      59.619 -31.100  63.712  1.00 23.51           C  
ATOM    181  O   ILE A  24      60.046 -29.951  63.590  1.00 19.90           O  
ATOM    182  CB  ILE A  24      57.330 -31.848  62.992  1.00 27.94           C  
ATOM    183  CG1 ILE A  24      56.506 -32.473  61.851  1.00 27.59           C  
ATOM    184  CG2 ILE A  24      56.797 -30.462  63.403  1.00 25.19           C  
ATOM    185  CD1 ILE A  24      56.654 -31.792  60.492  1.00 23.11           C  
ATOM    186  N   CYS A  25      59.852 -31.853  64.780  1.00 26.25           N  
ATOM    187  CA  CYS A  25      60.612 -31.349  65.921  1.00 26.92           C  
ATOM    188  C   CYS A  25      61.452 -32.450  66.589  1.00 24.44           C  
ATOM    189  O   CYS A  25      60.932 -33.486  67.002  1.00 27.45           O  
ATOM    190  CB  CYS A  25      59.662 -30.697  66.932  1.00 27.58           C  
ATOM    191  SG  CYS A  25      60.453 -29.814  68.298  1.00 29.33           S  
ATOM    192  N   GLY A  26      62.757 -32.225  66.677  1.00 22.41           N  
ATOM    193  CA  GLY A  26      63.641 -33.139  67.385  1.00 24.24           C  
ATOM    194  C   GLY A  26      63.910 -32.695  68.816  1.00 22.39           C  
ATOM    195  O   GLY A  26      64.602 -31.703  69.057  1.00 18.06           O  
ATOM    196  N   SER A  27      63.370 -33.441  69.774  1.00 21.00           N  
ATOM    197  CA  SER A  27      63.371 -32.991  71.151  1.00 19.09           C  
ATOM    198  C   SER A  27      63.331 -34.181  72.107  1.00 21.18           C  
ATOM    199  O   SER A  27      63.853 -35.254  71.800  1.00 21.27           O  
ATOM    200  CB  SER A  27      62.175 -32.060  71.385  1.00 20.62           C  
ATOM    201  OG  SER A  27      62.196 -31.488  72.679  1.00 21.56           O  
ATOM    202  N   SER A  28      62.722 -33.984  73.268  1.00 21.22           N  
ATOM    203  CA  SER A  28      62.593 -35.056  74.247  1.00 23.02           C  
ATOM    204  C   SER A  28      61.127 -35.156  74.656  1.00 23.14           C  
ATOM    205  O   SER A  28      60.349 -34.239  74.397  1.00 21.92           O  
ATOM    206  CB  SER A  28      63.485 -34.801  75.466  1.00 22.52           C  
ATOM    207  OG  SER A  28      64.826 -34.538  75.074  1.00 20.67           O  
ATOM    208  N   ALA A  29      60.744 -36.274  75.267  1.00 22.06           N  
ATOM    209  CA  ALA A  29      59.348 -36.477  75.651  1.00 24.94           C  
ATOM    210  C   ALA A  29      58.886 -35.388  76.618  1.00 20.45           C  
ATOM    211  O   ALA A  29      59.520 -35.137  77.644  1.00 20.03           O  
ATOM    212  CB  ALA A  29      59.143 -37.875  76.258  1.00 22.40           C  
ATOM    213  N   GLY A  30      57.796 -34.716  76.262  1.00 20.78           N  
ATOM    214  CA  GLY A  30      57.214 -33.699  77.118  1.00 23.02           C  
ATOM    215  C   GLY A  30      57.913 -32.354  77.106  1.00 23.37           C  
ATOM    216  O   GLY A  30      57.446 -31.418  77.757  1.00 21.79           O  
ATOM    217  N   PHE A  31      59.020 -32.245  76.371  1.00 21.17           N  
ATOM    218  CA  PHE A  31      59.833 -31.032  76.415  1.00 20.84           C  
ATOM    219  C   PHE A  31      59.134 -29.874  75.743  1.00 20.93           C  
ATOM    220  O   PHE A  31      59.077 -28.777  76.287  1.00 21.62           O  
ATOM    221  CB  PHE A  31      61.205 -31.255  75.764  1.00 21.92           C  
ATOM    222  CG  PHE A  31      62.189 -30.126  76.006  1.00 20.72           C  
ATOM    223  CD1 PHE A  31      62.957 -30.090  77.156  1.00 20.08           C  
ATOM    224  CD2 PHE A  31      62.333 -29.100  75.082  1.00 21.80           C  
ATOM    225  CE1 PHE A  31      63.858 -29.058  77.374  1.00 19.52           C  
ATOM    226  CE2 PHE A  31      63.227 -28.071  75.297  1.00 22.22           C  
ATOM    227  CZ  PHE A  31      63.988 -28.046  76.440  1.00 20.37           C  
ATOM    228  N   LEU A  32      58.605 -30.123  74.551  1.00 25.09           N  
ATOM    229  CA  LEU A  32      57.850 -29.113  73.810  1.00 24.67           C  
ATOM    230  C   LEU A  32      56.651 -28.549  74.590  1.00 23.43           C  
ATOM    231  O   LEU A  32      56.362 -27.357  74.499  1.00 19.33           O  
ATOM    232  CB  LEU A  32      57.385 -29.682  72.459  1.00 22.40           C  
ATOM    233  CG  LEU A  32      56.523 -28.796  71.557  1.00 19.72           C  
ATOM    234  CD1 LEU A  32      57.199 -27.470  71.258  1.00 16.97           C  
ATOM    235  CD2 LEU A  32      56.228 -29.542  70.283  1.00 22.26           C  
ATOM    236  N   ARG A  33      55.951 -29.408  75.331  1.00 20.50           N  
ATOM    237  CA  ARG A  33      54.787 -28.982  76.101  1.00 22.62           C  
ATOM    238  C   ARG A  33      55.178 -28.262  77.381  1.00 20.45           C  
ATOM    239  O   ARG A  33      54.455 -27.389  77.845  1.00 24.49           O  
ATOM    240  CB  ARG A  33      53.886 -30.169  76.451  1.00 27.56           C  
ATOM    241  CG  ARG A  33      53.229 -30.822  75.251  1.00 39.22           C  
ATOM    242  CD  ARG A  33      52.218 -31.879  75.678  1.00 50.44           C  
ATOM    243  NE  ARG A  33      51.829 -32.774  74.584  1.00 58.54           N  
ATOM    244  CZ  ARG A  33      50.950 -32.463  73.634  1.00 63.35           C  
ATOM    245  NH1 ARG A  33      50.370 -31.268  73.623  1.00 64.65           N1+
ATOM    246  NH2 ARG A  33      50.655 -33.344  72.686  1.00 65.57           N  
ATOM    247  N   ALA A  34      56.313 -28.643  77.956  1.00 18.50           N  
ATOM    248  CA  ALA A  34      56.758 -28.068  79.220  1.00 22.83           C  
ATOM    249  C   ALA A  34      57.500 -26.752  78.992  1.00 24.06           C  
ATOM    250  O   ALA A  34      57.506 -25.865  79.846  1.00 21.65           O  
ATOM    251  CB  ALA A  34      57.657 -29.068  79.969  1.00 16.25           C  
ATOM    252  N   TRP A  35      58.117 -26.619  77.825  1.00 24.09           N  
ATOM    253  CA  TRP A  35      58.992 -25.490  77.583  1.00 22.89           C  
ATOM    254  C   TRP A  35      58.967 -25.051  76.118  1.00 19.74           C  
ATOM    255  O   TRP A  35      59.998 -25.081  75.446  1.00 18.46           O  
ATOM    256  CB  TRP A  35      60.413 -25.877  78.009  1.00 23.47           C  
ATOM    257  CG  TRP A  35      61.348 -24.735  78.218  1.00 27.21           C  
ATOM    258  CD1 TRP A  35      61.080 -23.404  78.065  1.00 27.02           C  
ATOM    259  CD2 TRP A  35      62.722 -24.824  78.609  1.00 25.06           C  
ATOM    260  CE2 TRP A  35      63.222 -23.511  78.682  1.00 25.33           C  
ATOM    261  CE3 TRP A  35      63.572 -25.891  78.929  1.00 26.48           C  
ATOM    262  NE1 TRP A  35      62.201 -22.663  78.341  1.00 25.27           N  
ATOM    263  CZ2 TRP A  35      64.537 -23.233  79.051  1.00 24.04           C  
ATOM    264  CZ3 TRP A  35      64.876 -25.612  79.292  1.00 23.88           C  
ATOM    265  CH2 TRP A  35      65.344 -24.294  79.347  1.00 23.12           C  
ATOM    266  N   PRO A  36      57.790 -24.621  75.630  1.00 19.44           N  
ATOM    267  CA  PRO A  36      57.671 -24.225  74.225  1.00 20.63           C  
ATOM    268  C   PRO A  36      58.445 -22.936  73.899  1.00 24.26           C  
ATOM    269  O   PRO A  36      58.776 -22.671  72.734  1.00 20.94           O  
ATOM    270  CB  PRO A  36      56.163 -24.026  74.042  1.00 21.26           C  
ATOM    271  CG  PRO A  36      55.652 -23.694  75.432  1.00 19.54           C  
ATOM    272  CD  PRO A  36      56.509 -24.495  76.360  1.00 18.08           C  
ATOM    273  N   GLU A  37      58.755 -22.158  74.928  1.00 23.50           N  
ATOM    274  CA  GLU A  37      59.496 -20.915  74.747  1.00 26.05           C  
ATOM    275  C   GLU A  37      60.917 -21.181  74.275  1.00 24.10           C  
ATOM    276  O   GLU A  37      61.590 -20.289  73.760  1.00 22.50           O  
ATOM    277  CB  GLU A  37      59.513 -20.096  76.041  1.00 28.82           C  
ATOM    278  CG  GLU A  37      58.145 -19.652  76.498  1.00 30.69           C  
ATOM    279  CD  GLU A  37      57.353 -20.769  77.159  1.00 28.18           C  
ATOM    280  OE1 GLU A  37      57.976 -21.701  77.702  1.00 26.65           O  
ATOM    281  OE2 GLU A  37      56.108 -20.711  77.119  1.00 30.23           O1-
ATOM    282  N   PHE A  38      61.375 -22.413  74.454  1.00 24.00           N  
ATOM    283  CA  PHE A  38      62.660 -22.799  73.909  1.00 22.18           C  
ATOM    284  C   PHE A  38      62.598 -22.679  72.383  1.00 22.53           C  
ATOM    285  O   PHE A  38      63.607 -22.412  71.732  1.00 22.61           O  
ATOM    286  CB  PHE A  38      63.044 -24.224  74.350  1.00 24.86           C  
ATOM    287  CG  PHE A  38      64.369 -24.690  73.794  1.00 23.00           C  
ATOM    288  CD1 PHE A  38      64.450 -25.238  72.523  1.00 19.92           C  
ATOM    289  CD2 PHE A  38      65.530 -24.548  74.531  1.00 27.44           C  
ATOM    290  CE1 PHE A  38      65.656 -25.639  71.996  1.00 23.20           C  
ATOM    291  CE2 PHE A  38      66.750 -24.953  74.017  1.00 29.24           C  
ATOM    292  CZ  PHE A  38      66.817 -25.499  72.743  1.00 26.39           C  
ATOM    293  N   PHE A  39      61.403 -22.851  71.817  1.00 19.91           N  
ATOM    294  CA  PHE A  39      61.222 -22.811  70.370  1.00 21.53           C  
ATOM    295  C   PHE A  39      60.544 -21.525  69.899  1.00 24.03           C  
ATOM    296  O   PHE A  39      59.868 -21.509  68.861  1.00 28.27           O  
ATOM    297  CB  PHE A  39      60.391 -24.012  69.912  1.00 23.34           C  
ATOM    298  CG  PHE A  39      60.926 -25.345  70.381  1.00 23.25           C  
ATOM    299  CD1 PHE A  39      61.847 -26.047  69.616  1.00 23.50           C  
ATOM    300  CD2 PHE A  39      60.501 -25.899  71.574  1.00 21.05           C  
ATOM    301  CE1 PHE A  39      62.334 -27.273  70.039  1.00 17.98           C  
ATOM    302  CE2 PHE A  39      60.989 -27.120  72.006  1.00 18.85           C  
ATOM    303  CZ  PHE A  39      61.897 -27.811  71.235  1.00 17.34           C  
ATOM    304  N   GLY A  40      60.727 -20.448  70.653  1.00 25.87           N  
ATOM    305  CA  GLY A  40      59.977 -19.227  70.426  1.00 23.33           C  
ATOM    306  C   GLY A  40      58.622 -19.345  71.100  1.00 24.46           C  
ATOM    307  O   GLY A  40      58.319 -18.613  72.046  1.00 27.24           O  
ATOM    308  N   SER A  41      57.822 -20.286  70.610  1.00 22.73           N  
ATOM    309  CA  SER A  41      56.539 -20.658  71.189  1.00 24.40           C  
ATOM    310  C   SER A  41      56.038 -21.818  70.364  1.00 26.10           C  
ATOM    311  O   SER A  41      56.558 -22.067  69.284  1.00 25.02           O  
ATOM    312  CB  SER A  41      55.526 -19.519  71.085  1.00 29.05           C  
ATOM    313  OG  SER A  41      55.020 -19.396  69.765  1.00 30.12           O  
ATOM    314  N   ARG A  42      55.022 -22.519  70.858  1.00 26.66           N  
ATOM    315  CA  ARG A  42      54.425 -23.605  70.091  1.00 28.25           C  
ATOM    316  C   ARG A  42      53.789 -23.084  68.803  1.00 25.97           C  
ATOM    317  O   ARG A  42      53.755 -23.784  67.797  1.00 26.11           O  
ATOM    318  CB  ARG A  42      53.389 -24.360  70.925  1.00 27.21           C  
ATOM    319  CG  ARG A  42      52.830 -25.576  70.220  1.00 26.11           C  
ATOM    320  CD  ARG A  42      51.703 -26.190  71.011  1.00 28.58           C  
ATOM    321  NE  ARG A  42      51.150 -27.364  70.346  1.00 30.99           N  
ATOM    322  CZ  ARG A  42      51.599 -28.602  70.532  1.00 31.94           C  
ATOM    323  NH1 ARG A  42      52.612 -28.824  71.360  1.00 28.04           N1+
ATOM    324  NH2 ARG A  42      51.041 -29.618  69.889  1.00 34.90           N  
ATOM    325  N   LYS A  43      53.280 -21.853  68.850  1.00 27.17           N  
ATOM    326  CA  LYS A  43      52.702 -21.207  67.669  1.00 28.11           C  
ATOM    327  C   LYS A  43      53.760 -20.816  66.651  1.00 28.80           C  
ATOM    328  O   LYS A  43      53.519 -20.873  65.440  1.00 30.64           O  
ATOM    329  CB  LYS A  43      51.926 -19.948  68.057  1.00 31.48           C  
ATOM    330  CG  LYS A  43      50.482 -20.180  68.415  1.00 32.97           C  
ATOM    331  CD  LYS A  43      49.766 -18.858  68.589  1.00 35.95           C  
ATOM    332  CE  LYS A  43      48.274 -19.050  68.575  1.00 38.07           C  
ATOM    333  NZ  LYS A  43      47.629 -17.744  68.320  1.00 45.25           N1+
ATOM    334  N   ALA A  44      54.923 -20.388  67.140  1.00 24.27           N  
ATOM    335  CA  ALA A  44      56.003 -19.975  66.250  1.00 22.00           C  
ATOM    336  C   ALA A  44      56.619 -21.197  65.587  1.00 20.15           C  
ATOM    337  O   ALA A  44      57.056 -21.133  64.448  1.00 23.63           O  
ATOM    338  CB  ALA A  44      57.060 -19.185  67.016  1.00 20.95           C  
ATOM    339  N   LEU A  45      56.658 -22.309  66.313  1.00 19.78           N  
ATOM    340  CA  LEU A  45      57.189 -23.547  65.763  1.00 22.42           C  
ATOM    341  C   LEU A  45      56.215 -24.111  64.734  1.00 23.90           C  
ATOM    342  O   LEU A  45      56.627 -24.501  63.640  1.00 26.93           O  
ATOM    343  CB  LEU A  45      57.451 -24.578  66.869  1.00 21.89           C  
ATOM    344  CG  LEU A  45      57.787 -26.002  66.409  1.00 20.26           C  
ATOM    345  CD1 LEU A  45      59.174 -26.054  65.788  1.00 18.10           C  
ATOM    346  CD2 LEU A  45      57.701 -26.977  67.572  1.00 23.03           C  
ATOM    347  N   ALA A  46      54.928 -24.147  65.091  1.00 20.64           N  
ATOM    348  CA  ALA A  46      53.902 -24.634  64.180  1.00 19.94           C  
ATOM    349  C   ALA A  46      53.942 -23.867  62.865  1.00 22.81           C  
ATOM    350  O   ALA A  46      53.948 -24.461  61.795  1.00 25.80           O  
ATOM    351  CB  ALA A  46      52.538 -24.529  64.803  1.00 18.94           C  
ATOM    352  N   GLU A  47      53.982 -22.543  62.956  1.00 19.92           N  
ATOM    353  CA  GLU A  47      53.954 -21.689  61.782  1.00 20.31           C  
ATOM    354  C   GLU A  47      55.178 -21.924  60.897  1.00 24.44           C  
ATOM    355  O   GLU A  47      55.061 -22.001  59.661  1.00 23.77           O  
ATOM    356  CB  GLU A  47      53.884 -20.230  62.213  1.00 27.87           C  
ATOM    357  CG  GLU A  47      53.973 -19.250  61.074  1.00 37.68           C  
ATOM    358  CD  GLU A  47      53.908 -17.820  61.562  1.00 49.30           C  
ATOM    359  OE1 GLU A  47      53.633 -16.919  60.737  1.00 52.98           O  
ATOM    360  OE2 GLU A  47      54.130 -17.599  62.773  1.00 54.33           O1-
ATOM    361  N   LYS A  48      56.348 -22.041  61.527  1.00 21.21           N  
ATOM    362  CA  LYS A  48      57.573 -22.392  60.811  1.00 21.27           C  
ATOM    363  C   LYS A  48      57.436 -23.749  60.121  1.00 21.07           C  
ATOM    364  O   LYS A  48      57.766 -23.894  58.936  1.00 21.49           O  
ATOM    365  CB  LYS A  48      58.755 -22.419  61.770  1.00 21.45           C  
ATOM    366  CG  LYS A  48      60.112 -22.711  61.128  1.00 21.89           C  
ATOM    367  CD  LYS A  48      61.172 -22.761  62.209  1.00 22.95           C  
ATOM    368  CE  LYS A  48      62.559 -22.542  61.661  1.00 30.10           C  
ATOM    369  NZ  LYS A  48      62.901 -23.515  60.613  1.00 34.77           N1+
ATOM    370  N   ALA A  49      56.942 -24.737  60.862  1.00 22.12           N  
ATOM    371  CA  ALA A  49      56.725 -26.075  60.312  1.00 23.80           C  
ATOM    372  C   ALA A  49      55.761 -26.057  59.119  1.00 24.38           C  
ATOM    373  O   ALA A  49      56.032 -26.661  58.082  1.00 19.90           O  
ATOM    374  CB  ALA A  49      56.220 -27.026  61.390  1.00 21.71           C  
ATOM    375  N   VAL A  50      54.645 -25.350  59.264  1.00 27.01           N  
ATOM    376  CA  VAL A  50      53.666 -25.249  58.185  1.00 27.64           C  
ATOM    377  C   VAL A  50      54.241 -24.589  56.918  1.00 25.96           C  
ATOM    378  O   VAL A  50      54.062 -25.114  55.818  1.00 24.04           O  
ATOM    379  CB  VAL A  50      52.399 -24.512  58.642  1.00 26.53           C  
ATOM    380  CG1 VAL A  50      51.452 -24.313  57.471  1.00 25.63           C  
ATOM    381  CG2 VAL A  50      51.713 -25.294  59.734  1.00 25.10           C  
ATOM    382  N   ARG A  51      54.914 -23.446  57.081  1.00 24.33           N  
ATOM    383  CA  ARG A  51      55.622 -22.785  55.984  1.00 28.21           C  
ATOM    384  C   ARG A  51      56.631 -23.734  55.333  1.00 31.12           C  
ATOM    385  O   ARG A  51      56.776 -23.764  54.106  1.00 26.83           O  
ATOM    386  CB  ARG A  51      56.371 -21.538  56.477  1.00 31.65           C  
ATOM    387  CG  ARG A  51      55.499 -20.347  56.818  1.00 40.22           C  
ATOM    388  CD  ARG A  51      56.351 -19.145  57.232  1.00 49.88           C  
ATOM    389  NE  ARG A  51      57.184 -19.430  58.403  1.00 58.22           N  
ATOM    390  CZ  ARG A  51      57.179 -18.722  59.533  1.00 58.39           C  
ATOM    391  NH1 ARG A  51      56.387 -17.666  59.654  1.00 60.78           N1+
ATOM    392  NH2 ARG A  51      57.975 -19.065  60.537  1.00 55.35           N  
ATOM    393  N   GLY A  52      57.333 -24.500  56.165  1.00 32.58           N  
ATOM    394  CA  GLY A  52      58.306 -25.464  55.685  1.00 31.44           C  
ATOM    395  C   GLY A  52      57.691 -26.525  54.791  1.00 27.86           C  
ATOM    396  O   GLY A  52      58.238 -26.850  53.737  1.00 26.83           O  
ATOM    397  N   LEU A  53      56.552 -27.065  55.216  1.00 24.28           N  
ATOM    398  CA  LEU A  53      55.888 -28.148  54.489  1.00 23.47           C  
ATOM    399  C   LEU A  53      55.247 -27.654  53.195  1.00 24.04           C  
ATOM    400  O   LEU A  53      55.285 -28.345  52.175  1.00 26.40           O  
ATOM    401  CB  LEU A  53      54.847 -28.855  55.378  1.00 22.60           C  
ATOM    402  CG  LEU A  53      55.369 -29.633  56.601  1.00 24.71           C  
ATOM    403  CD1 LEU A  53      54.243 -30.119  57.507  1.00 23.33           C  
ATOM    404  CD2 LEU A  53      56.234 -30.796  56.159  1.00 24.47           C  
ATOM    405  N   ARG A  54      54.651 -26.464  53.237  1.00 21.78           N  
ATOM    406  CA  ARG A  54      54.067 -25.882  52.035  1.00 25.33           C  
ATOM    407  C   ARG A  54      55.135 -25.666  50.968  1.00 27.42           C  
ATOM    408  O   ARG A  54      54.889 -25.863  49.783  1.00 30.58           O  
ATOM    409  CB  ARG A  54      53.334 -24.575  52.359  1.00 25.52           C  
ATOM    410  CG  ARG A  54      52.012 -24.798  53.078  1.00 23.79           C  
ATOM    411  CD  ARG A  54      51.297 -23.493  53.436  1.00 27.62           C  
ATOM    412  NE  ARG A  54      50.094 -23.753  54.231  1.00 29.90           N  
ATOM    413  CZ  ARG A  54      49.574 -22.910  55.117  1.00 33.29           C  
ATOM    414  NH1 ARG A  54      50.156 -21.736  55.340  1.00 36.11           N1+
ATOM    415  NH2 ARG A  54      48.482 -23.250  55.797  1.00 28.57           N  
ATOM    416  N   ARG A  55      56.330 -25.282  51.407  1.00 31.78           N  
ATOM    417  CA  ARG A  55      57.472 -25.108  50.517  1.00 32.00           C  
ATOM    418  C   ARG A  55      57.934 -26.415  49.888  1.00 24.03           C  
ATOM    419  O   ARG A  55      58.204 -26.474  48.695  1.00 20.82           O  
ATOM    420  CB  ARG A  55      58.636 -24.508  51.289  1.00 40.03           C  
ATOM    421  CG  ARG A  55      58.688 -23.005  51.289  1.00 51.38           C  
ATOM    422  CD  ARG A  55      60.142 -22.590  51.318  1.00 65.41           C  
ATOM    423  NE  ARG A  55      60.893 -23.293  50.276  1.00 74.86           N  
ATOM    424  CZ  ARG A  55      62.207 -23.495  50.298  1.00 78.67           C  
ATOM    425  NH1 ARG A  55      62.933 -23.056  51.319  1.00 78.48           N1+
ATOM    426  NH2 ARG A  55      62.792 -24.141  49.297  1.00 79.76           N  
ATOM    427  N   ALA A  56      58.052 -27.454  50.707  1.00 21.93           N  
ATOM    428  CA  ALA A  56      58.441 -28.771  50.226  1.00 21.62           C  
ATOM    429  C   ALA A  56      57.406 -29.285  49.229  1.00 22.59           C  
ATOM    430  O   ALA A  56      57.745 -29.936  48.227  1.00 18.75           O  
ATOM    431  CB  ALA A  56      58.589 -29.742  51.400  1.00 18.26           C  
ATOM    432  N   ARG A  57      56.146 -28.973  49.509  1.00 21.93           N  
ATOM    433  CA  ARG A  57      55.024 -29.410  48.691  1.00 24.15           C  
ATOM    434  C   ARG A  57      55.022 -28.700  47.345  1.00 23.41           C  
ATOM    435  O   ARG A  57      54.696 -29.288  46.317  1.00 19.48           O  
ATOM    436  CB  ARG A  57      53.714 -29.138  49.430  1.00 29.62           C  
ATOM    437  CG  ARG A  57      52.474 -29.694  48.758  1.00 29.27           C  
ATOM    438  CD  ARG A  57      51.241 -29.318  49.546  1.00 30.35           C  
ATOM    439  NE  ARG A  57      50.062 -30.059  49.119  1.00 32.75           N  
ATOM    440  CZ  ARG A  57      49.242 -29.659  48.157  1.00 36.41           C  
ATOM    441  NH1 ARG A  57      49.483 -28.524  47.512  1.00 37.28           N1+
ATOM    442  NH2 ARG A  57      48.181 -30.391  47.844  1.00 37.78           N  
ATOM    443  N   ALA A  58      55.398 -27.426  47.349  1.00 24.86           N  
ATOM    444  CA  ALA A  58      55.540 -26.700  46.096  1.00 23.82           C  
ATOM    445  C   ALA A  58      56.662 -27.303  45.255  1.00 25.42           C  
ATOM    446  O   ALA A  58      56.697 -27.132  44.043  1.00 25.16           O  
ATOM    447  CB  ALA A  58      55.797 -25.233  46.367  1.00 25.10           C  
ATOM    448  N   ALA A  59      57.575 -28.017  45.905  1.00 28.44           N  
ATOM    449  CA  ALA A  59      58.718 -28.627  45.225  1.00 22.04           C  
ATOM    450  C   ALA A  59      58.420 -30.070  44.824  1.00 22.91           C  
ATOM    451  O   ALA A  59      59.281 -30.764  44.296  1.00 26.03           O  
ATOM    452  CB  ALA A  59      59.956 -28.569  46.120  1.00 19.97           C  
ATOM    453  N   GLY A  60      57.196 -30.523  45.082  1.00 22.66           N  
ATOM    454  CA  GLY A  60      56.766 -31.837  44.639  1.00 19.15           C  
ATOM    455  C   GLY A  60      56.463 -32.857  45.718  1.00 19.26           C  
ATOM    456  O   GLY A  60      55.905 -33.913  45.427  1.00 22.31           O  
ATOM    457  N   VAL A  61      56.822 -32.549  46.961  1.00 26.68           N  
ATOM    458  CA  VAL A  61      56.646 -33.483  48.074  1.00 22.59           C  
ATOM    459  C   VAL A  61      55.185 -33.586  48.495  1.00 21.05           C  
ATOM    460  O   VAL A  61      54.511 -32.581  48.690  1.00 19.19           O  
ATOM    461  CB  VAL A  61      57.527 -33.102  49.292  1.00 21.27           C  
ATOM    462  CG1 VAL A  61      57.198 -33.977  50.504  1.00 23.28           C  
ATOM    463  CG2 VAL A  61      58.999 -33.215  48.932  1.00 21.95           C  
ATOM    464  N   ARG A  62      54.697 -34.815  48.628  1.00 21.24           N  
ATOM    465  CA  ARG A  62      53.311 -35.037  49.027  1.00 25.77           C  
ATOM    466  C   ARG A  62      53.228 -35.633  50.437  1.00 24.45           C  
ATOM    467  O   ARG A  62      52.276 -35.374  51.186  1.00 24.07           O  
ATOM    468  CB  ARG A  62      52.593 -35.911  47.986  1.00 29.80           C  
ATOM    469  CG  ARG A  62      52.405 -35.225  46.624  1.00 30.22           C  
ATOM    470  CD  ARG A  62      51.410 -34.055  46.725  1.00 33.28           C  
ATOM    471  NE  ARG A  62      51.436 -33.174  45.560  1.00 37.04           N  
ATOM    472  CZ  ARG A  62      52.194 -32.087  45.467  1.00 41.22           C  
ATOM    473  NH1 ARG A  62      52.989 -31.752  46.468  1.00 41.97           N1+
ATOM    474  NH2 ARG A  62      52.173 -31.337  44.371  1.00 42.39           N  
ATOM    475  N   THR A  63      54.244 -36.403  50.803  1.00 18.77           N  
ATOM    476  CA  THR A  63      54.242 -37.122  52.064  1.00 17.97           C  
ATOM    477  C   THR A  63      55.593 -36.994  52.758  1.00 24.41           C  
ATOM    478  O   THR A  63      56.639 -36.945  52.097  1.00 25.89           O  
ATOM    479  CB  THR A  63      53.945 -38.630  51.843  1.00 18.68           C  
ATOM    480  CG2 THR A  63      53.808 -39.373  53.167  1.00 21.63           C  
ATOM    481  OG1 THR A  63      52.734 -38.783  51.098  1.00 20.05           O  
ATOM    482  N   ILE A  64      55.571 -36.922  54.086  1.00 21.66           N  
ATOM    483  CA  ILE A  64      56.789 -37.114  54.858  1.00 25.01           C  
ATOM    484  C   ILE A  64      56.549 -38.175  55.912  1.00 23.09           C  
ATOM    485  O   ILE A  64      55.426 -38.370  56.362  1.00 19.15           O  
ATOM    486  CB  ILE A  64      57.330 -35.812  55.534  1.00 22.00           C  
ATOM    487  CG1 ILE A  64      56.421 -35.347  56.673  1.00 20.18           C  
ATOM    488  CG2 ILE A  64      57.555 -34.709  54.513  1.00 22.52           C  
ATOM    489  CD1 ILE A  64      57.033 -34.216  57.519  1.00 17.23           C  
ATOM    490  N   VAL A  65      57.616 -38.864  56.290  1.00 21.91           N  
ATOM    491  CA  VAL A  65      57.571 -39.768  57.421  1.00 19.82           C  
ATOM    492  C   VAL A  65      58.315 -39.112  58.553  1.00 20.11           C  
ATOM    493  O   VAL A  65      59.521 -38.915  58.450  1.00 22.32           O  
ATOM    494  CB  VAL A  65      58.269 -41.093  57.106  1.00 16.94           C  
ATOM    495  CG1 VAL A  65      58.223 -42.012  58.321  1.00 16.85           C  
ATOM    496  CG2 VAL A  65      57.618 -41.759  55.893  1.00 18.05           C  
ATOM    497  N   ASP A  66      57.596 -38.736  59.609  1.00 21.63           N  
ATOM    498  CA  ASP A  66      58.222 -38.181  60.796  1.00 21.73           C  
ATOM    499  C   ASP A  66      58.723 -39.334  61.669  1.00 23.94           C  
ATOM    500  O   ASP A  66      57.925 -40.040  62.291  1.00 25.48           O  
ATOM    501  CB  ASP A  66      57.247 -37.273  61.571  1.00 20.26           C  
ATOM    502  CG  ASP A  66      57.948 -36.470  62.693  1.00 23.38           C  
ATOM    503  OD1 ASP A  66      58.883 -36.997  63.323  1.00 24.45           O  
ATOM    504  OD2 ASP A  66      57.571 -35.309  62.951  1.00 23.16           O1-
ATOM    505  N   VAL A  67      60.043 -39.532  61.694  1.00 23.72           N  
ATOM    506  CA  VAL A  67      60.646 -40.622  62.458  1.00 26.53           C  
ATOM    507  C   VAL A  67      61.040 -40.205  63.883  1.00 24.11           C  
ATOM    508  O   VAL A  67      61.950 -40.780  64.467  1.00 22.51           O  
ATOM    509  CB  VAL A  67      61.883 -41.275  61.738  1.00 21.30           C  
ATOM    510  CG1 VAL A  67      61.478 -41.944  60.426  1.00 20.17           C  
ATOM    511  CG2 VAL A  67      63.009 -40.266  61.526  1.00 18.30           C  
ATOM    512  N   SER A  68      60.357 -39.197  64.422  1.00 23.56           N  
ATOM    513  CA  SER A  68      60.459 -38.876  65.843  1.00 25.19           C  
ATOM    514  C   SER A  68      59.717 -39.925  66.692  1.00 25.80           C  
ATOM    515  O   SER A  68      58.545 -40.224  66.455  1.00 23.91           O  
ATOM    516  CB  SER A  68      59.911 -37.476  66.136  1.00 26.04           C  
ATOM    517  OG  SER A  68      60.456 -36.505  65.252  1.00 27.59           O  
ATOM    518  N   THR A  69      60.422 -40.484  67.670  1.00 26.97           N  
ATOM    519  CA  THR A  69      59.860 -41.478  68.567  1.00 23.34           C  
ATOM    520  C   THR A  69      59.413 -40.789  69.835  1.00 24.58           C  
ATOM    521  O   THR A  69      59.580 -39.575  69.976  1.00 23.11           O  
ATOM    522  CB  THR A  69      60.913 -42.508  68.976  1.00 20.23           C  
ATOM    523  CG2 THR A  69      61.415 -43.266  67.759  1.00 25.49           C  
ATOM    524  OG1 THR A  69      62.007 -41.826  69.593  1.00 17.09           O  
ATOM    525  N   PHE A  70      58.857 -41.574  70.753  1.00 25.40           N  
ATOM    526  CA  PHE A  70      58.525 -41.107  72.093  1.00 21.56           C  
ATOM    527  C   PHE A  70      59.663 -40.292  72.717  1.00 20.23           C  
ATOM    528  O   PHE A  70      59.472 -39.140  73.103  1.00 20.71           O  
ATOM    529  CB  PHE A  70      58.157 -42.298  72.985  1.00 23.84           C  
ATOM    530  CG  PHE A  70      58.114 -41.973  74.445  1.00 22.95           C  
ATOM    531  CD1 PHE A  70      57.075 -41.235  74.973  1.00 21.90           C  
ATOM    532  CD2 PHE A  70      59.114 -42.407  75.290  1.00 22.41           C  
ATOM    533  CE1 PHE A  70      57.043 -40.934  76.307  1.00 16.88           C  
ATOM    534  CE2 PHE A  70      59.082 -42.107  76.619  1.00 18.86           C  
ATOM    535  CZ  PHE A  70      58.047 -41.369  77.127  1.00 17.52           C  
ATOM    536  N   ASP A  71      60.852 -40.881  72.799  1.00 21.52           N  
ATOM    537  CA  ASP A  71      61.968 -40.222  73.472  1.00 23.21           C  
ATOM    538  C   ASP A  71      62.692 -39.172  72.614  1.00 21.57           C  
ATOM    539  O   ASP A  71      63.605 -38.500  73.090  1.00 23.24           O  
ATOM    540  CB  ASP A  71      62.971 -41.266  73.958  1.00 22.73           C  
ATOM    541  CG  ASP A  71      63.569 -42.049  72.820  1.00 26.54           C  
ATOM    542  OD1 ASP A  71      62.788 -42.627  72.030  1.00 30.99           O  
ATOM    543  OD2 ASP A  71      64.810 -42.054  72.692  1.00 24.37           O1-
ATOM    544  N   CYS A  72      62.290 -39.042  71.353  1.00 24.59           N  
ATOM    545  CA  CYS A  72      62.815 -38.006  70.465  1.00 23.46           C  
ATOM    546  C   CYS A  72      61.821 -36.849  70.426  1.00 22.97           C  
ATOM    547  O   CYS A  72      61.886 -35.975  69.561  1.00 25.00           O  
ATOM    548  CB  CYS A  72      63.071 -38.569  69.055  1.00 25.65           C  
ATOM    549  SG  CYS A  72      64.058 -37.500  67.940  1.00 43.54           S  
ATOM    550  N   GLY A  73      60.893 -36.854  71.373  1.00 23.28           N  
ATOM    551  CA  GLY A  73      59.961 -35.760  71.538  1.00 25.51           C  
ATOM    552  C   GLY A  73      58.806 -35.668  70.558  1.00 29.87           C  
ATOM    553  O   GLY A  73      58.264 -34.575  70.353  1.00 37.52           O  
ATOM    554  N   ARG A  74      58.431 -36.793  69.947  1.00 21.64           N  
ATOM    555  CA  ARG A  74      57.254 -36.832  69.080  1.00 18.94           C  
ATOM    556  C   ARG A  74      56.029 -36.210  69.781  1.00 25.75           C  
ATOM    557  O   ARG A  74      55.654 -36.590  70.905  1.00 24.01           O  
ATOM    558  CB  ARG A  74      56.962 -38.272  68.643  1.00 19.30           C  
ATOM    559  CG  ARG A  74      55.718 -38.454  67.766  1.00 22.52           C  
ATOM    560  CD  ARG A  74      55.151 -39.867  67.902  1.00 16.42           C  
ATOM    561  NE  ARG A  74      54.896 -40.169  69.304  1.00 19.05           N  
ATOM    562  CZ  ARG A  74      54.904 -41.391  69.828  1.00 21.26           C  
ATOM    563  NH1 ARG A  74      55.158 -42.444  69.063  1.00 21.01           N1+
ATOM    564  NH2 ARG A  74      54.661 -41.561  71.123  1.00 20.71           N  
ATOM    565  N   ASP A  75      55.450 -35.212  69.124  1.00 25.34           N  
ATOM    566  CA  ASP A  75      54.195 -34.619  69.562  1.00 26.13           C  
ATOM    567  C   ASP A  75      53.225 -34.834  68.419  1.00 24.54           C  
ATOM    568  O   ASP A  75      53.115 -33.989  67.532  1.00 26.19           O  
ATOM    569  CB  ASP A  75      54.369 -33.122  69.833  1.00 27.83           C  
ATOM    570  CG  ASP A  75      53.191 -32.515  70.589  1.00 30.55           C  
ATOM    571  OD1 ASP A  75      52.041 -32.959  70.387  1.00 32.07           O  
ATOM    572  OD2 ASP A  75      53.413 -31.590  71.396  1.00 34.12           O1-
ATOM    573  N   VAL A  76      52.543 -35.976  68.432  1.00 22.38           N  
ATOM    574  CA  VAL A  76      51.681 -36.374  67.323  1.00 21.77           C  
ATOM    575  C   VAL A  76      50.561 -35.372  67.021  1.00 25.11           C  
ATOM    576  O   VAL A  76      50.151 -35.234  65.874  1.00 26.01           O  
ATOM    577  CB  VAL A  76      51.100 -37.798  67.521  1.00 25.83           C  
ATOM    578  CG1 VAL A  76      50.003 -37.800  68.573  1.00 19.00           C  
ATOM    579  CG2 VAL A  76      50.571 -38.342  66.206  1.00 26.09           C  
ATOM    580  N   SER A  77      50.087 -34.649  68.031  1.00 26.61           N  
ATOM    581  CA  SER A  77      49.015 -33.680  67.797  1.00 30.13           C  
ATOM    582  C   SER A  77      49.548 -32.433  67.094  1.00 23.79           C  
ATOM    583  O   SER A  77      48.821 -31.787  66.340  1.00 18.26           O  
ATOM    584  CB  SER A  77      48.270 -33.329  69.093  1.00 35.94           C  
ATOM    585  OG  SER A  77      49.149 -32.826  70.078  1.00 43.08           O  
ATOM    586  N   LEU A  78      50.819 -32.107  67.340  1.00 21.91           N  
ATOM    587  CA  LEU A  78      51.502 -31.079  66.570  1.00 18.00           C  
ATOM    588  C   LEU A  78      51.648 -31.555  65.131  1.00 20.06           C  
ATOM    589  O   LEU A  78      51.458 -30.793  64.191  1.00 21.43           O  
ATOM    590  CB  LEU A  78      52.878 -30.773  67.161  1.00 18.48           C  
ATOM    591  CG  LEU A  78      53.761 -29.855  66.304  1.00 21.43           C  
ATOM    592  CD1 LEU A  78      53.189 -28.452  66.233  1.00 24.82           C  
ATOM    593  CD2 LEU A  78      55.212 -29.829  66.777  1.00 18.00           C  
ATOM    594  N   LEU A  79      51.975 -32.829  64.963  1.00 19.90           N  
ATOM    595  CA  LEU A  79      52.109 -33.417  63.637  1.00 22.33           C  
ATOM    596  C   LEU A  79      50.783 -33.424  62.888  1.00 26.68           C  
ATOM    597  O   LEU A  79      50.751 -33.208  61.677  1.00 28.47           O  
ATOM    598  CB  LEU A  79      52.627 -34.848  63.749  1.00 24.88           C  
ATOM    599  CG  LEU A  79      54.136 -35.103  63.707  1.00 23.43           C  
ATOM    600  CD1 LEU A  79      54.888 -34.235  64.704  1.00 22.32           C  
ATOM    601  CD2 LEU A  79      54.417 -36.589  63.945  1.00 20.38           C  
ATOM    602  N   ALA A  80      49.696 -33.701  63.608  1.00 27.87           N  
ATOM    603  CA  ALA A  80      48.360 -33.701  63.024  1.00 27.06           C  
ATOM    604  C   ALA A  80      47.977 -32.288  62.612  1.00 27.28           C  
ATOM    605  O   ALA A  80      47.437 -32.076  61.536  1.00 25.99           O  
ATOM    606  CB  ALA A  80      47.337 -34.265  64.010  1.00 17.95           C  
ATOM    607  N   GLU A  81      48.267 -31.324  63.478  1.00 29.61           N  
ATOM    608  CA  GLU A  81      47.956 -29.925  63.205  1.00 25.40           C  
ATOM    609  C   GLU A  81      48.680 -29.395  61.970  1.00 24.66           C  
ATOM    610  O   GLU A  81      48.070 -28.779  61.092  1.00 22.03           O  
ATOM    611  CB  GLU A  81      48.294 -29.061  64.418  1.00 24.96           C  
ATOM    612  CG  GLU A  81      47.993 -27.581  64.204  1.00 28.89           C  
ATOM    613  CD  GLU A  81      48.505 -26.706  65.331  1.00 31.66           C  
ATOM    614  OE1 GLU A  81      48.719 -27.234  66.445  1.00 30.19           O  
ATOM    615  OE2 GLU A  81      48.696 -25.490  65.101  1.00 33.87           O1-
ATOM    616  N   VAL A  82      49.982 -29.639  61.889  1.00 21.45           N  
ATOM    617  CA  VAL A  82      50.762 -29.125  60.769  1.00 24.25           C  
ATOM    618  C   VAL A  82      50.462 -29.862  59.465  1.00 24.00           C  
ATOM    619  O   VAL A  82      50.537 -29.271  58.388  1.00 25.29           O  
ATOM    620  CB  VAL A  82      52.270 -29.150  61.068  1.00 30.17           C  
ATOM    621  CG1 VAL A  82      52.568 -28.342  62.332  1.00 29.27           C  
ATOM    622  CG2 VAL A  82      52.757 -30.574  61.229  1.00 32.43           C  
ATOM    623  N   SER A  83      50.109 -31.146  59.564  1.00 21.40           N  
ATOM    624  CA  SER A  83      49.724 -31.924  58.389  1.00 21.91           C  
ATOM    625  C   SER A  83      48.456 -31.375  57.727  1.00 22.58           C  
ATOM    626  O   SER A  83      48.400 -31.239  56.507  1.00 26.68           O  
ATOM    627  CB  SER A  83      49.521 -33.395  58.747  1.00 18.14           C  
ATOM    628  OG  SER A  83      49.089 -34.132  57.613  1.00 18.29           O  
ATOM    629  N   ARG A  84      47.447 -31.057  58.539  1.00 24.75           N  
ATOM    630  CA  ARG A  84      46.186 -30.524  58.027  1.00 30.32           C  
ATOM    631  C   ARG A  84      46.389 -29.152  57.409  1.00 32.10           C  
ATOM    632  O   ARG A  84      45.846 -28.848  56.340  1.00 31.91           O  
ATOM    633  CB  ARG A  84      45.139 -30.427  59.139  1.00 36.72           C  
ATOM    634  CG  ARG A  84      44.912 -31.726  59.873  1.00 47.26           C  
ATOM    635  CD  ARG A  84      43.942 -31.576  61.035  1.00 53.46           C  
ATOM    636  NE  ARG A  84      44.168 -32.599  62.054  1.00 59.42           N  
ATOM    637  CZ  ARG A  84      43.785 -33.866  61.943  1.00 63.83           C  
ATOM    638  NH1 ARG A  84      43.160 -34.278  60.846  1.00 66.09           N1+
ATOM    639  NH2 ARG A  84      44.032 -34.727  62.922  1.00 64.93           N  
ATOM    640  N   ALA A  85      47.174 -28.327  58.096  1.00 30.03           N  
ATOM    641  CA  ALA A  85      47.382 -26.947  57.692  1.00 23.69           C  
ATOM    642  C   ALA A  85      48.134 -26.844  56.378  1.00 23.27           C  
ATOM    643  O   ALA A  85      47.842 -25.967  55.575  1.00 28.83           O  
ATOM    644  CB  ALA A  85      48.105 -26.171  58.779  1.00 24.58           C  
ATOM    645  N   ALA A  86      49.091 -27.739  56.153  1.00 26.61           N  
ATOM    646  CA  ALA A  86      49.909 -27.677  54.945  1.00 24.77           C  
ATOM    647  C   ALA A  86      49.450 -28.648  53.852  1.00 28.31           C  
ATOM    648  O   ALA A  86      49.944 -28.594  52.713  1.00 27.83           O  
ATOM    649  CB  ALA A  86      51.378 -27.911  55.292  1.00 24.96           C  
ATOM    650  N   ASP A  87      48.495 -29.515  54.192  1.00 25.81           N  
ATOM    651  CA  ASP A  87      48.062 -30.608  53.311  1.00 21.46           C  
ATOM    652  C   ASP A  87      49.244 -31.408  52.766  1.00 24.78           C  
ATOM    653  O   ASP A  87      49.401 -31.604  51.560  1.00 24.12           O  
ATOM    654  CB  ASP A  87      47.164 -30.125  52.173  1.00 24.34           C  
ATOM    655  CG  ASP A  87      46.489 -31.278  51.444  1.00 29.56           C  
ATOM    656  OD1 ASP A  87      46.311 -32.348  52.062  1.00 31.68           O  
ATOM    657  OD2 ASP A  87      46.139 -31.121  50.259  1.00 32.37           O1-
ATOM    658  N   VAL A  88      50.075 -31.865  53.692  1.00 24.90           N  
ATOM    659  CA  VAL A  88      51.151 -32.790  53.396  1.00 21.29           C  
ATOM    660  C   VAL A  88      50.918 -33.975  54.311  1.00 24.44           C  
ATOM    661  O   VAL A  88      50.701 -33.802  55.521  1.00 27.72           O  
ATOM    662  CB  VAL A  88      52.515 -32.168  53.719  1.00 21.39           C  
ATOM    663  CG1 VAL A  88      53.594 -33.242  53.774  1.00 21.14           C  
ATOM    664  CG2 VAL A  88      52.856 -31.074  52.699  1.00 18.57           C  
ATOM    665  N   HIS A  89      50.907 -35.171  53.746  1.00 18.37           N  
ATOM    666  CA  HIS A  89      50.693 -36.357  54.558  1.00 22.00           C  
ATOM    667  C   HIS A  89      51.883 -36.554  55.490  1.00 25.38           C  
ATOM    668  O   HIS A  89      53.039 -36.358  55.096  1.00 25.91           O  
ATOM    669  CB  HIS A  89      50.505 -37.595  53.685  1.00 21.15           C  
ATOM    670  CG  HIS A  89      49.411 -37.472  52.671  1.00 24.89           C  
ATOM    671  CD2 HIS A  89      49.452 -37.434  51.316  1.00 22.03           C  
ATOM    672  ND1 HIS A  89      48.077 -37.406  53.014  1.00 29.06           N  
ATOM    673  CE1 HIS A  89      47.343 -37.320  51.918  1.00 26.01           C  
ATOM    674  NE2 HIS A  89      48.155 -37.336  50.874  1.00 25.08           N  
ATOM    675  N   ILE A  90      51.610 -36.913  56.739  1.00 24.96           N  
ATOM    676  CA  ILE A  90      52.698 -37.234  57.648  1.00 23.13           C  
ATOM    677  C   ILE A  90      52.461 -38.585  58.279  1.00 20.84           C  
ATOM    678  O   ILE A  90      51.407 -38.840  58.863  1.00 20.81           O  
ATOM    679  CB  ILE A  90      52.904 -36.178  58.753  1.00 17.45           C  
ATOM    680  CG1 ILE A  90      53.209 -34.804  58.152  1.00 17.54           C  
ATOM    681  CG2 ILE A  90      54.030 -36.598  59.681  1.00 17.34           C  
ATOM    682  CD1 ILE A  90      53.366 -33.723  59.213  1.00 17.49           C  
ATOM    683  N   VAL A  91      53.453 -39.455  58.143  1.00 22.95           N  
ATOM    684  CA  VAL A  91      53.424 -40.748  58.796  1.00 22.20           C  
ATOM    685  C   VAL A  91      54.181 -40.623  60.114  1.00 22.38           C  
ATOM    686  O   VAL A  91      55.317 -40.133  60.145  1.00 22.77           O  
ATOM    687  CB  VAL A  91      54.064 -41.828  57.918  1.00 18.33           C  
ATOM    688  CG1 VAL A  91      54.090 -43.168  58.652  1.00 17.84           C  
ATOM    689  CG2 VAL A  91      53.315 -41.941  56.581  1.00 17.51           C  
ATOM    690  N   ALA A  92      53.534 -41.050  61.197  1.00 22.64           N  
ATOM    691  CA  ALA A  92      54.094 -40.982  62.544  1.00 21.97           C  
ATOM    692  C   ALA A  92      54.817 -42.275  62.893  1.00 23.15           C  
ATOM    693  O   ALA A  92      54.561 -43.322  62.291  1.00 23.95           O  
ATOM    694  CB  ALA A  92      52.996 -40.711  63.558  1.00 18.28           C  
ATOM    695  N   ALA A  93      55.704 -42.205  63.882  1.00 24.06           N  
ATOM    696  CA  ALA A  93      56.545 -43.342  64.222  1.00 22.27           C  
ATOM    697  C   ALA A  93      56.323 -43.837  65.642  1.00 23.06           C  
ATOM    698  O   ALA A  93      55.896 -43.077  66.520  1.00 24.30           O  
ATOM    699  CB  ALA A  93      58.020 -42.993  64.014  1.00 20.73           C  
ATOM    700  N   THR A  94      56.614 -45.119  65.854  1.00 21.09           N  
ATOM    701  CA  THR A  94      56.780 -45.655  67.198  1.00 16.68           C  
ATOM    702  C   THR A  94      58.241 -46.070  67.336  1.00 21.95           C  
ATOM    703  O   THR A  94      59.068 -45.734  66.477  1.00 18.32           O  
ATOM    704  CB  THR A  94      55.810 -46.827  67.501  1.00 16.72           C  
ATOM    705  CG2 THR A  94      56.127 -48.051  66.662  1.00 16.84           C  
ATOM    706  OG1 THR A  94      55.897 -47.170  68.891  1.00 19.71           O  
ATOM    707  N   GLY A  95      58.569 -46.773  68.419  1.00 23.38           N  
ATOM    708  CA  GLY A  95      59.934 -47.210  68.653  1.00 19.13           C  
ATOM    709  C   GLY A  95      60.607 -46.394  69.737  1.00 18.76           C  
ATOM    710  O   GLY A  95      59.956 -45.622  70.442  1.00 18.70           O  
ATOM    711  N   LEU A  96      61.917 -46.563  69.866  1.00 17.50           N  
ATOM    712  CA  LEU A  96      62.716 -45.766  70.781  1.00 22.64           C  
ATOM    713  C   LEU A  96      64.015 -45.339  70.093  1.00 25.80           C  
ATOM    714  O   LEU A  96      64.565 -46.073  69.271  1.00 27.12           O  
ATOM    715  CB  LEU A  96      63.013 -46.541  72.084  1.00 18.23           C  
ATOM    716  CG  LEU A  96      61.832 -46.759  73.047  1.00 21.75           C  
ATOM    717  CD1 LEU A  96      62.201 -47.750  74.154  1.00 17.98           C  
ATOM    718  CD2 LEU A  96      61.320 -45.446  73.655  1.00 18.06           C  
ATOM    719  N   TRP A  97      64.494 -44.150  70.445  1.00 25.80           N  
ATOM    720  CA  TRP A  97      65.696 -43.565  69.860  1.00 20.70           C  
ATOM    721  C   TRP A  97      66.847 -43.774  70.852  1.00 20.62           C  
ATOM    722  O   TRP A  97      66.855 -44.780  71.561  1.00 22.75           O  
ATOM    723  CB  TRP A  97      65.425 -42.090  69.523  1.00 22.96           C  
ATOM    724  CG  TRP A  97      66.497 -41.378  68.767  1.00 29.42           C  
ATOM    725  CD1 TRP A  97      66.953 -41.660  67.515  1.00 27.76           C  
ATOM    726  CD2 TRP A  97      67.236 -40.235  69.215  1.00 34.49           C  
ATOM    727  CE2 TRP A  97      68.132 -39.888  68.192  1.00 32.32           C  
ATOM    728  CE3 TRP A  97      67.228 -39.478  70.393  1.00 34.54           C  
ATOM    729  NE1 TRP A  97      67.944 -40.776  67.165  1.00 28.38           N  
ATOM    730  CZ2 TRP A  97      69.013 -38.816  68.305  1.00 32.70           C  
ATOM    731  CZ3 TRP A  97      68.108 -38.415  70.503  1.00 32.27           C  
ATOM    732  CH2 TRP A  97      68.984 -38.096  69.469  1.00 31.24           C  
ATOM    733  N   VAL A  98      67.800 -42.846  70.917  1.00 23.28           N  
ATOM    734  CA  VAL A  98      69.001 -43.017  71.742  1.00 25.72           C  
ATOM    735  C   VAL A  98      68.868 -42.423  73.150  1.00 29.80           C  
ATOM    736  O   VAL A  98      69.786 -42.529  73.967  1.00 31.06           O  
ATOM    737  CB  VAL A  98      70.253 -42.416  71.053  1.00 42.42           C  
ATOM    738  CG1 VAL A  98      71.523 -43.021  71.618  1.00 46.82           C  
ATOM    739  CG2 VAL A  98      70.212 -42.676  69.570  1.00 44.11           C  
ATOM    740  N   ASP A  99      67.721 -41.821  73.453  1.00 27.62           N  
ATOM    741  CA  ASP A  99      67.562 -41.165  74.744  1.00 26.01           C  
ATOM    742  C   ASP A  99      66.388 -41.704  75.569  1.00 26.38           C  
ATOM    743  O   ASP A  99      65.568 -40.924  76.055  1.00 23.33           O  
ATOM    744  CB  ASP A  99      67.417 -39.648  74.537  1.00 25.40           C  
ATOM    745  CG  ASP A  99      67.622 -38.849  75.820  1.00 25.60           C  
ATOM    746  OD1 ASP A  99      68.386 -39.308  76.699  1.00 25.16           O  
ATOM    747  OD2 ASP A  99      67.012 -37.763  75.952  1.00 26.22           O1-
ATOM    748  N   PRO A 100      66.304 -43.034  75.753  1.00 26.17           N  
ATOM    749  CA  PRO A 100      65.134 -43.505  76.499  1.00 25.77           C  
ATOM    750  C   PRO A 100      65.220 -43.164  78.000  1.00 23.04           C  
ATOM    751  O   PRO A 100      66.294 -43.266  78.583  1.00 22.37           O  
ATOM    752  CB  PRO A 100      65.176 -45.018  76.282  1.00 24.39           C  
ATOM    753  CG  PRO A 100      66.627 -45.322  76.119  1.00 24.64           C  
ATOM    754  CD  PRO A 100      67.228 -44.135  75.422  1.00 25.01           C  
ATOM    755  N   PRO A 101      64.100 -42.746  78.612  1.00 22.46           N  
ATOM    756  CA  PRO A 101      64.115 -42.445  80.048  1.00 25.72           C  
ATOM    757  C   PRO A 101      64.104 -43.732  80.857  1.00 25.81           C  
ATOM    758  O   PRO A 101      63.860 -44.790  80.280  1.00 25.87           O  
ATOM    759  CB  PRO A 101      62.803 -41.683  80.262  1.00 23.74           C  
ATOM    760  CG  PRO A 101      61.888 -42.240  79.211  1.00 25.60           C  
ATOM    761  CD  PRO A 101      62.771 -42.526  78.010  1.00 23.61           C  
ATOM    762  N   LEU A 102      64.348 -43.634  82.161  1.00 24.00           N  
ATOM    763  CA  LEU A 102      64.362 -44.794  83.043  1.00 22.40           C  
ATOM    764  C   LEU A 102      63.132 -45.668  82.893  1.00 22.57           C  
ATOM    765  O   LEU A 102      63.230 -46.893  82.938  1.00 25.89           O  
ATOM    766  CB  LEU A 102      64.473 -44.347  84.502  1.00 25.29           C  
ATOM    767  CG  LEU A 102      65.841 -44.228  85.182  1.00 26.11           C  
ATOM    768  CD1 LEU A 102      65.637 -43.722  86.597  1.00 25.38           C  
ATOM    769  CD2 LEU A 102      66.609 -45.559  85.186  1.00 22.70           C  
ATOM    770  N   SER A 103      61.972 -45.042  82.710  1.00 22.36           N  
ATOM    771  CA  SER A 103      60.716 -45.787  82.629  1.00 22.33           C  
ATOM    772  C   SER A 103      60.689 -46.713  81.418  1.00 23.75           C  
ATOM    773  O   SER A 103      59.940 -47.687  81.396  1.00 22.91           O  
ATOM    774  CB  SER A 103      59.507 -44.844  82.607  1.00 22.47           C  
ATOM    775  OG  SER A 103      59.335 -44.167  83.845  1.00 23.81           O  
ATOM    776  N   MET A 104      61.502 -46.396  80.412  1.00 24.04           N  
ATOM    777  CA  MET A 104      61.655 -47.248  79.233  1.00 24.93           C  
ATOM    778  C   MET A 104      62.813 -48.232  79.399  1.00 22.09           C  
ATOM    779  O   MET A 104      62.712 -49.399  79.034  1.00 22.90           O  
ATOM    780  CB  MET A 104      61.856 -46.401  77.969  1.00 24.28           C  
ATOM    781  CG  MET A 104      60.581 -45.717  77.464  1.00 24.36           C  
ATOM    782  SD  MET A 104      59.315 -46.912  76.988  1.00 25.56           S  
ATOM    783  CE  MET A 104      58.020 -45.815  76.415  1.00 21.05           C  
ATOM    784  N   ARG A 105      63.912 -47.752  79.967  1.00 22.56           N  
ATOM    785  CA  ARG A 105      65.122 -48.560  80.136  1.00 20.13           C  
ATOM    786  C   ARG A 105      64.941 -49.794  81.021  1.00 18.87           C  
ATOM    787  O   ARG A 105      65.705 -50.755  80.941  1.00 20.19           O  
ATOM    788  CB  ARG A 105      66.239 -47.677  80.677  1.00 20.61           C  
ATOM    789  CG  ARG A 105      66.799 -46.749  79.625  1.00 25.19           C  
ATOM    790  CD  ARG A 105      67.395 -45.527  80.269  1.00 33.72           C  
ATOM    791  NE  ARG A 105      68.280 -45.857  81.375  1.00 41.63           N  
ATOM    792  CZ  ARG A 105      68.679 -44.978  82.287  1.00 50.39           C  
ATOM    793  NH1 ARG A 105      68.267 -43.717  82.222  1.00 49.22           N1+
ATOM    794  NH2 ARG A 105      69.485 -45.358  83.266  1.00 57.26           N  
ATOM    795  N   LEU A 106      63.907 -49.786  81.846  1.00 19.72           N  
ATOM    796  CA  LEU A 106      63.706 -50.882  82.772  1.00 18.77           C  
ATOM    797  C   LEU A 106      62.722 -51.907  82.234  1.00 19.44           C  
ATOM    798  O   LEU A 106      62.430 -52.913  82.888  1.00 19.34           O  
ATOM    799  CB  LEU A 106      63.223 -50.338  84.106  1.00 21.26           C  
ATOM    800  CG  LEU A 106      64.386 -50.045  85.035  1.00 24.93           C  
ATOM    801  CD1 LEU A 106      65.226 -48.919  84.514  1.00 27.30           C  
ATOM    802  CD2 LEU A 106      63.825 -49.656  86.316  1.00 29.65           C  
ATOM    803  N   ARG A 107      62.226 -51.656  81.032  1.00 16.98           N  
ATOM    804  CA  ARG A 107      61.229 -52.530  80.441  1.00 23.62           C  
ATOM    805  C   ARG A 107      61.868 -53.713  79.729  1.00 26.97           C  
ATOM    806  O   ARG A 107      62.991 -53.625  79.231  1.00 27.75           O  
ATOM    807  CB  ARG A 107      60.315 -51.745  79.491  1.00 20.66           C  
ATOM    808  CG  ARG A 107      59.785 -50.446  80.084  1.00 19.95           C  
ATOM    809  CD  ARG A 107      58.615 -50.638  81.071  1.00 23.95           C  
ATOM    810  NE  ARG A 107      58.952 -51.327  82.321  1.00 23.55           N  
ATOM    811  CZ  ARG A 107      59.319 -50.717  83.448  1.00 22.18           C  
ATOM    812  NH1 ARG A 107      59.430 -49.397  83.478  1.00 24.57           N1+
ATOM    813  NH2 ARG A 107      59.581 -51.425  84.545  1.00 19.80           N  
ATOM    814  N   SER A 108      61.135 -54.820  79.695  1.00 27.03           N  
ATOM    815  CA  SER A 108      61.593 -56.049  79.065  1.00 24.41           C  
ATOM    816  C   SER A 108      61.196 -56.014  77.598  1.00 23.81           C  
ATOM    817  O   SER A 108      60.372 -55.194  77.198  1.00 20.84           O  
ATOM    818  CB  SER A 108      60.922 -57.236  79.731  1.00 21.23           C  
ATOM    819  OG  SER A 108      59.529 -57.211  79.447  1.00 19.84           O  
ATOM    820  N   VAL A 109      61.777 -56.911  76.804  1.00 22.60           N  
ATOM    821  CA  VAL A 109      61.479 -56.993  75.377  1.00 22.32           C  
ATOM    822  C   VAL A 109      59.987 -57.253  75.137  1.00 26.39           C  
ATOM    823  O   VAL A 109      59.415 -56.781  74.153  1.00 27.30           O  
ATOM    824  CB  VAL A 109      62.351 -58.065  74.660  1.00 23.42           C  
ATOM    825  CG1 VAL A 109      62.035 -59.482  75.157  1.00 24.84           C  
ATOM    826  CG2 VAL A 109      62.166 -57.990  73.157  1.00 24.43           C  
ATOM    827  N   GLU A 110      59.359 -57.997  76.047  1.00 28.35           N  
ATOM    828  CA  GLU A 110      57.931 -58.291  75.942  1.00 26.03           C  
ATOM    829  C   GLU A 110      57.085 -57.054  76.195  1.00 21.00           C  
ATOM    830  O   GLU A 110      56.065 -56.866  75.547  1.00 23.93           O  
ATOM    831  CB  GLU A 110      57.517 -59.425  76.880  1.00 27.08           C  
ATOM    832  CG  GLU A 110      57.848 -60.817  76.364  1.00 35.32           C  
ATOM    833  CD  GLU A 110      57.589 -61.906  77.397  1.00 44.13           C  
ATOM    834  OE1 GLU A 110      56.418 -62.309  77.570  1.00 45.92           O  
ATOM    835  OE2 GLU A 110      58.561 -62.355  78.037  1.00 49.22           O1-
ATOM    836  N   GLU A 111      57.512 -56.208  77.128  1.00 22.15           N  
ATOM    837  CA  GLU A 111      56.802 -54.959  77.400  1.00 20.22           C  
ATOM    838  C   GLU A 111      56.997 -53.953  76.285  1.00 19.85           C  
ATOM    839  O   GLU A 111      56.079 -53.231  75.921  1.00 20.45           O  
ATOM    840  CB  GLU A 111      57.250 -54.365  78.735  1.00 19.04           C  
ATOM    841  CG  GLU A 111      56.794 -55.198  79.898  1.00 24.75           C  
ATOM    842  CD  GLU A 111      57.455 -54.823  81.200  1.00 30.95           C  
ATOM    843  OE1 GLU A 111      58.564 -54.247  81.176  1.00 29.12           O  
ATOM    844  OE2 GLU A 111      56.846 -55.115  82.245  1.00 33.58           O1-
ATOM    845  N   LEU A 112      58.208 -53.902  75.748  1.00 21.84           N  
ATOM    846  CA  LEU A 112      58.504 -52.991  74.651  1.00 23.52           C  
ATOM    847  C   LEU A 112      57.710 -53.371  73.405  1.00 20.06           C  
ATOM    848  O   LEU A 112      57.234 -52.504  72.681  1.00 19.89           O  
ATOM    849  CB  LEU A 112      60.002 -52.992  74.340  1.00 21.73           C  
ATOM    850  CG  LEU A 112      60.922 -52.316  75.350  1.00 19.40           C  
ATOM    851  CD1 LEU A 112      62.369 -52.516  74.936  1.00 21.74           C  
ATOM    852  CD2 LEU A 112      60.583 -50.844  75.455  1.00 18.34           C  
ATOM    853  N   THR A 113      57.589 -54.668  73.148  1.00 23.10           N  
ATOM    854  CA  THR A 113      56.760 -55.138  72.040  1.00 25.17           C  
ATOM    855  C   THR A 113      55.320 -54.667  72.227  1.00 24.30           C  
ATOM    856  O   THR A 113      54.701 -54.191  71.283  1.00 23.42           O  
ATOM    857  CB  THR A 113      56.782 -56.676  71.891  1.00 27.25           C  
ATOM    858  CG2 THR A 113      56.252 -57.094  70.499  1.00 27.20           C  
ATOM    859  OG1 THR A 113      58.120 -57.160  72.049  1.00 27.34           O  
ATOM    860  N   GLN A 114      54.807 -54.786  73.454  1.00 21.95           N  
ATOM    861  CA  GLN A 114      53.460 -54.313  73.779  1.00 23.68           C  
ATOM    862  C   GLN A 114      53.262 -52.821  73.509  1.00 19.21           C  
ATOM    863  O   GLN A 114      52.262 -52.413  72.930  1.00 24.39           O  
ATOM    864  CB  GLN A 114      53.105 -54.630  75.233  1.00 29.35           C  
ATOM    865  CG  GLN A 114      53.061 -56.113  75.571  1.00 42.74           C  
ATOM    866  CD  GLN A 114      51.646 -56.662  75.654  1.00 55.73           C  
ATOM    867  NE2 GLN A 114      51.517 -57.888  76.167  1.00 57.60           N  
ATOM    868  OE1 GLN A 114      50.682 -55.997  75.264  1.00 59.91           O  
ATOM    869  N   PHE A 115      54.208 -52.007  73.952  1.00 21.35           N  
ATOM    870  CA  PHE A 115      54.124 -50.567  73.759  1.00 19.47           C  
ATOM    871  C   PHE A 115      54.180 -50.175  72.283  1.00 20.42           C  
ATOM    872  O   PHE A 115      53.412 -49.325  71.832  1.00 19.53           O  
ATOM    873  CB  PHE A 115      55.234 -49.878  74.540  1.00 19.17           C  
ATOM    874  CG  PHE A 115      55.394 -48.439  74.209  1.00 21.40           C  
ATOM    875  CD1 PHE A 115      54.392 -47.529  74.515  1.00 19.91           C  
ATOM    876  CD2 PHE A 115      56.545 -47.986  73.596  1.00 21.11           C  
ATOM    877  CE1 PHE A 115      54.538 -46.196  74.211  1.00 17.58           C  
ATOM    878  CE2 PHE A 115      56.686 -46.656  73.285  1.00 24.68           C  
ATOM    879  CZ  PHE A 115      55.683 -45.760  73.603  1.00 19.60           C  
ATOM    880  N   PHE A 116      55.086 -50.794  71.529  1.00 20.82           N  
ATOM    881  CA  PHE A 116      55.192 -50.515  70.098  1.00 20.67           C  
ATOM    882  C   PHE A 116      53.914 -50.943  69.365  1.00 22.56           C  
ATOM    883  O   PHE A 116      53.454 -50.260  68.451  1.00 19.90           O  
ATOM    884  CB  PHE A 116      56.411 -51.215  69.478  1.00 20.30           C  
ATOM    885  CG  PHE A 116      57.737 -50.741  70.013  1.00 21.00           C  
ATOM    886  CD1 PHE A 116      57.828 -49.603  70.800  1.00 22.55           C  
ATOM    887  CD2 PHE A 116      58.896 -51.439  69.729  1.00 23.71           C  
ATOM    888  CE1 PHE A 116      59.043 -49.176  71.293  1.00 23.52           C  
ATOM    889  CE2 PHE A 116      60.128 -51.012  70.218  1.00 27.66           C  
ATOM    890  CZ  PHE A 116      60.201 -49.876  70.998  1.00 24.31           C  
ATOM    891  N   LEU A 117      53.346 -52.074  69.772  1.00 25.14           N  
ATOM    892  CA  LEU A 117      52.115 -52.557  69.157  1.00 25.56           C  
ATOM    893  C   LEU A 117      50.916 -51.682  69.524  1.00 25.93           C  
ATOM    894  O   LEU A 117      49.995 -51.531  68.732  1.00 29.03           O  
ATOM    895  CB  LEU A 117      51.857 -54.018  69.527  1.00 25.11           C  
ATOM    896  CG  LEU A 117      52.682 -55.067  68.767  1.00 25.42           C  
ATOM    897  CD1 LEU A 117      52.395 -56.470  69.302  1.00 25.57           C  
ATOM    898  CD2 LEU A 117      52.413 -55.001  67.271  1.00 22.29           C  
ATOM    899  N   ARG A 118      50.942 -51.102  70.722  1.00 23.28           N  
ATOM    900  CA  ARG A 118      49.921 -50.154  71.137  1.00 20.16           C  
ATOM    901  C   ARG A 118      49.874 -49.007  70.147  1.00 21.41           C  
ATOM    902  O   ARG A 118      48.819 -48.684  69.584  1.00 22.27           O  
ATOM    903  CB  ARG A 118      50.238 -49.609  72.531  1.00 23.09           C  
ATOM    904  CG  ARG A 118      49.119 -48.770  73.141  1.00 23.32           C  
ATOM    905  CD  ARG A 118      49.666 -47.661  74.002  1.00 24.98           C  
ATOM    906  NE  ARG A 118      48.638 -47.103  74.880  1.00 27.69           N  
ATOM    907  CZ  ARG A 118      47.939 -46.003  74.620  1.00 27.20           C  
ATOM    908  NH1 ARG A 118      48.161 -45.325  73.502  1.00 22.11           N1+
ATOM    909  NH2 ARG A 118      47.023 -45.582  75.485  1.00 28.20           N  
ATOM    910  N   GLU A 119      51.039 -48.415  69.916  1.00 21.03           N  
ATOM    911  CA  GLU A 119      51.143 -47.203  69.123  1.00 23.10           C  
ATOM    912  C   GLU A 119      50.825 -47.454  67.665  1.00 23.96           C  
ATOM    913  O   GLU A 119      50.414 -46.547  66.955  1.00 27.18           O  
ATOM    914  CB  GLU A 119      52.537 -46.574  69.274  1.00 24.00           C  
ATOM    915  CG  GLU A 119      52.865 -46.181  70.713  1.00 25.21           C  
ATOM    916  CD  GLU A 119      53.891 -45.066  70.817  1.00 26.61           C  
ATOM    917  OE1 GLU A 119      54.934 -45.133  70.129  1.00 24.58           O  
ATOM    918  OE2 GLU A 119      53.645 -44.115  71.595  1.00 27.01           O1-
ATOM    919  N   ILE A 120      51.010 -48.694  67.223  1.00 27.26           N  
ATOM    920  CA  ILE A 120      50.678 -49.079  65.856  1.00 24.09           C  
ATOM    921  C   ILE A 120      49.211 -49.468  65.699  1.00 24.45           C  
ATOM    922  O   ILE A 120      48.571 -49.123  64.700  1.00 25.14           O  
ATOM    923  CB  ILE A 120      51.552 -50.264  65.362  1.00 24.56           C  
ATOM    924  CG1 ILE A 120      53.009 -49.831  65.165  1.00 21.35           C  
ATOM    925  CG2 ILE A 120      51.015 -50.830  64.048  1.00 23.14           C  
ATOM    926  CD1 ILE A 120      53.952 -51.012  65.080  1.00 21.92           C  
ATOM    927  N   GLN A 121      48.686 -50.197  66.682  1.00 20.03           N  
ATOM    928  CA  GLN A 121      47.385 -50.849  66.543  1.00 20.43           C  
ATOM    929  C   GLN A 121      46.264 -50.107  67.257  1.00 25.20           C  
ATOM    930  O   GLN A 121      45.117 -50.112  66.801  1.00 26.56           O  
ATOM    931  CB  GLN A 121      47.449 -52.270  67.097  1.00 21.12           C  
ATOM    932  CG  GLN A 121      48.411 -53.181  66.381  1.00 27.09           C  
ATOM    933  CD  GLN A 121      48.462 -54.547  67.011  1.00 28.16           C  
ATOM    934  NE2 GLN A 121      48.437 -55.584  66.189  1.00 28.20           N  
ATOM    935  OE1 GLN A 121      48.502 -54.670  68.231  1.00 32.72           O  
ATOM    936  N   TYR A 122      46.598 -49.503  68.394  1.00 26.04           N  
ATOM    937  CA  TYR A 122      45.616 -48.806  69.201  1.00 27.17           C  
ATOM    938  C   TYR A 122      45.661 -47.319  68.891  1.00 26.46           C  
ATOM    939  O   TYR A 122      44.651 -46.721  68.525  1.00 32.05           O  
ATOM    940  CB  TYR A 122      45.858 -49.061  70.694  1.00 28.21           C  
ATOM    941  CG  TYR A 122      44.950 -48.263  71.605  1.00 31.88           C  
ATOM    942  CD1 TYR A 122      43.686 -48.733  71.947  1.00 37.29           C  
ATOM    943  CD2 TYR A 122      45.351 -47.033  72.118  1.00 31.91           C  
ATOM    944  CE1 TYR A 122      42.848 -48.003  72.786  1.00 40.20           C  
ATOM    945  CE2 TYR A 122      44.521 -46.295  72.951  1.00 37.41           C  
ATOM    946  CZ  TYR A 122      43.274 -46.788  73.284  1.00 39.38           C  
ATOM    947  OH  TYR A 122      42.449 -46.059  74.102  1.00 40.88           O  
ATOM    948  N   GLY A 123      46.841 -46.725  69.028  1.00 21.31           N  
ATOM    949  CA  GLY A 123      47.007 -45.304  68.757  1.00 20.83           C  
ATOM    950  C   GLY A 123      48.049 -44.666  69.657  1.00 20.67           C  
ATOM    951  O   GLY A 123      48.368 -45.195  70.717  1.00 19.05           O  
ATOM    952  N   ILE A 124      48.585 -43.527  69.228  1.00 21.81           N  
ATOM    953  CA  ILE A 124      49.553 -42.779  70.012  1.00 24.58           C  
ATOM    954  C   ILE A 124      48.869 -41.922  71.083  1.00 27.35           C  
ATOM    955  O   ILE A 124      47.992 -41.103  70.780  1.00 27.94           O  
ATOM    956  CB  ILE A 124      50.442 -41.896  69.114  1.00 24.43           C  
ATOM    957  CG1 ILE A 124      51.252 -42.769  68.150  1.00 23.49           C  
ATOM    958  CG2 ILE A 124      51.382 -41.055  69.960  1.00 27.04           C  
ATOM    959  CD1 ILE A 124      51.670 -42.065  66.859  1.00 17.22           C  
ATOM    960  N   GLU A 125      49.281 -42.124  72.334  1.00 27.29           N  
ATOM    961  CA  GLU A 125      48.689 -41.438  73.477  1.00 27.33           C  
ATOM    962  C   GLU A 125      47.169 -41.622  73.526  1.00 24.97           C  
ATOM    963  O   GLU A 125      46.676 -42.748  73.431  1.00 23.67           O  
ATOM    964  CB  GLU A 125      49.097 -39.966  73.478  1.00 28.44           C  
ATOM    965  CG  GLU A 125      50.613 -39.789  73.624  1.00 31.18           C  
ATOM    966  CD  GLU A 125      51.139 -38.486  73.042  1.00 36.47           C  
ATOM    967  OE1 GLU A 125      50.491 -37.919  72.136  1.00 44.17           O  
ATOM    968  OE2 GLU A 125      52.206 -38.029  73.491  1.00 33.47           O1-
ATOM    969  N   ASP A 126      46.430 -40.532  73.681  1.00 24.92           N  
ATOM    970  CA  ASP A 126      44.972 -40.620  73.704  1.00 27.02           C  
ATOM    971  C   ASP A 126      44.396 -40.011  72.426  1.00 30.48           C  
ATOM    972  O   ASP A 126      43.266 -39.514  72.418  1.00 27.46           O  
ATOM    973  CB  ASP A 126      44.426 -39.875  74.910  1.00 26.64           C  
ATOM    974  CG  ASP A 126      44.870 -38.432  74.923  1.00 31.18           C  
ATOM    975  OD1 ASP A 126      45.824 -38.114  74.183  1.00 29.64           O  
ATOM    976  OD2 ASP A 126      44.286 -37.620  75.671  1.00 34.97           O1-
ATOM    977  N   THR A 127      45.184 -40.053  71.350  1.00 27.59           N  
ATOM    978  CA  THR A 127      44.814 -39.406  70.096  1.00 24.83           C  
ATOM    979  C   THR A 127      44.099 -40.325  69.104  1.00 24.02           C  
ATOM    980  O   THR A 127      43.409 -39.852  68.195  1.00 25.25           O  
ATOM    981  CB  THR A 127      46.043 -38.808  69.411  1.00 23.08           C  
ATOM    982  CG2 THR A 127      46.759 -37.842  70.360  1.00 18.88           C  
ATOM    983  OG1 THR A 127      46.936 -39.863  69.015  1.00 24.86           O  
ATOM    984  N   GLY A 128      44.266 -41.634  69.272  1.00 23.46           N  
ATOM    985  CA  GLY A 128      43.726 -42.595  68.328  1.00 22.45           C  
ATOM    986  C   GLY A 128      44.517 -42.632  67.028  1.00 24.14           C  
ATOM    987  O   GLY A 128      44.141 -43.333  66.090  1.00 23.26           O  
ATOM    988  N   ILE A 129      45.612 -41.874  66.978  1.00 25.76           N  
ATOM    989  CA  ILE A 129      46.486 -41.814  65.810  1.00 24.55           C  
ATOM    990  C   ILE A 129      47.497 -42.956  65.829  1.00 22.39           C  
ATOM    991  O   ILE A 129      48.237 -43.121  66.790  1.00 22.28           O  
ATOM    992  CB  ILE A 129      47.254 -40.476  65.743  1.00 24.81           C  
ATOM    993  CG1 ILE A 129      46.278 -39.311  65.519  1.00 26.11           C  
ATOM    994  CG2 ILE A 129      48.307 -40.536  64.643  1.00 22.48           C  
ATOM    995  CD1 ILE A 129      46.936 -37.955  65.431  1.00 25.84           C  
ATOM    996  N   ARG A 130      47.536 -43.737  64.758  1.00 22.22           N  
ATOM    997  CA  ARG A 130      48.377 -44.920  64.733  1.00 20.25           C  
ATOM    998  C   ARG A 130      49.692 -44.712  63.965  1.00 20.77           C  
ATOM    999  O   ARG A 130      49.712 -44.123  62.886  1.00 22.49           O  
ATOM   1000  CB  ARG A 130      47.584 -46.103  64.182  1.00 23.12           C  
ATOM   1001  CG  ARG A 130      46.435 -46.522  65.075  1.00 24.70           C  
ATOM   1002  CD  ARG A 130      45.639 -47.649  64.468  1.00 30.04           C  
ATOM   1003  NE  ARG A 130      44.791 -47.190  63.375  1.00 39.23           N  
ATOM   1004  CZ  ARG A 130      44.224 -48.000  62.482  1.00 46.01           C  
ATOM   1005  NH1 ARG A 130      44.425 -49.312  62.556  1.00 48.01           N1+
ATOM   1006  NH2 ARG A 130      43.465 -47.497  61.512  1.00 44.54           N  
ATOM   1007  N   ALA A 131      50.790 -45.183  64.549  1.00 21.46           N  
ATOM   1008  CA  ALA A 131      52.104 -45.096  63.915  1.00 24.17           C  
ATOM   1009  C   ALA A 131      52.126 -45.928  62.641  1.00 25.40           C  
ATOM   1010  O   ALA A 131      51.527 -47.005  62.591  1.00 25.57           O  
ATOM   1011  CB  ALA A 131      53.189 -45.577  64.875  1.00 23.91           C  
ATOM   1012  N   GLY A 132      52.820 -45.438  61.616  1.00 17.28           N  
ATOM   1013  CA  GLY A 132      52.938 -46.172  60.364  1.00 19.00           C  
ATOM   1014  C   GLY A 132      54.341 -46.696  60.096  1.00 22.30           C  
ATOM   1015  O   GLY A 132      54.622 -47.195  59.005  1.00 28.57           O  
ATOM   1016  N   ILE A 133      55.217 -46.584  61.097  1.00 22.28           N  
ATOM   1017  CA  ILE A 133      56.616 -47.017  60.993  1.00 17.93           C  
ATOM   1018  C   ILE A 133      57.232 -47.220  62.397  1.00 22.38           C  
ATOM   1019  O   ILE A 133      56.778 -46.613  63.380  1.00 21.89           O  
ATOM   1020  CB  ILE A 133      57.457 -46.012  60.146  1.00 22.91           C  
ATOM   1021  CG1 ILE A 133      58.815 -46.600  59.753  1.00 23.55           C  
ATOM   1022  CG2 ILE A 133      57.620 -44.653  60.856  1.00 17.38           C  
ATOM   1023  CD1 ILE A 133      59.527 -45.808  58.687  1.00 25.60           C  
ATOM   1024  N   ILE A 134      58.236 -48.096  62.494  1.00 19.79           N  
ATOM   1025  CA  ILE A 134      58.976 -48.296  63.744  1.00 18.37           C  
ATOM   1026  C   ILE A 134      60.404 -47.763  63.561  1.00 18.63           C  
ATOM   1027  O   ILE A 134      61.090 -48.168  62.634  1.00 22.69           O  
ATOM   1028  CB  ILE A 134      59.020 -49.808  64.155  1.00 19.13           C  
ATOM   1029  CG1 ILE A 134      57.625 -50.429  64.122  1.00 17.11           C  
ATOM   1030  CG2 ILE A 134      59.614 -49.993  65.548  1.00 21.47           C  
ATOM   1031  CD1 ILE A 134      57.651 -51.909  63.760  1.00 17.93           C  
ATOM   1032  N   LYS A 135      60.846 -46.903  64.471  1.00 19.47           N  
ATOM   1033  CA  LYS A 135      62.180 -46.338  64.406  1.00 23.12           C  
ATOM   1034  C   LYS A 135      63.006 -46.858  65.548  1.00 23.38           C  
ATOM   1035  O   LYS A 135      62.537 -46.818  66.704  1.00 27.00           O  
ATOM   1036  CB  LYS A 135      62.035 -44.820  64.497  1.00 23.36           C  
ATOM   1037  CG  LYS A 135      63.316 -44.098  64.897  1.00 22.76           C  
ATOM   1038  CD  LYS A 135      64.344 -44.143  63.774  1.00 25.64           C  
ATOM   1039  CE  LYS A 135      65.531 -43.244  64.086  1.00 27.24           C  
ATOM   1040  NZ  LYS A 135      65.211 -41.847  63.889  1.00 27.07           N1+
ATOM   1041  N   VAL A 136      64.216 -47.341  65.270  1.00 22.56           N  
ATOM   1042  CA  VAL A 136      65.113 -47.762  66.335  1.00 21.50           C  
ATOM   1043  C   VAL A 136      66.485 -47.155  66.093  1.00 23.56           C  
ATOM   1044  O   VAL A 136      66.744 -46.610  65.012  1.00 24.37           O  
ATOM   1045  CB  VAL A 136      65.204 -49.301  66.461  1.00 21.90           C  
ATOM   1046  CG1 VAL A 136      63.847 -49.886  66.796  1.00 20.71           C  
ATOM   1047  CG2 VAL A 136      65.743 -49.922  65.191  1.00 24.98           C  
ATOM   1048  N   ALA A 137      67.356 -47.230  67.101  1.00 24.28           N  
ATOM   1049  CA  ALA A 137      68.645 -46.551  67.047  1.00 22.79           C  
ATOM   1050  C   ALA A 137      69.756 -47.295  67.758  1.00 22.55           C  
ATOM   1051  O   ALA A 137      69.560 -47.822  68.844  1.00 27.91           O  
ATOM   1052  CB  ALA A 137      68.522 -45.167  67.642  1.00 16.41           C  
ATOM   1053  N   THR A 138      70.930 -47.303  67.140  1.00 19.21           N  
ATOM   1054  CA  THR A 138      72.163 -47.677  67.815  1.00 21.64           C  
ATOM   1055  C   THR A 138      73.222 -46.633  67.520  1.00 23.23           C  
ATOM   1056  O   THR A 138      73.114 -45.889  66.545  1.00 24.89           O  
ATOM   1057  CB  THR A 138      72.683 -49.051  67.361  1.00 24.58           C  
ATOM   1058  CG2 THR A 138      71.722 -50.142  67.795  1.00 22.58           C  
ATOM   1059  OG1 THR A 138      72.819 -49.066  65.931  1.00 23.11           O  
ATOM   1060  N   THR A 139      74.244 -46.561  68.362  1.00 27.07           N  
ATOM   1061  CA  THR A 139      75.385 -45.683  68.113  1.00 34.94           C  
ATOM   1062  C   THR A 139      76.640 -46.492  68.376  1.00 34.74           C  
ATOM   1063  O   THR A 139      77.210 -46.448  69.464  1.00 34.51           O  
ATOM   1064  CB  THR A 139      75.367 -44.428  69.007  1.00 41.12           C  
ATOM   1065  CG2 THR A 139      74.416 -43.387  68.442  1.00 41.45           C  
ATOM   1066  OG1 THR A 139      74.948 -44.782  70.329  1.00 48.00           O  
ATOM   1067  N   GLY A 140      77.057 -47.251  67.368  1.00 30.36           N  
ATOM   1068  CA  GLY A 140      78.031 -48.307  67.568  1.00 30.99           C  
ATOM   1069  C   GLY A 140      77.346 -49.591  68.022  1.00 30.51           C  
ATOM   1070  O   GLY A 140      76.131 -49.767  67.832  1.00 26.23           O  
ATOM   1071  N   LYS A 141      78.125 -50.488  68.618  1.00 26.46           N  
ATOM   1072  CA  LYS A 141      77.609 -51.738  69.168  1.00 29.81           C  
ATOM   1073  C   LYS A 141      76.431 -51.504  70.118  1.00 27.02           C  
ATOM   1074  O   LYS A 141      76.514 -50.692  71.035  1.00 28.86           O  
ATOM   1075  CB  LYS A 141      78.728 -52.471  69.915  1.00 37.46           C  
ATOM   1076  CG  LYS A 141      78.532 -53.977  70.087  1.00 42.58           C  
ATOM   1077  CD  LYS A 141      79.179 -54.497  71.375  1.00 48.44           C  
ATOM   1078  CE  LYS A 141      80.652 -54.080  71.524  1.00 55.47           C  
ATOM   1079  NZ  LYS A 141      80.889 -52.756  72.200  1.00 56.15           N1+
ATOM   1080  N   ALA A 142      75.339 -52.223  69.891  1.00 25.38           N  
ATOM   1081  CA  ALA A 142      74.124 -52.090  70.695  1.00 27.15           C  
ATOM   1082  C   ALA A 142      74.360 -52.335  72.183  1.00 30.06           C  
ATOM   1083  O   ALA A 142      75.080 -53.253  72.562  1.00 29.66           O  
ATOM   1084  CB  ALA A 142      73.040 -53.039  70.179  1.00 27.37           C  
ATOM   1085  N   THR A 143      73.734 -51.509  73.018  1.00 28.39           N  
ATOM   1086  CA  THR A 143      73.767 -51.703  74.461  1.00 25.75           C  
ATOM   1087  C   THR A 143      72.822 -52.854  74.785  1.00 27.16           C  
ATOM   1088  O   THR A 143      72.079 -53.301  73.910  1.00 25.83           O  
ATOM   1089  CB  THR A 143      73.369 -50.410  75.200  1.00 25.07           C  
ATOM   1090  CG2 THR A 143      74.221 -49.247  74.713  1.00 24.01           C  
ATOM   1091  OG1 THR A 143      71.995 -50.112  74.953  1.00 26.05           O  
ATOM   1092  N   PRO A 144      72.880 -53.387  76.017  1.00 28.28           N  
ATOM   1093  CA  PRO A 144      71.932 -54.469  76.323  1.00 28.67           C  
ATOM   1094  C   PRO A 144      70.479 -54.057  76.067  1.00 28.20           C  
ATOM   1095  O   PRO A 144      69.683 -54.864  75.573  1.00 24.61           O  
ATOM   1096  CB  PRO A 144      72.169 -54.719  77.813  1.00 27.60           C  
ATOM   1097  CG  PRO A 144      73.629 -54.397  77.995  1.00 27.65           C  
ATOM   1098  CD  PRO A 144      73.904 -53.229  77.072  1.00 25.09           C  
ATOM   1099  N   PHE A 145      70.154 -52.801  76.373  1.00 25.93           N  
ATOM   1100  CA  PHE A 145      68.797 -52.311  76.186  1.00 27.47           C  
ATOM   1101  C   PHE A 145      68.448 -52.131  74.702  1.00 24.46           C  
ATOM   1102  O   PHE A 145      67.318 -52.372  74.294  1.00 26.68           O  
ATOM   1103  CB  PHE A 145      68.553 -51.014  76.974  1.00 25.85           C  
ATOM   1104  CG  PHE A 145      67.178 -50.430  76.761  1.00 21.25           C  
ATOM   1105  CD1 PHE A 145      66.053 -51.075  77.253  1.00 19.53           C  
ATOM   1106  CD2 PHE A 145      67.011 -49.251  76.051  1.00 22.28           C  
ATOM   1107  CE1 PHE A 145      64.777 -50.549  77.038  1.00 18.79           C  
ATOM   1108  CE2 PHE A 145      65.743 -48.719  75.844  1.00 19.03           C  
ATOM   1109  CZ  PHE A 145      64.630 -49.373  76.338  1.00 18.69           C  
ATOM   1110  N   GLN A 146      69.414 -51.710  73.898  1.00 24.24           N  
ATOM   1111  CA  GLN A 146      69.162 -51.505  72.474  1.00 23.28           C  
ATOM   1112  C   GLN A 146      68.907 -52.824  71.738  1.00 21.27           C  
ATOM   1113  O   GLN A 146      68.163 -52.861  70.754  1.00 20.27           O  
ATOM   1114  CB  GLN A 146      70.293 -50.696  71.831  1.00 22.56           C  
ATOM   1115  CG  GLN A 146      70.336 -49.253  72.329  1.00 24.40           C  
ATOM   1116  CD  GLN A 146      71.594 -48.511  71.910  1.00 24.49           C  
ATOM   1117  NE2 GLN A 146      71.581 -47.196  72.059  1.00 26.05           N  
ATOM   1118  OE1 GLN A 146      72.563 -49.114  71.457  1.00 23.80           O  
ATOM   1119  N   GLU A 147      69.520 -53.904  72.217  1.00 21.93           N  
ATOM   1120  CA  GLU A 147      69.169 -55.246  71.760  1.00 24.13           C  
ATOM   1121  C   GLU A 147      67.688 -55.560  72.003  1.00 25.15           C  
ATOM   1122  O   GLU A 147      67.008 -56.084  71.124  1.00 28.02           O  
ATOM   1123  CB  GLU A 147      70.029 -56.309  72.444  1.00 24.03           C  
ATOM   1124  CG  GLU A 147      71.506 -56.165  72.188  1.00 30.17           C  
ATOM   1125  CD  GLU A 147      72.280 -57.421  72.550  1.00 37.62           C  
ATOM   1126  OE1 GLU A 147      71.676 -58.360  73.115  1.00 41.11           O  
ATOM   1127  OE2 GLU A 147      73.493 -57.470  72.259  1.00 38.23           O1-
ATOM   1128  N   LEU A 148      67.194 -55.258  73.200  1.00 22.28           N  
ATOM   1129  CA  LEU A 148      65.777 -55.465  73.505  1.00 20.64           C  
ATOM   1130  C   LEU A 148      64.874 -54.630  72.608  1.00 21.77           C  
ATOM   1131  O   LEU A 148      63.846 -55.120  72.151  1.00 23.32           O  
ATOM   1132  CB  LEU A 148      65.474 -55.115  74.952  1.00 17.90           C  
ATOM   1133  CG  LEU A 148      66.220 -55.905  76.017  1.00 24.37           C  
ATOM   1134  CD1 LEU A 148      65.584 -55.636  77.381  1.00 27.33           C  
ATOM   1135  CD2 LEU A 148      66.233 -57.394  75.692  1.00 26.72           C  
ATOM   1136  N   VAL A 149      65.254 -53.368  72.384  1.00 18.83           N  
ATOM   1137  CA  VAL A 149      64.508 -52.471  71.501  1.00 17.03           C  
ATOM   1138  C   VAL A 149      64.456 -53.026  70.074  1.00 19.74           C  
ATOM   1139  O   VAL A 149      63.404 -53.040  69.447  1.00 19.07           O  
ATOM   1140  CB  VAL A 149      65.097 -51.035  71.511  1.00 16.83           C  
ATOM   1141  CG1 VAL A 149      64.462 -50.170  70.432  1.00 20.94           C  
ATOM   1142  CG2 VAL A 149      64.908 -50.384  72.869  1.00 18.23           C  
ATOM   1143  N   LEU A 150      65.593 -53.493  69.566  1.00 21.84           N  
ATOM   1144  CA  LEU A 150      65.657 -54.046  68.214  1.00 26.20           C  
ATOM   1145  C   LEU A 150      64.803 -55.304  68.047  1.00 25.72           C  
ATOM   1146  O   LEU A 150      64.099 -55.449  67.046  1.00 26.85           O  
ATOM   1147  CB  LEU A 150      67.103 -54.350  67.825  1.00 28.46           C  
ATOM   1148  CG  LEU A 150      67.767 -53.349  66.875  1.00 33.08           C  
ATOM   1149  CD1 LEU A 150      67.771 -51.960  67.472  1.00 29.91           C  
ATOM   1150  CD2 LEU A 150      69.182 -53.804  66.549  1.00 34.29           C  
ATOM   1151  N   LYS A 151      64.883 -56.210  69.022  1.00 17.71           N  
ATOM   1152  CA  LYS A 151      64.080 -57.432  69.033  1.00 22.72           C  
ATOM   1153  C   LYS A 151      62.584 -57.125  69.076  1.00 23.63           C  
ATOM   1154  O   LYS A 151      61.788 -57.713  68.334  1.00 24.73           O  
ATOM   1155  CB  LYS A 151      64.456 -58.308  70.237  1.00 22.42           C  
ATOM   1156  CG  LYS A 151      65.832 -58.952  70.131  1.00 23.95           C  
ATOM   1157  CD  LYS A 151      66.102 -59.846  71.337  1.00 27.04           C  
ATOM   1158  CE  LYS A 151      67.550 -60.305  71.367  1.00 32.43           C  
ATOM   1159  NZ  LYS A 151      67.950 -60.913  70.070  1.00 36.60           N1+
ATOM   1160  N   ALA A 152      62.206 -56.202  69.950  1.00 19.94           N  
ATOM   1161  CA  ALA A 152      60.812 -55.796  70.084  1.00 21.27           C  
ATOM   1162  C   ALA A 152      60.284 -55.148  68.811  1.00 23.51           C  
ATOM   1163  O   ALA A 152      59.114 -55.291  68.480  1.00 25.40           O  
ATOM   1164  CB  ALA A 152      60.655 -54.850  71.244  1.00 25.52           C  
ATOM   1165  N   ALA A 153      61.144 -54.414  68.110  1.00 24.97           N  
ATOM   1166  CA  ALA A 153      60.759 -53.810  66.832  1.00 24.95           C  
ATOM   1167  C   ALA A 153      60.520 -54.868  65.758  1.00 17.55           C  
ATOM   1168  O   ALA A 153      59.535 -54.814  65.017  1.00 17.61           O  
ATOM   1169  CB  ALA A 153      61.813 -52.806  66.364  1.00 22.65           C  
ATOM   1170  N   ALA A 154      61.434 -55.821  65.674  1.00 17.70           N  
ATOM   1171  CA  ALA A 154      61.277 -56.940  64.760  1.00 24.82           C  
ATOM   1172  C   ALA A 154      59.944 -57.649  64.979  1.00 22.79           C  
ATOM   1173  O   ALA A 154      59.220 -57.931  64.025  1.00 22.75           O  
ATOM   1174  CB  ALA A 154      62.424 -57.910  64.933  1.00 25.48           C  
ATOM   1175  N   ARG A 155      59.626 -57.922  66.241  1.00 19.78           N  
ATOM   1176  CA  ARG A 155      58.398 -58.619  66.597  1.00 20.82           C  
ATOM   1177  C   ARG A 155      57.144 -57.800  66.274  1.00 19.68           C  
ATOM   1178  O   ARG A 155      56.182 -58.321  65.716  1.00 20.92           O  
ATOM   1179  CB  ARG A 155      58.430 -59.030  68.073  1.00 27.04           C  
ATOM   1180  CG  ARG A 155      59.529 -60.037  68.378  1.00 28.48           C  
ATOM   1181  CD  ARG A 155      59.740 -60.266  69.866  1.00 30.35           C  
ATOM   1182  NE  ARG A 155      60.991 -60.989  70.097  1.00 33.68           N  
ATOM   1183  CZ  ARG A 155      61.439 -61.386  71.287  1.00 35.17           C  
ATOM   1184  NH1 ARG A 155      60.745 -61.130  72.389  1.00 36.05           N1+
ATOM   1185  NH2 ARG A 155      62.592 -62.042  71.376  1.00 32.28           N  
ATOM   1186  N   ALA A 156      57.169 -56.514  66.604  1.00 18.01           N  
ATOM   1187  CA  ALA A 156      56.059 -55.632  66.290  1.00 18.98           C  
ATOM   1188  C   ALA A 156      55.810 -55.582  64.781  1.00 23.27           C  
ATOM   1189  O   ALA A 156      54.671 -55.670  64.326  1.00 23.16           O  
ATOM   1190  CB  ALA A 156      56.320 -54.234  66.834  1.00 18.54           C  
ATOM   1191  N   SER A 157      56.885 -55.433  64.011  1.00 17.92           N  
ATOM   1192  CA  SER A 157      56.788 -55.427  62.561  1.00 20.73           C  
ATOM   1193  C   SER A 157      56.213 -56.748  62.081  1.00 22.28           C  
ATOM   1194  O   SER A 157      55.361 -56.786  61.187  1.00 21.45           O  
ATOM   1195  CB  SER A 157      58.170 -55.202  61.934  1.00 22.77           C  
ATOM   1196  OG  SER A 157      58.092 -55.157  60.514  1.00 25.51           O  
ATOM   1197  N   LEU A 158      56.671 -57.838  62.690  1.00 22.36           N  
ATOM   1198  CA  LEU A 158      56.235 -59.172  62.283  1.00 23.83           C  
ATOM   1199  C   LEU A 158      54.742 -59.382  62.502  1.00 23.13           C  
ATOM   1200  O   LEU A 158      54.096 -60.111  61.750  1.00 25.65           O  
ATOM   1201  CB  LEU A 158      57.056 -60.256  62.995  1.00 25.23           C  
ATOM   1202  CG  LEU A 158      58.426 -60.557  62.380  1.00 21.84           C  
ATOM   1203  CD1 LEU A 158      59.299 -61.316  63.360  1.00 19.79           C  
ATOM   1204  CD2 LEU A 158      58.267 -61.313  61.064  1.00 19.17           C  
ATOM   1205  N   ALA A 159      54.192 -58.717  63.516  1.00 24.13           N  
ATOM   1206  CA  ALA A 159      52.772 -58.848  63.860  1.00 22.55           C  
ATOM   1207  C   ALA A 159      51.861 -57.887  63.085  1.00 23.39           C  
ATOM   1208  O   ALA A 159      50.649 -58.067  63.060  1.00 23.12           O  
ATOM   1209  CB  ALA A 159      52.579 -58.655  65.369  1.00 19.56           C  
ATOM   1210  N   THR A 160      52.443 -56.873  62.452  1.00 24.99           N  
ATOM   1211  CA  THR A 160      51.648 -55.821  61.824  1.00 23.17           C  
ATOM   1212  C   THR A 160      51.977 -55.572  60.356  1.00 20.39           C  
ATOM   1213  O   THR A 160      51.143 -55.043  59.613  1.00 20.12           O  
ATOM   1214  CB  THR A 160      51.798 -54.472  62.563  1.00 21.12           C  
ATOM   1215  CG2 THR A 160      51.226 -54.547  63.978  1.00 21.83           C  
ATOM   1216  OG1 THR A 160      53.184 -54.112  62.616  1.00 20.95           O  
ATOM   1217  N   GLY A 161      53.195 -55.909  59.947  1.00 18.59           N  
ATOM   1218  CA  GLY A 161      53.628 -55.641  58.579  1.00 24.67           C  
ATOM   1219  C   GLY A 161      54.112 -54.210  58.393  1.00 22.05           C  
ATOM   1220  O   GLY A 161      54.480 -53.774  57.295  1.00 20.68           O  
ATOM   1221  N   VAL A 162      54.106 -53.473  59.496  1.00 21.23           N  
ATOM   1222  CA  VAL A 162      54.621 -52.111  59.545  1.00 22.18           C  
ATOM   1223  C   VAL A 162      56.152 -52.182  59.564  1.00 24.31           C  
ATOM   1224  O   VAL A 162      56.720 -52.964  60.329  1.00 26.51           O  
ATOM   1225  CB  VAL A 162      54.049 -51.393  60.796  1.00 28.72           C  
ATOM   1226  CG1 VAL A 162      54.972 -50.296  61.310  1.00 27.96           C  
ATOM   1227  CG2 VAL A 162      52.627 -50.870  60.504  1.00 27.04           C  
ATOM   1228  N   PRO A 163      56.821 -51.388  58.706  1.00 24.08           N  
ATOM   1229  CA  PRO A 163      58.276 -51.498  58.489  1.00 24.46           C  
ATOM   1230  C   PRO A 163      59.147 -50.908  59.611  1.00 24.49           C  
ATOM   1231  O   PRO A 163      58.637 -50.197  60.459  1.00 20.85           O  
ATOM   1232  CB  PRO A 163      58.491 -50.722  57.188  1.00 17.50           C  
ATOM   1233  CG  PRO A 163      57.402 -49.706  57.177  1.00 20.12           C  
ATOM   1234  CD  PRO A 163      56.213 -50.332  57.874  1.00 20.87           C  
ATOM   1235  N   VAL A 164      60.444 -51.212  59.592  1.00 28.44           N  
ATOM   1236  CA  VAL A 164      61.394 -50.749  60.603  1.00 23.25           C  
ATOM   1237  C   VAL A 164      62.435 -49.856  59.951  1.00 22.60           C  
ATOM   1238  O   VAL A 164      62.943 -50.185  58.889  1.00 23.65           O  
ATOM   1239  CB  VAL A 164      62.157 -51.942  61.244  1.00 24.54           C  
ATOM   1240  CG1 VAL A 164      63.167 -51.442  62.275  1.00 21.94           C  
ATOM   1241  CG2 VAL A 164      61.197 -52.951  61.867  1.00 24.54           C  
ATOM   1242  N   THR A 165      62.761 -48.731  60.577  1.00 20.57           N  
ATOM   1243  CA  THR A 165      63.806 -47.854  60.059  1.00 19.02           C  
ATOM   1244  C   THR A 165      64.813 -47.515  61.181  1.00 18.58           C  
ATOM   1245  O   THR A 165      64.444 -47.364  62.329  1.00 16.65           O  
ATOM   1246  CB  THR A 165      63.197 -46.583  59.394  1.00 27.37           C  
ATOM   1247  CG2 THR A 165      62.531 -45.670  60.435  1.00 27.57           C  
ATOM   1248  OG1 THR A 165      64.213 -45.859  58.697  1.00 26.73           O  
ATOM   1249  N   THR A 166      66.097 -47.444  60.865  1.00 23.13           N  
ATOM   1250  CA  THR A 166      67.078 -47.326  61.933  1.00 21.35           C  
ATOM   1251  C   THR A 166      67.928 -46.077  61.862  1.00 21.87           C  
ATOM   1252  O   THR A 166      68.195 -45.555  60.784  1.00 22.25           O  
ATOM   1253  CB  THR A 166      68.046 -48.526  61.958  1.00 20.83           C  
ATOM   1254  CG2 THR A 166      67.307 -49.830  61.693  1.00 21.60           C  
ATOM   1255  OG1 THR A 166      69.065 -48.338  60.969  1.00 21.19           O  
ATOM   1256  N   HIS A 167      68.346 -45.606  63.035  1.00 22.42           N  
ATOM   1257  CA  HIS A 167      69.380 -44.591  63.140  1.00 19.94           C  
ATOM   1258  C   HIS A 167      70.662 -45.385  63.349  1.00 24.15           C  
ATOM   1259  O   HIS A 167      70.689 -46.331  64.146  1.00 23.67           O  
ATOM   1260  CB  HIS A 167      69.078 -43.667  64.327  1.00 20.18           C  
ATOM   1261  CG  HIS A 167      70.258 -42.895  64.836  1.00 21.90           C  
ATOM   1262  CD2 HIS A 167      71.374 -43.296  65.490  1.00 21.96           C  
ATOM   1263  ND1 HIS A 167      70.355 -41.521  64.726  1.00 22.28           N  
ATOM   1264  CE1 HIS A 167      71.486 -41.115  65.271  1.00 24.18           C  
ATOM   1265  NE2 HIS A 167      72.127 -42.173  65.737  1.00 25.17           N  
ATOM   1266  N   THR A 168      71.709 -45.040  62.605  1.00 22.69           N  
ATOM   1267  CA  THR A 168      72.996 -45.695  62.776  1.00 19.42           C  
ATOM   1268  C   THR A 168      74.111 -44.688  62.914  1.00 21.44           C  
ATOM   1269  O   THR A 168      73.958 -43.519  62.553  1.00 22.60           O  
ATOM   1270  CB  THR A 168      73.377 -46.564  61.564  1.00 22.62           C  
ATOM   1271  CG2 THR A 168      72.273 -47.551  61.208  1.00 22.31           C  
ATOM   1272  OG1 THR A 168      73.680 -45.722  60.443  1.00 20.57           O  
ATOM   1273  N   ALA A 169      75.236 -45.157  63.441  1.00 24.40           N  
ATOM   1274  CA  ALA A 169      76.529 -44.539  63.174  1.00 22.75           C  
ATOM   1275  C   ALA A 169      77.189 -45.354  62.059  1.00 23.46           C  
ATOM   1276  O   ALA A 169      77.745 -46.420  62.317  1.00 27.43           O  
ATOM   1277  CB  ALA A 169      77.383 -44.552  64.414  1.00 23.05           C  
ATOM   1278  N   ALA A 170      77.101 -44.857  60.827  1.00 23.68           N  
ATOM   1279  CA  ALA A 170      77.603 -45.549  59.630  1.00 20.73           C  
ATOM   1280  C   ALA A 170      79.080 -45.931  59.676  1.00 23.16           C  
ATOM   1281  O   ALA A 170      79.488 -46.959  59.118  1.00 22.52           O  
ATOM   1282  CB  ALA A 170      77.349 -44.700  58.409  1.00 19.22           C  
ATOM   1283  N   SER A 171      79.875 -45.091  60.327  1.00 24.70           N  
ATOM   1284  CA  SER A 171      81.306 -45.323  60.485  1.00 27.82           C  
ATOM   1285  C   SER A 171      81.618 -46.545  61.369  1.00 27.81           C  
ATOM   1286  O   SER A 171      82.702 -47.131  61.269  1.00 28.11           O  
ATOM   1287  CB  SER A 171      81.956 -44.081  61.090  1.00 29.27           C  
ATOM   1288  OG  SER A 171      81.373 -43.779  62.356  1.00 28.11           O  
ATOM   1289  N   GLN A 172      80.675 -46.910  62.238  1.00 23.63           N  
ATOM   1290  CA  GLN A 172      80.828 -48.069  63.121  1.00 21.63           C  
ATOM   1291  C   GLN A 172      80.213 -49.309  62.478  1.00 21.51           C  
ATOM   1292  O   GLN A 172      80.202 -50.389  63.080  1.00 24.17           O  
ATOM   1293  CB  GLN A 172      80.132 -47.800  64.460  1.00 20.57           C  
ATOM   1294  CG  GLN A 172      80.591 -46.520  65.124  1.00 22.82           C  
ATOM   1295  CD  GLN A 172      82.106 -46.406  65.132  1.00 28.92           C  
ATOM   1296  NE2 GLN A 172      82.749 -47.222  65.953  1.00 29.23           N  
ATOM   1297  OE1 GLN A 172      82.691 -45.596  64.402  1.00 28.85           O  
ATOM   1298  N   ARG A 173      79.696 -49.129  61.260  1.00 24.51           N  
ATOM   1299  CA  ARG A 173      78.972 -50.159  60.508  1.00 23.00           C  
ATOM   1300  C   ARG A 173      77.843 -50.803  61.314  1.00 27.18           C  
ATOM   1301  O   ARG A 173      77.729 -52.039  61.356  1.00 26.91           O  
ATOM   1302  CB  ARG A 173      79.921 -51.247  60.016  1.00 23.05           C  
ATOM   1303  CG  ARG A 173      80.751 -50.892  58.802  1.00 26.86           C  
ATOM   1304  CD  ARG A 173      81.433 -52.144  58.288  1.00 27.82           C  
ATOM   1305  NE  ARG A 173      82.366 -51.867  57.204  1.00 32.69           N  
ATOM   1306  CZ  ARG A 173      82.988 -52.814  56.512  1.00 39.11           C  
ATOM   1307  NH1 ARG A 173      82.763 -54.094  56.789  1.00 41.89           N1+
ATOM   1308  NH2 ARG A 173      83.831 -52.489  55.542  1.00 42.66           N  
ATOM   1309  N   ASP A 174      77.007 -49.976  61.942  1.00 26.67           N  
ATOM   1310  CA  ASP A 174      75.924 -50.493  62.781  1.00 28.18           C  
ATOM   1311  C   ASP A 174      74.972 -51.408  62.026  1.00 27.22           C  
ATOM   1312  O   ASP A 174      74.394 -52.326  62.610  1.00 26.08           O  
ATOM   1313  CB  ASP A 174      75.117 -49.357  63.404  1.00 30.91           C  
ATOM   1314  CG  ASP A 174      75.913 -48.559  64.390  1.00 31.62           C  
ATOM   1315  OD1 ASP A 174      77.072 -48.951  64.659  1.00 29.83           O  
ATOM   1316  OD2 ASP A 174      75.375 -47.551  64.899  1.00 31.97           O1-
ATOM   1317  N   GLY A 175      74.805 -51.149  60.733  1.00 21.58           N  
ATOM   1318  CA  GLY A 175      73.840 -51.899  59.949  1.00 22.78           C  
ATOM   1319  C   GLY A 175      74.065 -53.394  60.026  1.00 22.08           C  
ATOM   1320  O   GLY A 175      73.108 -54.168  60.037  1.00 20.93           O  
ATOM   1321  N   GLU A 176      75.336 -53.796  60.095  1.00 23.27           N  
ATOM   1322  CA  GLU A 176      75.697 -55.208  60.110  1.00 24.49           C  
ATOM   1323  C   GLU A 176      75.155 -55.943  61.343  1.00 22.14           C  
ATOM   1324  O   GLU A 176      74.622 -57.044  61.217  1.00 19.86           O  
ATOM   1325  CB  GLU A 176      77.210 -55.383  59.952  1.00 28.22           C  
ATOM   1326  CG  GLU A 176      77.673 -55.289  58.506  1.00 32.83           C  
ATOM   1327  CD  GLU A 176      79.186 -55.216  58.355  1.00 40.57           C  
ATOM   1328  OE1 GLU A 176      79.914 -55.431  59.358  1.00 38.70           O  
ATOM   1329  OE2 GLU A 176      79.645 -54.937  57.221  1.00 43.31           O1-
ATOM   1330  N   GLN A 177      75.274 -55.333  62.520  1.00 24.22           N  
ATOM   1331  CA  GLN A 177      74.689 -55.903  63.743  1.00 28.83           C  
ATOM   1332  C   GLN A 177      73.168 -55.768  63.799  1.00 28.05           C  
ATOM   1333  O   GLN A 177      72.475 -56.671  64.286  1.00 23.50           O  
ATOM   1334  CB  GLN A 177      75.272 -55.278  65.015  1.00 27.23           C  
ATOM   1335  CG  GLN A 177      74.666 -55.894  66.271  1.00 26.39           C  
ATOM   1336  CD  GLN A 177      75.145 -55.265  67.559  1.00 25.99           C  
ATOM   1337  NE2 GLN A 177      75.392 -56.105  68.555  1.00 25.37           N  
ATOM   1338  OE1 GLN A 177      75.283 -54.045  67.668  1.00 23.88           O  
ATOM   1339  N   GLN A 178      72.650 -54.635  63.329  1.00 25.01           N  
ATOM   1340  CA  GLN A 178      71.206 -54.443  63.306  1.00 23.80           C  
ATOM   1341  C   GLN A 178      70.572 -55.532  62.451  1.00 26.79           C  
ATOM   1342  O   GLN A 178      69.573 -56.140  62.852  1.00 30.98           O  
ATOM   1343  CB  GLN A 178      70.827 -53.039  62.809  1.00 20.20           C  
ATOM   1344  CG  GLN A 178      71.248 -51.905  63.748  1.00 21.04           C  
ATOM   1345  CD  GLN A 178      70.872 -50.519  63.221  1.00 23.00           C  
ATOM   1346  NE2 GLN A 178      70.970 -49.497  64.078  1.00 22.07           N  
ATOM   1347  OE1 GLN A 178      70.511 -50.374  62.054  1.00 25.89           O  
ATOM   1348  N   ALA A 179      71.185 -55.810  61.298  1.00 24.20           N  
ATOM   1349  CA  ALA A 179      70.730 -56.879  60.404  1.00 21.46           C  
ATOM   1350  C   ALA A 179      70.747 -58.255  61.077  1.00 22.40           C  
ATOM   1351  O   ALA A 179      69.801 -59.032  60.946  1.00 21.62           O  
ATOM   1352  CB  ALA A 179      71.567 -56.905  59.140  1.00 19.01           C  
ATOM   1353  N   ALA A 180      71.831 -58.554  61.786  1.00 21.11           N  
ATOM   1354  CA  ALA A 180      71.992 -59.862  62.418  1.00 21.28           C  
ATOM   1355  C   ALA A 180      70.948 -60.097  63.492  1.00 19.81           C  
ATOM   1356  O   ALA A 180      70.409 -61.194  63.614  1.00 21.87           O  
ATOM   1357  CB  ALA A 180      73.374 -60.001  63.003  1.00 20.64           C  
ATOM   1358  N   ILE A 181      70.671 -59.071  64.286  1.00 22.11           N  
ATOM   1359  CA  ILE A 181      69.613 -59.186  65.276  1.00 25.64           C  
ATOM   1360  C   ILE A 181      68.263 -59.366  64.585  1.00 32.41           C  
ATOM   1361  O   ILE A 181      67.535 -60.307  64.904  1.00 36.14           O  
ATOM   1362  CB  ILE A 181      69.571 -57.988  66.233  1.00 24.82           C  
ATOM   1363  CG1 ILE A 181      70.880 -57.908  67.024  1.00 28.25           C  
ATOM   1364  CG2 ILE A 181      68.378 -58.111  67.172  1.00 19.36           C  
ATOM   1365  CD1 ILE A 181      71.002 -56.677  67.898  1.00 28.05           C  
ATOM   1366  N   PHE A 182      67.951 -58.482  63.632  1.00 31.74           N  
ATOM   1367  CA  PHE A 182      66.678 -58.530  62.898  1.00 27.24           C  
ATOM   1368  C   PHE A 182      66.419 -59.885  62.258  1.00 24.47           C  
ATOM   1369  O   PHE A 182      65.316 -60.415  62.346  1.00 22.07           O  
ATOM   1370  CB  PHE A 182      66.630 -57.458  61.810  1.00 25.90           C  
ATOM   1371  CG  PHE A 182      66.447 -56.066  62.335  1.00 21.65           C  
ATOM   1372  CD1 PHE A 182      65.766 -55.841  63.513  1.00 18.67           C  
ATOM   1373  CD2 PHE A 182      66.959 -54.983  61.643  1.00 23.51           C  
ATOM   1374  CE1 PHE A 182      65.604 -54.574  63.993  1.00 21.28           C  
ATOM   1375  CE2 PHE A 182      66.798 -53.700  62.122  1.00 23.02           C  
ATOM   1376  CZ  PHE A 182      66.123 -53.496  63.300  1.00 21.74           C  
ATOM   1377  N   GLU A 183      67.441 -60.428  61.606  1.00 24.25           N  
ATOM   1378  CA  GLU A 183      67.345 -61.740  60.968  1.00 26.80           C  
ATOM   1379  C   GLU A 183      67.186 -62.891  61.961  1.00 26.23           C  
ATOM   1380  O   GLU A 183      66.512 -63.888  61.661  1.00 24.12           O  
ATOM   1381  CB  GLU A 183      68.554 -61.987  60.066  1.00 27.68           C  
ATOM   1382  CG  GLU A 183      68.457 -61.307  58.721  1.00 29.69           C  
ATOM   1383  CD  GLU A 183      69.814 -61.120  58.067  1.00 30.33           C  
ATOM   1384  OE1 GLU A 183      70.695 -61.996  58.246  1.00 30.48           O  
ATOM   1385  OE2 GLU A 183      70.001 -60.088  57.388  1.00 29.08           O1-
ATOM   1386  N   SER A 184      67.810 -62.752  63.133  1.00 28.56           N  
ATOM   1387  CA  SER A 184      67.652 -63.722  64.215  1.00 27.67           C  
ATOM   1388  C   SER A 184      66.214 -63.721  64.725  1.00 27.90           C  
ATOM   1389  O   SER A 184      65.749 -64.708  65.285  1.00 30.09           O  
ATOM   1390  CB  SER A 184      68.622 -63.432  65.370  1.00 22.65           C  
ATOM   1391  OG  SER A 184      68.198 -62.321  66.137  1.00 24.27           O  
ATOM   1392  N   GLU A 185      65.516 -62.609  64.523  1.00 25.19           N  
ATOM   1393  CA  GLU A 185      64.109 -62.495  64.890  1.00 25.47           C  
ATOM   1394  C   GLU A 185      63.212 -62.944  63.744  1.00 25.34           C  
ATOM   1395  O   GLU A 185      61.997 -63.032  63.889  1.00 22.40           O  
ATOM   1396  CB  GLU A 185      63.774 -61.055  65.273  1.00 23.66           C  
ATOM   1397  CG  GLU A 185      64.362 -60.619  66.593  1.00 29.51           C  
ATOM   1398  CD  GLU A 185      63.743 -61.356  67.785  1.00 34.95           C  
ATOM   1399  OE1 GLU A 185      62.523 -61.644  67.756  1.00 34.53           O  
ATOM   1400  OE2 GLU A 185      64.478 -61.647  68.753  1.00 37.33           O1-
ATOM   1401  N   GLY A 186      63.824 -63.223  62.598  1.00 28.70           N  
ATOM   1402  CA  GLY A 186      63.097 -63.705  61.444  1.00 28.27           C  
ATOM   1403  C   GLY A 186      62.405 -62.617  60.650  1.00 26.93           C  
ATOM   1404  O   GLY A 186      61.494 -62.898  59.876  1.00 28.81           O  
ATOM   1405  N   LEU A 187      62.835 -61.374  60.835  1.00 19.01           N  
ATOM   1406  CA  LEU A 187      62.233 -60.250  60.135  1.00 18.78           C  
ATOM   1407  C   LEU A 187      62.813 -60.160  58.728  1.00 30.59           C  
ATOM   1408  O   LEU A 187      64.022 -60.313  58.535  1.00 32.24           O  
ATOM   1409  CB  LEU A 187      62.514 -58.970  60.908  1.00 18.49           C  
ATOM   1410  CG  LEU A 187      62.047 -57.616  60.392  1.00 19.64           C  
ATOM   1411  CD1 LEU A 187      60.545 -57.538  60.388  1.00 18.25           C  
ATOM   1412  CD2 LEU A 187      62.635 -56.559  61.293  1.00 19.14           C  
ATOM   1413  N   SER A 188      61.956 -59.941  57.740  1.00 18.83           N  
ATOM   1414  CA  SER A 188      62.427 -59.809  56.373  1.00 19.98           C  
ATOM   1415  C   SER A 188      63.219 -58.527  56.220  1.00 24.39           C  
ATOM   1416  O   SER A 188      62.774 -57.464  56.664  1.00 25.80           O  
ATOM   1417  CB  SER A 188      61.274 -59.805  55.370  1.00 20.27           C  
ATOM   1418  OG  SER A 188      61.784 -59.629  54.047  1.00 22.66           O  
ATOM   1419  N   PRO A 189      64.405 -58.622  55.587  1.00 24.99           N  
ATOM   1420  CA  PRO A 189      65.172 -57.418  55.254  1.00 24.14           C  
ATOM   1421  C   PRO A 189      64.396 -56.437  54.372  1.00 21.58           C  
ATOM   1422  O   PRO A 189      64.730 -55.253  54.355  1.00 21.62           O  
ATOM   1423  CB  PRO A 189      66.388 -57.983  54.523  1.00 23.48           C  
ATOM   1424  CG  PRO A 189      66.597 -59.306  55.168  1.00 20.66           C  
ATOM   1425  CD  PRO A 189      65.204 -59.847  55.386  1.00 20.52           C  
ATOM   1426  N   SER A 190      63.360 -56.910  53.682  1.00 18.81           N  
ATOM   1427  CA  SER A 190      62.543 -56.037  52.841  1.00 23.16           C  
ATOM   1428  C   SER A 190      61.663 -55.126  53.688  1.00 22.58           C  
ATOM   1429  O   SER A 190      60.991 -54.237  53.173  1.00 18.52           O  
ATOM   1430  CB  SER A 190      61.667 -56.854  51.878  1.00 24.96           C  
ATOM   1431  OG  SER A 190      60.610 -57.502  52.565  1.00 24.01           O  
ATOM   1432  N   ARG A 191      61.664 -55.348  54.994  1.00 24.31           N  
ATOM   1433  CA  ARG A 191      60.830 -54.549  55.874  1.00 24.73           C  
ATOM   1434  C   ARG A 191      61.700 -53.614  56.686  1.00 23.63           C  
ATOM   1435  O   ARG A 191      61.235 -53.014  57.647  1.00 17.61           O  
ATOM   1436  CB  ARG A 191      60.005 -55.457  56.795  1.00 23.67           C  
ATOM   1437  CG  ARG A 191      59.223 -56.538  56.046  1.00 23.30           C  
ATOM   1438  CD  ARG A 191      58.440 -55.974  54.847  1.00 22.86           C  
ATOM   1439  NE  ARG A 191      57.392 -55.029  55.242  1.00 22.84           N  
ATOM   1440  CZ  ARG A 191      57.282 -53.779  54.784  1.00 18.65           C  
ATOM   1441  NH1 ARG A 191      58.154 -53.304  53.910  1.00 18.11           N1+
ATOM   1442  NH2 ARG A 191      56.299 -53.003  55.209  1.00 18.13           N  
ATOM   1443  N   VAL A 192      62.967 -53.490  56.294  1.00 21.15           N  
ATOM   1444  CA  VAL A 192      63.934 -52.744  57.096  1.00 20.80           C  
ATOM   1445  C   VAL A 192      64.747 -51.732  56.293  1.00 23.82           C  
ATOM   1446  O   VAL A 192      65.303 -52.059  55.245  1.00 26.21           O  
ATOM   1447  CB  VAL A 192      64.925 -53.695  57.797  1.00 19.07           C  
ATOM   1448  CG1 VAL A 192      66.000 -52.901  58.560  1.00 18.21           C  
ATOM   1449  CG2 VAL A 192      64.189 -54.646  58.722  1.00 18.67           C  
ATOM   1450  N   CYS A 193      64.823 -50.503  56.789  1.00 22.55           N  
ATOM   1451  CA  CYS A 193      65.728 -49.525  56.197  1.00 25.08           C  
ATOM   1452  C   CYS A 193      66.879 -49.187  57.146  1.00 21.77           C  
ATOM   1453  O   CYS A 193      66.651 -48.750  58.272  1.00 20.52           O  
ATOM   1454  CB  CYS A 193      64.975 -48.257  55.799  1.00 24.34           C  
ATOM   1455  SG  CYS A 193      66.047 -46.926  55.250  1.00 22.95           S  
ATOM   1456  N   ILE A 194      68.113 -49.407  56.695  1.00 23.17           N  
ATOM   1457  CA  ILE A 194      69.288 -49.041  57.488  1.00 22.39           C  
ATOM   1458  C   ILE A 194      69.630 -47.579  57.210  1.00 22.13           C  
ATOM   1459  O   ILE A 194      70.122 -47.252  56.124  1.00 20.19           O  
ATOM   1460  CB  ILE A 194      70.516 -49.916  57.172  1.00 20.54           C  
ATOM   1461  CG1 ILE A 194      70.167 -51.407  57.221  1.00 18.18           C  
ATOM   1462  CG2 ILE A 194      71.677 -49.587  58.116  1.00 20.07           C  
ATOM   1463  CD1 ILE A 194      69.636 -51.886  58.569  1.00 17.49           C  
ATOM   1464  N   GLY A 195      69.364 -46.708  58.190  1.00 17.48           N  
ATOM   1465  CA  GLY A 195      69.409 -45.273  57.979  1.00 16.89           C  
ATOM   1466  C   GLY A 195      70.749 -44.637  58.283  1.00 17.66           C  
ATOM   1467  O   GLY A 195      71.649 -45.295  58.795  1.00 27.90           O  
ATOM   1468  N   HIS A 196      70.873 -43.350  57.962  1.00 21.75           N  
ATOM   1469  CA  HIS A 196      72.128 -42.601  58.122  1.00 22.82           C  
ATOM   1470  C   HIS A 196      73.301 -43.270  57.402  1.00 24.78           C  
ATOM   1471  O   HIS A 196      74.461 -43.116  57.787  1.00 17.23           O  
ATOM   1472  CB  HIS A 196      72.458 -42.382  59.602  1.00 19.29           C  
ATOM   1473  CG  HIS A 196      71.415 -41.602  60.344  1.00 19.15           C  
ATOM   1474  CD2 HIS A 196      71.187 -41.457  61.668  1.00 18.57           C  
ATOM   1475  ND1 HIS A 196      70.447 -40.864  59.706  1.00 20.78           N  
ATOM   1476  CE1 HIS A 196      69.668 -40.292  60.605  1.00 21.81           C  
ATOM   1477  NE2 HIS A 196      70.094 -40.639  61.804  1.00 23.45           N  
ATOM   1478  N   SER A 197      72.985 -44.003  56.339  1.00 25.95           N  
ATOM   1479  CA  SER A 197      73.984 -44.737  55.590  1.00 22.90           C  
ATOM   1480  C   SER A 197      74.782 -43.847  54.629  1.00 24.28           C  
ATOM   1481  O   SER A 197      75.729 -44.307  54.006  1.00 22.74           O  
ATOM   1482  CB  SER A 197      73.325 -45.888  54.838  1.00 22.53           C  
ATOM   1483  OG  SER A 197      72.954 -46.914  55.749  1.00 21.91           O  
ATOM   1484  N   ASP A 198      74.414 -42.573  54.519  1.00 23.40           N  
ATOM   1485  CA  ASP A 198      75.151 -41.662  53.648  1.00 23.80           C  
ATOM   1486  C   ASP A 198      76.319 -40.966  54.363  1.00 25.91           C  
ATOM   1487  O   ASP A 198      77.041 -40.159  53.758  1.00 26.96           O  
ATOM   1488  CB  ASP A 198      74.215 -40.641  52.977  1.00 23.76           C  
ATOM   1489  CG  ASP A 198      73.361 -39.866  53.971  1.00 25.76           C  
ATOM   1490  OD1 ASP A 198      72.713 -40.492  54.844  1.00 24.33           O  
ATOM   1491  OD2 ASP A 198      73.331 -38.621  53.868  1.00 24.80           O1-
ATOM   1492  N   ASP A 199      76.521 -41.306  55.637  1.00 23.43           N  
ATOM   1493  CA  ASP A 199      77.564 -40.678  56.450  1.00 28.21           C  
ATOM   1494  C   ASP A 199      78.926 -41.249  56.084  1.00 30.60           C  
ATOM   1495  O   ASP A 199      79.961 -40.695  56.431  1.00 32.79           O  
ATOM   1496  CB  ASP A 199      77.291 -40.894  57.944  1.00 29.93           C  
ATOM   1497  CG  ASP A 199      77.595 -39.661  58.792  1.00 34.97           C  
ATOM   1498  OD1 ASP A 199      78.295 -38.742  58.319  1.00 36.39           O  
ATOM   1499  OD2 ASP A 199      77.133 -39.615  59.951  1.00 43.53           O1-
ATOM   1500  N   THR A 200      78.912 -42.364  55.369  1.00 31.75           N  
ATOM   1501  CA  THR A 200      80.136 -43.064  55.024  1.00 33.19           C  
ATOM   1502  C   THR A 200      80.269 -43.200  53.503  1.00 31.84           C  
ATOM   1503  O   THR A 200      79.267 -43.202  52.797  1.00 31.87           O  
ATOM   1504  CB  THR A 200      80.131 -44.460  55.663  1.00 33.50           C  
ATOM   1505  CG2 THR A 200      78.951 -45.294  55.137  1.00 33.15           C  
ATOM   1506  OG1 THR A 200      81.361 -45.127  55.371  1.00 39.68           O  
ATOM   1507  N   ASP A 201      81.500 -43.300  52.998  1.00 31.71           N  
ATOM   1508  CA  ASP A 201      81.720 -43.643  51.587  1.00 32.28           C  
ATOM   1509  C   ASP A 201      82.111 -45.119  51.410  1.00 40.60           C  
ATOM   1510  O   ASP A 201      82.700 -45.498  50.391  1.00 46.55           O  
ATOM   1511  CB  ASP A 201      82.780 -42.733  50.956  1.00 27.23           C  
ATOM   1512  CG  ASP A 201      82.341 -41.284  50.899  1.00 29.86           C  
ATOM   1513  OD1 ASP A 201      81.234 -41.023  50.371  1.00 31.61           O  
ATOM   1514  OD2 ASP A 201      83.093 -40.410  51.401  1.00 30.99           O1-
ATOM   1515  N   ASP A 202      81.772 -45.938  52.404  1.00 38.49           N  
ATOM   1516  CA  ASP A 202      82.055 -47.377  52.407  1.00 36.46           C  
ATOM   1517  C   ASP A 202      81.019 -48.157  51.589  1.00 32.59           C  
ATOM   1518  O   ASP A 202      80.035 -48.652  52.136  1.00 32.83           O  
ATOM   1519  CB  ASP A 202      82.049 -47.885  53.851  1.00 39.51           C  
ATOM   1520  CG  ASP A 202      82.711 -49.242  54.008  1.00 44.52           C  
ATOM   1521  OD1 ASP A 202      83.032 -49.894  52.990  1.00 43.48           O  
ATOM   1522  OD2 ASP A 202      82.904 -49.660  55.170  1.00 51.36           O1-
ATOM   1523  N   LEU A 203      81.251 -48.289  50.287  1.00 30.03           N  
ATOM   1524  CA  LEU A 203      80.279 -48.916  49.401  1.00 29.51           C  
ATOM   1525  C   LEU A 203      80.162 -50.431  49.619  1.00 28.28           C  
ATOM   1526  O   LEU A 203      79.095 -51.007  49.433  1.00 28.89           O  
ATOM   1527  CB  LEU A 203      80.605 -48.588  47.940  1.00 34.12           C  
ATOM   1528  CG  LEU A 203      79.452 -48.520  46.935  1.00 38.52           C  
ATOM   1529  CD1 LEU A 203      78.301 -47.669  47.444  1.00 35.99           C  
ATOM   1530  CD2 LEU A 203      79.959 -47.975  45.607  1.00 42.41           C  
ATOM   1531  N   SER A 204      81.253 -51.071  50.024  1.00 28.65           N  
ATOM   1532  CA  SER A 204      81.215 -52.503  50.322  1.00 33.25           C  
ATOM   1533  C   SER A 204      80.273 -52.818  51.502  1.00 30.02           C  
ATOM   1534  O   SER A 204      79.634 -53.873  51.554  1.00 27.18           O  
ATOM   1535  CB  SER A 204      82.624 -53.036  50.598  1.00 36.61           C  
ATOM   1536  OG  SER A 204      83.053 -52.704  51.908  1.00 36.41           O  
ATOM   1537  N   TYR A 205      80.193 -51.884  52.443  1.00 29.01           N  
ATOM   1538  CA  TYR A 205      79.273 -51.987  53.557  1.00 25.24           C  
ATOM   1539  C   TYR A 205      77.836 -51.840  53.048  1.00 23.61           C  
ATOM   1540  O   TYR A 205      76.977 -52.665  53.348  1.00 26.25           O  
ATOM   1541  CB  TYR A 205      79.638 -50.931  54.604  1.00 23.71           C  
ATOM   1542  CG  TYR A 205      78.573 -50.592  55.621  1.00 24.46           C  
ATOM   1543  CD1 TYR A 205      78.152 -51.525  56.563  1.00 27.10           C  
ATOM   1544  CD2 TYR A 205      78.016 -49.316  55.667  1.00 21.76           C  
ATOM   1545  CE1 TYR A 205      77.190 -51.200  57.502  1.00 25.44           C  
ATOM   1546  CE2 TYR A 205      77.068 -48.984  56.593  1.00 19.30           C  
ATOM   1547  CZ  TYR A 205      76.658 -49.928  57.513  1.00 22.96           C  
ATOM   1548  OH  TYR A 205      75.701 -49.595  58.444  1.00 20.89           O  
ATOM   1549  N   LEU A 206      77.592 -50.810  52.245  1.00 22.90           N  
ATOM   1550  CA  LEU A 206      76.250 -50.530  51.745  1.00 25.60           C  
ATOM   1551  C   LEU A 206      75.705 -51.613  50.803  1.00 27.29           C  
ATOM   1552  O   LEU A 206      74.530 -51.980  50.883  1.00 26.38           O  
ATOM   1553  CB  LEU A 206      76.214 -49.163  51.054  1.00 26.02           C  
ATOM   1554  CG  LEU A 206      76.496 -47.946  51.940  1.00 25.74           C  
ATOM   1555  CD1 LEU A 206      76.262 -46.667  51.164  1.00 25.30           C  
ATOM   1556  CD2 LEU A 206      75.636 -47.983  53.188  1.00 26.08           C  
ATOM   1557  N   THR A 207      76.554 -52.111  49.908  1.00 25.84           N  
ATOM   1558  CA  THR A 207      76.121 -53.113  48.933  1.00 25.87           C  
ATOM   1559  C   THR A 207      75.924 -54.501  49.553  1.00 24.40           C  
ATOM   1560  O   THR A 207      75.219 -55.330  48.988  1.00 25.14           O  
ATOM   1561  CB  THR A 207      77.100 -53.230  47.732  1.00 25.01           C  
ATOM   1562  CG2 THR A 207      77.249 -51.892  47.004  1.00 24.32           C  
ATOM   1563  OG1 THR A 207      78.380 -53.674  48.197  1.00 23.86           O  
ATOM   1564  N   ALA A 208      76.555 -54.757  50.699  1.00 23.98           N  
ATOM   1565  CA  ALA A 208      76.368 -56.031  51.403  1.00 21.87           C  
ATOM   1566  C   ALA A 208      74.993 -56.106  52.027  1.00 21.68           C  
ATOM   1567  O   ALA A 208      74.374 -57.160  52.046  1.00 27.30           O  
ATOM   1568  CB  ALA A 208      77.426 -56.221  52.476  1.00 25.13           C  
ATOM   1569  N   LEU A 209      74.544 -54.986  52.576  1.00 21.31           N  
ATOM   1570  CA  LEU A 209      73.206 -54.879  53.141  1.00 22.91           C  
ATOM   1571  C   LEU A 209      72.195 -54.838  52.016  1.00 22.81           C  
ATOM   1572  O   LEU A 209      71.189 -55.547  52.039  1.00 23.13           O  
ATOM   1573  CB  LEU A 209      73.082 -53.588  53.935  1.00 24.43           C  
ATOM   1574  CG  LEU A 209      73.945 -53.419  55.174  1.00 24.43           C  
ATOM   1575  CD1 LEU A 209      73.868 -51.975  55.600  1.00 22.43           C  
ATOM   1576  CD2 LEU A 209      73.433 -54.331  56.265  1.00 26.54           C  
ATOM   1577  N   ALA A 210      72.471 -53.993  51.029  1.00 24.04           N  
ATOM   1578  CA  ALA A 210      71.628 -53.898  49.849  1.00 19.76           C  
ATOM   1579  C   ALA A 210      71.500 -55.257  49.150  1.00 21.87           C  
ATOM   1580  O   ALA A 210      70.432 -55.587  48.622  1.00 25.07           O  
ATOM   1581  CB  ALA A 210      72.155 -52.828  48.898  1.00 18.40           C  
ATOM   1582  N   ALA A 211      72.576 -56.049  49.157  1.00 19.97           N  
ATOM   1583  CA  ALA A 211      72.525 -57.398  48.587  1.00 23.00           C  
ATOM   1584  C   ALA A 211      71.591 -58.326  49.369  1.00 26.44           C  
ATOM   1585  O   ALA A 211      70.943 -59.189  48.775  1.00 24.84           O  
ATOM   1586  CB  ALA A 211      73.923 -58.014  48.479  1.00 19.90           C  
ATOM   1587  N   ARG A 212      71.530 -58.147  50.689  1.00 30.73           N  
ATOM   1588  CA  ARG A 212      70.632 -58.933  51.542  1.00 35.73           C  
ATOM   1589  C   ARG A 212      69.174 -58.545  51.355  1.00 31.65           C  
ATOM   1590  O   ARG A 212      68.272 -59.261  51.785  1.00 32.44           O  
ATOM   1591  CB  ARG A 212      70.989 -58.753  53.016  1.00 43.89           C  
ATOM   1592  CG  ARG A 212      72.410 -59.101  53.345  1.00 48.94           C  
ATOM   1593  CD  ARG A 212      72.846 -58.557  54.700  1.00 51.13           C  
ATOM   1594  NE  ARG A 212      72.571 -59.502  55.778  1.00 53.33           N  
ATOM   1595  CZ  ARG A 212      73.211 -59.502  56.942  1.00 55.91           C  
ATOM   1596  NH1 ARG A 212      74.167 -58.607  57.169  1.00 58.15           N1+
ATOM   1597  NH2 ARG A 212      72.905 -60.398  57.874  1.00 55.46           N  
ATOM   1598  N   GLY A 213      68.945 -57.396  50.732  1.00 29.47           N  
ATOM   1599  CA  GLY A 213      67.591 -56.941  50.480  1.00 31.24           C  
ATOM   1600  C   GLY A 213      67.173 -55.780  51.361  1.00 26.56           C  
ATOM   1601  O   GLY A 213      66.010 -55.365  51.347  1.00 25.23           O  
ATOM   1602  N   TYR A 214      68.119 -55.252  52.131  1.00 25.33           N  
ATOM   1603  CA  TYR A 214      67.825 -54.125  53.000  1.00 21.80           C  
ATOM   1604  C   TYR A 214      67.621 -52.888  52.166  1.00 23.94           C  
ATOM   1605  O   TYR A 214      68.194 -52.747  51.089  1.00 25.44           O  
ATOM   1606  CB  TYR A 214      68.934 -53.905  54.038  1.00 23.02           C  
ATOM   1607  CG  TYR A 214      68.912 -54.964  55.108  1.00 24.40           C  
ATOM   1608  CD1 TYR A 214      68.053 -54.855  56.197  1.00 21.84           C  
ATOM   1609  CD2 TYR A 214      69.710 -56.095  55.008  1.00 24.82           C  
ATOM   1610  CE1 TYR A 214      68.005 -55.845  57.172  1.00 22.24           C  
ATOM   1611  CE2 TYR A 214      69.667 -57.090  55.976  1.00 27.45           C  
ATOM   1612  CZ  TYR A 214      68.810 -56.958  57.053  1.00 23.58           C  
ATOM   1613  OH  TYR A 214      68.763 -57.939  58.019  1.00 25.12           O  
ATOM   1614  N   LEU A 215      66.766 -52.003  52.649  1.00 17.77           N  
ATOM   1615  CA  LEU A 215      66.662 -50.697  52.049  1.00 19.68           C  
ATOM   1616  C   LEU A 215      67.751 -49.817  52.663  1.00 23.24           C  
ATOM   1617  O   LEU A 215      68.083 -49.952  53.849  1.00 24.74           O  
ATOM   1618  CB  LEU A 215      65.250 -50.130  52.242  1.00 20.21           C  
ATOM   1619  CG  LEU A 215      64.229 -50.894  51.388  1.00 25.49           C  
ATOM   1620  CD1 LEU A 215      63.463 -51.943  52.192  1.00 23.13           C  
ATOM   1621  CD2 LEU A 215      63.278 -49.953  50.661  1.00 29.25           C  
ATOM   1622  N   ILE A 216      68.334 -48.942  51.851  1.00 20.23           N  
ATOM   1623  CA  ILE A 216      69.429 -48.104  52.316  1.00 19.73           C  
ATOM   1624  C   ILE A 216      68.957 -46.670  52.468  1.00 21.96           C  
ATOM   1625  O   ILE A 216      68.479 -46.054  51.517  1.00 23.15           O  
ATOM   1626  CB  ILE A 216      70.642 -48.166  51.356  1.00 20.18           C  
ATOM   1627  CG1 ILE A 216      71.038 -49.623  51.075  1.00 18.24           C  
ATOM   1628  CG2 ILE A 216      71.822 -47.369  51.911  1.00 18.71           C  
ATOM   1629  CD1 ILE A 216      71.334 -50.454  52.329  1.00 18.23           C  
ATOM   1630  N   GLY A 217      69.080 -46.141  53.677  1.00 21.92           N  
ATOM   1631  CA  GLY A 217      68.660 -44.784  53.938  1.00 18.78           C  
ATOM   1632  C   GLY A 217      69.778 -43.783  53.747  1.00 18.40           C  
ATOM   1633  O   GLY A 217      70.642 -43.618  54.618  1.00 17.13           O  
ATOM   1634  N   LEU A 218      69.766 -43.122  52.595  1.00 18.08           N  
ATOM   1635  CA  LEU A 218      70.655 -41.998  52.347  1.00 21.56           C  
ATOM   1636  C   LEU A 218      69.865 -40.729  52.679  1.00 23.16           C  
ATOM   1637  O   LEU A 218      69.250 -40.121  51.812  1.00 27.75           O  
ATOM   1638  CB  LEU A 218      71.119 -41.996  50.895  1.00 21.43           C  
ATOM   1639  CG  LEU A 218      71.690 -43.338  50.430  1.00 20.93           C  
ATOM   1640  CD1 LEU A 218      72.066 -43.303  48.966  1.00 17.70           C  
ATOM   1641  CD2 LEU A 218      72.895 -43.712  51.288  1.00 19.99           C  
ATOM   1642  N   ASP A 219      69.895 -40.339  53.947  1.00 21.71           N  
ATOM   1643  CA  ASP A 219      68.848 -39.496  54.502  1.00 21.80           C  
ATOM   1644  C   ASP A 219      69.311 -38.208  55.162  1.00 23.12           C  
ATOM   1645  O   ASP A 219      68.516 -37.540  55.801  1.00 27.57           O  
ATOM   1646  CB  ASP A 219      68.051 -40.310  55.525  1.00 25.48           C  
ATOM   1647  CG  ASP A 219      68.949 -41.027  56.534  1.00 22.22           C  
ATOM   1648  OD1 ASP A 219      70.002 -40.467  56.910  1.00 22.76           O  
ATOM   1649  OD2 ASP A 219      68.604 -42.153  56.951  1.00 20.20           O1-
ATOM   1650  N   GLN A 220      70.585 -37.868  55.043  1.00 23.48           N  
ATOM   1651  CA  GLN A 220      71.084 -36.634  55.644  1.00 27.07           C  
ATOM   1652  C   GLN A 220      71.844 -35.827  54.601  1.00 27.71           C  
ATOM   1653  O   GLN A 220      72.804 -35.131  54.933  1.00 25.78           O  
ATOM   1654  CB  GLN A 220      72.010 -36.928  56.834  1.00 29.08           C  
ATOM   1655  CG  GLN A 220      71.352 -37.646  58.003  1.00 30.02           C  
ATOM   1656  CD  GLN A 220      72.311 -37.910  59.157  1.00 27.71           C  
ATOM   1657  NE2 GLN A 220      71.891 -37.559  60.363  1.00 28.53           N  
ATOM   1658  OE1 GLN A 220      73.413 -38.423  58.966  1.00 24.48           O  
ATOM   1659  N   ILE A 221      71.405 -35.924  53.345  1.00 28.66           N  
ATOM   1660  CA  ILE A 221      72.121 -35.321  52.211  1.00 17.58           C  
ATOM   1661  C   ILE A 221      72.569 -33.872  52.436  1.00 19.66           C  
ATOM   1662  O   ILE A 221      73.717 -33.544  52.147  1.00 21.66           O  
ATOM   1663  CB  ILE A 221      71.349 -35.437  50.868  1.00 21.85           C  
ATOM   1664  CG1 ILE A 221      70.753 -36.836  50.680  1.00 21.66           C  
ATOM   1665  CG2 ILE A 221      72.252 -35.067  49.695  1.00 17.87           C  
ATOM   1666  CD1 ILE A 221      71.741 -37.973  50.844  1.00 21.55           C  
ATOM   1667  N   PRO A 222      71.689 -33.001  52.975  1.00 22.20           N  
ATOM   1668  CA  PRO A 222      72.173 -31.618  53.114  1.00 21.12           C  
ATOM   1669  C   PRO A 222      73.149 -31.393  54.267  1.00 23.72           C  
ATOM   1670  O   PRO A 222      73.657 -30.276  54.380  1.00 24.26           O  
ATOM   1671  CB  PRO A 222      70.889 -30.817  53.351  1.00 18.90           C  
ATOM   1672  CG  PRO A 222      69.935 -31.800  53.950  1.00 20.12           C  
ATOM   1673  CD  PRO A 222      70.260 -33.127  53.339  1.00 22.07           C  
ATOM   1674  N   TYR A 223      73.414 -32.415  55.083  1.00 24.45           N  
ATOM   1675  CA  TYR A 223      74.307 -32.274  56.248  1.00 28.47           C  
ATOM   1676  C   TYR A 223      75.774 -32.099  55.864  1.00 29.90           C  
ATOM   1677  O   TYR A 223      76.399 -33.011  55.311  1.00 26.70           O  
ATOM   1678  CB  TYR A 223      74.196 -33.481  57.187  1.00 24.13           C  
ATOM   1679  CG  TYR A 223      72.970 -33.514  58.073  1.00 21.53           C  
ATOM   1680  CD1 TYR A 223      71.706 -33.210  57.571  1.00 21.09           C  
ATOM   1681  CD2 TYR A 223      73.077 -33.860  59.413  1.00 19.19           C  
ATOM   1682  CE1 TYR A 223      70.585 -33.246  58.390  1.00 21.21           C  
ATOM   1683  CE2 TYR A 223      71.967 -33.905  60.232  1.00 21.77           C  
ATOM   1684  CZ  TYR A 223      70.723 -33.602  59.717  1.00 24.64           C  
ATOM   1685  OH  TYR A 223      69.616 -33.647  60.543  1.00 28.40           O  
ATOM   1686  N   SER A 224      76.325 -30.933  56.187  1.00 28.30           N  
ATOM   1687  CA  SER A 224      77.729 -30.650  55.927  1.00 28.77           C  
ATOM   1688  C   SER A 224      78.176 -29.461  56.754  1.00 31.17           C  
ATOM   1689  O   SER A 224      77.540 -28.414  56.724  1.00 28.61           O  
ATOM   1690  CB  SER A 224      77.952 -30.347  54.454  1.00 27.10           C  
ATOM   1691  OG  SER A 224      79.293 -29.962  54.232  1.00 29.07           O  
ATOM   1692  N   ALA A 225      79.273 -29.618  57.486  1.00 34.09           N  
ATOM   1693  CA  ALA A 225      79.755 -28.554  58.358  1.00 36.43           C  
ATOM   1694  C   ALA A 225      80.876 -27.738  57.709  1.00 39.17           C  
ATOM   1695  O   ALA A 225      81.557 -26.949  58.371  1.00 40.46           O  
ATOM   1696  CB  ALA A 225      80.202 -29.125  59.701  1.00 37.42           C  
ATOM   1697  N   ILE A 226      81.062 -27.930  56.409  1.00 37.32           N  
ATOM   1698  CA  ILE A 226      82.063 -27.174  55.663  1.00 40.99           C  
ATOM   1699  C   ILE A 226      81.797 -25.658  55.728  1.00 43.16           C  
ATOM   1700  O   ILE A 226      80.708 -25.191  55.378  1.00 43.44           O  
ATOM   1701  CB  ILE A 226      82.124 -27.647  54.200  1.00 37.85           C  
ATOM   1702  CG1 ILE A 226      82.448 -29.148  54.145  1.00 31.25           C  
ATOM   1703  CG2 ILE A 226      83.124 -26.811  53.413  1.00 40.47           C  
ATOM   1704  CD1 ILE A 226      82.460 -29.729  52.735  1.00 24.99           C  
ATOM   1705  N   GLY A 227      82.794 -24.902  56.184  1.00 41.87           N  
ATOM   1706  CA  GLY A 227      82.650 -23.471  56.396  1.00 43.92           C  
ATOM   1707  C   GLY A 227      82.595 -23.148  57.881  1.00 50.44           C  
ATOM   1708  O   GLY A 227      83.361 -22.322  58.392  1.00 54.13           O  
ATOM   1709  N   LEU A 228      81.679 -23.821  58.571  1.00 49.71           N  
ATOM   1710  CA  LEU A 228      81.506 -23.686  60.012  1.00 48.26           C  
ATOM   1711  C   LEU A 228      82.232 -24.804  60.738  1.00 45.18           C  
ATOM   1712  O   LEU A 228      81.648 -25.501  61.563  1.00 37.21           O  
ATOM   1713  CB  LEU A 228      80.023 -23.713  60.402  1.00 44.81           C  
ATOM   1714  CG  LEU A 228      78.927 -23.793  59.339  1.00 43.69           C  
ATOM   1715  CD1 LEU A 228      78.903 -25.125  58.657  1.00 43.00           C  
ATOM   1716  CD2 LEU A 228      77.584 -23.546  59.975  1.00 44.82           C  
ATOM   1717  N   GLU A 229      83.511 -24.960  60.425  1.00 52.49           N  
ATOM   1718  CA  GLU A 229      84.344 -26.013  60.993  1.00 57.01           C  
ATOM   1719  C   GLU A 229      84.434 -25.940  62.515  1.00 51.40           C  
ATOM   1720  O   GLU A 229      84.360 -26.967  63.192  1.00 48.36           O  
ATOM   1721  CB  GLU A 229      85.753 -25.916  60.407  1.00 69.97           C  
ATOM   1722  CG  GLU A 229      86.550 -27.201  60.461  1.00 80.16           C  
ATOM   1723  CD  GLU A 229      86.524 -27.948  59.142  1.00 88.77           C  
ATOM   1724  OE1 GLU A 229      85.890 -27.443  58.187  1.00 90.19           O  
ATOM   1725  OE2 GLU A 229      87.141 -29.035  59.059  1.00 92.50           O1-
ATOM   1726  N   ASP A 230      84.595 -24.728  63.048  1.00 50.72           N  
ATOM   1727  CA  ASP A 230      84.852 -24.526  64.477  1.00 48.13           C  
ATOM   1728  C   ASP A 230      83.587 -24.637  65.336  1.00 41.47           C  
ATOM   1729  O   ASP A 230      83.648 -24.562  66.570  1.00 38.90           O  
ATOM   1730  CB  ASP A 230      85.525 -23.169  64.732  1.00 56.22           C  
ATOM   1731  CG  ASP A 230      86.843 -23.001  63.989  1.00 63.09           C  
ATOM   1732  OD1 ASP A 230      87.703 -23.909  64.064  1.00 62.50           O  
ATOM   1733  OD2 ASP A 230      87.017 -21.947  63.332  1.00 67.27           O1-
ATOM   1734  N   ASN A 231      82.437 -24.798  64.690  1.00 37.68           N  
ATOM   1735  CA  ASN A 231      81.205 -25.027  65.430  1.00 35.78           C  
ATOM   1736  C   ASN A 231      81.230 -26.438  65.997  1.00 39.23           C  
ATOM   1737  O   ASN A 231      81.210 -27.409  65.250  1.00 39.59           O  
ATOM   1738  CB  ASN A 231      79.980 -24.823  64.539  1.00 33.17           C  
ATOM   1739  CG  ASN A 231      78.721 -24.515  65.341  1.00 35.39           C  
ATOM   1740  ND2 ASN A 231      78.127 -23.353  65.087  1.00 36.42           N  
ATOM   1741  OD1 ASN A 231      78.303 -25.301  66.190  1.00 35.72           O  
ATOM   1742  N   ALA A 232      81.294 -26.545  67.319  1.00 43.23           N  
ATOM   1743  CA  ALA A 232      81.355 -27.842  67.977  1.00 44.30           C  
ATOM   1744  C   ALA A 232      80.176 -28.741  67.599  1.00 42.34           C  
ATOM   1745  O   ALA A 232      80.368 -29.854  67.103  1.00 41.19           O  
ATOM   1746  CB  ALA A 232      81.424 -27.663  69.484  1.00 45.93           C  
ATOM   1747  N   SER A 233      78.963 -28.245  67.820  1.00 39.77           N  
ATOM   1748  CA  SER A 233      77.750 -29.021  67.566  1.00 35.95           C  
ATOM   1749  C   SER A 233      77.552 -29.366  66.094  1.00 33.77           C  
ATOM   1750  O   SER A 233      77.245 -30.505  65.757  1.00 35.76           O  
ATOM   1751  CB  SER A 233      76.516 -28.277  68.077  1.00 33.74           C  
ATOM   1752  OG  SER A 233      76.189 -28.670  69.397  1.00 35.68           O  
ATOM   1753  N   ALA A 234      77.707 -28.374  65.224  1.00 29.41           N  
ATOM   1754  CA  ALA A 234      77.454 -28.565  63.803  1.00 32.13           C  
ATOM   1755  C   ALA A 234      78.361 -29.625  63.177  1.00 34.47           C  
ATOM   1756  O   ALA A 234      77.937 -30.364  62.296  1.00 34.36           O  
ATOM   1757  CB  ALA A 234      77.576 -27.241  63.052  1.00 33.62           C  
ATOM   1758  N   SER A 235      79.606 -29.705  63.632  1.00 37.78           N  
ATOM   1759  CA  SER A 235      80.531 -30.699  63.085  1.00 39.69           C  
ATOM   1760  C   SER A 235      80.187 -32.145  63.490  1.00 37.25           C  
ATOM   1761  O   SER A 235      80.117 -33.031  62.639  1.00 40.16           O  
ATOM   1762  CB  SER A 235      81.974 -30.347  63.442  1.00 41.44           C  
ATOM   1763  OG  SER A 235      82.403 -29.242  62.664  1.00 44.60           O  
ATOM   1764  N   VAL A 236      79.977 -32.372  64.783  1.00 33.26           N  
ATOM   1765  CA  VAL A 236      79.538 -33.675  65.280  1.00 32.19           C  
ATOM   1766  C   VAL A 236      78.245 -34.104  64.582  1.00 28.17           C  
ATOM   1767  O   VAL A 236      78.106 -35.243  64.145  1.00 29.81           O  
ATOM   1768  CB  VAL A 236      79.314 -33.633  66.819  1.00 34.43           C  
ATOM   1769  CG1 VAL A 236      78.843 -34.971  67.341  1.00 35.88           C  
ATOM   1770  CG2 VAL A 236      80.591 -33.221  67.526  1.00 35.92           C  
ATOM   1771  N   LEU A 237      77.311 -33.168  64.464  1.00 26.46           N  
ATOM   1772  CA  LEU A 237      76.011 -33.422  63.852  1.00 25.01           C  
ATOM   1773  C   LEU A 237      76.108 -33.754  62.369  1.00 27.02           C  
ATOM   1774  O   LEU A 237      75.500 -34.716  61.898  1.00 30.36           O  
ATOM   1775  CB  LEU A 237      75.131 -32.182  63.989  1.00 25.21           C  
ATOM   1776  CG  LEU A 237      73.625 -32.325  64.220  1.00 33.25           C  
ATOM   1777  CD1 LEU A 237      72.890 -31.129  63.627  1.00 34.19           C  
ATOM   1778  CD2 LEU A 237      73.054 -33.638  63.710  1.00 33.32           C  
ATOM   1779  N   MET A 238      76.860 -32.940  61.637  1.00 23.38           N  
ATOM   1780  CA  MET A 238      76.748 -32.913  60.187  1.00 27.03           C  
ATOM   1781  C   MET A 238      77.975 -33.429  59.441  1.00 25.02           C  
ATOM   1782  O   MET A 238      77.921 -33.646  58.240  1.00 26.73           O  
ATOM   1783  CB  MET A 238      76.392 -31.496  59.714  1.00 28.87           C  
ATOM   1784  CG  MET A 238      75.033 -30.994  60.207  1.00 29.63           C  
ATOM   1785  SD  MET A 238      74.582 -29.390  59.497  1.00 34.99           S  
ATOM   1786  CE  MET A 238      73.130 -29.810  58.538  1.00 62.85           C  
ATOM   1787  N   GLY A 239      79.079 -33.621  60.149  1.00 25.03           N  
ATOM   1788  CA  GLY A 239      80.277 -34.148  59.519  1.00 22.00           C  
ATOM   1789  C   GLY A 239      80.931 -33.166  58.563  1.00 27.87           C  
ATOM   1790  O   GLY A 239      80.510 -32.014  58.458  1.00 30.82           O  
ATOM   1791  N   ASN A 240      81.959 -33.619  57.849  1.00 27.42           N  
ATOM   1792  CA  ASN A 240      82.728 -32.714  57.006  1.00 32.44           C  
ATOM   1793  C   ASN A 240      82.691 -33.037  55.518  1.00 29.49           C  
ATOM   1794  O   ASN A 240      83.479 -32.490  54.741  1.00 31.15           O  
ATOM   1795  CB  ASN A 240      84.177 -32.637  57.486  1.00 39.36           C  
ATOM   1796  CG  ASN A 240      84.950 -33.905  57.201  1.00 47.99           C  
ATOM   1797  ND2 ASN A 240      86.193 -33.751  56.757  1.00 51.08           N  
ATOM   1798  OD1 ASN A 240      84.435 -35.014  57.369  1.00 51.92           O  
ATOM   1799  N   ARG A 241      81.789 -33.924  55.111  1.00 23.62           N  
ATOM   1800  CA  ARG A 241      81.636 -34.214  53.685  1.00 26.05           C  
ATOM   1801  C   ARG A 241      80.551 -33.325  53.089  1.00 27.06           C  
ATOM   1802  O   ARG A 241      79.552 -33.029  53.743  1.00 25.51           O  
ATOM   1803  CB  ARG A 241      81.314 -35.694  53.457  1.00 23.89           C  
ATOM   1804  CG  ARG A 241      82.526 -36.603  53.540  1.00 26.08           C  
ATOM   1805  CD  ARG A 241      82.151 -38.018  53.965  1.00 27.90           C  
ATOM   1806  NE  ARG A 241      81.385 -38.737  52.950  1.00 27.77           N  
ATOM   1807  CZ  ARG A 241      80.074 -38.932  53.005  1.00 25.73           C  
ATOM   1808  NH1 ARG A 241      79.374 -38.462  54.029  1.00 25.63           N1+
ATOM   1809  NH2 ARG A 241      79.464 -39.602  52.036  1.00 25.48           N  
ATOM   1810  N   SER A 242      80.749 -32.896  51.848  1.00 28.18           N  
ATOM   1811  CA  SER A 242      79.800 -32.007  51.197  1.00 24.80           C  
ATOM   1812  C   SER A 242      78.511 -32.753  50.891  1.00 23.13           C  
ATOM   1813  O   SER A 242      78.486 -33.979  50.887  1.00 20.92           O  
ATOM   1814  CB  SER A 242      80.395 -31.494  49.898  1.00 26.72           C  
ATOM   1815  OG  SER A 242      80.516 -32.559  48.980  1.00 30.70           O  
ATOM   1816  N   TRP A 243      77.438 -32.022  50.606  1.00 24.12           N  
ATOM   1817  CA  TRP A 243      76.202 -32.685  50.221  1.00 19.01           C  
ATOM   1818  C   TRP A 243      76.352 -33.473  48.925  1.00 22.32           C  
ATOM   1819  O   TRP A 243      75.723 -34.528  48.770  1.00 23.15           O  
ATOM   1820  CB  TRP A 243      74.999 -31.726  50.174  1.00 18.36           C  
ATOM   1821  CG  TRP A 243      74.977 -30.712  49.063  1.00 18.60           C  
ATOM   1822  CD1 TRP A 243      75.367 -29.410  49.142  1.00 20.90           C  
ATOM   1823  CD2 TRP A 243      74.495 -30.908  47.727  1.00 21.66           C  
ATOM   1824  CE2 TRP A 243      74.641 -29.686  47.048  1.00 22.51           C  
ATOM   1825  CE3 TRP A 243      73.952 -31.998  47.041  1.00 24.73           C  
ATOM   1826  NE1 TRP A 243      75.181 -28.787  47.931  1.00 23.50           N  
ATOM   1827  CZ2 TRP A 243      74.273 -29.527  45.716  1.00 21.32           C  
ATOM   1828  CZ3 TRP A 243      73.587 -31.834  45.715  1.00 21.91           C  
ATOM   1829  CH2 TRP A 243      73.748 -30.613  45.070  1.00 22.47           C  
ATOM   1830  N   GLN A 244      77.196 -32.983  48.013  1.00 20.58           N  
ATOM   1831  CA  GLN A 244      77.368 -33.635  46.717  1.00 23.35           C  
ATOM   1832  C   GLN A 244      78.054 -34.985  46.872  1.00 26.09           C  
ATOM   1833  O   GLN A 244      77.827 -35.889  46.073  1.00 27.21           O  
ATOM   1834  CB  GLN A 244      78.158 -32.760  45.748  1.00 25.45           C  
ATOM   1835  CG  GLN A 244      77.425 -31.519  45.283  1.00 24.11           C  
ATOM   1836  CD  GLN A 244      77.783 -30.306  46.113  1.00 26.56           C  
ATOM   1837  NE2 GLN A 244      77.642 -29.126  45.513  1.00 25.30           N  
ATOM   1838  OE1 GLN A 244      78.195 -30.424  47.276  1.00 25.82           O  
ATOM   1839  N   THR A 245      78.895 -35.105  47.901  1.00 26.85           N  
ATOM   1840  CA  THR A 245      79.544 -36.368  48.248  1.00 24.48           C  
ATOM   1841  C   THR A 245      78.506 -37.358  48.758  1.00 21.96           C  
ATOM   1842  O   THR A 245      78.493 -38.512  48.348  1.00 22.44           O  
ATOM   1843  CB  THR A 245      80.672 -36.176  49.298  1.00 24.31           C  
ATOM   1844  CG2 THR A 245      81.437 -37.466  49.514  1.00 25.84           C  
ATOM   1845  OG1 THR A 245      81.583 -35.167  48.846  1.00 25.44           O  
ATOM   1846  N   ARG A 246      77.623 -36.899  49.636  1.00 23.44           N  
ATOM   1847  CA  ARG A 246      76.510 -37.732  50.094  1.00 22.40           C  
ATOM   1848  C   ARG A 246      75.600 -38.142  48.940  1.00 23.06           C  
ATOM   1849  O   ARG A 246      75.199 -39.303  48.835  1.00 23.70           O  
ATOM   1850  CB  ARG A 246      75.674 -36.996  51.139  1.00 22.53           C  
ATOM   1851  CG  ARG A 246      76.403 -36.633  52.410  1.00 21.32           C  
ATOM   1852  CD  ARG A 246      75.444 -36.002  53.392  1.00 18.34           C  
ATOM   1853  NE  ARG A 246      76.064 -35.700  54.679  1.00 23.91           N  
ATOM   1854  CZ  ARG A 246      76.040 -36.518  55.727  1.00 23.63           C  
ATOM   1855  NH1 ARG A 246      75.443 -37.695  55.635  1.00 21.86           N1+
ATOM   1856  NH2 ARG A 246      76.619 -36.164  56.866  1.00 23.90           N  
ATOM   1857  N   ALA A 247      75.258 -37.178  48.085  1.00 22.86           N  
ATOM   1858  CA  ALA A 247      74.328 -37.421  46.987  1.00 20.69           C  
ATOM   1859  C   ALA A 247      74.878 -38.447  46.001  1.00 27.74           C  
ATOM   1860  O   ALA A 247      74.134 -39.278  45.492  1.00 29.48           O  
ATOM   1861  CB  ALA A 247      73.996 -36.127  46.269  1.00 18.31           C  
ATOM   1862  N   LEU A 248      76.183 -38.392  45.741  1.00 26.78           N  
ATOM   1863  CA  LEU A 248      76.813 -39.296  44.788  1.00 24.75           C  
ATOM   1864  C   LEU A 248      76.663 -40.769  45.156  1.00 25.66           C  
ATOM   1865  O   LEU A 248      76.726 -41.642  44.291  1.00 31.13           O  
ATOM   1866  CB  LEU A 248      78.287 -38.942  44.594  1.00 25.75           C  
ATOM   1867  CG  LEU A 248      78.497 -37.803  43.601  1.00 31.22           C  
ATOM   1868  CD1 LEU A 248      79.979 -37.546  43.383  1.00 38.28           C  
ATOM   1869  CD2 LEU A 248      77.803 -38.117  42.294  1.00 30.32           C  
ATOM   1870  N   LEU A 249      76.469 -41.047  46.438  1.00 25.47           N  
ATOM   1871  CA  LEU A 249      76.263 -42.419  46.874  1.00 24.51           C  
ATOM   1872  C   LEU A 249      74.967 -42.971  46.296  1.00 25.19           C  
ATOM   1873  O   LEU A 249      74.829 -44.181  46.089  1.00 24.55           O  
ATOM   1874  CB  LEU A 249      76.233 -42.508  48.401  1.00 22.87           C  
ATOM   1875  CG  LEU A 249      77.540 -42.269  49.154  1.00 23.56           C  
ATOM   1876  CD1 LEU A 249      77.222 -42.097  50.633  1.00 22.92           C  
ATOM   1877  CD2 LEU A 249      78.537 -43.403  48.941  1.00 19.47           C  
ATOM   1878  N   ILE A 250      74.010 -42.081  46.050  1.00 26.08           N  
ATOM   1879  CA  ILE A 250      72.766 -42.490  45.418  1.00 28.05           C  
ATOM   1880  C   ILE A 250      73.104 -43.025  44.030  1.00 24.88           C  
ATOM   1881  O   ILE A 250      72.703 -44.135  43.669  1.00 20.86           O  
ATOM   1882  CB  ILE A 250      71.737 -41.324  45.327  1.00 26.86           C  
ATOM   1883  CG1 ILE A 250      71.456 -40.750  46.719  1.00 26.05           C  
ATOM   1884  CG2 ILE A 250      70.447 -41.784  44.639  1.00 23.69           C  
ATOM   1885  CD1 ILE A 250      70.798 -39.383  46.725  1.00 27.35           C  
ATOM   1886  N   LYS A 251      73.860 -42.237  43.266  1.00 22.33           N  
ATOM   1887  CA  LYS A 251      74.269 -42.647  41.937  1.00 21.82           C  
ATOM   1888  C   LYS A 251      75.117 -43.916  42.003  1.00 24.07           C  
ATOM   1889  O   LYS A 251      74.998 -44.800  41.156  1.00 23.38           O  
ATOM   1890  CB  LYS A 251      75.032 -41.528  41.218  1.00 25.64           C  
ATOM   1891  CG  LYS A 251      75.514 -41.961  39.837  1.00 28.40           C  
ATOM   1892  CD  LYS A 251      75.844 -40.784  38.933  1.00 36.42           C  
ATOM   1893  CE  LYS A 251      76.590 -41.244  37.677  1.00 42.46           C  
ATOM   1894  NZ  LYS A 251      75.832 -42.278  36.903  1.00 46.71           N1+
ATOM   1895  N   ALA A 252      75.957 -43.999  43.030  1.00 28.92           N  
ATOM   1896  CA  ALA A 252      76.796 -45.172  43.259  1.00 29.95           C  
ATOM   1897  C   ALA A 252      75.982 -46.462  43.342  1.00 27.31           C  
ATOM   1898  O   ALA A 252      76.293 -47.439  42.660  1.00 28.81           O  
ATOM   1899  CB  ALA A 252      77.643 -44.987  44.530  1.00 28.15           C  
ATOM   1900  N   LEU A 253      74.946 -46.460  44.176  1.00 22.89           N  
ATOM   1901  CA  LEU A 253      74.118 -47.654  44.369  1.00 22.84           C  
ATOM   1902  C   LEU A 253      73.211 -47.925  43.179  1.00 23.75           C  
ATOM   1903  O   LEU A 253      72.837 -49.069  42.916  1.00 24.26           O  
ATOM   1904  CB  LEU A 253      73.296 -47.530  45.644  1.00 20.95           C  
ATOM   1905  CG  LEU A 253      74.107 -47.759  46.930  1.00 26.99           C  
ATOM   1906  CD1 LEU A 253      73.268 -47.553  48.200  1.00 24.93           C  
ATOM   1907  CD2 LEU A 253      74.748 -49.147  46.925  1.00 30.22           C  
ATOM   1908  N   ILE A 254      72.850 -46.870  42.461  1.00 23.53           N  
ATOM   1909  CA  ILE A 254      72.083 -47.039  41.235  1.00 21.27           C  
ATOM   1910  C   ILE A 254      72.927 -47.823  40.247  1.00 22.53           C  
ATOM   1911  O   ILE A 254      72.449 -48.767  39.607  1.00 21.08           O  
ATOM   1912  CB  ILE A 254      71.672 -45.687  40.617  1.00 18.67           C  
ATOM   1913  CG1 ILE A 254      70.573 -45.035  41.450  1.00 24.08           C  
ATOM   1914  CG2 ILE A 254      71.161 -45.876  39.210  1.00 18.84           C  
ATOM   1915  CD1 ILE A 254      70.331 -43.590  41.116  1.00 18.51           C  
ATOM   1916  N   ASP A 255      74.197 -47.447  40.146  1.00 25.12           N  
ATOM   1917  CA  ASP A 255      75.069 -48.029  39.126  1.00 26.24           C  
ATOM   1918  C   ASP A 255      75.494 -49.442  39.480  1.00 28.14           C  
ATOM   1919  O   ASP A 255      75.951 -50.192  38.627  1.00 35.04           O  
ATOM   1920  CB  ASP A 255      76.284 -47.149  38.899  1.00 26.68           C  
ATOM   1921  CG  ASP A 255      75.920 -45.807  38.314  1.00 33.66           C  
ATOM   1922  OD1 ASP A 255      74.851 -45.715  37.657  1.00 37.71           O  
ATOM   1923  OD2 ASP A 255      76.702 -44.850  38.510  1.00 33.85           O1-
ATOM   1924  N   GLN A 256      75.325 -49.809  40.742  1.00 26.16           N  
ATOM   1925  CA  GLN A 256      75.645 -51.161  41.174  1.00 25.45           C  
ATOM   1926  C   GLN A 256      74.421 -52.061  41.196  1.00 19.65           C  
ATOM   1927  O   GLN A 256      74.493 -53.183  41.672  1.00 23.00           O  
ATOM   1928  CB  GLN A 256      76.349 -51.146  42.525  1.00 26.37           C  
ATOM   1929  CG  GLN A 256      77.645 -50.360  42.505  1.00 30.91           C  
ATOM   1930  CD  GLN A 256      78.815 -51.140  43.059  1.00 35.96           C  
ATOM   1931  NE2 GLN A 256      79.839 -50.430  43.503  1.00 39.10           N  
ATOM   1932  OE1 GLN A 256      78.796 -52.365  43.087  1.00 41.77           O  
ATOM   1933  N   GLY A 257      73.305 -51.554  40.672  1.00 21.27           N  
ATOM   1934  CA  GLY A 257      72.089 -52.331  40.499  1.00 19.41           C  
ATOM   1935  C   GLY A 257      71.058 -52.272  41.619  1.00 21.29           C  
ATOM   1936  O   GLY A 257      70.169 -53.125  41.703  1.00 20.66           O  
ATOM   1937  N   TYR A 258      71.141 -51.251  42.462  1.00 22.75           N  
ATOM   1938  CA  TYR A 258      70.322 -51.230  43.672  1.00 24.48           C  
ATOM   1939  C   TYR A 258      69.343 -50.053  43.793  1.00 24.79           C  
ATOM   1940  O   TYR A 258      68.973 -49.687  44.905  1.00 26.31           O  
ATOM   1941  CB  TYR A 258      71.213 -51.324  44.926  1.00 22.97           C  
ATOM   1942  CG  TYR A 258      71.911 -52.660  45.058  1.00 24.99           C  
ATOM   1943  CD1 TYR A 258      71.174 -53.840  45.203  1.00 26.22           C  
ATOM   1944  CD2 TYR A 258      73.299 -52.751  45.030  1.00 26.42           C  
ATOM   1945  CE1 TYR A 258      71.801 -55.067  45.319  1.00 24.51           C  
ATOM   1946  CE2 TYR A 258      73.934 -53.980  45.142  1.00 27.75           C  
ATOM   1947  CZ  TYR A 258      73.177 -55.132  45.286  1.00 25.70           C  
ATOM   1948  OH  TYR A 258      73.804 -56.346  45.404  1.00 27.30           O  
ATOM   1949  N   MET A 259      68.895 -49.486  42.672  1.00 22.25           N  
ATOM   1950  CA  MET A 259      67.964 -48.349  42.731  1.00 24.09           C  
ATOM   1951  C   MET A 259      66.678 -48.642  43.530  1.00 21.13           C  
ATOM   1952  O   MET A 259      66.096 -47.741  44.128  1.00 20.46           O  
ATOM   1953  CB  MET A 259      67.655 -47.803  41.324  1.00 25.86           C  
ATOM   1954  CG  MET A 259      66.569 -48.529  40.556  1.00 30.33           C  
ATOM   1955  SD  MET A 259      64.931 -47.772  40.779  1.00 52.03           S  
ATOM   1956  CE  MET A 259      63.894 -48.951  39.917  1.00 77.38           C  
ATOM   1957  N   LYS A 260      66.261 -49.905  43.560  1.00 23.94           N  
ATOM   1958  CA  LYS A 260      65.049 -50.302  44.281  1.00 26.31           C  
ATOM   1959  C   LYS A 260      65.231 -50.379  45.798  1.00 26.78           C  
ATOM   1960  O   LYS A 260      64.266 -50.597  46.537  1.00 30.45           O  
ATOM   1961  CB  LYS A 260      64.545 -51.660  43.790  1.00 28.84           C  
ATOM   1962  CG  LYS A 260      64.254 -51.728  42.314  1.00 36.25           C  
ATOM   1963  CD  LYS A 260      63.751 -53.107  41.936  1.00 41.03           C  
ATOM   1964  CE  LYS A 260      64.051 -53.409  40.480  1.00 49.59           C  
ATOM   1965  NZ  LYS A 260      63.556 -54.752  40.077  1.00 51.52           N1+
ATOM   1966  N   GLN A 261      66.466 -50.218  46.262  1.00 24.94           N  
ATOM   1967  CA  GLN A 261      66.763 -50.349  47.680  1.00 25.87           C  
ATOM   1968  C   GLN A 261      67.042 -48.988  48.284  1.00 23.95           C  
ATOM   1969  O   GLN A 261      67.301 -48.874  49.476  1.00 27.33           O  
ATOM   1970  CB  GLN A 261      67.997 -51.234  47.895  1.00 32.28           C  
ATOM   1971  CG  GLN A 261      67.952 -52.588  47.211  1.00 38.85           C  
ATOM   1972  CD  GLN A 261      66.672 -53.334  47.484  1.00 44.02           C  
ATOM   1973  NE2 GLN A 261      66.018 -53.796  46.423  1.00 43.71           N  
ATOM   1974  OE1 GLN A 261      66.261 -53.487  48.636  1.00 49.23           O  
ATOM   1975  N   ILE A 262      67.031 -47.958  47.451  1.00 18.26           N  
ATOM   1976  CA  ILE A 262      67.426 -46.628  47.896  1.00 18.69           C  
ATOM   1977  C   ILE A 262      66.225 -45.820  48.380  1.00 17.63           C  
ATOM   1978  O   ILE A 262      65.214 -45.738  47.686  1.00 24.83           O  
ATOM   1979  CB  ILE A 262      68.121 -45.847  46.759  1.00 21.56           C  
ATOM   1980  CG1 ILE A 262      69.394 -46.560  46.303  1.00 17.95           C  
ATOM   1981  CG2 ILE A 262      68.425 -44.417  47.194  1.00 25.24           C  
ATOM   1982  CD1 ILE A 262      69.852 -46.151  44.907  1.00 18.10           C  
ATOM   1983  N   LEU A 263      66.339 -45.241  49.575  1.00 17.48           N  
ATOM   1984  CA  LEU A 263      65.403 -44.220  50.046  1.00 22.82           C  
ATOM   1985  C   LEU A 263      66.174 -42.957  50.424  1.00 21.72           C  
ATOM   1986  O   LEU A 263      67.180 -43.018  51.126  1.00 20.82           O  
ATOM   1987  CB  LEU A 263      64.588 -44.719  51.240  1.00 24.48           C  
ATOM   1988  CG  LEU A 263      63.761 -46.001  51.070  1.00 26.13           C  
ATOM   1989  CD1 LEU A 263      63.182 -46.397  52.410  1.00 26.05           C  
ATOM   1990  CD2 LEU A 263      62.662 -45.832  50.036  1.00 17.52           C  
ATOM   1991  N   VAL A 264      65.709 -41.806  49.951  1.00 21.57           N  
ATOM   1992  CA  VAL A 264      66.434 -40.564  50.183  1.00 25.67           C  
ATOM   1993  C   VAL A 264      65.612 -39.579  51.009  1.00 24.28           C  
ATOM   1994  O   VAL A 264      64.373 -39.629  50.992  1.00 26.12           O  
ATOM   1995  CB  VAL A 264      66.858 -39.900  48.862  1.00 27.34           C  
ATOM   1996  CG1 VAL A 264      67.436 -40.945  47.922  1.00 28.60           C  
ATOM   1997  CG2 VAL A 264      65.672 -39.198  48.213  1.00 32.99           C  
ATOM   1998  N   SER A 265      66.317 -38.699  51.726  1.00 20.06           N  
ATOM   1999  CA  SER A 265      65.690 -37.725  52.616  1.00 21.16           C  
ATOM   2000  C   SER A 265      66.690 -36.688  53.105  1.00 22.13           C  
ATOM   2001  O   SER A 265      67.889 -36.788  52.821  1.00 24.54           O  
ATOM   2002  CB  SER A 265      65.073 -38.429  53.825  1.00 19.59           C  
ATOM   2003  OG  SER A 265      63.683 -38.186  53.910  1.00 20.70           O  
ATOM   2004  N   ASN A 266      66.179 -35.708  53.851  1.00 20.55           N  
ATOM   2005  CA  ASN A 266      66.971 -34.595  54.373  1.00 21.64           C  
ATOM   2006  C   ASN A 266      67.342 -34.765  55.835  1.00 18.95           C  
ATOM   2007  O   ASN A 266      68.332 -34.192  56.294  1.00 19.05           O  
ATOM   2008  CB  ASN A 266      66.211 -33.269  54.252  1.00 21.58           C  
ATOM   2009  CG  ASN A 266      65.703 -33.008  52.861  1.00 22.05           C  
ATOM   2010  ND2 ASN A 266      64.455 -33.379  52.613  1.00 23.78           N  
ATOM   2011  OD1 ASN A 266      66.415 -32.467  52.017  1.00 23.40           O  
ATOM   2012  N   ASP A 267      66.550 -35.565  56.551  1.00 17.72           N  
ATOM   2013  CA  ASP A 267      66.577 -35.602  58.016  1.00 21.74           C  
ATOM   2014  C   ASP A 267      66.427 -34.177  58.565  1.00 22.53           C  
ATOM   2015  O   ASP A 267      67.097 -33.796  59.527  1.00 21.76           O  
ATOM   2016  CB  ASP A 267      67.861 -36.270  58.530  1.00 22.83           C  
ATOM   2017  CG  ASP A 267      67.777 -36.674  59.987  1.00 20.64           C  
ATOM   2018  OD1 ASP A 267      66.680 -36.600  60.581  1.00 23.47           O  
ATOM   2019  OD2 ASP A 267      68.815 -37.075  60.540  1.00 19.69           O1-
ATOM   2020  N   TRP A 268      65.554 -33.390  57.936  1.00 20.90           N  
ATOM   2021  CA  TRP A 268      65.377 -32.004  58.336  1.00 21.58           C  
ATOM   2022  C   TRP A 268      64.406 -31.908  59.499  1.00 23.70           C  
ATOM   2023  O   TRP A 268      63.723 -32.881  59.800  1.00 22.42           O  
ATOM   2024  CB  TRP A 268      64.934 -31.103  57.171  1.00 20.05           C  
ATOM   2025  CG  TRP A 268      65.548 -29.764  57.328  1.00 18.79           C  
ATOM   2026  CD1 TRP A 268      64.916 -28.588  57.617  1.00 19.14           C  
ATOM   2027  CD2 TRP A 268      66.946 -29.474  57.305  1.00 20.19           C  
ATOM   2028  CE2 TRP A 268      67.092 -28.096  57.561  1.00 18.66           C  
ATOM   2029  CE3 TRP A 268      68.092 -30.249  57.085  1.00 19.45           C  
ATOM   2030  NE1 TRP A 268      65.836 -27.575  57.741  1.00 19.23           N  
ATOM   2031  CZ2 TRP A 268      68.336 -27.474  57.600  1.00 19.26           C  
ATOM   2032  CZ3 TRP A 268      69.326 -29.632  57.122  1.00 21.47           C  
ATOM   2033  CH2 TRP A 268      69.439 -28.255  57.381  1.00 22.56           C  
ATOM   2034  N   LEU A 269      64.390 -30.753  60.172  1.00 21.48           N  
ATOM   2035  CA  LEU A 269      63.468 -30.482  61.285  1.00 19.81           C  
ATOM   2036  C   LEU A 269      63.108 -29.000  61.298  1.00 17.94           C  
ATOM   2037  O   LEU A 269      63.698 -28.209  60.571  1.00 20.34           O  
ATOM   2038  CB  LEU A 269      64.082 -30.843  62.644  1.00 17.63           C  
ATOM   2039  CG  LEU A 269      65.166 -31.907  62.787  1.00 21.23           C  
ATOM   2040  CD1 LEU A 269      66.538 -31.355  62.421  1.00 19.16           C  
ATOM   2041  CD2 LEU A 269      65.171 -32.428  64.208  1.00 22.89           C  
ATOM   2042  N   PHE A 270      62.147 -28.622  62.132  1.00 19.91           N  
ATOM   2043  CA  PHE A 270      61.776 -27.204  62.258  1.00 22.97           C  
ATOM   2044  C   PHE A 270      61.996 -26.698  63.678  1.00 23.38           C  
ATOM   2045  O   PHE A 270      61.965 -25.499  63.930  1.00 25.09           O  
ATOM   2046  CB  PHE A 270      60.339 -26.961  61.787  1.00 21.48           C  
ATOM   2047  CG  PHE A 270      60.095 -27.434  60.388  1.00 22.80           C  
ATOM   2048  CD1 PHE A 270      60.706 -26.800  59.317  1.00 24.53           C  
ATOM   2049  CD2 PHE A 270      59.293 -28.531  60.143  1.00 25.23           C  
ATOM   2050  CE1 PHE A 270      60.516 -27.244  58.021  1.00 23.24           C  
ATOM   2051  CE2 PHE A 270      59.089 -28.979  58.848  1.00 27.60           C  
ATOM   2052  CZ  PHE A 270      59.705 -28.329  57.786  1.00 25.80           C  
ATOM   2053  N   GLY A 271      62.222 -27.640  64.592  1.00 23.51           N  
ATOM   2054  CA  GLY A 271      62.683 -27.351  65.935  1.00 22.87           C  
ATOM   2055  C   GLY A 271      63.665 -28.426  66.357  1.00 23.07           C  
ATOM   2056  O   GLY A 271      63.582 -29.558  65.884  1.00 22.62           O  
ATOM   2057  N   PHE A 272      64.587 -28.092  67.252  1.00 22.63           N  
ATOM   2058  CA  PHE A 272      65.634 -29.036  67.622  1.00 23.27           C  
ATOM   2059  C   PHE A 272      66.223 -28.613  68.960  1.00 23.73           C  
ATOM   2060  O   PHE A 272      66.828 -27.547  69.063  1.00 22.62           O  
ATOM   2061  CB  PHE A 272      66.716 -29.026  66.538  1.00 28.18           C  
ATOM   2062  CG  PHE A 272      67.528 -30.298  66.439  1.00 27.68           C  
ATOM   2063  CD1 PHE A 272      67.300 -31.359  67.282  1.00 27.20           C  
ATOM   2064  CD2 PHE A 272      68.524 -30.414  65.476  1.00 30.12           C  
ATOM   2065  CE1 PHE A 272      68.046 -32.516  67.175  1.00 30.13           C  
ATOM   2066  CE2 PHE A 272      69.282 -31.568  65.365  1.00 28.40           C  
ATOM   2067  CZ  PHE A 272      69.038 -32.619  66.218  1.00 30.90           C  
ATOM   2068  N   SER A 273      66.038 -29.438  69.990  1.00 20.14           N  
ATOM   2069  CA  SER A 273      66.534 -29.099  71.321  1.00 17.80           C  
ATOM   2070  C   SER A 273      67.663 -29.996  71.807  1.00 19.14           C  
ATOM   2071  O   SER A 273      68.105 -29.860  72.943  1.00 23.93           O  
ATOM   2072  CB  SER A 273      65.400 -29.106  72.349  1.00 16.91           C  
ATOM   2073  OG  SER A 273      64.812 -30.386  72.448  1.00 19.72           O  
ATOM   2074  N   LEU A 274      68.144 -30.882  70.938  1.00 21.97           N  
ATOM   2075  CA  LEU A 274      69.111 -31.918  71.324  1.00 20.27           C  
ATOM   2076  C   LEU A 274      70.593 -31.565  71.170  1.00 25.18           C  
ATOM   2077  O   LEU A 274      71.443 -32.420  71.376  1.00 33.12           O  
ATOM   2078  CB  LEU A 274      68.820 -33.220  70.576  1.00 17.06           C  
ATOM   2079  CG  LEU A 274      67.438 -33.763  70.921  1.00 21.36           C  
ATOM   2080  CD1 LEU A 274      66.927 -34.712  69.867  1.00 25.61           C  
ATOM   2081  CD2 LEU A 274      67.512 -34.458  72.262  1.00 23.72           C  
ATOM   2082  N   TYR A 275      70.908 -30.323  70.816  1.00 25.45           N  
ATOM   2083  CA  TYR A 275      72.305 -29.887  70.712  1.00 27.64           C  
ATOM   2084  C   TYR A 275      72.456 -28.516  71.356  1.00 26.54           C  
ATOM   2085  O   TYR A 275      71.709 -28.206  72.276  1.00 28.18           O  
ATOM   2086  CB  TYR A 275      72.769 -29.876  69.251  1.00 30.70           C  
ATOM   2087  CG  TYR A 275      73.063 -31.264  68.723  1.00 33.08           C  
ATOM   2088  CD1 TYR A 275      72.044 -32.079  68.238  1.00 29.16           C  
ATOM   2089  CD2 TYR A 275      74.356 -31.769  68.733  1.00 36.78           C  
ATOM   2090  CE1 TYR A 275      72.310 -33.353  67.772  1.00 31.07           C  
ATOM   2091  CE2 TYR A 275      74.634 -33.043  68.265  1.00 36.59           C  
ATOM   2092  CZ  TYR A 275      73.610 -33.832  67.788  1.00 36.46           C  
ATOM   2093  OH  TYR A 275      73.892 -35.102  67.320  1.00 41.59           O  
ATOM   2094  N   VAL A 276      73.409 -27.699  70.896  1.00 27.37           N  
ATOM   2095  CA  VAL A 276      73.490 -26.312  71.367  1.00 26.92           C  
ATOM   2096  C   VAL A 276      72.158 -25.626  71.101  1.00 26.78           C  
ATOM   2097  O   VAL A 276      71.375 -26.078  70.260  1.00 24.20           O  
ATOM   2098  CB  VAL A 276      74.633 -25.498  70.718  1.00 27.36           C  
ATOM   2099  CG1 VAL A 276      75.977 -25.999  71.211  1.00 30.90           C  
ATOM   2100  CG2 VAL A 276      74.538 -25.507  69.174  1.00 22.89           C  
ATOM   2101  N   THR A 277      71.887 -24.552  71.831  1.00 23.22           N  
ATOM   2102  CA  THR A 277      70.541 -23.984  71.832  1.00 23.56           C  
ATOM   2103  C   THR A 277      70.091 -23.493  70.450  1.00 22.45           C  
ATOM   2104  O   THR A 277      68.961 -23.745  70.036  1.00 22.69           O  
ATOM   2105  CB  THR A 277      70.400 -22.886  72.901  1.00 23.90           C  
ATOM   2106  CG2 THR A 277      68.969 -22.363  72.953  1.00 25.97           C  
ATOM   2107  OG1 THR A 277      70.752 -23.431  74.180  1.00 23.33           O  
ATOM   2108  N   ASN A 278      70.986 -22.834  69.728  1.00 18.90           N  
ATOM   2109  CA  ASN A 278      70.625 -22.272  68.434  1.00 24.06           C  
ATOM   2110  C   ASN A 278      70.974 -23.156  67.234  1.00 25.50           C  
ATOM   2111  O   ASN A 278      71.109 -22.644  66.126  1.00 23.92           O  
ATOM   2112  CB  ASN A 278      71.259 -20.891  68.250  1.00 24.20           C  
ATOM   2113  CG  ASN A 278      72.743 -20.964  67.947  1.00 25.71           C  
ATOM   2114  ND2 ASN A 278      73.240 -19.984  67.201  1.00 22.72           N  
ATOM   2115  OD1 ASN A 278      73.438 -21.888  68.382  1.00 25.24           O  
ATOM   2116  N   ILE A 279      71.097 -24.468  67.455  1.00 25.26           N  
ATOM   2117  CA  ILE A 279      71.439 -25.415  66.379  1.00 25.73           C  
ATOM   2118  C   ILE A 279      70.521 -25.324  65.154  1.00 25.75           C  
ATOM   2119  O   ILE A 279      70.995 -25.410  64.021  1.00 27.41           O  
ATOM   2120  CB  ILE A 279      71.544 -26.895  66.866  1.00 22.32           C  
ATOM   2121  CG1 ILE A 279      72.140 -27.788  65.769  1.00 23.47           C  
ATOM   2122  CG2 ILE A 279      70.190 -27.442  67.323  1.00 17.20           C  
ATOM   2123  CD1 ILE A 279      73.569 -27.414  65.359  1.00 22.67           C  
ATOM   2124  N   MET A 280      69.222 -25.124  65.366  1.00 23.57           N  
ATOM   2125  CA  MET A 280      68.318 -24.986  64.226  1.00 24.69           C  
ATOM   2126  C   MET A 280      68.661 -23.814  63.327  1.00 22.99           C  
ATOM   2127  O   MET A 280      68.602 -23.945  62.104  1.00 22.62           O  
ATOM   2128  CB  MET A 280      66.860 -24.889  64.648  1.00 29.89           C  
ATOM   2129  CG  MET A 280      66.141 -26.207  64.615  1.00 38.04           C  
ATOM   2130  SD  MET A 280      65.498 -26.694  63.013  1.00 27.61           S  
ATOM   2131  CE  MET A 280      66.936 -27.169  62.059  1.00 20.30           C  
ATOM   2132  N   ASP A 281      69.012 -22.680  63.929  1.00 24.18           N  
ATOM   2133  CA  ASP A 281      69.454 -21.507  63.174  1.00 24.56           C  
ATOM   2134  C   ASP A 281      70.664 -21.837  62.309  1.00 24.04           C  
ATOM   2135  O   ASP A 281      70.685 -21.537  61.121  1.00 24.71           O  
ATOM   2136  CB  ASP A 281      69.830 -20.366  64.111  1.00 26.47           C  
ATOM   2137  CG  ASP A 281      68.655 -19.839  64.897  1.00 30.94           C  
ATOM   2138  OD1 ASP A 281      67.497 -20.192  64.581  1.00 33.14           O  
ATOM   2139  OD2 ASP A 281      68.895 -19.052  65.834  1.00 32.08           O1-
ATOM   2140  N   VAL A 282      71.676 -22.449  62.918  1.00 24.78           N  
ATOM   2141  CA  VAL A 282      72.894 -22.837  62.210  1.00 23.59           C  
ATOM   2142  C   VAL A 282      72.615 -23.771  61.017  1.00 22.09           C  
ATOM   2143  O   VAL A 282      73.193 -23.623  59.938  1.00 25.76           O  
ATOM   2144  CB  VAL A 282      73.888 -23.506  63.178  1.00 24.47           C  
ATOM   2145  CG1 VAL A 282      75.104 -24.024  62.421  1.00 23.77           C  
ATOM   2146  CG2 VAL A 282      74.300 -22.521  64.297  1.00 18.44           C  
ATOM   2147  N   MET A 283      71.723 -24.735  61.224  1.00 18.94           N  
ATOM   2148  CA  MET A 283      71.344 -25.691  60.186  1.00 17.90           C  
ATOM   2149  C   MET A 283      70.592 -25.018  59.047  1.00 21.18           C  
ATOM   2150  O   MET A 283      70.797 -25.350  57.888  1.00 25.53           O  
ATOM   2151  CB  MET A 283      70.487 -26.820  60.786  1.00 23.91           C  
ATOM   2152  CG  MET A 283      71.267 -27.808  61.662  1.00 17.47           C  
ATOM   2153  SD  MET A 283      70.255 -29.129  62.345  1.00 26.75           S  
ATOM   2154  CE  MET A 283      69.579 -29.919  60.890  1.00 32.82           C  
ATOM   2155  N   ASP A 284      69.711 -24.079  59.382  1.00 20.75           N  
ATOM   2156  CA  ASP A 284      68.994 -23.304  58.375  1.00 20.42           C  
ATOM   2157  C   ASP A 284      69.961 -22.444  57.566  1.00 18.64           C  
ATOM   2158  O   ASP A 284      69.702 -22.129  56.421  1.00 20.89           O  
ATOM   2159  CB  ASP A 284      67.920 -22.416  59.026  1.00 25.15           C  
ATOM   2160  CG  ASP A 284      66.759 -23.223  59.618  1.00 25.87           C  
ATOM   2161  OD1 ASP A 284      66.518 -24.360  59.164  1.00 26.50           O  
ATOM   2162  OD2 ASP A 284      66.078 -22.714  60.530  1.00 24.72           O1-
ATOM   2163  N   ARG A 285      71.074 -22.068  58.176  1.00 20.02           N  
ATOM   2164  CA  ARG A 285      72.096 -21.260  57.527  1.00 23.14           C  
ATOM   2165  C   ARG A 285      72.815 -22.110  56.494  1.00 25.20           C  
ATOM   2166  O   ARG A 285      73.279 -21.610  55.472  1.00 26.30           O  
ATOM   2167  CB  ARG A 285      73.082 -20.740  58.580  1.00 27.15           C  
ATOM   2168  CG  ARG A 285      74.540 -21.120  58.354  1.00 32.18           C  
ATOM   2169  CD  ARG A 285      75.222 -19.997  57.643  1.00 37.19           C  
ATOM   2170  NE  ARG A 285      76.649 -20.198  57.422  1.00 36.95           N  
ATOM   2171  CZ  ARG A 285      77.159 -20.686  56.301  1.00 33.26           C  
ATOM   2172  NH1 ARG A 285      76.349 -21.068  55.326  1.00 37.52           N1+
ATOM   2173  NH2 ARG A 285      78.471 -20.806  56.162  1.00 31.20           N  
ATOM   2174  N   VAL A 286      72.890 -23.406  56.775  1.00 26.50           N  
ATOM   2175  CA  VAL A 286      73.549 -24.371  55.907  1.00 24.97           C  
ATOM   2176  C   VAL A 286      72.624 -24.782  54.771  1.00 23.92           C  
ATOM   2177  O   VAL A 286      73.039 -24.896  53.612  1.00 22.80           O  
ATOM   2178  CB  VAL A 286      73.943 -25.639  56.706  1.00 23.80           C  
ATOM   2179  CG1 VAL A 286      74.427 -26.735  55.782  1.00 25.44           C  
ATOM   2180  CG2 VAL A 286      75.004 -25.304  57.740  1.00 24.69           C  
ATOM   2181  N   ASN A 287      71.362 -24.994  55.118  1.00 23.84           N  
ATOM   2182  CA  ASN A 287      70.369 -25.475  54.167  1.00 26.52           C  
ATOM   2183  C   ASN A 287      69.070 -24.657  54.223  1.00 25.89           C  
ATOM   2184  O   ASN A 287      68.066 -25.083  54.813  1.00 23.06           O  
ATOM   2185  CB  ASN A 287      70.103 -26.965  54.399  1.00 24.03           C  
ATOM   2186  CG  ASN A 287      69.025 -27.511  53.505  1.00 25.92           C  
ATOM   2187  ND2 ASN A 287      68.315 -28.518  53.984  1.00 27.35           N  
ATOM   2188  OD1 ASN A 287      68.828 -27.034  52.395  1.00 25.96           O  
ATOM   2189  N   PRO A 288      69.092 -23.461  53.607  1.00 27.85           N  
ATOM   2190  CA  PRO A 288      67.889 -22.625  53.532  1.00 25.29           C  
ATOM   2191  C   PRO A 288      66.733 -23.262  52.739  1.00 28.40           C  
ATOM   2192  O   PRO A 288      65.632 -22.725  52.785  1.00 30.14           O  
ATOM   2193  CB  PRO A 288      68.388 -21.344  52.851  1.00 22.55           C  
ATOM   2194  CG  PRO A 288      69.698 -21.695  52.242  1.00 26.83           C  
ATOM   2195  CD  PRO A 288      70.276 -22.785  53.048  1.00 25.47           C  
ATOM   2196  N   ASP A 289      66.962 -24.376  52.044  1.00 25.92           N  
ATOM   2197  CA  ASP A 289      65.872 -25.051  51.335  1.00 25.71           C  
ATOM   2198  C   ASP A 289      65.037 -25.958  52.226  1.00 26.55           C  
ATOM   2199  O   ASP A 289      63.942 -26.361  51.835  1.00 31.56           O  
ATOM   2200  CB  ASP A 289      66.406 -25.882  50.183  1.00 26.10           C  
ATOM   2201  CG  ASP A 289      66.950 -25.031  49.071  1.00 30.65           C  
ATOM   2202  OD1 ASP A 289      66.198 -24.164  48.575  1.00 27.89           O  
ATOM   2203  OD2 ASP A 289      68.135 -25.219  48.715  1.00 31.93           O1-
ATOM   2204  N   GLY A 290      65.553 -26.296  53.403  1.00 21.78           N  
ATOM   2205  CA  GLY A 290      64.862 -27.218  54.297  1.00 25.87           C  
ATOM   2206  C   GLY A 290      64.580 -28.568  53.651  1.00 26.37           C  
ATOM   2207  O   GLY A 290      65.470 -29.168  53.046  1.00 26.04           O  
ATOM   2208  N   MET A 291      63.335 -29.034  53.768  1.00 23.70           N  
ATOM   2209  CA  MET A 291      62.922 -30.313  53.190  1.00 23.26           C  
ATOM   2210  C   MET A 291      62.782 -30.269  51.671  1.00 23.94           C  
ATOM   2211  O   MET A 291      62.634 -31.304  51.024  1.00 27.38           O  
ATOM   2212  CB  MET A 291      61.613 -30.783  53.814  1.00 24.78           C  
ATOM   2213  CG  MET A 291      61.766 -31.223  55.250  1.00 26.52           C  
ATOM   2214  SD  MET A 291      60.227 -31.644  56.088  1.00 28.89           S  
ATOM   2215  CE  MET A 291      60.895 -31.994  57.712  1.00 17.14           C  
ATOM   2216  N   ALA A 292      62.819 -29.069  51.105  1.00 20.54           N  
ATOM   2217  CA  ALA A 292      62.783 -28.920  49.659  1.00 19.58           C  
ATOM   2218  C   ALA A 292      64.167 -29.159  49.063  1.00 20.54           C  
ATOM   2219  O   ALA A 292      64.335 -29.122  47.851  1.00 26.82           O  
ATOM   2220  CB  ALA A 292      62.251 -27.533  49.261  1.00 20.29           C  
ATOM   2221  N   PHE A 293      65.156 -29.404  49.911  1.00 20.86           N  
ATOM   2222  CA  PHE A 293      66.525 -29.614  49.433  1.00 22.60           C  
ATOM   2223  C   PHE A 293      66.615 -30.824  48.509  1.00 21.82           C  
ATOM   2224  O   PHE A 293      67.220 -30.759  47.440  1.00 24.34           O  
ATOM   2225  CB  PHE A 293      67.496 -29.790  50.604  1.00 21.04           C  
ATOM   2226  CG  PHE A 293      68.920 -30.042  50.172  1.00 20.38           C  
ATOM   2227  CD1 PHE A 293      69.715 -28.996  49.733  1.00 19.50           C  
ATOM   2228  CD2 PHE A 293      69.459 -31.321  50.205  1.00 18.22           C  
ATOM   2229  CE1 PHE A 293      71.017 -29.218  49.329  1.00 22.89           C  
ATOM   2230  CE2 PHE A 293      70.759 -31.546  49.811  1.00 18.32           C  
ATOM   2231  CZ  PHE A 293      71.535 -30.495  49.363  1.00 21.92           C  
ATOM   2232  N   ILE A 294      66.022 -31.934  48.936  1.00 21.91           N  
ATOM   2233  CA  ILE A 294      65.998 -33.135  48.105  1.00 22.35           C  
ATOM   2234  C   ILE A 294      65.412 -32.872  46.701  1.00 24.92           C  
ATOM   2235  O   ILE A 294      66.107 -33.081  45.708  1.00 23.48           O  
ATOM   2236  CB  ILE A 294      65.309 -34.341  48.819  1.00 22.86           C  
ATOM   2237  CG1 ILE A 294      66.195 -34.886  49.948  1.00 22.23           C  
ATOM   2238  CG2 ILE A 294      64.910 -35.422  47.800  1.00 22.99           C  
ATOM   2239  CD1 ILE A 294      67.584 -35.324  49.516  1.00 21.82           C  
ATOM   2240  N   PRO A 295      64.154 -32.377  46.612  1.00 26.18           N  
ATOM   2241  CA  PRO A 295      63.586 -32.162  45.273  1.00 26.20           C  
ATOM   2242  C   PRO A 295      64.171 -30.985  44.488  1.00 25.18           C  
ATOM   2243  O   PRO A 295      64.249 -31.090  43.273  1.00 28.32           O  
ATOM   2244  CB  PRO A 295      62.106 -31.910  45.560  1.00 23.41           C  
ATOM   2245  CG  PRO A 295      62.083 -31.360  46.938  1.00 23.29           C  
ATOM   2246  CD  PRO A 295      63.163 -32.092  47.668  1.00 22.91           C  
ATOM   2247  N   LEU A 296      64.563 -29.903  45.152  1.00 25.40           N  
ATOM   2248  CA  LEU A 296      65.091 -28.730  44.456  1.00 27.21           C  
ATOM   2249  C   LEU A 296      66.563 -28.831  44.070  1.00 27.63           C  
ATOM   2250  O   LEU A 296      66.977 -28.290  43.044  1.00 29.33           O  
ATOM   2251  CB  LEU A 296      64.893 -27.466  45.292  1.00 23.49           C  
ATOM   2252  CG  LEU A 296      63.465 -26.989  45.514  1.00 23.61           C  
ATOM   2253  CD1 LEU A 296      63.488 -25.729  46.347  1.00 25.34           C  
ATOM   2254  CD2 LEU A 296      62.778 -26.743  44.190  1.00 24.09           C  
ATOM   2255  N   ARG A 297      67.360 -29.498  44.896  1.00 26.60           N  
ATOM   2256  CA  ARG A 297      68.804 -29.500  44.673  1.00 28.38           C  
ATOM   2257  C   ARG A 297      69.364 -30.885  44.358  1.00 27.98           C  
ATOM   2258  O   ARG A 297      70.169 -31.036  43.440  1.00 27.90           O  
ATOM   2259  CB  ARG A 297      69.527 -28.905  45.882  1.00 26.44           C  
ATOM   2260  CG  ARG A 297      68.734 -27.830  46.589  1.00 27.93           C  
ATOM   2261  CD  ARG A 297      69.198 -26.448  46.205  1.00 28.90           C  
ATOM   2262  NE  ARG A 297      68.562 -25.936  45.003  1.00 33.75           N  
ATOM   2263  CZ  ARG A 297      67.937 -24.765  44.932  1.00 36.07           C  
ATOM   2264  NH1 ARG A 297      67.854 -23.989  46.001  1.00 35.78           N1+
ATOM   2265  NH2 ARG A 297      67.399 -24.364  43.789  1.00 34.78           N  
ATOM   2266  N   VAL A 298      68.955 -31.897  45.119  1.00 25.57           N  
ATOM   2267  CA  VAL A 298      69.513 -33.237  44.913  1.00 25.02           C  
ATOM   2268  C   VAL A 298      69.015 -33.889  43.630  1.00 24.86           C  
ATOM   2269  O   VAL A 298      69.806 -34.452  42.863  1.00 25.19           O  
ATOM   2270  CB  VAL A 298      69.261 -34.167  46.113  1.00 23.74           C  
ATOM   2271  CG1 VAL A 298      69.731 -35.578  45.806  1.00 22.98           C  
ATOM   2272  CG2 VAL A 298      69.973 -33.628  47.342  1.00 21.30           C  
ATOM   2273  N   ILE A 299      67.711 -33.809  43.388  1.00 22.41           N  
ATOM   2274  CA  ILE A 299      67.142 -34.407  42.181  1.00 25.18           C  
ATOM   2275  C   ILE A 299      67.733 -33.833  40.874  1.00 24.76           C  
ATOM   2276  O   ILE A 299      68.123 -34.600  40.000  1.00 20.90           O  
ATOM   2277  CB  ILE A 299      65.579 -34.366  42.162  1.00 28.27           C  
ATOM   2278  CG1 ILE A 299      64.993 -35.092  43.374  1.00 27.80           C  
ATOM   2279  CG2 ILE A 299      65.034 -34.968  40.879  1.00 30.00           C  
ATOM   2280  CD1 ILE A 299      65.445 -36.532  43.501  1.00 31.05           C  
ATOM   2281  N   PRO A 300      67.800 -32.492  40.730  1.00 26.71           N  
ATOM   2282  CA  PRO A 300      68.411 -31.985  39.495  1.00 28.62           C  
ATOM   2283  C   PRO A 300      69.893 -32.338  39.385  1.00 30.52           C  
ATOM   2284  O   PRO A 300      70.388 -32.525  38.282  1.00 27.84           O  
ATOM   2285  CB  PRO A 300      68.232 -30.467  39.608  1.00 28.92           C  
ATOM   2286  CG  PRO A 300      67.072 -30.293  40.535  1.00 28.77           C  
ATOM   2287  CD  PRO A 300      67.200 -31.404  41.528  1.00 26.21           C  
ATOM   2288  N   PHE A 301      70.574 -32.443  40.523  1.00 35.40           N  
ATOM   2289  CA  PHE A 301      71.984 -32.833  40.564  1.00 30.90           C  
ATOM   2290  C   PHE A 301      72.200 -34.204  39.925  1.00 28.19           C  
ATOM   2291  O   PHE A 301      73.100 -34.384  39.115  1.00 30.90           O  
ATOM   2292  CB  PHE A 301      72.478 -32.823  42.013  1.00 30.21           C  
ATOM   2293  CG  PHE A 301      73.860 -33.383  42.199  1.00 37.32           C  
ATOM   2294  CD1 PHE A 301      74.980 -32.599  41.969  1.00 41.46           C  
ATOM   2295  CD2 PHE A 301      74.042 -34.693  42.635  1.00 41.05           C  
ATOM   2296  CE1 PHE A 301      76.263 -33.112  42.157  1.00 44.25           C  
ATOM   2297  CE2 PHE A 301      75.322 -35.214  42.824  1.00 42.37           C  
ATOM   2298  CZ  PHE A 301      76.433 -34.420  42.587  1.00 43.36           C  
ATOM   2299  N   LEU A 302      71.363 -35.170  40.293  1.00 23.60           N  
ATOM   2300  CA  LEU A 302      71.411 -36.505  39.711  1.00 22.17           C  
ATOM   2301  C   LEU A 302      71.016 -36.497  38.233  1.00 21.65           C  
ATOM   2302  O   LEU A 302      71.563 -37.253  37.425  1.00 19.54           O  
ATOM   2303  CB  LEU A 302      70.504 -37.455  40.505  1.00 20.62           C  
ATOM   2304  CG  LEU A 302      70.945 -37.672  41.958  1.00 22.59           C  
ATOM   2305  CD1 LEU A 302      69.984 -38.582  42.716  1.00 25.26           C  
ATOM   2306  CD2 LEU A 302      72.355 -38.231  42.010  1.00 24.75           C  
ATOM   2307  N   ARG A 303      70.069 -35.633  37.886  1.00 22.15           N  
ATOM   2308  CA  ARG A 303      69.584 -35.534  36.515  1.00 29.68           C  
ATOM   2309  C   ARG A 303      70.696 -35.036  35.570  1.00 30.69           C  
ATOM   2310  O   ARG A 303      70.877 -35.559  34.466  1.00 29.56           O  
ATOM   2311  CB  ARG A 303      68.336 -34.643  36.463  1.00 34.34           C  
ATOM   2312  CG  ARG A 303      67.584 -34.680  35.149  1.00 41.70           C  
ATOM   2313  CD  ARG A 303      67.249 -36.116  34.735  1.00 51.56           C  
ATOM   2314  NE  ARG A 303      67.461 -36.361  33.301  1.00 54.83           N  
ATOM   2315  CZ  ARG A 303      68.551 -36.929  32.786  1.00 53.80           C  
ATOM   2316  NH1 ARG A 303      69.538 -37.327  33.577  1.00 48.46           N1+
ATOM   2317  NH2 ARG A 303      68.652 -37.106  31.473  1.00 57.28           N  
ATOM   2318  N   GLU A 304      71.446 -34.038  36.022  1.00 29.22           N  
ATOM   2319  CA  GLU A 304      72.637 -33.566  35.326  1.00 34.35           C  
ATOM   2320  C   GLU A 304      73.734 -34.646  35.196  1.00 32.91           C  
ATOM   2321  O   GLU A 304      74.511 -34.630  34.245  1.00 35.68           O  
ATOM   2322  CB  GLU A 304      73.184 -32.319  36.038  1.00 43.03           C  
ATOM   2323  CG  GLU A 304      74.387 -31.660  35.367  1.00 54.52           C  
ATOM   2324  CD  GLU A 304      75.713 -32.027  36.026  1.00 63.43           C  
ATOM   2325  OE1 GLU A 304      76.743 -32.080  35.312  1.00 67.00           O  
ATOM   2326  OE2 GLU A 304      75.728 -32.253  37.257  1.00 65.52           O1-
ATOM   2327  N   LYS A 305      73.798 -35.579  36.143  1.00 29.35           N  
ATOM   2328  CA  LYS A 305      74.756 -36.683  36.057  1.00 33.92           C  
ATOM   2329  C   LYS A 305      74.237 -37.841  35.189  1.00 33.14           C  
ATOM   2330  O   LYS A 305      74.895 -38.879  35.065  1.00 35.14           O  
ATOM   2331  CB  LYS A 305      75.117 -37.218  37.445  1.00 40.09           C  
ATOM   2332  CG  LYS A 305      75.569 -36.179  38.451  1.00 45.14           C  
ATOM   2333  CD  LYS A 305      76.954 -35.650  38.161  1.00 50.32           C  
ATOM   2334  CE  LYS A 305      77.362 -34.638  39.221  1.00 55.78           C  
ATOM   2335  NZ  LYS A 305      78.643 -33.946  38.913  1.00 59.69           N1+
ATOM   2336  N   GLY A 306      73.059 -37.665  34.601  1.00 30.37           N  
ATOM   2337  CA  GLY A 306      72.532 -38.625  33.646  1.00 31.81           C  
ATOM   2338  C   GLY A 306      71.564 -39.663  34.195  1.00 32.49           C  
ATOM   2339  O   GLY A 306      71.212 -40.611  33.495  1.00 29.52           O  
ATOM   2340  N   VAL A 307      71.130 -39.499  35.441  1.00 35.59           N  
ATOM   2341  CA  VAL A 307      70.145 -40.419  36.009  1.00 34.39           C  
ATOM   2342  C   VAL A 307      68.761 -40.063  35.469  1.00 32.34           C  
ATOM   2343  O   VAL A 307      68.288 -38.953  35.677  1.00 33.51           O  
ATOM   2344  CB  VAL A 307      70.141 -40.401  37.557  1.00 34.23           C  
ATOM   2345  CG1 VAL A 307      69.087 -41.353  38.091  1.00 33.33           C  
ATOM   2346  CG2 VAL A 307      71.515 -40.776  38.107  1.00 35.10           C  
ATOM   2347  N   PRO A 308      68.116 -41.009  34.769  1.00 31.77           N  
ATOM   2348  CA  PRO A 308      66.834 -40.790  34.088  1.00 33.16           C  
ATOM   2349  C   PRO A 308      65.697 -40.463  35.052  1.00 31.22           C  
ATOM   2350  O   PRO A 308      65.702 -40.931  36.191  1.00 29.55           O  
ATOM   2351  CB  PRO A 308      66.553 -42.144  33.426  1.00 34.34           C  
ATOM   2352  CG  PRO A 308      67.833 -42.893  33.469  1.00 36.11           C  
ATOM   2353  CD  PRO A 308      68.555 -42.411  34.672  1.00 32.45           C  
ATOM   2354  N   GLN A 309      64.724 -39.689  34.581  1.00 32.54           N  
ATOM   2355  CA  GLN A 309      63.544 -39.356  35.381  1.00 37.38           C  
ATOM   2356  C   GLN A 309      62.803 -40.592  35.898  1.00 33.31           C  
ATOM   2357  O   GLN A 309      62.298 -40.598  37.020  1.00 31.42           O  
ATOM   2358  CB  GLN A 309      62.589 -38.458  34.586  1.00 41.48           C  
ATOM   2359  CG  GLN A 309      61.311 -38.073  35.336  1.00 43.57           C  
ATOM   2360  CD  GLN A 309      61.576 -37.345  36.655  1.00 45.67           C  
ATOM   2361  NE2 GLN A 309      60.580 -37.357  37.536  1.00 47.03           N  
ATOM   2362  OE1 GLN A 309      62.654 -36.783  36.881  1.00 43.05           O  
ATOM   2363  N   GLU A 310      62.746 -41.629  35.072  1.00 32.33           N  
ATOM   2364  CA  GLU A 310      62.148 -42.902  35.457  1.00 32.84           C  
ATOM   2365  C   GLU A 310      62.802 -43.462  36.725  1.00 30.40           C  
ATOM   2366  O   GLU A 310      62.129 -44.026  37.592  1.00 30.96           O  
ATOM   2367  CB  GLU A 310      62.289 -43.893  34.301  1.00 36.64           C  
ATOM   2368  CG  GLU A 310      61.682 -45.264  34.531  1.00 43.76           C  
ATOM   2369  CD  GLU A 310      61.992 -46.233  33.391  1.00 49.93           C  
ATOM   2370  OE1 GLU A 310      63.179 -46.601  33.216  1.00 50.55           O  
ATOM   2371  OE2 GLU A 310      61.051 -46.622  32.667  1.00 51.75           O1-
ATOM   2372  N   THR A 311      64.119 -43.306  36.828  1.00 28.66           N  
ATOM   2373  CA  THR A 311      64.876 -43.862  37.948  1.00 27.22           C  
ATOM   2374  C   THR A 311      64.702 -43.012  39.188  1.00 25.68           C  
ATOM   2375  O   THR A 311      64.621 -43.529  40.306  1.00 28.47           O  
ATOM   2376  CB  THR A 311      66.376 -43.988  37.605  1.00 27.52           C  
ATOM   2377  CG2 THR A 311      67.197 -44.427  38.825  1.00 23.48           C  
ATOM   2378  OG1 THR A 311      66.537 -44.954  36.563  1.00 27.61           O  
ATOM   2379  N   LEU A 312      64.622 -41.705  38.982  1.00 25.47           N  
ATOM   2380  CA  LEU A 312      64.392 -40.771  40.073  1.00 23.22           C  
ATOM   2381  C   LEU A 312      62.979 -40.924  40.636  1.00 27.01           C  
ATOM   2382  O   LEU A 312      62.772 -40.862  41.852  1.00 31.18           O  
ATOM   2383  CB  LEU A 312      64.642 -39.340  39.590  1.00 25.96           C  
ATOM   2384  CG  LEU A 312      66.082 -39.121  39.107  1.00 29.97           C  
ATOM   2385  CD1 LEU A 312      66.297 -37.716  38.575  1.00 29.41           C  
ATOM   2386  CD2 LEU A 312      67.052 -39.419  40.239  1.00 35.62           C  
ATOM   2387  N   ALA A 313      62.015 -41.128  39.741  1.00 26.78           N  
ATOM   2388  CA  ALA A 313      60.627 -41.372  40.110  1.00 25.07           C  
ATOM   2389  C   ALA A 313      60.490 -42.616  40.972  1.00 24.40           C  
ATOM   2390  O   ALA A 313      59.699 -42.647  41.912  1.00 24.66           O  
ATOM   2391  CB  ALA A 313      59.780 -41.531  38.857  1.00 29.55           C  
ATOM   2392  N   GLY A 314      61.260 -43.644  40.634  1.00 25.72           N  
ATOM   2393  CA  GLY A 314      61.176 -44.918  41.320  1.00 26.94           C  
ATOM   2394  C   GLY A 314      61.715 -44.834  42.732  1.00 24.01           C  
ATOM   2395  O   GLY A 314      61.202 -45.487  43.648  1.00 18.98           O  
ATOM   2396  N   ILE A 315      62.759 -44.028  42.905  1.00 22.02           N  
ATOM   2397  CA  ILE A 315      63.389 -43.858  44.213  1.00 25.06           C  
ATOM   2398  C   ILE A 315      62.515 -43.026  45.165  1.00 26.23           C  
ATOM   2399  O   ILE A 315      62.429 -43.303  46.366  1.00 22.69           O  
ATOM   2400  CB  ILE A 315      64.801 -43.215  44.076  1.00 24.97           C  
ATOM   2401  CG1 ILE A 315      65.763 -44.184  43.384  1.00 24.04           C  
ATOM   2402  CG2 ILE A 315      65.342 -42.798  45.449  1.00 26.25           C  
ATOM   2403  CD1 ILE A 315      67.038 -43.543  42.900  1.00 18.21           C  
ATOM   2404  N   THR A 316      61.857 -42.009  44.617  1.00 24.83           N  
ATOM   2405  CA  THR A 316      61.129 -41.047  45.435  1.00 20.02           C  
ATOM   2406  C   THR A 316      59.647 -41.363  45.581  1.00 19.09           C  
ATOM   2407  O   THR A 316      58.992 -40.817  46.451  1.00 18.29           O  
ATOM   2408  CB  THR A 316      61.288 -39.621  44.881  1.00 21.70           C  
ATOM   2409  CG2 THR A 316      62.750 -39.179  44.988  1.00 22.12           C  
ATOM   2410  OG1 THR A 316      60.868 -39.582  43.507  1.00 19.83           O  
ATOM   2411  N   VAL A 317      59.117 -42.240  44.730  1.00 24.89           N  
ATOM   2412  CA  VAL A 317      57.704 -42.610  44.814  1.00 21.54           C  
ATOM   2413  C   VAL A 317      57.508 -44.102  45.039  1.00 20.95           C  
ATOM   2414  O   VAL A 317      56.913 -44.520  46.029  1.00 24.51           O  
ATOM   2415  CB  VAL A 317      56.930 -42.213  43.543  1.00 23.35           C  
ATOM   2416  CG1 VAL A 317      55.495 -42.683  43.641  1.00 24.44           C  
ATOM   2417  CG2 VAL A 317      56.977 -40.701  43.331  1.00 26.26           C  
ATOM   2418  N   THR A 318      58.027 -44.898  44.109  1.00 20.26           N  
ATOM   2419  CA  THR A 318      57.789 -46.333  44.081  1.00 20.32           C  
ATOM   2420  C   THR A 318      58.378 -46.994  45.311  1.00 19.92           C  
ATOM   2421  O   THR A 318      57.687 -47.739  46.011  1.00 22.80           O  
ATOM   2422  CB  THR A 318      58.402 -46.972  42.821  1.00 19.66           C  
ATOM   2423  CG2 THR A 318      58.008 -48.457  42.725  1.00 22.61           C  
ATOM   2424  OG1 THR A 318      57.948 -46.268  41.658  1.00 20.40           O  
ATOM   2425  N   ASN A 319      59.655 -46.714  45.567  1.00 19.47           N  
ATOM   2426  CA  ASN A 319      60.359 -47.273  46.723  1.00 20.46           C  
ATOM   2427  C   ASN A 319      59.714 -46.954  48.073  1.00 20.36           C  
ATOM   2428  O   ASN A 319      59.530 -47.859  48.885  1.00 19.19           O  
ATOM   2429  CB  ASN A 319      61.855 -46.893  46.722  1.00 20.20           C  
ATOM   2430  CG  ASN A 319      62.629 -47.539  45.583  1.00 25.54           C  
ATOM   2431  ND2 ASN A 319      63.914 -47.205  45.480  1.00 18.05           N  
ATOM   2432  OD1 ASN A 319      62.077 -48.316  44.798  1.00 26.51           O  
ATOM   2433  N   PRO A 320      59.396 -45.665  48.337  1.00 23.81           N  
ATOM   2434  CA  PRO A 320      58.708 -45.425  49.613  1.00 22.84           C  
ATOM   2435  C   PRO A 320      57.353 -46.123  49.712  1.00 24.76           C  
ATOM   2436  O   PRO A 320      56.961 -46.511  50.811  1.00 24.78           O  
ATOM   2437  CB  PRO A 320      58.526 -43.897  49.647  1.00 18.71           C  
ATOM   2438  CG  PRO A 320      59.606 -43.359  48.753  1.00 21.19           C  
ATOM   2439  CD  PRO A 320      59.790 -44.401  47.672  1.00 17.88           C  
ATOM   2440  N   ALA A 321      56.653 -46.271  48.594  1.00 25.49           N  
ATOM   2441  CA  ALA A 321      55.346 -46.914  48.594  1.00 26.47           C  
ATOM   2442  C   ALA A 321      55.473 -48.403  48.893  1.00 26.27           C  
ATOM   2443  O   ALA A 321      54.695 -48.954  49.667  1.00 30.71           O  
ATOM   2444  CB  ALA A 321      54.638 -46.690  47.263  1.00 23.98           C  
ATOM   2445  N   ARG A 322      56.462 -49.050  48.289  1.00 24.94           N  
ATOM   2446  CA  ARG A 322      56.709 -50.462  48.558  1.00 28.28           C  
ATOM   2447  C   ARG A 322      57.178 -50.670  49.993  1.00 26.05           C  
ATOM   2448  O   ARG A 322      56.891 -51.694  50.608  1.00 26.41           O  
ATOM   2449  CB  ARG A 322      57.763 -51.020  47.607  1.00 31.41           C  
ATOM   2450  CG  ARG A 322      57.684 -52.527  47.460  1.00 37.81           C  
ATOM   2451  CD  ARG A 322      59.018 -53.146  47.083  1.00 40.56           C  
ATOM   2452  NE  ARG A 322      59.820 -52.270  46.238  1.00 45.94           N  
ATOM   2453  CZ  ARG A 322      61.008 -51.786  46.587  1.00 46.25           C  
ATOM   2454  NH1 ARG A 322      61.537 -52.102  47.766  1.00 42.67           N1+
ATOM   2455  NH2 ARG A 322      61.671 -50.990  45.759  1.00 47.28           N  
ATOM   2456  N   PHE A 323      57.912 -49.695  50.514  1.00 23.73           N  
ATOM   2457  CA  PHE A 323      58.444 -49.774  51.867  1.00 25.97           C  
ATOM   2458  C   PHE A 323      57.363 -49.602  52.938  1.00 25.15           C  
ATOM   2459  O   PHE A 323      57.292 -50.380  53.890  1.00 24.33           O  
ATOM   2460  CB  PHE A 323      59.559 -48.736  52.060  1.00 26.30           C  
ATOM   2461  CG  PHE A 323      60.253 -48.830  53.394  1.00 26.72           C  
ATOM   2462  CD1 PHE A 323      60.914 -49.989  53.767  1.00 26.36           C  
ATOM   2463  CD2 PHE A 323      60.243 -47.755  54.273  1.00 31.32           C  
ATOM   2464  CE1 PHE A 323      61.557 -50.076  54.992  1.00 28.63           C  
ATOM   2465  CE2 PHE A 323      60.876 -47.835  55.498  1.00 30.41           C  
ATOM   2466  CZ  PHE A 323      61.538 -49.000  55.854  1.00 29.81           C  
ATOM   2467  N   LEU A 324      56.518 -48.590  52.772  1.00 24.53           N  
ATOM   2468  CA  LEU A 324      55.529 -48.239  53.786  1.00 23.81           C  
ATOM   2469  C   LEU A 324      54.287 -49.122  53.795  1.00 23.39           C  
ATOM   2470  O   LEU A 324      53.683 -49.334  54.839  1.00 23.24           O  
ATOM   2471  CB  LEU A 324      55.107 -46.787  53.608  1.00 24.52           C  
ATOM   2472  CG  LEU A 324      56.217 -45.808  53.938  1.00 22.85           C  
ATOM   2473  CD1 LEU A 324      55.835 -44.426  53.469  1.00 17.59           C  
ATOM   2474  CD2 LEU A 324      56.459 -45.839  55.443  1.00 22.94           C  
ATOM   2475  N   SER A 325      53.895 -49.616  52.630  1.00 18.25           N  
ATOM   2476  CA  SER A 325      52.704 -50.437  52.528  1.00 27.93           C  
ATOM   2477  C   SER A 325      52.893 -51.721  53.330  1.00 29.82           C  
ATOM   2478  O   SER A 325      53.775 -52.518  53.015  1.00 29.51           O  
ATOM   2479  CB  SER A 325      52.416 -50.766  51.065  1.00 29.37           C  
ATOM   2480  OG  SER A 325      51.108 -51.282  50.910  1.00 31.94           O  
ATOM   2481  N   PRO A 326      52.066 -51.917  54.374  1.00 30.18           N  
ATOM   2482  CA  PRO A 326      52.126 -53.079  55.275  1.00 29.79           C  
ATOM   2483  C   PRO A 326      52.219 -54.457  54.592  1.00 27.78           C  
ATOM   2484  O   PRO A 326      51.393 -54.812  53.743  1.00 24.52           O  
ATOM   2485  CB  PRO A 326      50.837 -52.944  56.082  1.00 27.65           C  
ATOM   2486  CG  PRO A 326      50.639 -51.465  56.170  1.00 26.93           C  
ATOM   2487  CD  PRO A 326      51.059 -50.937  54.828  1.00 29.58           C  
ATOM   2488  N   THR A 327      53.266 -55.197  54.965  1.00 28.19           N  
ATOM   2489  CA  THR A 327      53.533 -56.560  54.495  1.00 26.11           C  
ATOM   2490  C   THR A 327      54.532 -57.217  55.436  1.00 25.40           C  
ATOM   2491  O   THR A 327      55.283 -56.525  56.117  1.00 25.82           O  
ATOM   2492  CB  THR A 327      54.249 -56.598  53.136  1.00 27.87           C  
ATOM   2493  CG2 THR A 327      53.791 -57.809  52.344  1.00 20.97           C  
ATOM   2494  OG1 THR A 327      54.018 -55.392  52.401  1.00 37.67           O  
ATOM   2495  N   LEU A 328      54.571 -58.545  55.440  1.00 27.77           N  
ATOM   2496  CA  LEU A 328      55.668 -59.273  56.080  1.00 27.94           C  
ATOM   2497  C   LEU A 328      56.805 -59.569  55.096  1.00 27.08           C  
ATOM   2498  O   LEU A 328      57.918 -59.896  55.499  1.00 28.99           O  
ATOM   2499  CB  LEU A 328      55.165 -60.573  56.698  1.00 23.15           C  
ATOM   2500  CG  LEU A 328      54.073 -60.353  57.731  1.00 25.08           C  
ATOM   2501  CD1 LEU A 328      53.729 -61.654  58.449  1.00 21.83           C  
ATOM   2502  CD2 LEU A 328      54.533 -59.280  58.705  1.00 25.81           C  
ATOM   2503  N   ARG A 329      56.522 -59.459  53.805  1.00 28.02           N  
ATOM   2504  CA  ARG A 329      57.544 -59.698  52.795  1.00 32.90           C  
ATOM   2505  C   ARG A 329      57.248 -58.932  51.506  1.00 32.66           C  
ATOM   2506  O   ARG A 329      56.305 -59.265  50.787  1.00 28.85           O  
ATOM   2507  CB  ARG A 329      57.675 -61.201  52.516  1.00 40.74           C  
ATOM   2508  CG  ARG A 329      58.920 -61.580  51.727  1.00 45.94           C  
ATOM   2509  CD  ARG A 329      59.071 -63.083  51.613  1.00 52.45           C  
ATOM   2510  NE  ARG A 329      60.031 -63.441  50.576  1.00 63.97           N  
ATOM   2511  CZ  ARG A 329      61.348 -63.520  50.758  1.00 71.75           C  
ATOM   2512  NH1 ARG A 329      61.877 -63.266  51.947  1.00 74.64           N1+
ATOM   2513  NH2 ARG A 329      62.141 -63.853  49.746  1.00 72.04           N  
END
