# Supplementary material for: Highly active enzymes by automated combinatorial backbone assembly and sequence design
Source: Nat Commun. 2018 Jul 17;9:2780. doi: 10.1038/s41467-018-05205-5 (PMC6050298; doi:10.1038/s41467-018-05205-5)
Supplement: Supplementary file 26 — Supplementary Data 22 [file 41467_2018_5205_MOESM26_ESM.txt]

Last position-specific scoring matrix computed, weighted observed percentages rounded down, information per position, and relative weight of gapless real matches to pseudocounts
            A   R   N   D   C   Q   E   G   H   I   L   K   M   F   P   S   T   W   Y   V   A   R   N   D   C   Q   E   G   H   I   L   K   M   F   P   S   T   W   Y   V
    1 M    -1  -2  -3  -3  -1  -1  -2  -3  -2   2   2  -2   6   0  -3  -2  -1  -2  -1   2    0   0   0   0   0   0   0   0   0   0   0   0  73   0   0   0   0   0   0  27  0.32 0.02
    2 R    -1   5   0  -2  -3   1   0  -2  -1  -2  -2   2  -1  -3  -2   0   2  -3  -2  -2    0  68   0   0   0   0   0   0   0   0   0   0   0   0   0   0  32   0   0   0  0.48 0.01
    3 I    -1  -3  -3  -3  -1  -3  -3  -4  -4   4   1  -3   1   0  -3  -2  -1  -3  -1   3    0   0   0   0   0   0   0   0   0  68   0   0   0   0   0   0   0   0   0  32  0.38 0.01
    4 P     0  -2  -1  -2  -2  -1  -1  -2  -2   2  -1  -1  -1  -2   5   1   0  -3  -2   0    0   0   0   0   0   0   0   0   0  32   0   0   0   0  41  27   0   0   0   0  0.58 0.01
    5 L    -1  -1  -2  -2  -2   3  -1  -3  -2   2   2  -1   1  -1  -2  -2  -1  -2  -1   1    0   0   0   0   0  32   0   0   0  27  41   0   0   0   0   0   0   0   0   0  0.20 0.01
    6 V     2  -2  -2  -2  -1  -1  -2  -2  -2   1   0  -1   0  -2  -2   0   3  -3  -2   2   27   0   0   0   0   0   0   0   0   0   0   0   0   0   0   0  32   0   0  41  0.20 0.01
    7 G     2  -2  -1  -2  -2  -2  -2   5  -2  -3  -3  -1  -2  -3  -2   0  -1  -3  -3  -2   32   0   0   0   0   0   0  68   0   0   0   0   0   0   0   0   0   0   0   0  0.67 0.01
    8 K    -1   4   0  -1  -3   1   0   3  -1  -3  -3   3  -2  -3  -2   0  -1  -3  -2  -3    0  32   0   0   0   0   0  27   0   0   0  41   0   0   0   0   0   0   0   0  0.43 0.01
    9 D    -1  -1   3   3  -3   0   2   3  -1  -4  -4   0  -3  -3  -2   0  -1  -3  -3  -3    0   0  27  21   0   0  21  32   0   0   0   0   0   0   0   0   0   0   0   0  0.46 0.00
   10 S     0  -1  -1   0  -3   0   2  -2  -1  -3  -3   0  -2  -4   6   1   0  -4  -3  -2    0   0   0   0   0   0  27   0   0   0   0   0   0   0  53  21   0   0   0   0  0.97 0.01
   11 I    -2  -3  -4  -3  -1  -3  -4  -4  -4   5   2  -3   1   0  -3  -3  -1  -3  -2   3    0   0   0   0   0   0   0   0   0 100   0   0   0   0   0   0   0   0   0   0  0.42 0.01
   12 E     2  -1   0   3  -2   1   3  -1  -1  -3  -3   0  -2  -3  -1   0  -1  -3  -2  -2   32   0   0  27   0   0  41   0   0   0   0   0   0   0   0   0   0   0   0   0  0.40 0.01
   13 S     3  -2  -1  -1  -1  -1  -1   0  -2  -2  -2  -1  -2  -3   4   2   0  -3  -2  -1   53   0   0   0   0   0   0   0   0   0   0   0   0   0  27  21   0   0   0   0  0.52 0.01
   14 K     0   0   0   0  -2   0   2   3  -1  -3  -3   2  -2  -3  -1   2   0  -3  -2  -3    0   0   0   0   0   0  21  27   0   0   0  21   0   0   0  32   0   0   0   0  0.33 0.00
   15 D     2  -1   0   4  -2   0   1  -1  -1  -2  -3  -1  -2  -3  -1   2   0  -4  -2  -2   32   0   0  41   0   0   0   0   0   0   0   0   0   0   0  27   0   0   0   0  0.38 0.01
   16 I    -1  -2  -3  -4  -2  -1  -3  -3  -2   2   3  -2   5   0  -3  -2  -1  -2  -1   1    0   0   0   0   0   0   0   0   0  21  32   0  47   0   0   0   0   0   0   0  0.33 0.01
   17 G     0  -3  -1  -2  -3  -2  -2   6  -2  -4  -4  -2  -3  -3  -2   0  -2  -3  -3  -3    0   0   0   0   0   0   0 100   0   0   0   0   0   0   0   0   0   0   0   0  1.07 0.01
   18 F    -2   3  -2  -3  -3  -1  -2  -3  -1   0   2   0   0   4  -3  -2  -2  -1   1  -1    0  32   0   0   0   0   0   0   0   0  27   0   0  41   0   0   0   0   0   0  0.28 0.01
   19 T     0  -2  -1  -2  -1  -1  -1  -2  -2   1   0  -1   0  -2  -2   1   4  -3  -2   2    0   0   0   0   0   0   0   0   0   0   0   0   0   0   0   0  68   0   0  32  0.31 0.01
   20 L    -2  -2  -4  -4  -1  -2  -3  -4  -3   2   4  -3   2   0  -3  -3  -1  -2  -1   1    0   0   0   0   0   0   0   0   0   0 100   0   0   0   0   0   0   0   0   0  0.48 0.01
   21 I    -1  -3  -3  -4  -1  -3  -3  -4  -3   3   1  -3   1   3  -3  -2  -1  -1   1   3    0   0   0   0   0   0   0   0   0  41   0   0   0  27   0   0   0   0   0  32  0.31 0.01
   22 H    -2   0   1  -1  -3   0   0  -2   8  -4  -3  -1  -2  -1  -2  -1  -2  -3   2  -4    0   0   0   0   0   0   0   0 100   0   0   0   0   0   0   0   0   0   0   0  0.95 0.02
   23 E    -1   0   0   2  -4   2   6  -2   0  -4  -3   1  -2  -4  -1   0  -1  -3  -2  -3    0   0   0   0   0   0 100   0   0   0   0   0   0   0   0   0   0   0   0   0  0.77 0.01
   24 H    -2   0   1  -1  -3   0   0  -2   8  -4  -3  -1  -2  -1  -2  -1  -2  -3   2  -4    0   0   0   0   0   0   0   0 100   0   0   0   0   0   0   0   0   0   0   0  0.95 0.02
   25 L    -1  -3  -4  -4  -1  -2  -3  -4  -3   2   4  -3   2   0  -3  -2  -1  -2  -1   2    0   0   0   0   0   0   0   0   0   0  68   0   0   0   0   0   0   0   0  32  0.36 0.01
   26 R    -2   5  -1  -2  -3   0  -1  -3  -1  -2  -1   1  -1   3  -3  -1  -2  -1   1  -2    0  68   0   0   0   0   0   0   0   0   0   0   0  32   0   0   0   0   0   0  0.46 0.01
   27 V     0  -2  -1  -2  -1  -1  -2  -2  -2   1   2  -2   1  -1  -2   2   0  -3  -1   2    0   0   0   0   0   0   0   0   0   0  27   0   0   0   0  32   0   0   0  41  0.15 0.01
   28 F    -2  -2   3  -1  -2  -2  -2  -2  -1   1   0  -2   0   4  -3  -1  -1  -1   1   0    0   0  32   0   0   0   0   0   0  27   0   0   0  41   0   0   0   0   0   0  0.23 0.01
   29 S     0  -1   1   3  -2   0   0  -1  -1  -2  -3  -1  -2  -3  -1   3   2  -3  -2  -2    0   0   0  32   0   0   0   0   0   0   0   0   0   0   0  41  27   0   0   0  0.38 0.01
   30 E    -1  -1  -1   1  -3   1   4  -3  -1  -1   1   0   0  -2  -2  -1  -1  -3  -2  -1    0   0   0   0   0   0  68   0   0   0  32   0   0   0   0   0   0   0   0   0  0.36 0.01
   31 A     2  -1  -1  -1  -1   0   3  -1  -1   0  -1   0  -1  -2  -1   0   0  -3  -2   1   41   0   0   0   0   0  32   0   0   0   0   0   0   0   0   0   0   0   0  27  0.19 0.01
   32 V    -1  -2  -3  -3  -1  -2  -3  -3  -1   2   0  -2   0   1  -3  -2  -1   0   4   3    0   0   0   0   0   0   0   0   0   0   0   0   0   0   0   0   0   0  32  68  0.31 0.01
   33 R    -1   5   0  -2  -3   1   0  -2  -1  -2  -2   2  -1  -3  -2   0   2  -3  -2  -2    0  68   0   0   0   0   0   0   0   0   0   0   0   0   0   0  32   0   0   0  0.48 0.01
   34 Q    -2  -1  -2  -3  -2   2  -1  -3  -1  -1   2  -1   0   1  -3  -2  -2   8   3  -1    0   0   0   0   0  21   0   0   0   0  32   0   0   0   0   0   0  27  21   0  0.52 0.01
   35 Q    -1   0   5   1  -3   4   1  -1   1  -3  -3   0  -1  -3  -2   0   0  -3  -2  -3    0   0  59   0   0  41   0   0   0   0   0   0   0   0   0   0   0   0   0   0  0.55 0.01
   36 W    -3  -3  -3  -4  -3  -2  -3  -3  -1  -2  -2  -3  -2   2  -4  -3  -2  10   5  -3    0   0   0   0   0   0   0   0   0   0   0   0   0   0   0   0   0  68  32   0  1.67 0.02
   37 P    -1   3  -2  -2  -3   0  -1  -2  -2  -3  -3   0  -2  -4   7  -1  -1  -4  -3  -3    0  32   0   0   0   0   0   0   0   0   0   0   0   0  68   0   0   0   0   0  1.29 0.01
   38 H    -2  -1   0  -1  -3   0  -1  -2   7  -3  -3  -1  -2  -2   5  -1  -2  -3   1  -3    0   0   0   0   0   0   0   0  68   0   0   0   0   0  32   0   0   0   0   0  0.89 0.02
   39 L    -2  -2  -1   3  -2  -2  -1  -3  -2   1   3  -2   1   0  -3  -2  -1  -2  -2   0    0   0   0  32   0   0   0   0   0   0  68   0   0   0   0   0   0   0   0   0  0.27 0.01
   40 Y    -2  -2  -3  -4  -3  -2  -3  -3   1  -1  -1  -2  -1   5  -3  -2  -2   2   6  -1    0   0   0   0   0   0   0   0   0   0   0   0   0  32   0   0   0   0  68   0  0.76 0.01
   41 N    -1  -1   5   0  -2  -1  -1  -1   0   0  -1  -1  -1  -2  -2   0   0  -4  -2   1    0   0  68   0   0   0   0   0   0   0   0   0   0   0   0   0   0   0   0  32  0.35 0.01
   42 E    -1   0   0   2  -4   2   6  -2   0  -4  -3   1  -2  -4  -1   0  -1  -3  -2  -3    0   0   0   0   0   0 100   0   0   0   0   0   0   0   0   0   0   0   0   0  0.77 0.01
   43 D    -2  -2   1   6  -4   0   2  -2  -1  -3  -4  -1  -3  -4  -2   0  -1  -5  -3  -4    0   0   0 100   0   0   0   0   0   0   0   0   0   0   0   0   0   0   0   0  0.97 0.02
   44 E    -1   0   0   1  -4   4   5  -2   0  -3  -3   1  -2  -4  -1   0  -1  -3  -2  -3    0   0   0   0   0  32  68   0   0   0   0   0   0   0   0   0   0   0   0   0  0.65 0.01
   45 E    -1   0   0   1  -4   4   5  -2   0  -3  -3   1  -2  -4  -1   0  -1  -3  -2  -3    0   0   0   0   0  32  68   0   0   0   0   0   0   0   0   0   0   0   0   0  0.65 0.01
   46 F    -2  -3  -4  -4  -2  -3  -3  -4  -3   3   3  -3   2   3  -3  -3  -1  -1   0   1    0   0   0   0   0   0   0   0   0  32  47   0   0  21   0   0   0   0   0   0  0.34 0.01
   47 R    -1   4  -1  -2  -2   0   0  -3  -1   0  -1   3  -1  -2  -2  -1  -1  -3  -2   1    0  41   0   0   0   0   0   0   0   0   0  27   0   0   0   0   0   0   0  32  0.27 0.01
   48 N    -1   3   4   1  -3   1   3  -1   0  -3  -3   1  -2  -3  -2   0  -1  -3  -2  -3    0  27  41   0   0   0  32   0   0   0   0   0   0   0   0   0   0   0   0   0  0.46 0.01
   49 A     4  -4  -2  -3   1  -3  -2   0  -4   1  -1  -3   0  -4  -3   0   2  -4  -4   1   46   0   1   1   3   0   2   6   0   8   4   0   3   0   1   4  11   0   0   8  0.52 0.31
   50 V    -1  -2  -5  -4   2  -4  -1  -5  -4   4   1  -2   0  -3  -5  -3  -1  -5  -4   5    5   2   0   1   4   0   4   0   0  21   9   3   2   0   0   1   4   0   0  43  0.71 0.36
   51 N     2   2   0   1  -3   1   3  -1  -2  -4  -3   1  -3  -3   1   0   0  -5  -4  -3   19  11   3   7   0   7  18   4   0   0   2   9   0   1   6   5   7   0   0   1  0.31 0.22
   52 E     0   2  -3   1  -3   2   4  -2  -2  -3  -3   2   0  -4  -4  -1  -2  -1   0  -1    6  13   0   6   0   7  31   3   0   1   1  14   2   0   0   3   2   1   4   6  0.45 0.29
   53 V     1  -6  -6  -7   0  -5  -6  -6  -6   0   5  -3   3   2  -6  -3  -3  -5   0   0   10   0   0   0   2   0   0   0   0   4  55   2   6   8   0   2   2   0   3   7  0.95 0.52
   54 K    -1   3   1   0  -1   1   2  -2  -1  -3  -2   3   0  -3  -4  -1   0  -1  -4  -2    5  20   7   4   1   5  12   3   1   2   4  21   2   1   0   3   7   1   0   3  0.37 0.29
   55 R     1   2  -1   1  -2   2   3  -2   0  -3  -2   2   0  -3  -2  -1  -1  -5   0  -3   12  11   2   7   1  10  21   2   2   1   3  11   2   1   2   3   4   0   3   1  0.31 0.27
   56 A     1  -5  -3  -6   0  -5  -5  -3  -5   0   4  -5   3   2  -5  -3  -2  -4   0   1   12   0   2   0   2   0   0   2   0   4  45   0   8   8   0   2   2   0   3  10  0.70 0.41
   57 M     1   3  -3  -4  -5   1  -2  -4   1  -3  -4   5   1  -3  -3  -3  -3  -3   4  -2   10  13   0   0   0   5   1   1   3   1   0  43   3   0   1   1   1   0  15   3  0.83 0.42
   58 Q     3  -1   0   1  -4   1   2  -1  -2  -4  -4   1  -4  -5  -2   1  -1  -5  -4  -3   31   3   4   9   0   7  17   3   0   0   1   9   0   0   1  12   3   0   0   1  0.45 0.29
   59 F     2   2  -1  -3  -2   0  -1  -3   3  -1   1   1  -2   0  -4  -1  -1  -3   3  -2   21  10   2   0   1   4   3   1   8   3  17   8   0   4   0   4   2   0  11   1  0.23 0.20
   60 G    -4  -6  -2  -4  -7  -6  -4   8  -6  -8  -8  -5  -7  -7  -6  -4  -5  -7  -7  -7    0   0   2   1   0   0   1  96   0   0   0   0   0   0   0   0   0   0   0   0  2.54 0.80
   61 V    -3  -6  -6  -6   0  -5  -6   2  -6   4  -1  -5  -2  -2  -6  -5  -4  -6  -4   6    1   0   0   0   2   0   0  15   0  21   2   0   0   2   0   0   0   0   0  57  1.20 0.50
   62 K    -2   4   0   4  -5   1   0   0  -2  -5  -5   3  -4  -5  -4   0   0  -6  -4  -4    2  28   4  23   0   6   5   6   1   0   0  15   0   0   0   5   5   0   0   0  0.66 0.33
   63 T    -2  -2   3  -4  -5  -4  -4  -4  -5  -5  -4  -4  -5  -6  -5   0   7  -6  -1  -4    3   2  14   0   0   0   0   0   0   0   1   0   0   0   0   6  71   0   2   0  1.61 0.67
   64 I    -4  -6  -6  -7  -4  -6  -6  -7  -6   6   1  -6   1   2  -6  -5  -4  -5  -3   3    0   0   0   0   0   0   0   0   0  55  13   0   3   9   0   0   0   0   0  20  1.35 0.50
   65 V    -3  -6  -6  -7   0  -6  -6  -7  -6   2   0  -6   1   0  -6  -4  -3  -2  -4   7    1   0   0   0   2   0   0   0   0  11   7   0   3   3   0   1   1   1   0  71  1.45 0.56
   66 D    -5  -5  -3   8  -8  -4   3  -6  -5  -7  -8  -4  -7  -8  -6  -4  -5  -8  -7  -7    0   0   0  79   0   0  20   0   0   0   0   0   0   0   0   1   0   0   0   0  2.32 0.78
   67 P     2  -3  -5  -5   4  -2  -4  -4  -5  -2   1  -4   3  -4   5  -3  -3  -5  -4   3   19   1   0   0   8   2   0   1   0   0  16   0   8   0  25   0   0   0   0  20  0.76 0.39
   68 T    -4  -5  -4  -5  -1  -5  -5  -6  -6  -5  -5  -5  -2  -6  -5   1   8  -7  -6  -3    0   0   0   0   1   0   0   0   0   0   0   0   1   0   0   8  89   0   0   1  2.26 0.84
   69 V    -1  -5   4  -4  -2  -4  -4  -1  -5  -2  -4  -4  -4  -5   4  -3   2  -6  -5   4    5   0  19   0   1   0   0   5   0   1   0   0   0   0  24   0  11   0   0  34  0.87 0.45
   70 M    -1   1   2  -3  -1  -2  -3  -3  -2   3   1  -2   2   0   0  -1  -2   2  -1   1    4   8  12   0   2   1   1   1   1  23  12   1   7   4   5   3   1   3   1  10  0.22 0.18
   71 G    -3  -5  -1   3   0  -3   0   6  -3  -6  -6  -4  -5   0  -5  -2  -3  -5   2  -6    0   0   3  17   3   0   8  54   0   0   0   0   0   4   0   1   1   0   8   0  1.10 0.46
   72 L    -2  -4   0  -5   4  -2  -5  -4   1   1   4  -5   6  -3  -5  -3  -3   0   1  -1    2   0   5   0   8   2   0   1   3   7  42   0  21   0   0   1   0   1   4   2  0.83 0.40
   73 G    -3  -4  -2  -3  -7  -5  -5   7  -6  -8  -8  -2  -7  -7  -6  -3  -5  -7  -5  -7    1   1   1   1   0   0   0  92   0   0   0   2   0   0   0   1   0   0   0   0  2.28 0.74
   74 R    -6   9  -5  -6  -5  -3  -4  -7  -5  -8  -7  -1  -6  -7  -4  -5  -6  -7  -6  -7    0  97   0   0   0   0   0   0   0   0   0   1   0   0   1   0   0   0   0   0  2.86 0.92
   75 D    -5  -5   5   7  -3  -3  -3  -5  -2  -6  -7  -3  -6  -4  -5  -2  -4  -5   4  -6    0   0  26  53   1   0   0   0   1   0   0   1   0   0   0   2   0   0  17   0  1.67 0.64
   76 I    -1  -6  -6  -5  -4  -5  -5  -5  -6   5   0  -5   0  -4   4  -4  -3  -6  -5   4    4   0   0   0   0   0   0   0   0  29   6   0   1   0  23   0   0   0   0  35  1.08 0.46
   77 R     0   2  -1   1  -5   1   3  -2   0  -3  -2   0  -2  -4   4  -1  -2  -5  -3  -3    6  11   3   9   0   5  18   3   2   1   5   5   1   0  23   4   1   0   0   2  0.45 0.25
   78 F     0   4  -4  -3  -4  -3  -3  -2  -3  -1   2   0   0   4  -5  -2  -2  -3   3  -2    8  23   0   1   0   0   1   2   0   3  22   4   2  17   0   1   1   0  11   2  0.49 0.30
   79 M    -3  -5  -5  -5  -4  -4  -5  -6  -5   4   4  -5   5  -1  -6  -5  -2  -5   1   3    2   0   0   1   0   1   0   0   0  22  34   0  14   2   0   0   1   0   4  20  0.91 0.41
   80 E     2   3  -2  -3  -4   4   1  -4  -1  -3  -1   3  -2  -4  -4  -2  -2  -4  -3  -1   18  15   1   0   0  20   9   0   1   1   6  20   1   0   0   1   1   0   1   4  0.54 0.34
   81 K    -1   5  -1   1  -6   2   4  -4  -3  -4  -5   3  -3  -5  -4  -1  -2  -6  -3  -3    6  28   2   6   0   7  25   0   0   1   0  16   1   0   0   3   2   0   1   2  0.72 0.38
   82 V     0  -6  -6  -6  -4  -5  -6  -6  -6   5   2  -6   2  -4  -6  -5  -3  -6  -4   5    6   0   0   0   0   0   0   0   0  30  18   0   4   0   0   0   0   0   0  41  1.16 0.48
   83 V     2  -2  -1  -2  -1  -1  -1   1  -2   0  -1  -1  -1  -2  -2   2   0  -3  -2   2   28   0   0   0   0   0   0   9   0   0   0   0   0   0   0  36   0   0   0  27  0.21 0.02
   84 K    -1   3   2  -1  -3   1   1  -2   2  -3  -3   3  -2  -2  -2   0  -1  -2   1  -3    0  27  16   0   0   0   8   0   6   0   0  35   0   0   0   0   0   0   8   0  0.38 0.02
   85 A     0  -1   0   3  -3   1   4  -2  -1  -2  -1   1  -2  -3  -2   0  -1  -3  -2  -2   13   0   0  16   0   0  56   0   0   0   9   6   0   0   0   0   0   0   0   0  0.42 0.03
   86 T     0  -2   0  -1  -1  -1  -1  -2  -2  -1  -2  -1  -1  -3  -1   2   5  -3  -2   0    0   0   0   0   0   0   0   0   0   0   0   0   0   0   0   8  92   0   0   0  0.61 0.06
   87 G     0  -2   0   2  -3  -1   1   5  -2  -4  -4  -1  -3  -4  -2   0  -2  -3  -3  -3    0   0   0  15   0   0  14  70   0   0   0   0   0   0   0   0   0   0   0   0  0.75 0.04
   88 I    -1  -2  -3  -3  -1  -2  -3  -3  -3   3   1  -2   4  -1  -3  -2   0  -2  -1   3    0   0   0   0   0   0   0   0   0  27   0   0  39   0   0   0   7   0   0  27  0.32 0.04
   89 N    -1   0   4   0  -3   5   1  -2   0  -3  -3   1  -1  -4  -2   0  -1  -3  -2  -3    0   0  35   0   0  58   0   0   0   0   0   8   0   0   0   0   0   0   0   0  0.59 0.05
   90 L    -2  -3  -4  -4  -2  -3  -4  -4  -4   4   2  -3   1   0  -3  -3  -1  -3  -2   2    0   0   0   0   0   0   0   0   0  73  20   0   0   0   0   0   0   0   0   7  0.45 0.04
   91 V    -1  -3  -4  -4  -1  -3  -3  -4  -4   4   1  -3   1  -1  -3  -2  -1  -3  -2   3    0   0   0   0   0   0   0   0   0  64   0   0   0   0   0   0   0   0   0  36  0.46 0.04
   92 A     4  -2  -2  -2  -1  -1  -1   0  -2  -2  -2  -1  -1  -3   2   1   1  -3  -2  -1   82   0   0   0   0   0   0   0   0   0   0   0   0   0   9   0   9   0   0   0  0.45 0.04
   93 G     4  -2  -2  -2  -1  -1  -1   3  -2  -2  -2  -1  -2  -3  -1   1  -1  -3  -2  -1   80   0   0   0   0   0   0  20   0   0   0   0   0   0   0   0   0   0   0   0  0.48 0.04
   94 T     0  -2   0  -1  -1  -1  -1  -2  -2  -1  -2  -1  -1  -3  -2   1   6  -3  -2   0    0   0   0   0   0   0   0   0   0   0   0   0   0   0   0   0 100   0   0   0  0.67 0.06
   95 G     0  -3  -1  -2  -3  -2  -3   6  -3  -4  -4  -2  -3  -4  -3  -1  -2  -3  -4  -4    0   0   0   0   0   0   0 100   0   0   0   0   0   0   0   0   0   0   0   0  1.20 0.05
   96 I    -2  -3  -4  -4  -2  -3  -4  -4  -4   5   2  -3   1   0  -3  -3  -1  -3  -2   3    0   0   0   0   0   0   0   0   0  76  16   0   0   0   0   0   0   0   0   7  0.46 0.04
   97 Y    -2  -2  -3  -4  -3  -2  -3  -4   1  -2  -1  -3  -1   4  -4  -2  -2   2   7  -2    0   0   0   0   0   0   0   0   0   0   0   0   0  16   0   0   0   0  84   0  1.03 0.06
   98 I     0  -1   0  -1  -1  -1  -1  -2  -2   1  -1  -1  -1  -2  -1   3   4  -3  -2   0    0   0   0   0   0   0   0   0   0  13   0   0   0   0   0  34  53   0   0   0  0.36 0.04
   99 Y    -2  -2  -3  -4  -3  -2  -3  -4   1  -1  -1  -3  -1   5  -4  -2  -2   2   7  -1    0   0   0   0   0   0   0   0   0   0   0   0   0  32   0   0   0   0  68   0  0.93 0.06
  100 I    -1  -1   3   1  -2   0  -1  -2   5  -1  -2  -1  -1  -2  -2   0   2  -3   0   0    0   0  23   7   0   0   0   0  33   6   0   0   0   0   0   0  23   0   0   7  0.32 0.03
  101 D    -2  -2   0   5  -3  -1   0  -2   0  -2  -3  -1  -2   1  -2  -1   0   0   5  -2    0   0   0  53   0   0   0   0   0   0   0   0   0   0   0   0   7   0  40   0  0.58 0.04
  102 L    -2  -3  -4  -4  -1  -3  -3  -4  -3   3   3  -3   2   0  -3  -3  -1  -2  -1   2    0   0   0   0   0   0   0   0   0  41  50   0   0   0   0   0   0   0   0   9  0.41 0.03
  103 P    -1  -3  -3  -2  -3  -2  -2  -3  -3  -3  -3  -1  -3  -4   8  -1  -2  -4  -4  -3    0   0   0   0   0   0   0   0   0   0   0   0   0   0 100   0   0   0   0   0  2.21 0.07
  104 F    -1  -2  -2  -2  -2  -2  -2  -3  -1  -1  -1  -2  -1   4   4  -1   2  -1   2  -1    0   0   0   0   0   0   0   0   0   0   0   0   0  36  26   0  30   0   9   0  0.49 0.03
  105 Y    -2   2  -1  -3  -3  -1  -1  -3   5  -1  -1   0  -1   2  -3  -2  -2   0   5  -1    0  23   0   0   0   0   0   0  25   8   0   0   0   7   0   0   0   0  37   0  0.45 0.04
  106 F    -3  -3  -4  -4  -3  -4  -4  -4  -2  -1   0  -4   0   7  -4  -3  -3   1   3  -1    0   0   0   0   0   0   0   0   0   0   0   0   0 100   0   0   0   0   0   0  1.01 0.06
  107 L     1   0   1  -1  -2   4   0  -2   2  -1   0   0   0  -2  -2   0   0  -3  -1   0   15   0   7   0   0  41   0   0   9   0  13   0   0   0   0   0   7   0   0   8  0.20 0.03
  108 N     0  -1   4   0  -2   1  -1   0   2  -2  -2  -1  -2   0  -2   0   0  -3  -1  -1    8   0  47   0   0   7   0   7   9   0   0   0   0   7   0   0   7   0   0   7  0.27 0.03
  109 R    -2   6   3  -1  -4   1   0  -2   0  -4  -3   2  -2  -3  -3  -1  -1  -3  -2  -3    0  77  23   0   0   0   0   0   0   0   0   0   0   0   0   0   0   0   0   0  0.72 0.05
  110 S     0  -1   1   5  -2   0   2  -1  -1  -3  -3  -1  -3  -3  -1   3   0  -4  -3  -3    0   0   0  48   0   0   9   0   0   0   0   0   0   0   0  43   0   0   0   0  0.56 0.04
  111 I    -2  -3  -4  -4  -2  -3  -4  -4  -4   5   2  -3   1   0  -3  -3  -1  -3  -2   3    0   0   0   0   0   0   0   0   0  84   7   0   0   0   0   0   0   0   0   9  0.49 0.04
  112 D    -2  -2   2   6  -4   0   2  -2  -1  -4  -4  -1  -3  -4  -2   0  -1  -5  -3  -4    0   0   8  78   0   0  14   0   0   0   0   0   0   0   0   0   0   0   0   0  0.89 0.05
  113 E    -2  -1  -1  -1  -3   0   2  -3   4  -2  -2  -1  -1   4  -3  -1  -2   0   5  -2    0   0   0   0   0   0  27   0  18   0   0   0   0  23   0   0   0   0  32   0  0.46 0.03
  114 I    -4  -5  -6  -7  -5  -5  -6  -7  -6   4   4  -6   6   1  -6  -5  -4  -1  -3   0    1   0   0   0   0   0   0   0   0  25  46   0  18   5   0   0   0   1   0   3  1.23 0.50
  115 A     4  -4  -4  -3  -1  -3  -1  -3  -3  -1  -3  -3  -2  -2  -3   0   2  -4   3   2   42   0   0   1   1   0   4   1   0   3   1   1   1   1   0   6  16   0  10  13  0.61 0.38
  116 D    -1   0  -2   5  -6   2   5  -3  -4  -6  -6   0  -5  -7  -5  -2  -2  -7  -6  -5    5   5   1  33   0  10  38   1   0   0   0   5   0   0   0   1   2   0   0   0  1.13 0.51
  117 L    -3  -1  -4  -1  -3  -1   0  -3  -2   1   3  -2   5   2  -5  -3  -2  -1  -2  -1    1   4   0   3   0   3   6   2   1   8  32   3  19  10   0   1   1   1   1   3  0.48 0.30
  118 F    -5  -6  -6  -7  -3  -6  -6  -7  -5   0   1  -6   6   7  -7  -6  -5   3   1  -2    0   0   0   0   0   0   0   0   0   4  14   0  19  53   0   0   0   4   3   2  1.65 0.60
  119 I    -2  -3  -5  -4  -2  -4  -3  -6  -5   5   0  -2   2  -3  -5  -3  -1  -5  -3   4    3   1   0   1   1   0   2   0   0  38   6   3   5   0   0   1   3   0   0  35  0.91 0.41
  120 H     0   5   0   1  -5  -1   0  -1   3  -5  -4   3  -3  -3  -4  -1   1  -5  -2  -4    8  31   4   8   0   2   3   4   7   0   1  19   0   1   0   4   9   0   1   0  0.55 0.31
  121 D    -5  -5  -3   6  -8  -2   6  -6  -4  -7  -7  -4  -6  -7  -5  -3  -5  -7  -6  -7    0   0   0  48   0   1  51   0   0   0   0   0   0   0   0   1   0   0   0   0  1.97 0.73
  122 I    -3  -5  -6  -6   0  -5  -6  -6  -6   6   2  -5   0   0  -5  -5  -3  -2  -4   2    1   0   0   0   2   0   0   0   0  61  20   0   1   3   0   0   1   1   0  11  1.20 0.42
  123 K    -2   1   0  -1  -4   0   4  -4  -3  -3  -3   0  -3  -5  -4  -1   5  -5  -4  -2    2   8   4   2   0   4  26   0   0   1   1   6   0   0   0   2  44   0   0   2  0.77 0.38
  124 E    -2  -1   1   2  -4   2   5  -4   1  -1  -4   1  -3  -3  -3  -2  -1  -5  -3   0    1   3   6  10   0   9  42   0   4   3   0   8   0   1   0   1   4   0   0   8  0.59 0.29
  125 G    -3  -6  -4  -5  -6  -4  -6   8  -6  -7  -7  -5  -6  -7  -6  -3  -5  -6  -7  -7    0   0   0   0   0   1   0  99   0   0   0   0   0   0   0   1   0   0   0   0  2.45 0.68
  126 I    -4  -6  -6  -6   2  -6  -6  -7  -6   7  -1  -6   3  -2  -6  -5  -4  -6  -4   2    0   0   0   0   4   0   0   0   0  80   2   0   6   1   0   0   0   0   0   8  1.74 0.56
  127 Q     3  -2  -2   1  -4   2   2   4  -2  -4  -4  -2  -2  -5  -3  -1  -2  -5  -4  -3   29   2   1   8   0   8  17  30   0   0   1   0   1   0   0   1   0   0   0   1  0.59 0.30
  128 G    -2  -2   1   5  -5  -2  -1   5  -1  -6  -6  -1  -5  -6  -4  -2  -2  -6  -4  -5    1   2   6  34   0   1   3  45   1   0   0   3   0   0   0   2   2   0   0   0  1.06 0.39
  129 T    -3  -5  -3  -3  -4  -4  -2  -5  -5  -4  -5  -4  -4  -6  -4   2   8  -6  -5  -4    0   0   0   1   0   0   2   0   0   0   0   0   0   0   0  11  86   0   0   0  1.93 0.67
  130 L    -2  -3   1   2  -5  -2  -2   6  -1  -6  -6  -3  -4  -6  -3   0  -2  -5  -5  -5    1   1   6  12   0   1   2  67   2   0   0   0   0   0   1   5   2   0   0   0  1.24 0.42
  131 N    -2  -5  -3  -6  -4  -5  -5  -6  -5   5  -1  -5  -2  -1  -5  -2  -2  -5  -2   5    2   0   1   0   0   0   0   0   0  41   2   0   0   2   0   2   1   0   1  47  1.17 0.43
  132 K    -4   5  -3  -4  -3  -1  -2  -5  -1  -4  -3   6  -4  -6  -4  -3  -3  -6  -5  -5    0  34   0   0   1   1   0   0   2   1   2  60   0   0   0   0   1   0   0   0  1.53 0.54
  133 A     6  -5  -5  -5   0  -4  -4  -3  -5  -5  -5  -4  -4  -6   4  -2  -3  -6  -5  -4   78   0   0   0   1   0   0   0   0   0   0   0   0   0  20   0   1   0   0   0  1.60 0.58
