# Supplementary material for: Highly active enzymes by automated combinatorial backbone assembly and sequence design
Source: Nat Commun. 2018 Jul 17;9:2780. doi: 10.1038/s41467-018-05205-5 (PMC6050298; doi:10.1038/s41467-018-05205-5)
Supplement: Supplementary file 27 — Supplementary Data 23 [file 41467_2018_5205_MOESM27_ESM.txt]

Last position-specific scoring matrix computed, weighted observed percentages rounded down, information per position, and relative weight of gapless real matches to pseudocounts
            A   R   N   D   C   Q   E   G   H   I   L   K   M   F   P   S   T   W   Y   V   A   R   N   D   C   Q   E   G   H   I   L   K   M   F   P   S   T   W   Y   V
  256 D    -2  -2   1   6  -4   0   2  -1  -1  -3  -4  -1  -3  -4  -2   0  -1  -5  -3  -3    0   0   0 100   0   0   0   0   0   0   0   0   0   0   0   0   0   0   0   0  0.93 0.00
  257 Y    -2  -2  -2  -3  -3  -2  -2  -3   2  -1  -1  -2  -1   3  -3  -2  -2   2   7  -1    0   0   0   0   0   0   0   0   0   0   0   0   0   0   0   0   0   0 100   0  0.86 0.00
  258 C     0  -4  -3  -4   9  -3  -4  -3  -3  -1  -1  -3  -2  -3  -3  -1  -1  -2  -3  -1    0   0   0   0 100   0   0   0   0   0   0   0   0   0   0   0   0   0   0   0  1.21 0.00
  259 C     0  -4  -3  -4   9  -3  -4  -3  -3  -1  -1  -3  -2  -3  -3  -1  -1  -2  -3  -1    0   0   0   0 100   0   0   0   0   0   0   0   0   0   0   0   0   0   0   0  1.21 0.00
  260 T     0  -1   0  -1  -1  -1  -1  -2  -2  -1  -1  -1  -1  -2  -1   1   5  -3  -2   0    0   0   0   0   0   0   0   0   0   0   0   0   0   0   0   0 100   0   0   0  0.47 0.00
  261 I    -1  -3  -3  -3  -1  -3  -3  -4  -3   4   2  -3   1   0  -3  -3  -1  -3  -1   3    0   0   0   0   0   0   0   0   0 100   0   0   0   0   0   0   0   0   0   0  0.39 0.00
  262 D    -2  -2   1   6  -4   0   2  -1  -1  -3  -4  -1  -3  -4  -2   0  -1  -5  -3  -3    0   0   0 100   0   0   0   0   0   0   0   0   0   0   0   0   0   0   0   0  0.93 0.00
  263 W    -3  -3  -4  -5  -2  -2  -3  -3  -3  -3  -2  -3  -2   1  -4  -3  -3  11   2  -3    0   0   0   0   0   0   0   0   0   0   0   0   0   0   0   0   0 100   0   0  2.31 0.00
  264 G     0  -2   0  -1  -3  -2  -2   6  -2  -4  -4  -2  -3  -3  -2   0  -2  -3  -3  -3    0   0   0   0   0   0   0 100   0   0   0   0   0   0   0   0   0   0   0   0  1.04 0.00
  265 T     0  -2  -1  -2  -1  -1  -1  -2  -2   2   0  -1   0  -2  -2   1   4  -3  -2   1    0   0   0   0   0   0   0   0   0  27   0   0   0   0   0   0  73   0   0   0  0.30 0.00
  266 A     4  -2  -2  -2   0  -1  -1   0  -2  -1  -2  -1  -1  -2  -1   1   0  -3  -2   0  100   0   0   0   0   0   0   0   0   0   0   0   0   0   0   0   0   0   0   0  0.40 0.00
  267 K    -1   4   0  -1  -3   1   1  -2  -1  -3  -3   4  -1  -3  -1   0  -1  -3  -2  -2    0  24   0   0   0   0   0   0   0   0   0  76   0   0   0   0   0   0   0   0  0.51 0.00
  268 P    -1  -2  -2  -2  -3  -1  -1  -2  -2  -3  -3  -1  -3  -4   8  -1  -1  -4  -3  -3    0   0   0   0   0   0   0   0   0   0   0   0   0   0 100   0   0   0   0   0  2.04 0.00
  269 E    -1   0   0   2  -4   2   5  -2   0  -3  -3   1  -2  -3  -1   0  -1  -3  -2  -3    0   0   0   0   0   0 100   0   0   0   0   0   0   0   0   0   0   0   0   0  0.73 0.00
  270 Y    -2  -2  -3  -3  -2  -2  -2  -3   1   0   1  -2   0   3  -3  -2  -2   2   6  -1    0   0   0   0   0   0   0   0   0   0  24   0   0   0   0   0   0   0  76   0  0.59 0.00
  271 K    -1   2   0  -1  -3   1   1  -2  -1  -3  -3   5  -1  -3  -1   0  -1  -3  -2  -2    0   0   0   0   0   0   0   0   0   0   0 100   0   0   0   0   0   0   0   0  0.52 0.00
  272 P    -1  -2  -2  -2  -3  -1  -1  -2  -2  -3  -3  -1  -3  -4   8  -1  -1  -4  -3  -3    0   0   0   0   0   0   0   0   0   0   0   0   0   0 100   0   0   0   0   0  2.04 0.00
  273 K    -1   2   0  -1  -3   1   1  -2  -1  -3  -3   5  -1  -3  -1   0  -1  -3  -2  -2    0   0   0   0   0   0   0   0   0   0   0 100   0   0   0   0   0   0   0   0  0.52 0.00
  274 L    -2  -2  -4  -4  -1  -2  -3  -4  -3   2   4  -3   2   0  -3  -3  -1  -2  -1   1    0   0   0   0   0   0   0   0   0   0 100   0   0   0   0   0   0   0   0   0  0.45 0.00
  275 A     4  -2  -2  -2   0  -1  -1   0  -2  -1  -2  -1  -1  -2  -1   1   0  -3  -2   0  100   0   0   0   0   0   0   0   0   0   0   0   0   0   0   0   0   0   0   0  0.40 0.00
  276 P    -1  -2  -2  -2  -3  -1  -1  -2  -2  -3  -3  -1  -3  -4   8  -1  -1  -4  -3  -3    0   0   0   0   0   0   0   0   0   0   0   0   0   0 100   0   0   0   0   0  2.04 0.00
  277 R    -1   5   0  -1  -4   1   0  -2   0  -3  -2   3  -1  -3  -2  -1  -1  -3  -2  -3    0  73   0   0   0   0   0   0   0   0   0  27   0   0   0   0   0   0   0   0  0.63 0.00
  278 W    -3  -3  -4  -5  -2  -2  -3  -3  -3  -3  -2  -3  -2   1  -4  -3  -3  11   2  -3    0   0   0   0   0   0   0   0   0   0   0   0   0   0   0   0   0 100   0   0  2.31 0.00
  279 S     1  -1   1   0  -1   0   0   0  -1  -3  -3   0  -2  -3  -1   4   1  -3  -2  -2    0   0   0   0   0   0   0   0   0   0   0   0   0   0   0 100   0   0   0   0  0.45 0.00
  280 I    -1  -2  -3  -3  -1  -1  -2  -3  -2   2   2  -2   5   0  -3  -2  -1  -2  -1   1    0   0   0   0   0   0   0   0   0  24   0   0  76   0   0   0   0   0   0   0  0.30 0.00
  281 T     2  -1   0  -1  -1  -1  -1  -1  -2  -1  -2  -1  -1  -2  -1   2   3  -3  -2   0   24   0   0   0   0   0   0   0   0   0   0   0   0   0   0  27  49   0   0   0  0.33 0.00
  282 L    -2  -2  -4  -4  -1  -2  -3  -4  -3   2   4  -3   2   0  -3  -3  -1  -2  -1   1    0   0   0   0   0   0   0   0   0   0 100   0   0   0   0   0   0   0   0   0  0.45 0.00
  283 I    -1  -3  -3  -3  -1  -3  -3  -4  -3   4   2  -3   1   0  -3  -3  -1  -3  -1   3    0   0   0   0   0   0   0   0   0 100   0   0   0   0   0   0   0   0   0   0  0.39 0.00
  284 F    -2  -3  -3  -4  -3  -3  -3  -3  -1   0   0  -3   0   7  -4  -3  -2   1   3  -1    0   0   0   0   0   0   0   0   0   0   0   0   0 100   0   0   0   0   0   0  0.74 0.00
  285 E    -2   2   1   4  -2   1   3  -2  -1  -4  -3   0  -4  -5  -3  -1   2  -5  -4  -3    1  10   6  22   1   6  23   3   1   0   2   6   0   0   0   2  15   0   0   1  0.52 0.34
  286 D    -2   2   2   3  -2   0   1  -2   1  -1  -3   2  -3  -2  -3   0   0  -4  -1  -1    1  13   8  21   1   3   7   2   3   4   1  13   0   2   0   6   7   0   3   4  0.29 0.22
  287 T    -3  -6  -6  -7  -5  -6  -6  -5  -5   3   0  -6  -2   6  -6  -5  -3   1  -2   5    2   0   0   0   0   0   0   1   0  13   7   0   1  32   0   0   1   2   0  42  1.22 0.53
  288 I    -2  -3  -6  -6  -4  -5  -6  -6  -6   5   3  -5   0   0  -6  -5  -3   1  -2   3    2   1   0   0   0   0   0   0   0  40  31   0   2   4   0   0   1   2   1  17  1.02 0.45
  289 P    -4  -3  -6  -4  -7  -6  -2  -4  -7  -7  -6  -2  -7  -8   9  -5  -5  -8  -7  -7    1   1   0   1   0   0   2   2   0   0   1   2   0   0  90   0   0   0   0   0  2.92 1.00
  290 F     2   2  -1   1  -4   0   1  -2  -2  -1   0   0   3  -1  -3  -1  -2  -2   1  -2   23  12   2   8   0   4   9   3   0   2   8   5  12   2   0   1   1   0   5   2  0.21 0.22
  291 L    -1  -5  -6  -7  -5  -5  -6  -6  -6  -1   6  -6   2  -1  -6  -5  -4  -5  -4  -1    5   0   0   0   0   0   0   0   0   2  82   0   4   2   0   0   0   0   0   3  1.58 0.68
  292 K    -1   4  -1  -2  -4   1  -1  -2   0  -1   1   3   0  -1  -4  -1  -1  -4  -1  -2    6  24   3   2   0   4   3   2   2   3  14  22   2   2   0   3   3   0   2   3  0.34 0.29
  293 R     2   1   0   1  -5   2   4  -2  -2  -4  -4   2  -4  -5  -3   0  -1  -5  -4  -3   16   6   4   8   0   9  32   3   1   1   1  13   0   0   0   6   3   0   0   1  0.53 0.31
  294 N     3   3   0  -3  -4   0  -1  -1   1  -3  -2   1   1  -3  -3   1  -2  -4   0  -3   30  20   5   0   0   4   4   5   3   1   3   8   4   1   0   8   1   0   3   1  0.35 0.26
  295 G    -4  -6  -1  -2  -7  -5  -2   7  -6  -8  -8  -5  -7  -7  -6  -4  -5  -7  -7  -7    0   0   2   3   0   0   3  92   0   0   0   0   0   0   0   0   0   0   0   0  2.34 0.78
  296 V    -1  -5  -6  -6   0  -5  -5  -6  -3   4   1  -5   0   2  -5  -5  -2   0  -3   5    4   0   0   0   2   0   0   0   1  20  11   0   2   9   0   0   1   1   0  51  1.01 0.44
  297 N    -1  -2  -1   1  -2  -2   0  -1  -2  -4  -5  -1  -4  -5   1   4   5  -6  -5  -4    2   1   1   8   1   1   6   4   1   1   0   2   0   0   7  32  34   0   0   0  0.72 0.42
  298 E    -2  -1  -2   4  -6   4   5  -2  -3  -4  -5   0  -4  -6   1  -2  -2  -6  -5  -4    2   2   1  23   0  17  36   2   0   1   1   3   0   0   7   2   2   0   0   1  0.89 0.44
  299 E     1  -1  -1   3  -3   1   5  -2  -1  -4  -4   1  -2  -4  -3  -1  -1  -5  -3  -3   15   3   2  13   0   6  38   2   1   1   0   7   1   0   1   4   4   0   1   1  0.57 0.33
  300 V    -1  -1  -1   3  -4   4   1  -4   1  -1  -1   0  -1  -1  -3  -1   1  -4  -1  -1    5   1   2  17   0  26   8   0   3   3   5   4   1   3   0   2  11   0   2   5  0.39 0.27
  301 I    -3  -4  -6  -6  -4  -5  -2  -7  -6   6   3  -5   0   0  -6  -5  -4   1  -4   2    1   1   0   0   0   0   3   0   0  55  24   0   1   3   0   0   0   2   0  10  1.19 0.49
  302 A     0   1   2   4  -5   1   3  -3   2  -3  -3   0  -4  -5  -4  -1   1   1  -3  -3    7   7   9  22   0   6  21   1   5   1   2   5   0   0   0   2   8   2   1   1  0.47 0.28
  303 T     0   1  -1  -2  -4   3  -1  -1  -1  -2  -1   3   0  -3  -3   0   3  -4  -1  -2    6   6   2   1   0  17   1   3   1   2   7  18   3   1   0   4  23   0   2   1  0.34 0.27
  304 I    -5  -6  -6  -7  -5  -5  -6  -7  -6   5   2  -6   8   1  -6  -6  -4  -5  -4  -1    0   0   0   0   0   0   0   0   0  29  19   0  43   6   0   0   0   0   0   3  1.63 0.63
  305 F    -3  -5  -3  -6   0  -2  -5  -6  -2   1   4  -5   4   4  -3  -4   1  -4  -1  -2    2   0   1   0   2   1   0   0   1   5  49   0  11  16   1   0   8   0   1   1  0.85 0.41
  306 K    -1   1  -3  -4  -2  -3   0  -3  -2   3  -2  -1  -1  -3  -2  -1   0  -5  -2   5    4   8   1   1   1   1   6   1   1  17   1   3   1   1   2   4   6   0   1  41  0.51 0.32
  307 E    -1  -1   0   5  -3  -1   3  -1   3  -4  -4   1  -4  -4  -4  -1   0  -5  -2  -3    4   3   2  31   1   1  20   5   7   1   1   8   0   1   0   4   7   0   2   2  0.58 0.33
  308 N    -3  -5   9  -3  -7  -5  -5  -3  -4  -7  -5  -5  -6  -7  -2  -3  -2   2  -6  -1    2   0  83   0   0   0   0   1   0   0   1   0   0   0   2   1   3   3   0   4  2.33 0.87
  309 P     0  -6  -6  -6  -7  -1  -5  -6  -6  -4  -7  -5  -6  -8   8  -2  -3  -8  -7   0    7   0   0   0   0   3   0   0   0   1   0   0   0   0  79   2   1   0   0   6  2.41 0.83
  310 K     2   6  -1  -3  -3   1  -2  -3  -1  -3  -4   2   0  -4  -1   0  -2  -5  -4  -3   19  40   3   1   0   6   1   1   1   1   1  12   2   0   3   6   1   0   0   2  0.71 0.39
  311 K    -1   6   1   0  -5   1  -1  -3   0  -3  -3   2  -4  -5  -4  -2   0  -5  -4  -3    6  57   5   4   0   4   1   1   2   1   1   8   0   0   0   2   5   0   0   1  0.98 0.42
  312 F    -1  -4  -5  -5   1  -4  -5  -5   2   2   2  -4   1   5  -5  -4  -3   3   3   0    7   0   0   0   3   0   0   0   5  14  24   0   3  28   0   0   1   3   9   4  0.65 0.29
  313 F    -5  -5  -6  -6  -5  -6  -6  -6  -5  -1   3  -6   1   7  -1  -5  -5  -3   1  -2    0   0   0   0   0   0   0   0   0   1  32   0   3  57   4   0   0   0   2   2  1.51 0.52
  314 S     3   0   1  -3   0   0  -3   1  -3  -4  -4  -2  -3  -5  -3   3   3  -5  -4  -3   25   4   7   0   2   4   0   9   0   0   0   0   0   0   0  28  21   0   0   0  0.59 0.34
