# Supplementary material for: Highly active enzymes by automated combinatorial backbone assembly and sequence design
Source: Nat Commun. 2018 Jul 17;9:2780. doi: 10.1038/s41467-018-05205-5 (PMC6050298; doi:10.1038/s41467-018-05205-5)
Supplement: Supplementary file 28 — Supplementary Data 24 [file 41467_2018_5205_MOESM28_ESM.txt]

1bf6A 1bf6A
1bf6B 1bf6B
1dpmA 1dpmA
1dpmB 1dpmB
1eywA 1eywA
1ez2A 1ez2A
1ez2B 1ez2B
1hzyA 1hzyA
1hzyB 1hzyB
1i0bA 1i0bA
1i0bB 1i0bB
1i0dA 1i0dA
1i0dB 1i0dB
1jgmA 1jgmA
1jgmB 1jgmB
1p6bA 1p6bA
1p6bB 1p6bB
1p6cA 1p6cA
1p6cB 1p6cB
1pscA 1pscA
1pscB 1pscB
1ptaA 1ptaA
1qw7A 1qw7A
1qw7B 1qw7B
2d2gA 2d2gA
2d2hA 2d2hA
2d2jA 2d2jA
2o4mA 2o4mA
2o4mB 2o4mB
2o4mC 2o4mC
2o4mP 2o4mP
2o4qA 2o4qA
2o4qB 2o4qB
2o4qK 2o4qK
2o4qP 2o4qP
2ob3A 2ob3A
2ob3B 2ob3B
2oqlA 2oqlA
2oqlB 2oqlB
2r1kA 2r1kA
2r1lA 2r1lA
2r1mA 2r1mA
2r1nA 2r1nA
2r1n_W_lig 2r1n_W_lig
2r1pA 2r1pA
2vc5A 2vc5A
2vc5B 2vc5B
2vc5C 2vc5C
2vc5D 2vc5D
2vc7A 2vc7A
2vc7B 2vc7B
2vc7C 2vc7C
2vc7D 2vc7D
2zc1A 2zc1A
3a3wA 3a3wA
3a3xA 3a3xA
3a4jA 3a4jA
3c86A 3c86A
3cakA 3cakA
3cakB 3cakB
3cs2A 3cs2A
3cs2B 3cs2B
3cs2K 3cs2K
3cs2P 3cs2P
3e3hA 3e3hA
3e3hB 3e3hB
3f4cA 3f4cA
3f4cB 3f4cB
3f4dA 3f4dA
3f4dB 3f4dB
3fdkA 3fdkA
3gtfA 3gtfA
3gthA 3gthA
3gtiA 3gtiA
3gtxA 3gtxA
3gu1A 3gu1A
3gu2A 3gu2A
3gu9A 3gu9A
3htwA 3htwA
3k2gA 3k2gA
3k2gB 3k2gB
3k2gC 3k2gC
3k2gD 3k2gD
3msrA 3msrA
3ojgA 3ojgA
3oodA 3oodA
3oqeA 3oqeA
3orwA 3orwA
3orwB 3orwB
3ovgA 3ovgA
3ovgB 3ovgB
3ovgC 3ovgC
3ovgD 3ovgD
3ovgE 3ovgE
3ovgF 3ovgF
3pnzA 3pnzA
3pnzB 3pnzB
3pnzC 3pnzC
3pnzD 3pnzD
3pnzE 3pnzE
3pnzF 3pnzF
3rhgA 3rhgA
3so7A 3so7A
3tn3A 3tn3A
3tn3B 3tn3B
3tn4A 3tn4A
3tn4B 3tn4B
3tn5A 3tn5A
3tn5B 3tn5B
3tn6A 3tn6A
3tn6B 3tn6B
3tnbA 3tnbA
3tnbB 3tnbB
3uf9A 3uf9A
3uf9B 3uf9B
3uf9C 3uf9C
3uf9D 3uf9D
3upmA 3upmA
3upmB 3upmB
3ur2A 3ur2A
3ur2B 3ur2B
3ur5A 3ur5A
3ur5B 3ur5B
3uraA 3uraA
3uraB 3uraB
3urbA 3urbA
3urbB 3urbB
3urnA 3urnA
3urnB 3urnB
3urqA 3urqA
3urqB 3urqB
3wmlA 3wmlA
4e3tA 4e3tA
4e3tB 4e3tB
4g2dA 4g2dA
4gy0A 4gy0A
4gy0B 4gy0B
4gy1A 4gy1A
4gy1B 4gy1B
4h9tA 4h9tA
4h9tB 4h9tB
4h9uA 4h9uA
4h9uB 4h9uB
4h9vA 4h9vA
4h9vB 4h9vB
4h9xA 4h9xA
4h9xB 4h9xB
4h9yA 4h9yA
4h9yB 4h9yB
4h9zA 4h9zA
4h9zB 4h9zB
4ha0A 4ha0A
4ha0B 4ha0B
4if2A 4if2A
4j2mA 4j2mA
4j35A 4j35A
4j5nA 4j5nA
4kerA 4kerA
4kerB 4kerB
4kerC 4kerC
4kerD 4kerD
4kesA 4kesA
4kesB 4kesB
4kesC 4kesC
4kesD 4kesD
4ketA 4ketA
4ketB 4ketB
4ketC 4ketC
4ketD 4ketD
4keuA 4keuA
4keuB 4keuB
4keuC 4keuC
4keuD 4keuD
4kevA 4kevA
4kevB 4kevB
4kevC 4kevC
4kevD 4kevD
4kezA 4kezA
4kezB 4kezB
4kezC 4kezC
4kezD 4kezD
4kf1A 4kf1A
4kf1B 4kf1B
4kf1C 4kf1C
4kf1D 4kf1D
4lefA 4lefA
4lefB 4lefB
4lefC 4lefC
4lefD 4lefD
4lefE 4lefE
4lefF 4lefF
4lefG 4lefG
4lefH 4lefH
4np7A 4np7A
4pbeA 4pbeA
4pbeG 4pbeG
4pbfA 4pbfA
4pbfB 4pbfB
4pcnA 4pcnA
4pcnB 4pcnB
4pcpA 4pcpA
4pcpG 4pcpG
4qsfA 4qsfA
4rdyA 4rdyA
4rdyB 4rdyB
4rdzA 4rdzA
4rdzB 4rdzB
4re0A 4re0A
4wvxA 4wvxA
4wvxB 4wvxB
4xafA 4xafA
4xafG 4xafG
4xagA 4xagA
4xagG 4xagG
4xayA 4xayA
4xayG 4xayG
4xazA 4xazA
4xazG 4xazG
4xd3A 4xd3A
4xd3G 4xd3G
4xd4A 4xd4A
4xd4G 4xd4G
4xd5A 4xd5A
4xd5G 4xd5G
4xd6A 4xd6A
4xd6G 4xd6G
4zstA 4zstA
4zstB 4zstB
4zsuA 4zsuA
4zsuB 4zsuB
5ch9A 5ch9A
5ch9B 5ch9B
